# Supplementary material for: Transcriptional reprogramming of skeletal muscle stem cells by the niche environment
Source: Nat Commun. 2023 Feb 1;14:535. doi: 10.1038/s41467-023-36265-x (PMC9892560; doi:10.1038/s41467-023-36265-x)
Supplement: Supplementary file 4 — Supplementary Dataset 1 [file 41467_2023_36265_MOESM4_ESM.xlsx]

## Sheet: FAPs
Genes that are differentially-expressed between young and aged fibro-adipogenic progenitor cells by single-cell RNA-Seq (moderated LFC≥1, s-value≤0.05)
gene_id	LFC age effect	SE (LFC age effect)	S-Value (age effect)	LFC FAP2 vs FAP1	SE (LFC FAP2 vs FAP1)	S-Value (FAP2 vs FAP1)	LFC effect of aging on FAP1	SE (LFC effect of aging on FAP1)	S-value (LFC effect of aging on FAP1)	LFC effect of aging on FAP2	SE (LFC effect of aging on FAP2)	S-value (LFC effect of aging on FAP2)	LFC FAP2 vs FAP1aged	SE (LFC FAP2 vs FAP1aged)	S-value (LFC FAP2 vs FAP1aged)	LFC FAP2 vs FAP1young	SE (LFC FAP2 vs FAP1young)	S-value (LFC FAP2 vs FAP1young)	ensembl_gene_id_version	external_gene_name	gene_biotype	chr	description	baseMean	baseVar
Col3a1	-5.50033	0.0640922	1.58603e-16	-0.183562	0.0370745	1.13721e-08	-5.37871	0.0680534	1.88738e-16	-5.62022	0.0792128	2.07242e-16	-0.305618	0.0393256	7.40346e-17	-0.056115	0.0557678	0.0275223	ENSMUSG00000026043.18	Col3a1	protein_coding	1	collagen, type III, alpha 1 [Source:MGI Symbol;Acc:MGI:88453]	46.6311	8589.39
Col1a1	-4.92694	0.0617017	8.54018e-18	-0.361547	0.0348229	5.42877e-18	-4.78818	0.0647579	7.60464e-18	-5.06468	0.076258	1.41946e-17	-0.499088	0.0410306	5.85863e-18	-0.20573	0.0576114	6.28572e-06	ENSMUSG00000001506.10	Col1a1	protein_coding	11	collagen, type I, alpha 1 [Source:MGI Symbol;Acc:MGI:88467]	20.0615	1953.35
Cpz	-4.82115	0.304924	1.85037e-17	-0.00938931	0.125039	0.0811011	-4.62818	0.306707	3.2824e-17	-4.98061	0.405218	3.14002e-17	-0.0626419	0.195091	0.063946	0.081153	0.123767	0.0529438	ENSMUSG00000036596.6	Cpz	protein_coding	5	carboxypeptidase Z [Source:MGI Symbol;Acc:MGI:88487]	0.0712708	0.274811
Sparc	-4.50209	0.0495736	8.07435e-18	-0.0144731	0.0272143	0.0451941	-4.45928	0.0528186	1.41377e-17	-4.54451	0.0616398	1.36944e-17	-0.0549245	0.0301778	0.00357137	0.0219453	0.0450207	0.0697456	ENSMUSG00000018593.13	Sparc	protein_coding	11	secreted acidic cysteine rich glycoprotein [Source:MGI Symbol;Acc:MGI:98373]	28.0522	2127.66
Col1a2	-4.33062	0.051226	1.68216e-17	-0.371029	0.0298824	6.72862e-18	-4.28685	0.0543105	2.59248e-18	-4.37409	0.0637855	2.80056e-17	-0.413998	0.0324488	1.82502e-17	-0.320076	0.0512278	3.33206e-12	ENSMUSG00000029661.16	Col1a2	protein_coding	6	collagen, type I, alpha 2 [Source:MGI Symbol;Acc:MGI:88468]	24.4933	1676.22
H19	-3.79588	0.346962	1.24047e-17	1.52897	0.210127	1.30882e-14	-5.0898	0.364845	2.1694e-17	-2.34973	0.468801	1.02444e-08	2.72758	0.342627	1.36567e-16	0.146741	0.18675	0.038758	ENSMUSG00000000031.16	H19	lincRNA	7	H19, imprinted maternally expressed transcript [Source:MGI Symbol;Acc:MGI:95891]	0.0838913	0.783885
C430049B03Rik	-3.25445	0.331626	5.29939e-18	0.81842	0.215693	5.65367e-06	-4.35048	0.330408	1.3325e-17	-1.90371	0.517951	1.29332e-06	1.72936	0.397623	1.11349e-06	-0.0558341	0.114108	0.0700312	ENSMUSG00000087365.7	C430049B03Rik	processed_transcript	X	RIKEN cDNA C430049B03 gene [Source:MGI Symbol;Acc:MGI:1924903]	0.154811	1.53379
Nrk	-3.06172	0.247332	5.31207e-18	-1.84047	0.170585	2.47633e-18	-1.37395	0.235559	1.36585e-12	-4.64104	0.366421	9.59452e-18	-3.35369	0.321239	2.22045e-16	-0.228194	0.116667	0.0016762	ENSMUSG00000052854.15	Nrk	protein_coding	X	Nik related kinase [Source:MGI Symbol;Acc:MGI:1351326]	0.151142	0.4006
Itm2a	-2.94427	0.0593562	1.31124e-17	-0.610199	0.0351348	2.44902e-18	-2.9186	0.058948	9.7539e-18	-2.96678	0.0778419	9.565e-18	-0.631417	0.0516815	6.97522e-18	-0.580711	0.0479159	1.79068e-18	ENSMUSG00000031239.5	Itm2a	protein_coding	X	integral membrane protein 2A [Source:MGI Symbol;Acc:MGI:107706]	3.92374	40.4575
Col6a1	-2.90629	0.0452599	9.16212e-18	-0.52098	0.0258695	3.82836e-18	-2.87792	0.0472182	6.96329e-18	-2.93288	0.0566336	1.52384e-17	-0.547943	0.0310374	1.03277e-17	-0.489327	0.0414002	2.81069e-18	ENSMUSG00000001119.7	Col6a1	protein_coding	10	collagen, type VI, alpha 1 [Source:MGI Symbol;Acc:MGI:88459]	7.60057	63.1922
Col6a2	-2.80709	0.0472567	9.32961e-18	-0.642104	0.0270047	5.11728e-18	-2.80215	0.0489851	1.59273e-17	-2.80974	0.059432	1.53134e-17	-0.6457	0.0330702	5.49537e-18	-0.633793	0.0427921	2.84673e-18	ENSMUSG00000020241.13	Col6a2	protein_coding	10	collagen, type VI, alpha 2 [Source:MGI Symbol;Acc:MGI:88460]	6.54563	48.1518
Col5a1	-2.80487	0.0495239	5.28678e-17	0.0854145	0.0249963	1.97211e-05	-2.72057	0.0516282	8.206e-17	-2.88733	0.0593794	8.40169e-17	0.00472525	0.0346625	0.0787877	0.163758	0.0346325	2.69708e-08	ENSMUSG00000026837.16	Col5a1	protein_coding	2	collagen, type V, alpha 1 [Source:MGI Symbol;Acc:MGI:88457]	3.08413	17.5708
Col6a3	-2.57971	0.0543887	6.53792e-19	-0.997397	0.0327775	4.16334e-17	-2.65779	0.0550415	1.0202e-16	-2.49732	0.0710251	1.15134e-16	-0.917779	0.0424288	8.88178e-17	-1.07111	0.0499631	4.44089e-17	ENSMUSG00000048126.16	Col6a3	protein_coding	1	collagen, type VI, alpha 3 [Source:MGI Symbol;Acc:MGI:88461]	5.93776	53.492
Col5a2	-2.52905	0.0459071	7.65671e-17	-0.309931	0.0267354	5.55112e-17	-2.43078	0.0481572	1.0785e-16	-2.62471	0.0576617	1.24345e-16	-0.406981	0.0322064	1.08796e-18	-0.201492	0.0434274	3.0936e-08	ENSMUSG00000026042.16	Col5a2	protein_coding	1	collagen, type V, alpha 2 [Source:MGI Symbol;Acc:MGI:88458]	7.16942	61.5255
Unc13c	-2.50024	0.289229	1.0139e-17	0.232437	0.160573	0.00559472	-2.28827	0.31155	9.02359e-15	-2.61053	0.371653	6.68692e-14	0.0583543	0.166832	0.0607542	0.426251	0.202606	0.00116115	ENSMUSG00000062151.13	Unc13c	protein_coding	9	unc-13 homolog C [Source:MGI Symbol;Acc:MGI:2149021]	0.0620756	0.171674
Adamts16	-2.37849	0.274138	7.02673e-18	2.50333	0.191276	1.37916e-18	-3.22126	0.404487	2.89708e-16	-1.34006	0.264108	7.12076e-10	3.47629	0.183201	4.31155e-18	1.34772	0.354593	6.84535e-06	ENSMUSG00000049538.14	Adamts16	protein_coding	13	a disintegrin-like and metallopeptidase (reprolysin type) with thrombospondin type 1 motif, 16 [Source:MGI Symbol;Acc:MGI:2429637]	0.146856	0.573802
Col5a3	-2.37624	0.066839	1.04246e-17	-0.362064	0.0329589	4.11194e-18	-2.28885	0.0676069	1.7975e-17	-2.45869	0.0808286	1.76626e-17	-0.445785	0.0453158	1.12904e-17	-0.266234	0.0493315	4.01356e-10	ENSMUSG00000004098.7	Col5a3	protein_coding	9	collagen, type V, alpha 3 [Source:MGI Symbol;Acc:MGI:1858212]	3.14968	17.564
Col4a1	-2.26387	0.0548071	1.16866e-17	-1.17348	0.0332374	4.65828e-18	-2.41297	0.0562893	2.04041e-17	-2.10971	0.0710824	2.22045e-16	-1.02338	0.0396918	1.26883e-17	-1.31742	0.0533716	3.46945e-18	ENSMUSG00000031502.11	Col4a1	protein_coding	8	collagen, type IV, alpha 1 [Source:MGI Symbol;Acc:MGI:88454]	6.4732	58.5114
Adamts17	-2.25364	0.459893	1.27451e-08	-1.1518	0.376183	7.85103e-05	-3.04913	0.282297	2.55051e-17	-0.645877	0.535615	0.00744749	-0.440532	0.329315	0.00773719	-1.01314	0.677958	0.00599683	ENSMUSG00000058145.16	Adamts17	protein_coding	7	a disintegrin-like and metallopeptidase (reprolysin type) with thrombospondin type 1 motif, 17 [Source:MGI Symbol;Acc:MGI:3588195]	0.0326845	0.0653102
Serpinh1	-2.19029	0.0430843	5.5134e-18	-0.308998	0.025279	5.16383e-18	-2.11741	0.0450261	2.26033e-17	-2.26038	0.0544103	2.22045e-17	-0.380628	0.0305226	3.64077e-18	-0.228145	0.0412213	1.89933e-10	ENSMUSG00000070436.12	Serpinh1	protein_coding	7	serine (or cysteine) peptidase inhibitor, clade H, member 1 [Source:MGI Symbol;Acc:MGI:88283]	6.07016	31.3967
Sfrp2	-2.10322	0.495331	8.69823e-08	-0.424841	0.283137	0.00444073	-3.50376	0.52076	3.09478e-12	-0.467595	0.36207	0.00840231	0.268927	0.292976	0.0217523	-1.71567	0.425468	2.45282e-06	ENSMUSG00000027996.13	Sfrp2	protein_coding	3	secreted frizzled-related protein 2 [Source:MGI Symbol;Acc:MGI:108078]	0.234103	13.2163
Mfap5	-2.09732	0.0515846	1.63268e-17	1.1975	0.0299821	6.22555e-18	-2.1849	0.0559114	2.83816e-17	-2.00572	0.0632051	2.70315e-17	1.28562	0.0316013	1.70804e-17	1.10428	0.0509039	1.54198e-18	ENSMUSG00000030116.14	Mfap5	protein_coding	6	microfibrillar associated protein 5 [Source:MGI Symbol;Acc:MGI:1354387]	9.48826	150.384
mt-Nd3	-2.08586	0.0400139	5.16383e-18	0.0177073	0.0235131	0.0304138	-2.15557	0.0426982	9.46055e-18	-2.01352	0.050805	9.2244e-18	0.0850089	0.028429	7.22187e-05	-0.0444038	0.0376294	0.0201199	ENSMUSG00000064360.1	mt-Nd3	protein_coding	MT	mitochondrially encoded NADH dehydrogenase 3 [Source:MGI Symbol;Acc:MGI:102499]	5.13414	26.175
Plac9a	-2.07362	0.0517517	6.68809e-18	0.937656	0.0306339	2.22787e-18	-2.12485	0.0559724	1.17961e-17	-2.0183	0.0640594	1.14288e-17	0.989402	0.0312768	6.40513e-18	0.880904	0.0526688	1.29096e-18	ENSMUSG00000095304.9	Plac9a	protein_coding	14	placenta specific 9a [Source:MGI Symbol;Acc:MGI:2663998]	10.2703	113.34
Tppp3	-2.05375	0.0619321	1.12144e-17	0.0985647	0.0340759	0.000133574	-2.19406	0.0664123	1.94575e-17	-1.90771	0.0751852	1.94289e-17	0.236519	0.0431837	4.64437e-10	-0.0279162	0.0490897	0.0610758	ENSMUSG00000014846.12	Tppp3	protein_coding	8	tubulin polymerization-promoting protein family member 3 [Source:MGI Symbol;Acc:MGI:1915221]	2.69471	17.1872
Meg3	-1.97507	0.0763214	7.50151e-18	-0.191207	0.0456678	4.79085e-07	-1.86925	0.0807501	8.3953e-18	-2.07116	0.0961631	1.26367e-17	-0.291543	0.0569371	3.80942e-09	-0.0759006	0.0628608	0.0185319	ENSMUSG00000021268.17	Meg3	lincRNA	12	maternally expressed 3 [Source:MGI Symbol;Acc:MGI:1202886]	7.47578	155.924
Pcolce	-1.96701	0.0396272	3.4257e-18	-0.312033	0.023765	6.93889e-18	-1.99036	0.0418397	3.04416e-17	-1.9412	0.0501756	2.90526e-17	-0.287745	0.0269638	1.87643e-17	-0.331823	0.0396072	4.93432e-18	ENSMUSG00000029718.14	Pcolce	protein_coding	5	procollagen C-endopeptidase enhancer protein [Source:MGI Symbol;Acc:MGI:105099]	8.15823	41.8933
mt-Co2	-1.91073	0.0365038	5.20011e-18	0.0820623	0.0217125	5.53178e-06	-2.02114	0.0391418	9.53222e-18	-1.79818	0.0457847	9.30726e-18	0.192457	0.0222186	2.51654e-18	-0.0226559	0.0358786	0.0552567	ENSMUSG00000064354.1	mt-Co2	protein_coding	MT	mitochondrially encoded cytochrome c oxidase II [Source:MGI Symbol;Acc:MGI:102503]	26.775	336.301
C1qtnf3	-1.90971	0.419671	9.43523e-09	-0.971464	0.268974	9.76841e-06	-2.33238	0.360442	6.11872e-12	-1.0175	0.529677	0.000770463	-0.368426	0.339386	0.0138531	-1.10165	0.386581	0.000196586	ENSMUSG00000058914.12	C1qtnf3	protein_coding	15	C1q and tumor necrosis factor related protein 3 [Source:MGI Symbol;Acc:MGI:1932136]	0.0559036	0.701246
S100a10	-1.90136	0.0446504	3.26536e-17	0.384211	0.0257591	1.53134e-18	-1.9437	0.0479173	5.31656e-17	-1.85617	0.0548894	5.26886e-17	0.425801	0.0290306	3.47851e-18	0.337255	0.0430234	6.50651e-17	ENSMUSG00000041959.14	S100a10	protein_coding	3	S100 calcium binding protein A10 (calpactin) [Source:MGI Symbol;Acc:MGI:1339468]	5.75709	32.6694
Lpl	-1.86505	0.0641227	1.22003e-17	-1.22591	0.0405374	4.93432e-18	-1.79602	0.0641476	2.13263e-17	-1.92651	0.0861027	2.05869e-17	-1.29278	0.0533884	1.38778e-17	-1.15053	0.0609299	3.70074e-18	ENSMUSG00000015568.16	Lpl	protein_coding	8	lipoprotein lipase [Source:MGI Symbol;Acc:MGI:96820]	4.38133	31.6319
Nrep	-1.84464	0.145161	5.59306e-18	-0.572515	0.0833477	1.10659e-13	-1.81885	0.130189	1.02575e-17	-1.83627	0.198539	1.00929e-17	-0.539485	0.160335	1.30836e-05	-0.547643	0.0665279	9.34295e-18	ENSMUSG00000042834.15	Nrep	protein_coding	18	neuronal regeneration related protein [Source:MGI Symbol;Acc:MGI:99444]	0.622128	2.34495
Hspg2	-1.8369	0.0526408	2.46716e-17	-0.826892	0.0311751	9.25186e-18	-1.80468	0.054548	4.19418e-17	-1.86475	0.0672488	2.22045e-16	-0.857819	0.037432	1.32734e-18	-0.790686	0.0499238	6.72862e-18	ENSMUSG00000028763.18	Hspg2	protein_coding	4	perlecan (heparan sulfate proteoglycan 2) [Source:MGI Symbol;Acc:MGI:96257]	4.62631	23.2925
Serpinf1	-1.79441	0.0429056	7.90194e-18	-0.530826	0.0257253	3.56221e-18	-1.93973	0.0452836	1.38778e-17	-1.64607	0.0543656	1.34572e-17	-0.384466	0.0278792	9.5162e-18	-0.67223	0.043208	2.61229e-18	ENSMUSG00000000753.15	Serpinf1	protein_coding	11	serine (or cysteine) peptidase inhibitor, clade F, member 1 [Source:MGI Symbol;Acc:MGI:108080]	10.0804	66.2075
Nid1	-1.77811	0.0438092	7.25636e-18	0.619599	0.0257042	2.0309e-18	-1.95735	0.0472833	9.01917e-18	-1.59583	0.054102	1.23358e-17	0.798059	0.0277157	6.11132e-18	0.436535	0.0434021	8.44276e-19	ENSMUSG00000005397.8	Nid1	protein_coding	13	nidogen 1 [Source:MGI Symbol;Acc:MGI:97342]	7.77421	54.0803
mt-Atp6	-1.77223	0.0346905	5.18796e-18	0.0142305	0.0199712	0.0327523	-1.87888	0.0371905	9.50821e-18	-1.66376	0.043463	9.27948e-18	0.119782	0.0206967	8.54487e-11	-0.0825975	0.0347547	0.000888606	ENSMUSG00000064357.1	mt-Atp6	protein_coding	MT	mitochondrially encoded ATP synthase 6 [Source:MGI Symbol;Acc:MGI:99927]	60.2211	1351.96
Fbn1	-1.76423	0.0575642	2.21413e-19	1.93795	0.0327223	1.75298e-17	-1.8998	0.0628918	6.08832e-17	-1.6242	0.0694703	6.34413e-17	2.07286	0.034136	4.44089e-17	1.79872	0.0559485	1.76226e-18	ENSMUSG00000027204.13	Fbn1	protein_coding	2	fibrillin 1 [Source:MGI Symbol;Acc:MGI:95489]	10.1793	244.802
C1qtnf6	-1.74954	0.123516	6.30809e-18	-0.262448	0.0584442	1.15655e-07	-1.80774	0.121049	1.12011e-17	-1.67591	0.15033	1.10627e-17	-0.169109	0.100835	0.00419766	-0.324287	0.0485193	2.30945e-13	ENSMUSG00000022440.9	C1qtnf6	protein_coding	15	C1q and tumor necrosis factor related protein 6 [Source:MGI Symbol;Acc:MGI:1919959]	0.563334	1.33632
Marcks	-1.73381	0.0448542	9.01513e-18	0.430167	0.0260984	1.63268e-18	-1.65113	0.0483031	1.59947e-17	-1.81308	0.0552621	1.53892e-17	0.347654	0.0287448	2.99386e-18	0.508105	0.043444	9.57089e-19	ENSMUSG00000069662.5	Marcks	protein_coding	10	myristoylated alanine rich protein kinase C substrate [Source:MGI Symbol;Acc:MGI:96907]	6.85517	36.538
Gm49450	-1.7319	0.0488365	6.25478e-18	-0.099059	0.0282424	1.26201e-05	-1.74546	0.0517582	1.11022e-17	-1.71494	0.06107	1.09845e-17	-0.0840149	0.0339286	0.000443183	-0.104303	0.043596	0.000801357	ENSMUSG00000116358.1	Gm49450	protein_coding	15	predicted gene, 49450 [Source:MGI Symbol;Acc:MGI:6155101]	3.53883	14.5545
Fstl1	-1.73153	0.0463342	6.18509e-18	0.963834	0.0272064	2.32914e-18	-1.81175	0.0501104	1.06964e-17	-1.64835	0.0572002	1.08314e-17	1.04395	0.0284923	6.72862e-18	0.879846	0.0463441	1.40535e-18	ENSMUSG00000022816.11	Fstl1	protein_coding	16	follistatin-like 1 [Source:MGI Symbol;Acc:MGI:102793]	11.1346	139.33
Dpt	-1.71916	0.048671	1.00776e-18	0.513649	0.026946	1.73925e-18	-1.78945	0.0526883	4.10302e-18	-1.64607	0.0584396	1.4803e-16	0.582891	0.0310018	4.35382e-18	0.439438	0.0441251	8.31627e-19	ENSMUSG00000026574.5	Dpt	protein_coding	1	dermatopontin [Source:MGI Symbol;Acc:MGI:1928392]	4.12806	18.7846
Cd248	-1.70861	0.0609583	1.27038e-17	1.33438	0.0309495	2.59196e-18	-1.71307	0.0703033	1.012e-17	-1.70021	0.0666263	9.93171e-18	1.33978	0.0411308	6.49887e-18	1.32398	0.0462719	1.695e-18	ENSMUSG00000056481.7	Cd248	protein_coding	19	CD248 antigen, endosialin [Source:MGI Symbol;Acc:MGI:1917695]	2.02651	10.8587
B830012L14Rik	-1.70822	0.253825	2.56413e-15	-0.171917	0.113095	0.00519832	-1.79546	0.247135	8.18023e-17	-1.54269	0.316195	2.00345e-09	-0.080682	0.1466	0.0458208	-0.244276	0.115208	0.000997778	ENSMUSG00000098202.2	B830012L14Rik	lincRNA	12	RIKEN cDNA B830012L14 gene [Source:MGI Symbol;Acc:MGI:2443332]	0.175967	0.530337
Ppic	-1.66059	0.0531761	5.5235e-18	-0.305367	0.0300166	2.60209e-18	-1.74771	0.0532974	1.01472e-17	-1.56979	0.0680053	9.96354e-18	-0.211086	0.0475764	1.5071e-07	-0.390987	0.0369865	1.89782e-18	ENSMUSG00000024538.8	Ppic	protein_coding	18	peptidylprolyl isomerase C [Source:MGI Symbol;Acc:MGI:97751]	1.59996	4.25111
Sbsn	-1.65121	0.32818	1.90421e-10	1.96329	0.172219	1.25449e-18	-3.29746	0.376538	2.62136e-17	-0.167045	0.235529	0.0255732	3.57038	0.203093	4.01285e-18	0.165339	0.213445	0.0396091	ENSMUSG00000046056.15	Sbsn	protein_coding	7	suprabasin [Source:MGI Symbol;Acc:MGI:2446326]	0.180478	1.98071
Fam155a	-1.64915	0.310164	3.11559e-11	0.990516	0.155906	9.32343e-12	-2.04963	0.352617	2.14965e-11	-1.14752	0.322109	1.79516e-06	1.32822	0.22448	1.58068e-10	0.504596	0.239063	0.00125331	ENSMUSG00000079157.4	Fam155a	protein_coding	8	family with sequence similarity 155, member A [Source:MGI Symbol;Acc:MGI:2142765]	0.122377	0.627367
Col15a1	-1.64135	0.0803117	2.61229e-17	-1.94881	0.0560378	1.39848e-18	-1.72188	0.071059	2.84598e-19	-1.54545	0.120191	2.54927e-18	-1.86782	0.0817174	2.89623e-17	-2.01852	0.0769241	7.65671e-18	ENSMUSG00000028339.17	Col15a1	protein_coding	4	collagen, type XV, alpha 1 [Source:MGI Symbol;Acc:MGI:88449]	4.54347	42.716
Col4a2	-1.63174	0.0556172	1.22677e-17	-1.13879	0.034014	5.04647e-18	-1.81076	0.0544686	5.15785e-18	-1.4472	0.0745439	2.08633e-17	-0.960655	0.0451663	1.41731e-17	-1.31056	0.0509238	3.82836e-18	ENSMUSG00000031503.13	Col4a2	protein_coding	8	collagen, type IV, alpha 2 [Source:MGI Symbol;Acc:MGI:88455]	3.25381	13.4493
mt-Co3	-1.60471	0.0358299	5.17586e-18	0.0232483	0.0210964	0.016623	-1.68286	0.0384372	9.48432e-18	-1.52481	0.0448329	9.25186e-18	0.100701	0.0213125	3.69768e-08	-0.0473298	0.0353243	0.0145894	ENSMUSG00000064358.1	mt-Co3	protein_coding	MT	mitochondrially encoded cytochrome c oxidase III [Source:MGI Symbol;Acc:MGI:102502]	58.9357	1549.47
Gm28438	-1.60136	0.0300276	8.22387e-17	0.00809091	0.0181421	0.0522212	-1.6703	0.0321098	1.11022e-16	-1.53092	0.0389469	1.35158e-16	0.0745245	0.0248815	7.61664e-05	-0.0558607	0.0283017	0.0029127	ENSMUSG00000101939.1	Gm28438	unprocessed_pseudogene	1	predicted gene 28438 [Source:MGI Symbol;Acc:MGI:5579144]	3.1982	7.99248
S100a11	-1.5915	0.0427532	3.3141e-17	0.635235	0.0249195	2.08819e-18	-1.54543	0.0466098	5.39251e-17	-1.63462	0.0523117	5.3597e-17	0.589482	0.0297859	4.64205e-18	0.676823	0.0400389	1.32169e-18	ENSMUSG00000027907.4	S100a11	protein_coding	3	S100 calcium binding protein A11 [Source:MGI Symbol;Acc:MGI:1338798]	3.51474	12.2548
Maged2	-1.58029	0.0850727	5.27422e-18	-0.358574	0.0453661	3.73084e-17	-1.60361	0.0841359	9.70375e-18	-1.5486	0.107592	6.63311e-18	-0.319413	0.0734503	2.51252e-07	-0.379446	0.0542792	3.87454e-14	ENSMUSG00000025268.15	Maged2	protein_coding	X	melanoma antigen, family D, 2 [Source:MGI Symbol;Acc:MGI:1933391]	0.863239	2.15852
Stmn4	-1.56395	0.144713	6.79035e-18	1.51384	0.077897	1.75761e-18	-1.90334	0.184531	9.48212e-18	-1.2193	0.139639	1.15562e-17	1.82795	0.128827	3.38139e-18	1.1717	0.087293	1.07789e-18	ENSMUSG00000022044.14	Stmn4	protein_coding	14	stathmin-like 4 [Source:MGI Symbol;Acc:MGI:1931224]	0.371507	1.21592
Adamts19	-1.54939	0.289468	1.87483e-11	0.749678	0.143313	6.18736e-09	-2.06678	0.293737	9.70771e-15	-0.965117	0.308046	2.04037e-05	1.11794	0.247409	2.93447e-07	0.245723	0.157848	0.00517639	ENSMUSG00000053441.5	Adamts19	protein_coding	18	a disintegrin-like and metallopeptidase (reprolysin type) with thrombospondin type 1 motif, 19 [Source:MGI Symbol;Acc:MGI:2442875]	0.0876564	0.307428
Fn1	-1.54657	0.0739104	7.40149e-17	1.49192	0.0404251	2.37905e-18	-1.78998	0.0820496	1.04854e-16	-1.29876	0.0863446	5.5167e-18	1.73026	0.0448964	1.11022e-16	1.24347	0.067267	1.38778e-18	ENSMUSG00000026193.15	Fn1	protein_coding	1	fibronectin 1 [Source:MGI Symbol;Acc:MGI:95566]	7.54903	160.592
Mmp2	-1.53406	0.045843	1.20024e-17	-0.419418	0.0273611	4.7581e-18	-1.50506	0.0482805	2.09709e-17	-1.55968	0.0581105	2.04515e-17	-0.446131	0.0309823	1.30614e-17	-0.387356	0.0452676	3.58136e-18	ENSMUSG00000031740.8	Mmp2	protein_coding	8	matrix metallopeptidase 2 [Source:MGI Symbol;Acc:MGI:97009]	5.9235	26.1994
Gm37899	-1.50593	0.257317	9.95929e-13	-0.329113	0.145677	0.000538328	-1.54952	0.246027	2.41203e-14	-1.35098	0.343156	1.95351e-07	-0.180939	0.198917	0.023366	-0.390032	0.121514	2.83819e-05	ENSMUSG00000102657.1	Gm37899	TEC	12	predicted gene, 37899 [Source:MGI Symbol;Acc:MGI:5611127]	0.134633	0.33307
Tmsb10	-1.50586	0.0411143	1.59744e-17	0.274326	0.0244375	1.26401e-18	-1.34696	0.0440942	2.76737e-18	-1.66178	0.051243	1.50733e-18	0.117057	0.0254167	6.77106e-08	0.428062	0.0417636	8.60638e-19	ENSMUSG00000079523.8	Tmsb10	protein_coding	6	thymosin, beta 10 [Source:MGI Symbol;Acc:MGI:109146]	13.071	84.7621
Adamtsl2	-1.48557	0.278119	2.44823e-11	-1.65734	0.190839	2.66454e-17	-0.74453	0.179968	7.87674e-07	-2.21105	0.429484	3.77239e-09	-2.41656	0.292784	4.74216e-19	-0.714882	0.267632	0.000352241	ENSMUSG00000036040.14	Adamtsl2	protein_coding	2	ADAMTS-like 2 [Source:MGI Symbol;Acc:MGI:1925044]	0.214994	0.855017
Adamts2	-1.45702	0.0491654	9.30868e-18	0.254324	0.0262907	1.13288e-18	-1.53709	0.0526825	1.52208e-17	-1.37427	0.0588376	1.46633e-17	0.331917	0.0357574	2.61736e-18	0.165834	0.0385084	2.9066e-07	ENSMUSG00000036545.9	Adamts2	protein_coding	11	a disintegrin-like and metallopeptidase (reprolysin type) with thrombospondin type 1 motif, 2 [Source:MGI Symbol;Acc:MGI:1347356]	2.05342	5.4806
Tmsb4x	-1.45632	0.0450371	1.32478e-17	0.518272	0.0267453	1.75298e-18	-1.60162	0.0485646	9.67887e-18	-1.30828	0.0560718	9.47751e-18	0.662947	0.0270965	5.50524e-18	0.368004	0.0465151	5.28018e-17	ENSMUSG00000049775.16	Tmsb4x	protein_coding	X	thymosin, beta 4, X chromosome [Source:MGI Symbol;Acc:MGI:99510]	16.5889	189.264
Stmn1	-1.44813	0.414153	4.38801e-07	-0.118677	0.171495	0.0325081	-1.54368	0.433834	2.82565e-07	-1.02248	0.493265	0.000485617	-0.0601888	0.191647	0.0646098	-0.116685	0.209706	0.0626505	ENSMUSG00000028832.11	Stmn1	protein_coding	4	stathmin 1 [Source:MGI Symbol;Acc:MGI:96739]	0.0515171	0.464355
Calr	-1.44398	0.0426018	1.12713e-17	-0.172768	0.0257626	2.23867e-13	-1.55293	0.045104	1.95583e-17	-1.3322	0.0541175	1.95511e-17	-0.0640501	0.029273	0.00112821	-0.27603	0.0427092	6.60169e-13	ENSMUSG00000003814.8	Calr	protein_coding	8	calreticulin [Source:MGI Symbol;Acc:MGI:88252]	4.39796	13.6832
Thy1	-1.44368	0.0918678	6.29494e-18	0.84209	0.0416842	1.82502e-18	-1.54843	0.104268	1.90644e-17	-1.33391	0.0988831	1.90713e-17	0.943994	0.0631219	3.56221e-18	0.73147	0.0547676	1.06752e-18	ENSMUSG00000032011.5	Thy1	protein_coding	9	thymus cell antigen 1, theta [Source:MGI Symbol;Acc:MGI:98747]	1.02306	4.37484
mt-Rnr2	-1.43944	0.0425376	5.2369e-18	0.182282	0.0261407	4.29347e-14	-1.43605	0.045923	9.62949e-18	-1.43949	0.0536701	9.42007e-18	0.180456	0.0259679	3.63812e-14	0.172527	0.0452938	2.49244e-06	ENSMUSG00000064339.1	mt-Rnr2	Mt_rRNA	MT	mitochondrially encoded 16S rRNA [Source:MGI Symbol;Acc:MGI:102492]	15.8391	168.599
Clec3b	-1.43568	0.0401022	1.04738e-17	0.536605	0.0236297	1.98254e-18	-1.41945	0.0433243	1.81479e-17	-1.44918	0.0496579	1.78657e-17	0.521102	0.0245224	4.98977e-18	0.548189	0.0403976	1.09382e-18	ENSMUSG00000025784.5	Clec3b	protein_coding	9	C-type lectin domain family 3, member b [Source:MGI Symbol;Acc:MGI:104540]	11.7436	66.7325
Gm9780	-1.41998	0.059466	6.66801e-18	0.731192	0.0348539	1.89243e-18	-1.52146	0.0636672	1.17594e-17	-1.31306	0.0743302	1.13869e-17	0.832567	0.0355771	5.35047e-18	0.6223	0.0601328	8.74191e-19	ENSMUSG00000094800.8	Gm9780	protein_coding	14	predicted gene 9780 [Source:MGI Symbol;Acc:MGI:3710532]	3.85322	21.5408
Serf2	-1.41618	0.0321707	4.72435e-17	0.10563	0.0185668	2.83188e-10	-1.48427	0.0342046	2.73712e-18	-1.34651	0.0400039	7.58201e-17	0.173014	0.0232392	6.70282e-16	0.0373398	0.0282296	0.0150714	ENSMUSG00000074884.12	Serf2	protein_coding	2	small EDRK-rich factor 2 [Source:MGI Symbol;Acc:MGI:1337041]	5.15737	13.9583
Sphkap	-1.40299	0.270006	8.66135e-11	-1.6248	0.189644	4.7581e-17	-0.598463	0.184727	2.8341e-05	-2.24567	0.415848	1.09794e-09	-2.47883	0.286841	1.02482e-16	-0.567083	0.276352	0.00154006	ENSMUSG00000026163.17	Sphkap	protein_coding	1	SPHK1 interactor, AKAP domain containing [Source:MGI Symbol;Acc:MGI:1924879]	0.175226	0.556589
Lamc1	-1.39693	0.0475232	6.16791e-17	-0.00496062	0.0259398	0.0715856	-1.32896	0.0507949	9.20673e-17	-1.46109	0.0593233	1.03621e-16	-0.0665972	0.0302585	0.00107787	0.051697	0.0434974	0.0196175	ENSMUSG00000026478.14	Lamc1	protein_coding	1	laminin, gamma 1 [Source:MGI Symbol;Acc:MGI:99914]	5.50326	22.8336
Ret	-1.39354	0.105112	1.55276e-17	-0.0484595	0.0449276	0.0168603	-1.76395	0.112802	2.7553e-17	-1.02584	0.117724	2.59052e-17	0.268433	0.0704847	2.93924e-06	-0.395846	0.0679714	1.27719e-10	ENSMUSG00000030110.13	Ret	protein_coding	6	ret proto-oncogene [Source:MGI Symbol;Acc:MGI:97902]	0.59773	1.70782
Ace	-1.39015	0.056073	8.31628e-18	0.256856	0.0303516	9.06983e-19	-1.39148	0.0610898	1.45183e-17	-1.38426	0.0665538	1.38778e-17	0.2591	0.0349996	1.02538e-15	0.24199	0.0511987	1.84756e-08	ENSMUSG00000020681.14	Ace	protein_coding	11	angiotensin I converting enzyme (peptidyl-dipeptidase A) 1 [Source:MGI Symbol;Acc:MGI:87874]	2.68921	8.63943
Nupr1	-1.38601	0.0535066	1.26162e-17	0.0269382	0.0288239	0.0220729	-1.33014	0.0564083	2.20746e-17	-1.43757	0.066131	2.14388e-17	-0.0204711	0.03449	0.0425988	0.0725596	0.0447116	0.00700854	ENSMUSG00000030717.9	Nupr1	protein_coding	7	nuclear protein transcription regulator 1 [Source:MGI Symbol;Acc:MGI:1891834]	3.09255	11.7178
Ptn	-1.37888	0.298797	2.96484e-09	-1.64702	0.211086	3.72719e-16	-0.322801	0.196406	0.00291107	-2.57194	0.459085	6.47471e-10	-2.83531	0.314172	1.64477e-17	-0.217277	0.237436	0.0279523	ENSMUSG00000029838.11	Ptn	protein_coding	6	pleiotrophin [Source:MGI Symbol;Acc:MGI:97804]	0.303439	2.19021
Ccdc80	-1.37393	0.0738846	1.20153e-17	0.0978108	0.0406336	0.000583438	-1.42039	0.0786843	1.08461e-17	-1.31887	0.0911019	1.07938e-17	0.139895	0.0533739	0.000227342	0.047413	0.055959	0.0371934	ENSMUSG00000022665.15	Ccdc80	protein_coding	16	coiled-coil domain containing 80 [Source:MGI Symbol;Acc:MGI:1915146]	2.16912	14.7661
Anxa2	-1.36914	0.0419743	1.07789e-17	0.491475	0.0243249	1.85553e-18	-1.35485	0.0454217	1.86869e-17	-1.38036	0.0515136	1.86145e-17	0.47757	0.0275443	4.02498e-18	0.501143	0.0400637	1.04246e-18	ENSMUSG00000032231.14	Anxa2	protein_coding	9	annexin A2 [Source:MGI Symbol;Acc:MGI:88246]	4.73706	16.5526
Adam12	-1.36137	0.291256	2.41648e-09	-1.00038	0.179215	1.12017e-09	-0.842815	0.224055	3.08226e-06	-1.84256	0.427315	7.47655e-08	-1.46897	0.301715	7.05593e-08	-0.357651	0.21204	0.00364768	ENSMUSG00000054555.11	Adam12	protein_coding	7	a disintegrin and metallopeptidase domain 12 (meltrin alpha) [Source:MGI Symbol;Acc:MGI:105378]	0.0854389	0.245265
Cd34	-1.35675	0.0389306	8.88178e-17	0.742502	0.0228218	2.28912e-18	-1.49171	0.0424747	1.17961e-16	-1.21936	0.0478004	2.22045e-16	0.877464	0.0244736	6.69481e-18	0.604325	0.038583	1.20676e-18	ENSMUSG00000016494.9	Cd34	protein_coding	1	CD34 antigen [Source:MGI Symbol;Acc:MGI:88329]	7.25117	33.4523
Angptl1	-1.34212	0.0603414	1.05736e-16	-0.933561	0.0395317	6.66134e-17	-1.34878	0.059154	1.34813e-16	-1.32705	0.0837233	1.55431e-16	-0.923809	0.0552465	1.33227e-16	-0.935246	0.0566064	7.40149e-17	ENSMUSG00000033544.6	Angptl1	protein_coding	1	angiopoietin-like 1 [Source:MGI Symbol;Acc:MGI:1919963]	2.17884	7.59224
Gap43	-1.34188	0.232502	4.62665e-12	1.63546	0.126901	1.35118e-18	-2.28997	0.273625	1.12926e-17	-0.499283	0.2101	0.000678088	2.47527	0.194573	3.12006e-18	0.722092	0.167633	9.34676e-07	ENSMUSG00000047261.9	Gap43	protein_coding	16	growth associated protein 43 [Source:MGI Symbol;Acc:MGI:95639]	0.100765	0.292949
mt-Rnr1	-1.34157	0.0462975	5.24928e-18	-0.101256	0.0285694	1.03743e-05	-1.27356	0.0491422	9.65411e-18	-1.40538	0.0596366	9.44871e-18	-0.16587	0.0342563	1.87235e-08	-0.0350248	0.0431403	0.0401214	ENSMUSG00000064337.1	mt-Rnr1	Mt_rRNA	MT	mitochondrially encoded 12S rRNA [Source:MGI Symbol;Acc:MGI:102493]	2.54284	7.1034
Igfbp6	-1.33277	0.0448728	6.39898e-18	0.92578	0.0264552	2.32102e-18	-1.23203	0.0484374	1.03955e-17	-1.43019	0.0556167	5.05488e-18	0.827182	0.0270045	6.28428e-18	1.02035	0.0454778	1.59744e-18	ENSMUSG00000023046.6	Igfbp6	protein_coding	15	insulin-like growth factor binding protein 6 [Source:MGI Symbol;Acc:MGI:96441]	12.9642	125.023
Lgals1	-1.32962	0.0464587	6.43608e-18	-0.254091	0.0282126	2.84673e-18	-1.4678	0.0496503	1.13356e-17	-1.18738	0.0588656	1.12225e-17	-0.114836	0.0297375	2.81807e-06	-0.388291	0.0481213	1.58006e-17	ENSMUSG00000068220.6	Lgals1	protein_coding	15	lectin, galactose binding, soluble 1 [Source:MGI Symbol;Acc:MGI:96777]	6.47833	29.1417
Cd81	-1.3296	0.0339022	1.4143e-17	-0.447176	0.0203056	3.20908e-18	-1.36681	0.0355236	2.46716e-17	-1.29013	0.0431998	2.40979e-17	-0.408724	0.0226444	1.56737e-17	-0.482767	0.0336605	4.35382e-18	ENSMUSG00000037706.17	Cd81	protein_coding	7	CD81 antigen [Source:MGI Symbol;Acc:MGI:1096398]	8.63395	27.8526
Bcat1	-1.3273	0.265909	4.97099e-10	0.826527	0.147302	1.02935e-09	-2.05044	0.267904	1.38803e-16	-0.637745	0.279493	0.000715877	1.3447	0.269969	3.53876e-08	0.193384	0.126511	0.00584135	ENSMUSG00000030268.17	Bcat1	protein_coding	6	branched chain aminotransferase 1, cytosolic [Source:MGI Symbol;Acc:MGI:104861]	0.0561779	0.100434
Ednra	-1.30451	0.37455	7.26763e-07	-2.33523	0.291117	1.05475e-16	-0.404488	0.182038	0.000704288	-2.19946	0.73744	2.51213e-05	-3.59538	0.301698	4.20396e-18	-0.528405	0.474674	0.0172588	ENSMUSG00000031616.7	Ednra	protein_coding	8	endothelin receptor type A [Source:MGI Symbol;Acc:MGI:105923]	0.077816	0.154684
Gas1	-1.29861	0.0710941	7.09408e-18	-1.104	0.0459618	3.17207e-18	-1.21606	0.0716112	1.23763e-17	-1.37071	0.0967251	1.20024e-17	-1.18351	0.0569404	8.59528e-18	-1.01375	0.07201	2.31296e-18	ENSMUSG00000052957.8	Gas1	protein_coding	13	growth arrest specific 1 [Source:MGI Symbol;Acc:MGI:95655]	3.61476	28.0218
Tuba1a	-1.28006	0.046079	1.18765e-17	-0.0845122	0.0270874	6.86651e-05	-1.31714	0.0489861	1.10697e-17	-1.2385	0.0581024	1.09459e-17	-0.0465903	0.0318963	0.00871696	-0.113797	0.0423503	0.000321119	ENSMUSG00000072235.6	Tuba1a	protein_coding	15	tubulin, alpha 1A [Source:MGI Symbol;Acc:MGI:98869]	2.47964	6.25666
Cavin3	-1.27837	0.0479714	1.29096e-17	0.505035	0.0255433	1.79068e-18	-1.20602	0.0518473	2.24688e-17	-1.3475	0.0568049	2.2047e-17	0.432251	0.0327313	3.19489e-18	0.572624	0.0391963	1.16254e-18	ENSMUSG00000037060.3	Cavin3	protein_coding	7	caveolae associated 3 [Source:MGI Symbol;Acc:MGI:1923422]	2.09135	4.55157
Islr	-1.26956	0.0457805	7.065e-18	0.0846012	0.0273799	7.7932e-05	-1.23225	0.0490589	1.77219e-17	-1.30251	0.0578132	1.72701e-17	0.0496889	0.0304574	0.00573461	0.110391	0.0439996	0.00053031	ENSMUSG00000037206.15	Islr	protein_coding	9	immunoglobulin superfamily containing leucine-rich repeat [Source:MGI Symbol;Acc:MGI:1349645]	4.42105	16.1007
Crip1	-1.26657	0.0525506	7.45116e-18	0.74055	0.0311649	2.01249e-18	-1.42509	0.0571247	1.28831e-17	-1.1026	0.0652173	1.25348e-17	0.8998	0.0317999	6.02836e-18	0.575141	0.0537474	8.91745e-19	ENSMUSG00000006360.11	Crip1	protein_coding	12	cysteine-rich protein 1 (intestinal) [Source:MGI Symbol;Acc:MGI:88501]	10.2857	124.006
Mfap4	-1.25917	0.200653	3.41654e-13	-1.95407	0.13742	3.64008e-18	-1.58155	0.176375	1.51597e-17	-0.84785	0.282694	4.86162e-05	-1.67538	0.185398	9.79609e-18	-2.16198	0.204851	2.67524e-18	ENSMUSG00000042436.12	Mfap4	protein_coding	11	microfibrillar-associated protein 4 [Source:MGI Symbol;Acc:MGI:1342276]	1.27678	28.9453
Htra1	-1.2532	0.0621483	4.87971e-18	-0.346374	0.0372308	2.22045e-16	-1.27079	0.0632429	2.49984e-17	-1.22743	0.0809205	2.44774e-17	-0.321207	0.051519	5.86189e-12	-0.360233	0.0545495	5.11739e-13	ENSMUSG00000006205.13	Htra1	protein_coding	7	HtrA serine peptidase 1 [Source:MGI Symbol;Acc:MGI:1929076]	1.49566	4.14126
Vim	-1.25244	0.0455241	3.02056e-19	0.15794	0.0273364	1.10408e-10	-1.43972	0.0491193	8.77851e-17	-1.0611	0.0569254	9.14301e-17	0.346765	0.0274363	3.12739e-18	-0.0207794	0.0435025	0.0710343	ENSMUSG00000026728.9	Vim	protein_coding	2	vimentin [Source:MGI Symbol;Acc:MGI:98932]	17.0274	160.024
Rcn3	-1.24059	0.0498271	1.34572e-17	-0.351583	0.0304655	5.32907e-18	-1.03017	0.0497962	2.3301e-17	-1.44874	0.0660377	2.22045e-16	-0.559644	0.0440481	1.49693e-17	-0.131891	0.0412642	3.64158e-05	ENSMUSG00000019539.11	Rcn3	protein_coding	7	reticulocalbin 3, EF-hand calcium binding domain [Source:MGI Symbol;Acc:MGI:1277122]	1.80075	3.45171
Myl6	-1.2345	0.0388155	9.06305e-18	0.302415	0.0226179	1.40239e-18	-1.26281	0.0417595	1.5534e-17	-1.20297	0.0479627	1.50175e-17	0.331075	0.0263622	3.10552e-18	0.267818	0.037492	3.07844e-15	ENSMUSG00000090841.2	Myl6	protein_coding	10	myosin, light polypeptide 6, alkali, smooth muscle and non-muscle [Source:MGI Symbol;Acc:MGI:109318]	4.28803	10.8169
Hhip	-1.21401	0.379949	3.85878e-06	-0.0784833	0.155693	0.0470545	-0.57983	0.268159	0.000798563	-1.88309	0.606753	1.25681e-05	-0.694915	0.355348	0.00124176	0.226151	0.273925	0.0351324	ENSMUSG00000064325.4	Hhip	protein_coding	8	Hedgehog-interacting protein [Source:MGI Symbol;Acc:MGI:1341847]	0.0830718	0.431601
Diaph3	-1.20426	0.308743	2.15174e-07	0.446948	0.180765	0.000303451	-1.70473	0.41042	2.04728e-08	-0.697233	0.297114	0.000523567	0.900651	0.233735	3.98124e-06	0.0317122	0.146492	0.101185	ENSMUSG00000022021.14	Diaph3	protein_coding	14	diaphanous related formin 3 [Source:MGI Symbol;Acc:MGI:1927222]	0.0468196	0.137833
Oaf	-1.19932	0.0508981	6.91189e-18	-0.12641	0.0295126	3.96931e-07	-1.27081	0.0537192	1.78898e-17	-1.12199	0.0638206	1.75629e-17	-0.0537364	0.0358633	0.00808723	-0.188946	0.0465558	6.46707e-07	ENSMUSG00000032014.6	Oaf	protein_coding	9	out at first homolog [Source:MGI Symbol;Acc:MGI:94852]	1.89258	4.11307
Bmp1	-1.1737	0.0455197	6.54999e-18	0.568819	0.02504	1.97666e-18	-1.18886	0.0498269	1.15436e-17	-1.15435	0.0540895	4.59515e-18	0.584462	0.0317511	4.21604e-18	0.548814	0.0387772	1.12713e-18	ENSMUSG00000022098.10	Bmp1	protein_coding	14	bone morphogenetic protein 1 [Source:MGI Symbol;Acc:MGI:88176]	2.30007	5.76799
Ifi27l2a	-1.17178	0.0883628	7.35247e-18	0.863052	0.0476154	1.70804e-18	-1.09439	0.0988033	1.27526e-17	-1.23641	0.102379	1.2385e-17	0.792577	0.0558733	3.41607e-18	0.920805	0.0771406	9.69627e-19	ENSMUSG00000079017.3	Ifi27l2a	protein_coding	12	interferon, alpha-inducible protein 27 like 2A [Source:MGI Symbol;Acc:MGI:1924183]	1.7693	14.7919
Ppib	-1.17136	0.0341476	6.44987e-18	-0.0886396	0.0205547	4.57368e-07	-1.22613	0.0356936	1.88738e-17	-1.11363	0.0438389	7.68553e-19	-0.033763	0.026138	0.0123755	-0.138699	0.0311933	1.76548e-07	ENSMUSG00000032383.7	Ppib	protein_coding	9	peptidylprolyl isomerase B [Source:MGI Symbol;Acc:MGI:97750]	3.26856	5.6844
Spon2	-1.16232	0.171709	2.48671e-14	-0.894523	0.104569	2.88434e-18	-1.17296	0.158597	2.59144e-16	-1.08337	0.241021	3.52039e-08	-0.854058	0.171855	1.78966e-08	-0.87599	0.12627	1.89533e-13	ENSMUSG00000037379.7	Spon2	protein_coding	5	spondin 2, extracellular matrix protein [Source:MGI Symbol;Acc:MGI:1923724]	0.342884	1.40869
Esrrg	-1.15681	0.332459	1.68183e-06	-0.0860358	0.135611	0.0365306	-1.41867	0.360979	7.00579e-08	-0.76783	0.374593	0.000932542	0.00830803	0.166264	0.0859416	-0.187954	0.196115	0.0260471	ENSMUSG00000026610.13	Esrrg	protein_coding	1	estrogen-related receptor gamma [Source:MGI Symbol;Acc:MGI:1347056]	0.055626	0.172705
Gnas	-1.15522	0.0354794	4.27009e-17	-0.057114	0.0212092	0.000312724	-1.14306	0.0378305	6.8632e-17	-1.16437	0.0447716	6.90805e-17	-0.0679322	0.0227039	7.81789e-05	-0.0438636	0.0344264	0.0163061	ENSMUSG00000027523.20	Gnas	protein_coding	2	GNAS (guanine nucleotide binding protein, alpha stimulating) complex locus [Source:MGI Symbol;Acc:MGI:95777]	10.5608	44.9374
Rps18	-1.1531	0.0324315	5.78241e-18	0.19573	0.0203177	1.13095e-18	-1.27489	0.0350502	1.04275e-17	-1.02832	0.041227	1.03621e-17	0.318309	0.0225991	3.40733e-18	0.0698621	0.0324611	0.00175462	ENSMUSG00000008668.15	Rps18	protein_coding	17	ribosomal protein S18 [Source:MGI Symbol;Acc:MGI:98146]	6.05152	17.0104
Ucp2	-1.15219	0.21005	1.18498e-10	-0.933638	0.134773	1.48855e-13	-1.00831	0.173672	5.91668e-11	-1.20877	0.323107	7.20776e-07	-1.05646	0.229815	1.82459e-07	-0.726512	0.154341	1.10673e-07	ENSMUSG00000033685.13	Ucp2	protein_coding	7	uncoupling protein 2 (mitochondrial, proton carrier) [Source:MGI Symbol;Acc:MGI:109354]	0.16775	0.277041
Nme2	-1.15038	0.0474252	7.8461e-18	0.318157	0.0270448	1.28597e-18	-1.1021	0.0512622	1.37765e-17	-1.19423	0.0578049	3.42818e-18	0.26904	0.0342938	4.0923e-17	0.361668	0.0422176	7.00035e-19	ENSMUSG00000020857.11	Nme2	protein_coding	11	NME/NM23 nucleoside diphosphate kinase 2 [Source:MGI Symbol;Acc:MGI:97356]	2.13545	5.00059
H3f3a	-1.14404	0.0316323	6.00121e-17	-0.0426944	0.0192859	0.001249	-1.21253	0.0335219	3.51364e-18	-1.07288	0.0402476	1.00278e-16	0.0232953	0.0221884	0.0203039	-0.106733	0.030364	1.49065e-05	ENSMUSG00000060743.12	H3f3a	protein_coding	1	H3.3 histone A [Source:MGI Symbol;Acc:MGI:1097686]	5.64085	12.1583
Pmp22	-1.14305	0.0376848	8.67362e-18	0.0670935	0.0225162	0.000118287	-1.14067	0.0401893	1.5099e-17	-1.14193	0.0476183	1.45263e-17	0.0646175	0.0273146	0.000667539	0.0651493	0.0345885	0.00359319	ENSMUSG00000018217.12	Pmp22	protein_coding	11	peripheral myelin protein 22 [Source:MGI Symbol;Acc:MGI:97631]	3.21567	6.02078
Itih5	-1.13533	0.0493171	4.77646e-19	-0.556434	0.030493	3.85007e-19	-1.04127	0.0514061	3.31852e-18	-1.22426	0.0640363	9.42007e-17	-0.648922	0.0347814	5.79247e-17	-0.457669	0.0501691	2.46716e-17	ENSMUSG00000025780.7	Itih5	protein_coding	2	inter-alpha (globulin) inhibitor H5 [Source:MGI Symbol;Acc:MGI:1925751]	4.77171	18.3626
Loxl2	-1.13506	0.0525146	6.76965e-18	0.302343	0.0310477	1.13675e-18	-1.05225	0.0563976	1.19078e-17	-1.2124	0.065393	1.15134e-17	0.218422	0.0368056	3.34443e-11	0.379078	0.0505171	8.82685e-16	ENSMUSG00000034205.16	Loxl2	protein_coding	14	lysyl oxidase-like 2 [Source:MGI Symbol;Acc:MGI:2137913]	3.27241	16.0308
Ifi27	-1.11451	0.0472173	1.01793e-17	-0.0228707	0.0253407	0.0237841	-1.14836	0.0495752	1.29717e-17	-1.07576	0.0582334	1.26883e-17	0.00833986	0.0327447	0.0685642	-0.0544467	0.0374728	0.0112892	ENSMUSG00000064215.13	Ifi27	protein_coding	12	interferon, alpha-inducible protein 27 [Source:MGI Symbol;Acc:MGI:1277180]	1.85307	3.16242
Robo2	-1.10826	0.305518	1.15886e-06	-0.739708	0.209559	1.21967e-05	-1.58214	0.320814	1.95113e-10	-0.5843	0.348118	0.00345673	-0.226075	0.232738	0.0201431	-0.974928	0.295093	4.70547e-05	ENSMUSG00000052516.19	Robo2	protein_coding	16	roundabout guidance receptor 2 [Source:MGI Symbol;Acc:MGI:1890110]	0.117962	0.671877
ENSMUSG00000002900.16	-1.10601	0.0581037	2.22045e-16	-0.786884	0.0362639	3.39864e-18	-1.15048	0.0593209	1.31985e-17	-1.05199	0.076827	1.28456e-17	-0.739114	0.046415	6.39886e-18	-0.827184	0.0558413	2.44005e-18	ENSMUSG00000002900.16	NA	NA	NA	NA	2.01715	6.43492
Ppp2r2b	-1.09278	0.142125	6.19877e-17	1.06857	0.0709857	1.53842e-18	-1.27261	0.176091	2.68972e-16	-0.880803	0.145707	9.18079e-12	1.27013	0.110681	2.90254e-18	0.84672	0.0891007	7.76315e-19	ENSMUSG00000024500.20	Ppp2r2b	protein_coding	18	protein phosphatase 2, regulatory subunit B, beta [Source:MGI Symbol;Acc:MGI:1920180]	0.577829	3.29486
Timp2	-1.08005	0.0386634	7.6832e-18	0.811157	0.0228243	2.33731e-18	-1.11019	0.0420375	1.33857e-17	-1.04604	0.0476376	1.31166e-17	0.842549	0.0239919	6.66134e-18	0.776873	0.0388608	1.4803e-18	ENSMUSG00000017466.9	Timp2	protein_coding	11	tissue inhibitor of metalloproteinase 2 [Source:MGI Symbol;Acc:MGI:98753]	8.28195	40.207
Rps14	-1.07171	0.0314705	5.64999e-18	0.268413	0.0195617	1.44498e-18	-1.20262	0.0340325	1.03418e-17	-0.937803	0.0398506	1.02257e-17	0.400099	0.0215085	4.27009e-18	0.130185	0.0322147	1.30741e-06	ENSMUSG00000024608.11	Rps14	protein_coding	18	ribosomal protein S14 [Source:MGI Symbol;Acc:MGI:98107]	6.91936	19.5529
Rian	-1.06535	0.100953	7.47625e-18	-0.0419319	0.0523177	0.0276801	-1.1501	0.103699	8.55198e-18	-0.955517	0.128637	4.32807e-16	0.0230961	0.0747551	0.0635327	-0.10901	0.0676668	0.00643279	ENSMUSG00000097451.11	Rian	processed_transcript	12	RNA imprinted and accumulated in nucleus [Source:MGI Symbol;Acc:MGI:1922995]	1.10467	7.88458
Rps6	-1.06409	0.0418422	2.24287e-17	0.206488	0.0263281	6.92899e-17	-1.10367	0.0454702	6.30754e-19	-1.01929	0.0530221	3.88578e-17	0.24658	0.0306513	1.33714e-17	0.154914	0.0423358	6.43869e-06	ENSMUSG00000028495.14	Rps6	protein_coding	4	ribosomal protein S6 [Source:MGI Symbol;Acc:MGI:98159]	2.89913	8.06222
mt-Nd4	-1.05595	0.0293515	1.35175e-17	-0.080317	0.0174158	1.19751e-07	-1.15634	0.0313645	9.4369e-18	-0.953129	0.0368153	6.85475e-18	0.0181276	0.0177602	0.0213721	-0.175774	0.0301991	6.01542e-11	ENSMUSG00000064363.1	mt-Nd4	protein_coding	MT	mitochondrially encoded NADH dehydrogenase 4 [Source:MGI Symbol;Acc:MGI:102498]	26.4659	179.822
Anxa5	-1.05478	0.0439587	1.59356e-18	-0.587461	0.0266369	1.18952e-17	-0.980107	0.0455651	4.96679e-17	-1.12501	0.0567226	4.93432e-17	-0.661017	0.0311444	3.0983e-17	-0.509195	0.0432531	9.65411e-18	ENSMUSG00000027712.13	Anxa5	protein_coding	3	annexin A5 [Source:MGI Symbol;Acc:MGI:106008]	5.53002	18.7806
Fam167a	-1.05092	0.170547	4.88452e-12	1.68963	0.119708	1.45762e-18	-1.97985	0.271706	6.80513e-16	-0.229151	0.145204	0.00536401	2.59022	0.152786	3.92999e-18	0.707342	0.190939	1.10368e-05	ENSMUSG00000035095.11	Fam167a	protein_coding	14	family with sequence similarity 167, member A [Source:MGI Symbol;Acc:MGI:3606565]	0.135067	0.244995
Rps23	-1.04543	0.0336579	1.04662e-17	0.187932	0.0210138	1.08468e-18	-1.14852	0.0363928	1.24992e-17	-0.938853	0.0426502	1.20958e-17	0.292163	0.0228048	3.13475e-18	0.0795218	0.03392	0.000987366	ENSMUSG00000049517.8	Rps23	protein_coding	13	ribosomal protein S23 [Source:MGI Symbol;Acc:MGI:1913725]	6.71223	21.8132
Ptms	-1.04471	0.0379412	1.53134e-17	-0.0180422	0.0218479	0.0272414	-1.11322	0.0401472	2.69626e-17	-0.972221	0.0478581	2.22045e-16	0.0460127	0.0266565	0.00467081	-0.0820809	0.0346966	0.000922431	ENSMUSG00000030122.12	Ptms	protein_coding	6	parathymosin [Source:MGI Symbol;Acc:MGI:1916452]	3.57731	7.06437
Rpl13a	-1.03766	0.0433025	1.32169e-17	0.28111	0.0266234	1.19808e-18	-1.19525	0.0468242	2.30168e-17	-0.874478	0.0545206	2.26907e-17	0.440699	0.0280482	3.69049e-18	0.11115	0.0435538	0.000462402	ENSMUSG00000074129.14	Rpl13a	protein_coding	7	ribosomal protein L13A [Source:MGI Symbol;Acc:MGI:1351455]	6.01155	22.6885
Rps17	-1.03501	0.0368387	1.30614e-17	0.133546	0.0225765	7.22842e-11	-1.06176	0.0396765	2.27395e-17	-1.00438	0.0464757	2.23642e-17	0.159643	0.0293041	6.10078e-10	0.101282	0.0334348	9.83278e-05	ENSMUSG00000061787.15	Rps17	protein_coding	7	ribosomal protein S17 [Source:MGI Symbol;Acc:MGI:1309526]	2.32501	4.26526
Gm45213	-1.03159	0.0688953	1.45127e-17	0.978311	0.0399843	2.04336e-18	-0.930317	0.0806823	3.97595e-18	-1.12348	0.0785391	2.4869e-17	0.881762	0.0464815	4.41148e-18	1.06581	0.065027	1.26162e-18	ENSMUSG00000108793.1	Gm45213	protein_coding	7	predicted gene 45213 [Source:MGI Symbol;Acc:MGI:5753789]	1.23496	5.55466
Tmem119	-1.03045	0.161306	1.04389e-12	-0.915554	0.12023	9.77272e-16	-0.761158	0.128062	5.61754e-11	-1.23971	0.271337	1.27569e-08	-1.17264	0.222918	6.43421e-09	-0.603029	0.103682	2.08733e-10	ENSMUSG00000054675.5	Tmem119	protein_coding	5	transmembrane protein 119 [Source:MGI Symbol;Acc:MGI:2385228]	0.255206	0.382418
Hsp90b1	-1.02982	0.0418412	9.1754e-18	-0.10407	0.0247841	6.72011e-07	-1.11762	0.0441459	7.12437e-18	-0.937083	0.0529088	1.50904e-17	-0.0178783	0.0286695	0.0400561	-0.184511	0.0403719	4.94897e-08	ENSMUSG00000020048.13	Hsp90b1	protein_coding	10	heat shock protein 90, beta (Grp94), member 1 [Source:MGI Symbol;Acc:MGI:98817]	3.44482	8.07744
Nrxn3	-1.02951	0.281537	1.8427e-06	0.165271	0.145426	0.012867	-0.983908	0.288876	6.24711e-06	-0.926671	0.347737	0.000104193	0.125211	0.162717	0.0313365	0.120401	0.176867	0.0494435	ENSMUSG00000066392.12	Nrxn3	protein_coding	12	neurexin III [Source:MGI Symbol;Acc:MGI:1096389]	0.143289	0.990886
Lamb2	-1.02877	0.0505571	2.22045e-16	0.204715	0.027543	1.16593e-15	-0.954048	0.0538027	1.85037e-17	-1.0989	0.061068	1.80734e-17	0.128249	0.0341008	4.19123e-06	0.272727	0.0439833	2.90026e-12	ENSMUSG00000052911.9	Lamb2	protein_coding	9	laminin, beta 2 [Source:MGI Symbol;Acc:MGI:99916]	2.07769	4.49909
Adarb2	-1.01899	0.280872	2.1494e-06	1.31843	0.163711	2.49307e-17	-0.880597	0.297925	4.22537e-05	-1.03041	0.337031	2.15293e-05	1.18769	0.234762	1.70799e-08	1.31492	0.232811	4.21769e-10	ENSMUSG00000052551.16	Adarb2	protein_coding	13	adenosine deaminase, RNA-specific, B2 [Source:MGI Symbol;Acc:MGI:2151118]	0.105601	0.67278
Rpl41	-1.01882	0.0299751	9.0262e-18	0.271215	0.0181819	1.52783e-18	-1.14591	0.0322495	1.54703e-17	-0.88905	0.0376459	1.9936e-18	0.399173	0.0191306	4.93432e-18	0.137289	0.0306105	1.26773e-07	ENSMUSG00000093674.7	Rpl41	protein_coding	10	ribosomal protein L41 [Source:MGI Symbol;Acc:MGI:1915195]	15.1807	69.8246
Calu	-1.01644	0.040213	3.91478e-18	0.054012	0.0238674	0.0010105	-1.00325	0.0426892	2.92617e-17	-1.02544	0.0506757	2.751e-17	0.0409971	0.0305991	0.0110496	0.0633359	0.0345774	0.00413353	ENSMUSG00000029767.16	Calu	protein_coding	6	calumenin [Source:MGI Symbol;Acc:MGI:1097158]	2.14997	3.56539
ENSMUSG00000001175.15	-1.01403	0.0463681	1.00352e-17	0.861093	0.0271753	2.25045e-18	-1.1084	0.0511207	1.30164e-17	-0.913694	0.0562638	1.27403e-17	0.957593	0.0304375	6.37449e-18	0.760644	0.0450801	1.31387e-18	ENSMUSG00000001175.15	NA	NA	NA	NA	3.23274	11.344
Tmed3	-1.01199	0.0447929	1.00473e-17	-0.13317	0.0260996	5.90174e-09	-1.04194	0.0461249	1.73952e-17	-0.976855	0.057016	1.68947e-17	-0.0994975	0.0360623	0.000154094	-0.157154	0.037211	4.46281e-07	ENSMUSG00000032353.9	Tmed3	protein_coding	9	transmembrane p24 trafficking protein 3 [Source:MGI Symbol;Acc:MGI:1913361]	1.62687	2.44701
Cdkn1c	-1.00179	0.089971	1.23358e-17	-0.725429	0.0604953	5.08499e-18	-1.30627	0.0926001	2.157e-17	-0.675769	0.12119	4.97594e-10	-0.41202	0.0624365	4.25886e-13	-1.01031	0.103739	3.89552e-18	ENSMUSG00000037664.13	Cdkn1c	protein_coding	7	cyclin-dependent kinase inhibitor 1C (P57) [Source:MGI Symbol;Acc:MGI:104564]	2.51299	28.4558
Creb3l1	-1.00088	0.072491	3.82836e-17	-0.256221	0.03857	4.46133e-13	-0.803923	0.0717351	1.97107e-18	-1.19262	0.0918523	6.4763e-17	-0.449961	0.0590256	2.04619e-16	-0.0542094	0.0460145	0.0200033	ENSMUSG00000027230.9	Creb3l1	protein_coding	2	cAMP responsive element binding protein 3-like 1 [Source:MGI Symbol;Acc:MGI:1347062]	0.948177	1.76035
Abca6	1.00747	0.0905985	4.55944e-18	-0.266469	0.0582735	7.63186e-08	1.25561	0.0998978	9.03052e-18	0.736706	0.113997	9.28548e-13	-0.531369	0.0494886	9.38217e-18	-0.0176196	0.0807831	0.0994359	ENSMUSG00000044749.13	Abca6	protein_coding	11	ATP-binding cassette, sub-family A (ABC1), member 6 [Source:MGI Symbol;Acc:MGI:1923434]	2.31968	16.4073
Ell2	1.01502	0.11376	3.97111e-18	-0.144493	0.0710757	0.00139405	0.991194	0.116423	6.79394e-18	1.00289	0.151371	1.12395e-13	-0.12985	0.0656302	0.00186673	-0.118474	0.109353	0.0215078	ENSMUSG00000001542.7	Ell2	protein_coding	13	elongation factor RNA polymerase II 2 [Source:MGI Symbol;Acc:MGI:2183438]	0.661633	2.27983
Aff1	1.02423	0.0733097	4.96744e-18	-0.218754	0.045138	1.85389e-08	0.813295	0.0777752	8.206e-18	1.22736	0.093797	8.98446e-18	-0.0164244	0.0394792	0.0542408	-0.420122	0.0801909	5.0777e-09	ENSMUSG00000029313.18	Aff1	protein_coding	5	AF4/FMR2 family, member 1 [Source:MGI Symbol;Acc:MGI:1100819]	2.8871	16.7695
Nop58	1.02724	0.0762883	4.93432e-18	-0.39587	0.0533806	1.23435e-15	1.05079	0.0775559	9.11777e-18	0.982969	0.105974	8.09536e-18	-0.419661	0.0544884	1.44132e-16	-0.346026	0.0962274	6.59642e-06	ENSMUSG00000026020.9	Nop58	protein_coding	1	NOP58 ribonucleoprotein [Source:MGI Symbol;Acc:MGI:1933184]	0.997363	2.57057
Gm49767	1.03022	0.181952	1.01679e-10	-0.823071	0.133292	3.81369e-11	1.34328	0.186861	1.6445e-16	0.640432	0.244355	0.000250704	-1.12811	0.138987	2.19298e-17	-0.356003	0.239493	0.00629325	ENSMUSG00000116617.1	Gm49767	lincRNA	16	predicted gene, 49767 [Source:MGI Symbol;Acc:MGI:6215277]	0.488224	3.14894
Cxcl1	1.03164	0.108316	4.18952e-18	-0.594696	0.0681779	7.65671e-18	0.988751	0.110223	7.44431e-18	1.04379	0.144138	1.21638e-15	-0.553659	0.0610619	2.14882e-17	-0.604442	0.12297	2.8944e-08	ENSMUSG00000029380.11	Cxcl1	protein_coding	5	chemokine (C-X-C motif) ligand 1 [Source:MGI Symbol;Acc:MGI:108068]	5.02509	101.995
Gm20400	1.0424	0.106023	4.25373e-18	-0.233401	0.0727457	2.50514e-05	0.752117	0.109349	8.71097e-14	1.3184	0.146807	8.03255e-18	0.0252399	0.0593858	0.0536291	-0.506036	0.129961	3.32258e-06	ENSMUSG00000092500.1	Gm20400	antisense	6	predicted gene 20400 [Source:MGI Symbol;Acc:MGI:5141865]	0.764046	4.16547
Il1r1	1.04862	0.0956238	4.50395e-18	-0.269189	0.0633529	3.322e-07	1.22519	0.0971512	9.05218e-18	0.844108	0.128666	3.52453e-13	-0.452162	0.0629745	5.04421e-15	-0.0687047	0.0874743	0.0412665	ENSMUSG00000026072.12	Il1r1	protein_coding	1	interleukin 1 receptor, type I [Source:MGI Symbol;Acc:MGI:96545]	1.47016	8.88756
Irak3	1.05545	0.0764842	4.95635e-18	0.6597	0.0437373	1.54198e-18	0.965551	0.088841	8.38835e-18	1.13393	0.0872941	8.95857e-18	0.743386	0.039158	4.45574e-18	0.563366	0.0785682	2.11038e-14	ENSMUSG00000020227.10	Irak3	protein_coding	10	interleukin-1 receptor-associated kinase 3 [Source:MGI Symbol;Acc:MGI:1921164]	1.01391	2.50959
Sugct	1.09263	0.109246	4.31993e-18	0.0695829	0.0636105	0.0159662	1.1135	0.118321	7.783e-18	1.03635	0.141489	6.34089e-16	0.0477433	0.0614072	0.0315562	0.0702083	0.0964729	0.0465757	ENSMUSG00000055137.7	Sugct	protein_coding	13	succinyl-CoA glutarate-CoA transferase [Source:MGI Symbol;Acc:MGI:1923221]	0.8393	4.98971
Marchf3	1.09491	0.0730077	5.02363e-18	0.108668	0.0456065	0.000590108	1.08061	0.0801013	9.0958e-18	1.0942	0.0927263	8.88178e-18	0.120948	0.0427201	0.000118181	0.0808146	0.0716838	0.0213863	ENSMUSG00000032656.14	Marchf3	protein_coding	18	membrane associated ring-CH-type finger 3 [Source:MGI Symbol;Acc:MGI:2443667]	1.87522	8.53398
Dpyd	1.09549	0.0933044	4.6648e-18	-0.42308	0.062181	1.05366e-13	1.23514	0.0906005	9.16203e-18	0.929007	0.12947	3.29634e-15	-0.570517	0.0420684	3.41607e-17	-0.22241	0.118821	0.002171	ENSMUSG00000033308.16	Dpyd	protein_coding	3	dihydropyrimidine dehydrogenase [Source:MGI Symbol;Acc:MGI:2139667]	2.19816	7.57607
Dram1	1.09607	0.0974378	4.60673e-18	0.0272617	0.0548735	0.0474879	1.15563	0.111321	8.27798e-18	1.0068	0.121233	7.49555e-18	-0.0290229	0.0501238	0.0438566	0.0645389	0.0901607	0.0477869	ENSMUSG00000020057.2	Dram1	protein_coding	10	DNA-damage regulated autophagy modulator 1 [Source:MGI Symbol;Acc:MGI:1918962]	0.5024	0.850925
Col12a1	1.12852	0.167003	3.61785e-14	-0.303588	0.114851	0.000179659	0.948692	0.163942	9.69494e-11	1.25205	0.238216	2.9668e-10	-0.117299	0.109196	0.0180647	-0.412999	0.197743	0.0012221	ENSMUSG00000032332.17	Col12a1	protein_coding	9	collagen, type XII, alpha 1 [Source:MGI Symbol;Acc:MGI:88448]	0.439454	6.50877
Spats2	1.14548	0.0927939	4.80616e-18	-0.373324	0.0614109	1.96788e-11	1.16098	0.0934885	8.98752e-18	1.10512	0.126886	7.84853e-18	-0.389064	0.0626197	6.50399e-12	-0.319373	0.11222	9.67005e-05	ENSMUSG00000051934.5	Spats2	protein_coding	15	spermatogenesis associated, serine-rich 2 [Source:MGI Symbol;Acc:MGI:1919822]	0.74054	1.97118
Gpx3	1.14612	0.0714257	5.06951e-18	-0.516747	0.0460983	3.66008e-18	1.21029	0.076501	9.32039e-18	1.06686	0.0929434	8.8063e-18	-0.585843	0.0411312	9.86865e-18	-0.431969	0.0837121	6.56968e-09	ENSMUSG00000018339.11	Gpx3	protein_coding	11	glutathione peroxidase 3 [Source:MGI Symbol;Acc:MGI:105102]	10.0139	122.859
0610043K17Rik	1.14669	0.143176	2.43928e-18	-0.0771925	0.0770769	0.0186377	1.40882	0.155697	7.79908e-18	0.844361	0.181518	4.36022e-08	-0.323314	0.0983013	1.98825e-05	0.075136	0.111372	0.0512472	ENSMUSG00000087361.7	0610043K17Rik	lincRNA	4	RIKEN cDNA 0610043K17 gene [Source:MGI Symbol;Acc:MGI:1915650]	0.4462	1.83157
Prg4	1.1611	0.150066	2.71473e-17	0.0367026	0.0723295	0.0463337	1.10084	0.154261	3.26921e-15	1.17577	0.195152	3.31654e-12	0.0791247	0.0736513	0.0188181	0.00202647	0.105497	0.127209	ENSMUSG00000006014.16	Prg4	protein_coding	1	proteoglycan 4 (megakaryocyte stimulating factor, articular superficial zone protein) [Source:MGI Symbol;Acc:MGI:1891344]	2.7618	106.347
Nr1d2	1.1674	0.144392	2.82328e-18	-0.0715381	0.067738	0.0170597	1.14475	0.14832	3.5181e-17	1.15577	0.179479	2.2078e-13	-0.0701528	0.0494681	0.0092459	-0.057824	0.105024	0.0627195	ENSMUSG00000021775.11	Nr1d2	protein_coding	14	nuclear receptor subfamily 1, group D, member 2 [Source:MGI Symbol;Acc:MGI:2449205]	0.576107	0.763853
Galnt15	1.17171	0.204915	2.19895e-11	-0.027288	0.0801273	0.0590867	0.932519	0.226063	5.19691e-07	1.38344	0.223958	5.82265e-13	0.131576	0.0450956	8.53322e-05	-0.103433	0.147006	0.0478477	ENSMUSG00000021903.11	Galnt15	protein_coding	14	polypeptide N-acetylgalactosaminyltransferase 15 [Source:MGI Symbol;Acc:MGI:1926004]	0.639878	1.19143
Gm13307	1.17273	0.174825	3.37744e-14	0.00673437	0.0800498	0.0804323	1.22428	0.19121	1.5672e-13	1.05091	0.219025	8.4955e-09	-0.0487675	0.0526989	0.0250192	0.0328067	0.126927	0.0950581	ENSMUSG00000085730.7	Gm13307	antisense	4	predicted gene 13307 [Source:MGI Symbol;Acc:MGI:3701135]	0.526005	1.24093
Rtn1	1.1778	0.0960769	4.79578e-18	-0.381281	0.0700899	8.05483e-10	1.12849	0.094539	8.88178e-18	1.19791	0.139802	7.76638e-18	-0.344224	0.0435043	3.29202e-17	-0.377017	0.141967	0.000208685	ENSMUSG00000021087.18	Rtn1	protein_coding	12	reticulon 1 [Source:MGI Symbol;Acc:MGI:1933947]	1.2362	2.94594
Cstf3	1.182	0.0918715	4.89085e-18	-0.14488	0.0600361	0.000479644	1.08715	0.0971825	8.54018e-18	1.25641	0.122554	8.49351e-18	-0.0649832	0.0530221	0.0136307	-0.188069	0.10602	0.00305403	ENSMUSG00000027176.8	Cstf3	protein_coding	2	cleavage stimulation factor, 3' pre-RNA, subunit 3 [Source:MGI Symbol;Acc:MGI:1351825]	0.862391	3.61468
Dbp	1.20009	0.165387	5.06666e-16	-0.0877482	0.0979757	0.0226533	1.24947	0.16283	2.09196e-17	1.06093	0.240183	6.0167e-08	-0.168001	0.0595475	0.000110623	-0.0355604	0.13866	0.0957154	ENSMUSG00000059824.12	Dbp	protein_coding	7	D site albumin promoter binding protein [Source:MGI Symbol;Acc:MGI:94866]	0.484374	0.974724
H2-Q4	1.24043	0.0795938	5.04647e-18	-0.342534	0.0534163	1.81653e-12	1.21657	0.0822658	9.20673e-18	1.24738	0.108294	8.83132e-18	-0.325744	0.0436614	5.65525e-16	-0.332781	0.103394	2.29357e-05	ENSMUSG00000035929.11	H2-Q4	protein_coding	17	histocompatibility 2, Q region locus 4 [Source:MGI Symbol;Acc:MGI:95933]	1.60481	4.69582
Arih1	1.24694	0.0716285	5.10447e-18	-0.270995	0.0442264	1.54743e-11	1.14499	0.0758364	9.25186e-18	1.33925	0.092044	9.06305e-18	-0.171801	0.0433838	1.60085e-06	-0.35472	0.0797233	1.23417e-07	ENSMUSG00000025234.11	Arih1	protein_coding	9	ariadne RBR E3 ubiquitin protein ligase 1 [Source:MGI Symbol;Acc:MGI:1344363]	6.75182	101.691
C4b	1.29897	0.222622	4.37428e-12	-0.176964	0.128478	0.00713805	0.800188	0.194081	7.60267e-07	1.80669	0.311319	1.77327e-11	0.214886	0.0761661	0.000102664	-0.542242	0.287811	0.00245373	ENSMUSG00000073418.4	C4b	protein_coding	17	complement component 4B (Chido blood group) [Source:MGI Symbol;Acc:MGI:88228]	0.671035	3.68518
Runx1	1.33086	0.104138	4.91249e-18	-0.360985	0.0646419	3.42305e-10	1.17882	0.100573	8.86093e-18	1.46758	0.141964	8.51678e-18	-0.210981	0.057841	5.5578e-06	-0.485454	0.117343	1.15789e-06	ENSMUSG00000022952.17	Runx1	protein_coding	16	runt related transcription factor 1 [Source:MGI Symbol;Acc:MGI:99852]	1.06407	3.73936
Cebpb	1.36772	0.0721446	5.11624e-18	-0.488181	0.0453092	2.01859e-17	1.14334	0.0751833	9.29743e-18	1.58564	0.0938509	9.1162e-18	-0.265734	0.0430256	7.96627e-12	-0.696786	0.0793582	1.70804e-17	ENSMUSG00000056501.3	Cebpb	protein_coding	2	CCAAT/enhancer binding protein (C/EBP), beta [Source:MGI Symbol;Acc:MGI:88373]	5.68499	59.2617
9030624G23Rik	1.39775	0.128776	4.5877e-18	0.234568	0.0829655	0.000108357	1.51015	0.145239	8.4258e-18	1.25117	0.163775	2.27616e-17	0.128563	0.0689492	0.00264569	0.279717	0.15478	0.00251574	ENSMUSG00000073158.4	9030624G23Rik	protein_coding	12	RIKEN cDNA 9030624G23 gene [Source:MGI Symbol;Acc:MGI:1914058]	1.2445	12.4913
Apoe	1.63026	0.10825	5.03503e-18	-1.46645	0.0781383	3.37072e-18	1.85162	0.10708	9.34346e-18	1.3753	0.157479	7.92972e-18	-1.67515	0.0878481	1.53134e-17	-1.22116	0.129233	5.93297e-18	ENSMUSG00000002985.16	Apoe	protein_coding	7	apolipoprotein E [Source:MGI Symbol;Acc:MGI:88057]	3.05422	49.103
Sbno2	1.67929	0.104083	5.08111e-18	0.342858	0.0630831	9.01826e-10	1.51524	0.121848	9.07394e-18	1.81827	0.122114	9.08955e-18	0.496432	0.0490016	2.75262e-18	0.142989	0.105114	0.0111017	ENSMUSG00000035673.10	Sbno2	protein_coding	10	strawberry notch 2 [Source:MGI Symbol;Acc:MGI:2448490]	1.06214	4.85338
Trf	1.74685	0.222095	3.21449e-18	-1.49069	0.137325	4.33047e-18	2.18053	0.209589	8.08299e-18	1.17307	0.296322	2.84399e-07	-1.90568	0.10257	5.1296e-18	-0.947096	0.258187	1.55957e-05	ENSMUSG00000032554.15	Trf	protein_coding	9	transferrin [Source:MGI Symbol;Acc:MGI:98821]	2.22032	64.3729
Fetub	1.93539	0.766141	4.22667e-05	-1.92971	0.435129	8.34576e-07	1.2983	0.524488	3.47996e-05	1.44007	1.11108	0.00332657	-1.49689	0.222845	1.52471e-12	-1.23535	0.926015	0.00923086	ENSMUSG00000022871.13	Fetub	protein_coding	16	fetuin beta [Source:MGI Symbol;Acc:MGI:1890221]	0.239066	1.21815
Csmd1	2.3456	0.263278	3.70338e-18	-1.18891	0.166832	2.48062e-14	2.18937	0.295909	2.80589e-15	2.39023	0.340549	7.2564e-14	-1.081	0.130175	4.01689e-18	-1.13489	0.312105	1.52505e-05	ENSMUSG00000060924.15	Csmd1	protein_coding	8	CUB and Sushi multiple domains 1 [Source:MGI Symbol;Acc:MGI:2137383]	1.21785	37.8235
Apod	3.03612	0.102986	5.12805e-18	-2.34827	0.0696339	2.75262e-18	3.46295	0.106769	9.36665e-18	2.59324	0.140462	9.14301e-18	-2.7802	0.0627296	8.33307e-18	-1.90061	0.125077	2.09476e-18	ENSMUSG00000022548.14	Apod	protein_coding	16	apolipoprotein D [Source:MGI Symbol;Acc:MGI:88056]	25.2335	4405.95

## Sheet: MuSCs
Genes that are differentially-expressed between young and aged MuSCs by single-cell RNA-Seq (moderated LFC≥1, s-value≤0.05)
gene_id	LFC age effect	SE (LFC age effect)	S-Value (age effect)	LFC MuSC2 vs MuSC1	SE(LFC MuSC2 vs MuSC1)	S-Value (LFC MuSC2 vs MuSC1)	LFC age effect on MuSC1	SE (LFC age effect on MuSC1)	S-Value (LFC age effect on MuSC1)	LFC age effect on MuSC2	SE (LFC age effect on MuSC2)	S-Value (LFC age effect on MuSC2)	LFC MuSC2 vs MuSC1aged	SE (LFC MuSC2 vs MuSC1aged)	S-Value (LFC MuSC2 vs MuSC1aged)	LFC MuSC2 vs MuSC1young	SE (LFC MuSC2 vs MuSC1young)	S-Value (LFC MuSC2 vs MuSC1young)	LFC MuSC3 vs MuSC1&MuSC2young	SE (LFC MuSC3 vs MuSC1&MuSC2young)	S-Value (LFC MuSC3 vs MuSC1&MuSC2young)	LFC MuSC3 vs MuSC1young	SE (LFC MuSC3 vs MuSC1young)	S-Value (LFC MuSC3 vs MuSC1young)	LFC MuSC3 vs MuSC2young	SE (LFC MuSC3 vs MuSC2young)	S-Value (LFC MuSC3 vs MuSC2young)	ensembl_gene_id_version	external_gene_name	gene_biotype	chr	description	baseMean
Dgkg	-17.6551	0.502065	1.63612e-17	-0.0421459	0.117806	0.111759	-17.7794	0.513688	7.97083e-18	-17.51	0.591905	1.54019e-17	-0.00504779	0.148945	0.215397	-0.286242	0.0736477	9.75424e-07	-0.219351	0.0909467	0.000689452	-0.373567	0.100291	3.41731e-06	-0.0745917	0.0930011	0.0269664	ENSMUSG00000022861.17	Dgkg	protein_coding	16	diacylglycerol kinase, gamma [Source:MGI Symbol;Acc:MGI:105060]	0.422909
Sorbs2	-17.3708	0.488144	5.88824e-19	-0.0817172	0.138182	0.0777128	-17.0207	0.500461	1.65352e-17	-17.7016	0.578832	3.17207e-17	-0.0808209	0.189349	0.130531	0.00955902	0.0605506	0.104073	-0.159219	0.100804	0.00589342	-0.153506	0.107881	0.00804595	-0.161481	0.103611	0.00676765	ENSMUSG00000031626.18	Sorbs2	protein_coding	8	sorbin and SH3 domain containing 2 [Source:MGI Symbol;Acc:MGI:1924574]	0.277595
Sparc	-3.67165	0.126528	6.64876e-18	0.0143647	0.0297785	0.0908373	-3.59669	0.12687	7.74571e-18	-3.72971	0.134867	2.034e-17	-0.0356708	0.0542726	0.0875492	0.0833166	0.0217548	5.0473e-06	-0.275749	0.0285628	2.64339e-17	-0.23243	0.0310118	8.91163e-16	-0.318341	0.0301985	1.16866e-17	ENSMUSG00000018593.13	Sparc	protein_coding	11	secreted acidic cysteine rich glycoprotein [Source:MGI Symbol;Acc:MGI:98373]	13.3521
Ccnd1	-2.98973	0.540595	6.4785e-12	0.00877117	0.0781445	0.146177	-2.70539	0.513268	1.2547e-10	-3.15655	0.549464	8.45441e-12	-0.0445014	0.127057	0.148782	0.233813	0.0436363	6.83262e-10	0.346005	0.0469177	1.01447e-15	0.470711	0.053514	3.84319e-18	0.220262	0.0491366	1.89137e-07	ENSMUSG00000070348.5	Ccnd1	protein_coding	7	cyclin D1 [Source:MGI Symbol;Acc:MGI:88313]	1.64507
Col3a1	-2.80319	0.169481	1.8286e-16	-0.0211825	0.0352756	0.0767542	-2.79504	0.168394	1.72701e-16	-2.80998	0.176768	1.90324e-16	-0.0270585	0.0621002	0.127533	-0.0154298	0.026132	0.0591409	-0.67481	0.03661	1.85037e-16	-0.682633	0.0394756	1.72701e-16	-0.665796	0.0386503	1.77636e-16	ENSMUSG00000026043.18	Col3a1	protein_coding	1	collagen, type III, alpha 1 [Source:MGI Symbol;Acc:MGI:88453]	6.78265
6030407O03Rik	-2.71559	0.583438	1.16846e-09	-0.187078	0.165165	0.019802	-2.49659	0.577647	4.93423e-08	-2.78159	0.605636	7.8134e-09	-0.113732	0.188361	0.0909832	-0.142952	0.108632	0.01218	-0.982012	0.622501	0.00171192	-1.19473	0.647792	0.000651242	-0.813749	0.565361	0.00354804	ENSMUSG00000100301.6	6030407O03Rik	lincRNA	1	RIKEN cDNA 6030407O03 gene [Source:MGI Symbol;Acc:MGI:1924410]	0.181653
Itm2a	-2.5866	0.113834	1.394e-17	0.0598204	0.0350256	0.00595088	-2.54486	0.115054	6.93889e-18	-2.62917	0.1237	1.91016e-17	0.0201556	0.0569407	0.145588	0.112824	0.0252416	2.96149e-07	0.473512	0.031138	9.48909e-18	0.532921	0.0342893	6.4763e-18	0.412712	0.0330693	3.70074e-18	ENSMUSG00000031239.5	Itm2a	protein_coding	X	integral membrane protein 2A [Source:MGI Symbol;Acc:MGI:107706]	6.61496
Kif21a	-2.38501	0.502052	2.84435e-09	-0.174304	0.158592	0.0223384	-2.19256	0.505521	7.28841e-08	-2.48135	0.551242	1.91152e-08	-0.111855	0.18698	0.0922547	-0.139158	0.0916251	0.00767404	0.0442963	0.0939122	0.0386685	-0.0499484	0.103982	0.0420031	0.133307	0.104557	0.0124541	ENSMUSG00000022629.17	Kif21a	protein_coding	15	kinesin family member 21A [Source:MGI Symbol;Acc:MGI:109188]	0.177971
mt-Co2	-2.26306	0.0389359	1.35158e-17	0.00177233	0.0177011	0.148055	-2.17622	0.0413362	6.72862e-18	-2.3489	0.0450373	1.28722e-17	-0.0777807	0.0290265	0.00042393	0.0848114	0.0217931	3.86734e-06	0.16358	0.0282717	1.42724e-10	0.207293	0.0308147	1.7984e-13	0.11953	0.0298293	1.91157e-06	ENSMUSG00000064354.1	mt-Co2	protein_coding	MT	mitochondrially encoded cytochrome c oxidase II [Source:MGI Symbol;Acc:MGI:102503]	44.1737
Col4a1	-2.22333	0.1575	3.10862e-17	-0.0703882	0.0489352	0.0122844	-2.20216	0.157085	1.57001e-17	-2.24336	0.176063	3.02788e-17	-0.0692721	0.0777963	0.0515475	-0.0636289	0.0275104	0.00125564	-0.45234	0.0376251	3.26536e-17	-0.486362	0.0407415	1.94289e-17	-0.416595	0.039699	1.55821e-17	ENSMUSG00000031502.11	Col4a1	protein_coding	8	collagen, type IV, alpha 1 [Source:MGI Symbol;Acc:MGI:88454]	3.71776
mt-Nd3	-2.18206	0.0587852	1.33417e-17	-0.0430039	0.0245511	0.00575579	-2.09614	0.0606682	6.64236e-18	-2.2662	0.0675027	2.00525e-17	-0.116192	0.041589	0.000269384	0.0340044	0.0255093	0.0157296	0.213438	0.0319727	3.11921e-13	0.231158	0.0351038	5.1808e-13	0.19482	0.0339119	1.80907e-10	ENSMUSG00000064360.1	mt-Nd3	protein_coding	MT	mitochondrially encoded NADH dehydrogenase 3 [Source:MGI Symbol;Acc:MGI:102499]	8.03897
Lgals1	-2.0711	0.106762	1.73666e-17	0.0321391	0.0348073	0.04263	-1.95109	0.109484	8.49351e-18	-2.18741	0.118463	1.65499e-17	-0.0527337	0.0592045	0.0531042	0.151568	0.0327771	9.23576e-08	1.52571	0.039083	2.13504e-17	1.60731	0.0433758	1.00929e-17	1.44283	0.0415207	7.34032e-18	ENSMUSG00000068220.6	Lgals1	protein_coding	15	lectin, galactose binding, soluble 1 [Source:MGI Symbol;Acc:MGI:96777]	7.44636
Gnas	-2.04101	0.0341032	8.43648e-18	0.139638	0.016117	5.85537e-18	-1.98878	0.0361304	6.75788e-17	-2.09226	0.0392454	9.5162e-17	0.0846738	0.0256023	4.46059e-05	0.190512	0.0185151	8.79385e-18	-0.322905	0.0239815	2.56439e-18	-0.226061	0.0260102	6.21725e-17	-0.419523	0.0253624	4.67462e-17	ENSMUSG00000027523.20	Gnas	protein_coding	2	GNAS (guanine nucleotide binding protein, alpha stimulating) complex locus [Source:MGI Symbol;Acc:MGI:95777]	46.4084
Rps18	-2.02375	0.0377521	1.54658e-17	-0.0228032	0.0167396	0.0161613	-1.87632	0.0391767	7.61918e-18	-2.17001	0.0438701	1.44812e-17	-0.16081	0.0301839	1.73126e-09	0.119378	0.0168534	1.85653e-14	0.234395	0.0208544	6.98253e-18	0.295169	0.022962	5.30482e-18	0.173348	0.0220284	4.36942e-17	ENSMUSG00000008668.15	Rps18	protein_coding	17	ribosomal protein S18 [Source:MGI Symbol;Acc:MGI:98146]	18.1649
mt-Atp6	-2.02056	0.031419	1.34572e-17	0.0226635	0.0149707	0.0119629	-1.94474	0.033495	6.69962e-18	-2.0954	0.0364865	1.97377e-17	-0.0481427	0.0240331	0.00362843	0.0969955	0.0183107	4.25757e-09	0.0888608	0.0237701	5.20571e-06	0.138291	0.0258687	1.69367e-09	0.039359	0.0250884	0.00693133	ENSMUSG00000064357.1	mt-Atp6	protein_coding	MT	mitochondrially encoded ATP synthase 6 [Source:MGI Symbol;Acc:MGI:99927]	93.1453
Meg3	-1.99175	0.0795517	1.96748e-17	0.0424831	0.0329272	0.0183755	-1.90728	0.083413	9.71445e-18	-2.07126	0.090979	1.25848e-17	-0.0218587	0.0515648	0.129564	0.122842	0.0373535	3.87691e-05	-1.07587	0.0528024	2.44005e-17	-1.00584	0.0569834	1.38778e-17	-1.14491	0.0555339	1.09652e-17	ENSMUSG00000021268.17	Meg3	lincRNA	12	maternally expressed 3 [Source:MGI Symbol;Acc:MGI:1202886]	19.7957
mt-Co3	-1.92781	0.0345285	1.33992e-17	-0.00183019	0.0162608	0.145444	-1.83427	0.0368234	6.67087e-18	-2.02003	0.0401518	1.28103e-17	-0.0887621	0.0264979	3.69939e-05	0.0877482	0.020155	4.92402e-07	0.0339849	0.0262925	0.0115981	0.0788758	0.0285858	0.000216539	-0.0108869	0.0277515	0.0497417	ENSMUSG00000064358.1	mt-Co3	protein_coding	MT	mitochondrially encoded cytochrome c oxidase III [Source:MGI Symbol;Acc:MGI:102502]	95.1478
Rps14	-1.88133	0.0349022	1.49453e-17	-0.0718141	0.0159333	1.12893e-07	-1.76052	0.0361847	7.4369e-18	-2.00098	0.0404142	2.22045e-16	-0.185929	0.028003	2.07264e-13	0.0445523	0.0152137	0.000163595	0.129969	0.0188262	7.50576e-14	0.152573	0.0207034	2.25041e-15	0.107183	0.0199297	1.42482e-09	ENSMUSG00000024608.11	Rps14	protein_coding	18	ribosomal protein S14 [Source:MGI Symbol;Acc:MGI:98107]	17.4673
Tmsb10	-1.87125	0.0641684	3.08758e-18	0.0584813	0.0276712	0.00191691	-1.81432	0.0669139	2.35502e-17	-1.92464	0.0733092	4.36809e-17	0.00936133	0.0437498	0.174765	0.115618	0.028385	1.459e-06	0.775587	0.0362966	1.35393e-17	0.83675	0.0396619	8.35652e-18	0.712903	0.0385598	5.31843e-18	ENSMUSG00000079523.8	Tmsb10	protein_coding	6	thymosin, beta 10 [Source:MGI Symbol;Acc:MGI:109146]	13.0392
Rps23	-1.86587	0.0370147	1.86145e-17	-0.035553	0.016015	0.00155184	-1.76689	0.038382	9.14301e-18	-1.96361	0.0425036	1.78828e-17	-0.127782	0.0279979	1.49313e-07	0.0589368	0.0158617	9.4345e-06	0.0731261	0.0197768	6.39493e-06	0.103061	0.0217391	5.23803e-08	0.0431021	0.0208957	0.00214577	ENSMUSG00000049517.8	Rps23	protein_coding	13	ribosomal protein S23 [Source:MGI Symbol;Acc:MGI:1913725]	16.9709
Apoe	-1.8624	0.0731886	3.65721e-17	0.00306777	0.0290327	0.146699	-1.8285	0.0767863	1.9189e-17	-1.89147	0.0838165	3.46044e-17	-0.0221857	0.0477872	0.122011	0.0321252	0.0355823	0.0352784	-1.45095	0.0553159	4.03717e-17	-1.43063	0.059282	2.58295e-18	-1.46991	0.0575522	1.81261e-17	ENSMUSG00000002985.16	Apoe	protein_coding	7	apolipoprotein E [Source:MGI Symbol;Acc:MGI:88057]	9.40375
Hsp90ab1	-1.82953	0.0416946	1.53892e-17	-0.0431697	0.0182025	0.000964302	-1.75246	0.0432161	7.58201e-18	-1.90497	0.0479899	1.44029e-17	-0.112778	0.0315365	1.38638e-05	0.0287545	0.0175895	0.00812003	0.411386	0.0217557	1.15049e-17	0.426027	0.0238968	7.4369e-18	0.396041	0.0231292	5.04647e-18	ENSMUSG00000023944.14	Hsp90ab1	protein_coding	17	heat shock protein 90 alpha (cytosolic), class B member 1 [Source:MGI Symbol;Acc:MGI:96247]	15.1022
Dag1	-1.82884	0.09289	2.65694e-17	0.184712	0.0312375	4.13065e-11	-1.84916	0.0955633	1.30614e-17	-1.80526	0.100398	2.58693e-17	0.179398	0.0572483	3.29258e-05	0.165924	0.0242182	9.1351e-14	0.390963	0.0289383	8.47498e-18	0.477048	0.0320483	6.07153e-18	0.304012	0.0306586	2.94099e-18	ENSMUSG00000039952.15	Dag1	protein_coding	9	dystroglycan 1 [Source:MGI Symbol;Acc:MGI:101864]	5.73681
Rpl13a	-1.81981	0.0445358	1.82437e-18	0.00659782	0.0197806	0.111857	-1.71286	0.0468981	4.01731e-18	-1.92457	0.0516295	2.00892e-18	-0.0881953	0.0337365	0.000505563	0.108835	0.0228006	5.23954e-08	0.234013	0.0289313	8.60424e-18	0.290319	0.0316952	3.95472e-18	0.177194	0.0305355	1.09349e-10	ENSMUSG00000074129.14	Rpl13a	protein_coding	7	ribosomal protein L13A [Source:MGI Symbol;Acc:MGI:1351455]	15.7622
Usp29	-1.81421	0.420001	5.76863e-07	0.000957435	0.0818848	0.161956	-1.69686	0.449956	3.73099e-06	-1.86515	0.457703	1.50948e-06	-0.0176176	0.122008	0.192963	0.0569759	0.0707259	0.0414424	-0.0359719	0.0896428	0.0432901	0.00336057	0.100633	0.0734685	-0.0734608	0.0943617	0.0282252	ENSMUSG00000051527.11	Usp29	protein_coding	7	ubiquitin specific peptidase 29 [Source:MGI Symbol;Acc:MGI:1888998]	0.268143
Rpl5	-1.80138	0.0575258	5.18104e-17	-0.0455419	0.0255624	0.00524701	-1.70794	0.0598241	2.72686e-17	-1.89136	0.0667991	2.20189e-18	-0.12318	0.0438358	0.00024008	0.0370964	0.0256277	0.0122501	0.275098	0.032206	5.43443e-18	0.294468	0.0353786	3.05262e-18	0.254584	0.0341442	1.12342e-15	ENSMUSG00000058558.12	Rpl5	protein_coding	5	ribosomal protein L5 [Source:MGI Symbol;Acc:MGI:102854]	7.52353
Rps6	-1.78535	0.0500855	4.81652e-18	-0.110572	0.0227885	2.12259e-08	-1.64785	0.0516497	2.98906e-17	-1.92027	0.0581222	5.32907e-17	-0.237781	0.0413694	3.59376e-11	0.0196549	0.0215128	0.0345467	0.35904	0.0263259	8.57315e-18	0.369027	0.0290593	5.28678e-18	0.348044	0.0279762	3.68539e-18	ENSMUSG00000028495.14	Rps6	protein_coding	4	ribosomal protein S6 [Source:MGI Symbol;Acc:MGI:98159]	9.28224
Gas1	-1.7832	0.104996	2.22045e-16	0.216452	0.0414346	2.24543e-09	-1.80659	0.110715	8.93283e-18	-1.75305	0.114512	1.75298e-17	0.206029	0.0747391	0.000124655	0.187678	0.0381741	1.05385e-08	-0.445786	0.0503647	2.33731e-17	-0.343265	0.0542179	2.8222e-12	-0.54697	0.0533074	9.7602e-18	ENSMUSG00000052957.8	Gas1	protein_coding	13	growth arrest specific 1 [Source:MGI Symbol;Acc:MGI:95655]	6.32465
9330159F19Rik	-1.77828	0.405359	4.57888e-07	0.0294363	0.0727853	0.102162	-1.76804	0.431118	8.96376e-07	-1.76206	0.429956	2.09728e-06	0.0192865	0.108096	0.184079	0.0489815	0.055961	0.0367056	0.228615	0.06345	8.37681e-06	0.25808	0.0731972	1.13964e-05	0.193369	0.0678454	0.00017633	ENSMUSG00000004360.9	9330159F19Rik	protein_coding	10	RIKEN cDNA 9330159F19 gene [Source:MGI Symbol;Acc:MGI:3036239]	0.522286
Gm28438	-1.7443	0.0535734	1.03327e-17	-0.043989	0.0224118	0.00340315	-1.67897	0.0549601	4.30992e-18	-1.80699	0.0616046	1.40239e-16	-0.0992309	0.0385141	0.000585134	0.0143167	0.0214056	0.0531954	0.15431	0.0262878	8.35809e-11	0.161612	0.028938	4.24904e-10	0.146522	0.0279216	4.06852e-09	ENSMUSG00000101939.1	Gm28438	unprocessed_pseudogene	1	predicted gene 28438 [Source:MGI Symbol;Acc:MGI:5579144]	4.68187
Serpinh1	-1.72974	0.224366	3.28254e-16	0.127665	0.0632989	0.0019716	-1.65357	0.231168	1.63008e-14	-1.78968	0.238905	1.17344e-15	0.0456106	0.0838453	0.106467	0.226784	0.0358372	1.63624e-12	0.295016	0.0396946	7.43859e-16	0.413494	0.0447615	4.00587e-18	0.176142	0.0418535	7.88041e-07	ENSMUSG00000070436.12	Serpinh1	protein_coding	7	serine (or cysteine) peptidase inhibitor, clade H, member 1 [Source:MGI Symbol;Acc:MGI:88283]	2.14608
Rps9	-1.72207	0.0355154	2.22045e-16	-0.0173151	0.0152484	0.0273958	-1.61153	0.0368567	2.18917e-17	-1.83131	0.0408125	4.09929e-17	-0.120724	0.0268416	2.06309e-07	0.0893823	0.0155921	3.07835e-10	0.160117	0.0192924	4.83578e-18	0.2055	0.021216	4.12284e-18	0.114552	0.0204139	4.08559e-10	ENSMUSG00000006333.14	Rps9	protein_coding	7	ribosomal protein S9 [Source:MGI Symbol;Acc:MGI:1924096]	17.3823
Gsn	-1.70848	0.0682307	1.11022e-16	-0.0166135	0.0237779	0.0645936	-1.68732	0.0707405	7.40149e-17	-1.72641	0.0751953	8.34981e-18	-0.0335188	0.0394826	0.0588918	-6.85123e-05	0.0277093	0.124106	-0.391461	0.0375992	1.16866e-16	-0.391124	0.0407568	1.66467e-18	-0.390061	0.0397354	5.55112e-17	ENSMUSG00000026879.14	Gsn	protein_coding	2	gelsolin [Source:MGI Symbol;Acc:MGI:95851]	5.79367
Rpl10a	-1.69553	0.0430959	1.23725e-17	0.0143597	0.0179862	0.0540718	-1.59323	0.0449211	1.1223e-17	-1.79592	0.04916	1.48857e-17	-0.0776444	0.0310702	0.000778292	0.11401	0.0193597	1.03216e-10	0.138843	0.0242455	2.24903e-10	0.197077	0.026596	1.46327e-15	0.0804442	0.0256233	5.98603e-05	ENSMUSG00000037805.15	Rpl10a	protein_coding	17	ribosomal protein L10A [Source:MGI Symbol;Acc:MGI:1343877]	13.9253
Rpl7a-ps12	-1.66655	0.056961	1.38778e-17	-0.0373496	0.0267378	0.0145025	-1.49824	0.060172	6.90805e-18	-1.83041	0.0669981	1.32564e-17	-0.184987	0.0487182	1.96555e-06	0.113279	0.0298167	5.31052e-06	0.198165	0.037853	3.14332e-09	0.257947	0.0415151	6.07491e-12	0.137741	0.0399089	2.03428e-05	ENSMUSG00000083440.1	Rpl7a-ps12	processed_pseudogene	X	ribosomal protein L7A, pseudogene 12 [Source:MGI Symbol;Acc:MGI:3647534]	10.3701
Nrep	-1.66123	0.370712	4.27326e-07	0.0103053	0.066199	0.139738	-1.62117	0.388494	9.47073e-07	-1.66512	0.395412	1.41415e-06	0.000293611	0.103297	0.221166	0.0387246	0.0418274	0.0338189	-0.571407	0.0669034	1.83508e-17	-0.546568	0.0716917	1.29507e-16	-0.59261	0.0700084	4.35835e-18	ENSMUSG00000042834.15	Nrep	protein_coding	18	neuronal regeneration related protein [Source:MGI Symbol;Acc:MGI:99444]	0.71415
Uba52	-1.65452	0.0517767	1.01709e-18	-0.0256337	0.0230054	0.0285861	-1.51966	0.054755	1.53892e-17	-1.78606	0.0597751	2.96059e-17	-0.144925	0.0391766	6.5334e-06	0.0967556	0.0275896	1.9167e-05	0.18435	0.0351079	2.88112e-09	0.235116	0.0384579	1.18326e-11	0.132986	0.0370679	1.12414e-05	ENSMUSG00000090137.8	Uba52	protein_coding	8	ubiquitin A-52 residue ribosomal protein fusion product 1 [Source:MGI Symbol;Acc:MGI:98887]	16.108
Pdlim4	-1.65372	0.0720227	2.11471e-17	-0.112054	0.0283671	2.04669e-06	-1.45386	0.0724786	7.3846e-18	-1.84904	0.0819493	2.06553e-17	-0.302571	0.0537627	1.44538e-10	0.0744063	0.0231734	6.37544e-05	-0.417532	0.0315009	2.67524e-17	-0.37809	0.0340928	1.45263e-17	-0.455913	0.0332047	1.18424e-17	ENSMUSG00000020388.12	Pdlim4	protein_coding	11	PDZ and LIM domain 4 [Source:MGI Symbol;Acc:MGI:1353470]	5.55642
Marcks	-1.65208	0.159426	2.44774e-17	0.0462395	0.0465785	0.0358496	-1.58444	0.162409	1.1865e-17	-1.70503	0.174784	2.29701e-17	0.00281585	0.0741798	0.213619	0.124327	0.027821	2.78247e-07	0.432476	0.0322249	8.37904e-18	0.498327	0.0360296	5.69345e-18	0.365039	0.0343287	3.13844e-18	ENSMUSG00000069662.5	Marcks	protein_coding	10	myristoylated alanine rich protein kinase C substrate [Source:MGI Symbol;Acc:MGI:96907]	3.18685
Rpl4	-1.62755	0.0456175	2.22045e-16	-0.0896425	0.0206926	2.82321e-07	-1.5059	0.0470544	1.42597e-17	-1.74686	0.0528519	5.49735e-18	-0.20035	0.0368779	5.46269e-10	0.0253338	0.0193038	0.0163946	0.255698	0.0230491	6.81118e-18	0.268608	0.0255147	4.44089e-18	0.242158	0.0245499	2.92164e-18	ENSMUSG00000032399.8	Rpl4	protein_coding	9	ribosomal protein L4 [Source:MGI Symbol;Acc:MGI:1915141]	8.09009
Rps25	-1.62248	0.0433205	2.98906e-17	-0.0290169	0.0182276	0.00964542	-1.50968	0.0445491	1.45263e-17	-1.73327	0.0498777	2.80477e-17	-0.131613	0.032615	1.60792e-06	0.0778226	0.0175242	3.61121e-07	0.326568	0.0206676	9.82498e-18	0.366365	0.0229989	6.55828e-18	0.286201	0.021951	3.84493e-18	ENSMUSG00000009927.9	Rps25	protein_coding	9	ribosomal protein S25 [Source:MGI Symbol;Acc:MGI:1922867]	9.63075
Kcnq5	-1.61964	0.448965	1.50341e-05	0.00837149	0.0950113	0.151292	-1.75826	0.484979	6.07539e-06	-1.34729	0.52782	0.000543257	0.0316728	0.139951	0.176142	-0.072654	0.0870911	0.0383034	0.0403504	0.107008	0.0442264	-0.0155413	0.119419	0.0651006	0.0922561	0.114977	0.0268281	ENSMUSG00000028033.16	Kcnq5	protein_coding	1	potassium voltage-gated channel, subfamily Q, member 5 [Source:MGI Symbol;Acc:MGI:1924937]	0.299512
Ppp1r14b	-1.61017	0.0714532	1.47328e-17	0.0782026	0.0268261	0.000147853	-1.51556	0.0732665	1.2221e-17	-1.70071	0.079301	1.81306e-17	-0.00513039	0.0438785	0.196651	0.174569	0.0220283	3.36329e-17	0.822128	0.0243918	1.72128e-17	0.911661	0.0274015	1.00278e-17	0.731658	0.0261343	6.99353e-18	ENSMUSG00000056612.7	Ppp1r14b	protein_coding	19	protein phosphatase 1, regulatory inhibitor subunit 14B [Source:MGI Symbol;Acc:MGI:107682]	6.25736
Tmsb4x	-1.60044	0.0493362	1.38161e-17	-0.110338	0.0232514	3.7437e-08	-1.46413	0.0515896	1.25493e-17	-1.73374	0.0572142	1.31908e-17	-0.23674	0.0403681	1.93717e-11	0.0178061	0.0244917	0.0473624	0.876567	0.031245	1.59744e-17	0.885427	0.0341959	9.36333e-18	0.866841	0.0331997	6.72862e-18	ENSMUSG00000049775.16	Tmsb4x	protein_coding	X	thymosin, beta 4, X chromosome [Source:MGI Symbol;Acc:MGI:99510]	16.0034
Rps17	-1.59523	0.0610143	3.41607e-17	-0.0039073	0.0237917	0.136849	-1.51007	0.0624478	1.80734e-17	-1.67662	0.0701032	2.90248e-18	-0.0727123	0.0439928	0.00924803	0.0764436	0.0200295	5.58266e-06	0.500636	0.0224779	1.4143e-17	0.540088	0.0252971	8.44735e-18	0.460257	0.0240539	5.55112e-18	ENSMUSG00000061787.15	Rps17	protein_coding	7	ribosomal protein S17 [Source:MGI Symbol;Acc:MGI:1309526]	5.70695
Tagln	-1.59083	0.285851	1.61296e-09	0.00342291	0.0616791	0.1557	-1.45489	0.296558	3.85005e-08	-1.68399	0.308955	3.05759e-09	-0.0374066	0.101122	0.142949	0.101846	0.0520791	0.00315424	-0.607957	0.106139	5.99756e-11	-0.54082	0.110591	7.70132e-09	-0.671871	0.109317	4.23966e-12	ENSMUSG00000032085.5	Tagln	protein_coding	9	transgelin [Source:MGI Symbol;Acc:MGI:106012]	1.91609
Airn	-1.56075	0.0640882	1.60238e-17	-0.431793	0.0301999	1.40528e-17	-1.53136	0.066599	2.22045e-16	-1.58531	0.0748628	1.50539e-17	-0.451919	0.049693	0	-0.402368	0.034337	1.26883e-17	-0.384243	0.0444535	1.91418e-17	-0.589637	0.0484447	1.09459e-17	-0.181586	0.046262	2.5888e-06	ENSMUSG00000078247.5	Airn	antisense	17	antisense Igf2r RNA [Source:MGI Symbol;Acc:MGI:1353471]	15.2216
Crip2	-1.55694	0.0700124	8.39999e-18	-0.0569145	0.0272836	0.00216626	-1.4296	0.0710695	9.65411e-18	-1.67966	0.0795092	1.29508e-17	-0.162392	0.0500199	2.64979e-05	0.0572313	0.0232191	0.000752735	-0.0960162	0.0297277	4.31875e-05	-0.0663237	0.032449	0.00187471	-0.12531	0.0314572	2.0917e-06	ENSMUSG00000006356.10	Crip2	protein_coding	12	cysteine rich protein 2 [Source:MGI Symbol;Acc:MGI:1915587]	5.52647
Rpl10	-1.54517	0.0481692	1.42597e-17	-0.01809	0.0211517	0.0485503	-1.46833	0.0504118	7.09732e-18	-1.61917	0.0558619	1.34572e-17	-0.0848657	0.0360856	0.00123575	0.0519121	0.0235572	0.00174976	0.17596	0.0298842	6.73843e-11	0.202886	0.0327511	7.88866e-12	0.148463	0.0315952	5.58875e-08	ENSMUSG00000008682.13	Rpl10	protein_coding	X	ribosomal protein L10 [Source:MGI Symbol;Acc:MGI:105943]	10.665
Rack1	-1.54324	0.0406532	5.20414e-18	-0.0473044	0.018251	0.000523231	-1.42535	0.0421779	1.13453e-17	-1.65915	0.0470682	2.22045e-17	-0.155912	0.0317591	1.85246e-08	0.0637887	0.0183632	2.41465e-05	0.151808	0.0227605	3.69943e-13	0.184409	0.0250188	2.10151e-15	0.118925	0.0241065	1.35844e-08	ENSMUSG00000020372.15	Rack1	protein_coding	11	receptor for activated C kinase 1 [Source:MGI Symbol;Acc:MGI:101849]	12.043
Rpl18a	-1.54078	0.032725	1.80284e-18	-0.0207424	0.0149851	0.0156737	-1.41758	0.0342864	1.50904e-17	-1.6626	0.0380307	2.92806e-17	-0.136922	0.0258995	2.56064e-09	0.0979515	0.0162309	3.60862e-11	0.256275	0.0201547	7.93016e-18	0.306156	0.0221471	5.65204e-18	0.206064	0.0213274	2.88369e-18	ENSMUSG00000045128.9	Rpl18a	protein_coding	8	ribosomal protein L18A [Source:MGI Symbol;Acc:MGI:1924058]	21.0745
Cfap77	-1.53545	0.0721262	1.00278e-16	0.0202839	0.0279372	0.0607549	-1.4232	0.0738401	6.21725e-17	-1.64214	0.0829019	8.88178e-17	-0.0665499	0.0484203	0.0176669	0.126939	0.0294517	5.25532e-07	1.14516	0.0348109	1.695e-17	1.21238	0.0386057	9.96354e-18	1.07688	0.0372431	7.10543e-18	ENSMUSG00000079502.8	Cfap77	protein_coding	2	cilia and flagella associated protein 77 [Source:MGI Symbol;Acc:MGI:2685669]	5.99021
Calr	-1.52074	0.106193	3.01808e-17	0.00395223	0.0370376	0.146281	-1.52188	0.108662	1.4803e-17	-1.50914	0.121432	2.86509e-17	0.00663608	0.0645218	0.199973	0.00060756	0.0326668	0.121605	0.280454	0.0393855	1.01166e-14	0.280213	0.0436266	1.30591e-12	0.278578	0.042164	5.29682e-13	ENSMUSG00000003814.8	Calr	protein_coding	8	calreticulin [Source:MGI Symbol;Acc:MGI:88252]	2.58417
Atp5b	-1.5106	0.0909249	2.54805e-17	-0.000274695	0.03128	0.162383	-1.45647	0.0925541	1.23358e-17	-1.55727	0.102958	2.40048e-17	-0.0361798	0.0566358	0.091081	0.0480033	0.0255405	0.0042375	0.743132	0.0275324	1.55276e-17	0.76812	0.0312119	9.25186e-18	0.716956	0.029842	6.48305e-18	ENSMUSG00000025393.12	Atp5b	protein_coding	10	ATP synthase, H+ transporting mitochondrial F1 complex, beta subunit [Source:MGI Symbol;Acc:MGI:107801]	3.35027
Crip1	-1.50892	0.0866242	8.74321e-18	-0.0893545	0.0386348	0.000931373	-1.4673	0.0904175	9.59452e-18	-1.54226	0.0991806	1.87643e-17	-0.10607	0.0589345	0.00552024	-0.0591789	0.0384192	0.00985909	-0.430552	0.0555676	5.52645e-17	-0.46421	0.0602117	6.90948e-17	-0.393506	0.0581727	1.09993e-13	ENSMUSG00000006360.11	Crip1	protein_coding	12	cysteine-rich protein 1 (intestinal) [Source:MGI Symbol;Acc:MGI:88501]	6.06657
Rpl34	-1.50148	0.0346334	6.4763e-17	-0.0173367	0.0151977	0.0270234	-1.40267	0.0360198	3.53253e-17	-1.59886	0.0399804	6.34413e-17	-0.109414	0.0267211	1.53257e-06	0.0777239	0.0154163	1.20677e-08	0.173018	0.0190282	5.8273e-18	0.212488	0.0209275	4.34165e-18	0.133334	0.0201515	7.40969e-13	ENSMUSG00000062006.12	Rpl34	protein_coding	3	ribosomal protein L34 [Source:MGI Symbol;Acc:MGI:1915686]	16.5507
Msc	-1.50101	0.234944	1.34895e-11	-0.252457	0.0922529	0.000199001	-1.44285	0.241825	5.94109e-11	-1.52027	0.259164	2.60959e-10	-0.162116	0.142774	0.0211752	-0.245423	0.0505557	8.46171e-09	-0.641885	0.0809646	9.91985e-18	-0.777029	0.0844609	2.18637e-18	-0.499418	0.0840445	1.96008e-11	ENSMUSG00000025930.6	Msc	protein_coding	1	musculin [Source:MGI Symbol;Acc:MGI:1333884]	1.42453
Rps11	-1.48957	0.0359309	3.53253e-17	-0.0135212	0.0156247	0.0477114	-1.36634	0.0372736	1.87267e-17	-1.61124	0.0415026	3.37283e-17	-0.128358	0.027681	1.12351e-07	0.10552	0.0160168	1.01362e-12	0.219328	0.0195995	6.8958e-18	0.272977	0.0215997	5.26886e-18	0.165421	0.0207573	1.93719e-17	ENSMUSG00000003429.11	Rps11	protein_coding	7	ribosomal protein S11 [Source:MGI Symbol;Acc:MGI:1351329]	15.157
Gcnt2	-1.48783	0.403988	1.34364e-05	-0.770495	0.200531	4.13493e-06	-1.25241	0.422921	0.000113505	-1.55524	0.478116	5.40017e-05	-0.507939	0.391748	0.0106739	-0.624798	0.128191	4.75652e-08	-0.456161	0.165032	0.000104744	-0.833006	0.166945	8.14183e-09	-0.139343	0.14969	0.0219926	ENSMUSG00000021360.16	Gcnt2	protein_coding	13	glucosaminyl (N-acetyl) transferase 2, I-branching enzyme [Source:MGI Symbol;Acc:MGI:1100870]	0.168845
Rpl27	-1.47536	0.0554949	2.2047e-17	0.0455484	0.0234701	0.00366919	-1.40105	0.0573271	7.02096e-18	-1.54628	0.0636324	1.03306e-17	-0.0177453	0.0397551	0.125017	0.12017	0.0215731	6.50634e-10	0.409313	0.0257981	9.86865e-18	0.471555	0.0286226	6.84719e-18	0.346166	0.0273704	3.73184e-18	ENSMUSG00000063316.13	Rpl27	protein_coding	11	ribosomal protein L27 [Source:MGI Symbol;Acc:MGI:98036]	7.45334
Rps15	-1.47353	0.0351254	3.71897e-18	-0.00219124	0.0158546	0.141396	-1.36021	0.0366583	1.27403e-17	-1.58525	0.0409212	2.51371e-17	-0.106898	0.0279122	4.87448e-06	0.107724	0.0165049	1.22991e-12	0.121576	0.0200697	2.01043e-11	0.176294	0.0221544	2.39378e-17	0.0667342	0.021251	5.92573e-05	ENSMUSG00000063457.14	Rps15	protein_coding	10	ribosomal protein S15 [Source:MGI Symbol;Acc:MGI:98117]	12.8842
Rpl17	-1.46748	0.0338136	1.4803e-17	-0.0476627	0.0156261	0.000102471	-1.32168	0.0353216	7.33166e-18	-1.61179	0.039224	1.40239e-17	-0.187073	0.0267817	2.57793e-14	0.09215	0.0169129	1.79744e-09	0.0453873	0.0213246	0.001599	0.0922234	0.0233617	1.94624e-06	-0.00146313	0.0225288	0.0721647	ENSMUSG00000062328.8	Rpl17	protein_coding	18	ribosomal protein L17 [Source:MGI Symbol;Acc:MGI:2448270]	20.0059
Rpl26	-1.46572	0.0310534	5.93141e-18	-0.0378684	0.0143716	0.000468194	-1.3517	0.032395	1.10235e-17	-1.5785	0.0361466	2.16629e-17	-0.146035	0.0248574	8.28519e-11	0.0718449	0.0148108	4.473e-08	0.0645666	0.0185005	1.61766e-05	0.100975	0.0203052	1.44039e-08	0.0281034	0.019562	0.00922908	ENSMUSG00000060938.14	Rpl26	protein_coding	11	ribosomal protein L26 [Source:MGI Symbol;Acc:MGI:106022]	20.0978
mt-Nd1	-1.4596	0.0337885	1.36944e-17	-0.0376744	0.0155615	0.000877002	-1.36727	0.035488	6.81716e-18	-1.55048	0.0390922	1.30614e-17	-0.124407	0.0257565	3.7747e-08	0.0498015	0.0176054	0.00023679	0.249034	0.0223038	6.85323e-18	0.274488	0.0243787	4.6676e-18	0.223122	0.0236293	2.75828e-18	ENSMUSG00000064341.1	mt-Nd1	protein_coding	MT	mitochondrially encoded NADH dehydrogenase 1 [Source:MGI Symbol;Acc:MGI:101787]	24.9093
Rplp2	-1.45582	0.0357914	3.83781e-17	-0.0715729	0.0169553	4.66959e-07	-1.28906	0.0370237	1.99271e-17	-1.62087	0.0419865	3.65005e-17	-0.232191	0.0305503	1.32414e-16	0.0889346	0.0160134	8.23773e-10	0.309364	0.0193563	9.95716e-18	0.354678	0.0213931	6.90805e-18	0.263622	0.0205318	3.76347e-18	ENSMUSG00000025508.13	Rplp2	protein_coding	7	ribosomal protein, large P2 [Source:MGI Symbol;Acc:MGI:1914436]	14.1389
Rplp0	-1.4526	0.0347192	5.09611e-17	-0.104596	0.016954	1.03302e-11	-1.28027	0.0364961	2.67985e-17	-1.62324	0.040596	4.93432e-17	-0.27344	0.0288579	0	0.0618106	0.0183385	3.56464e-05	0.109379	0.0235197	8.76548e-08	0.140949	0.0256622	8.12831e-10	0.077631	0.0248593	6.48413e-05	ENSMUSG00000067274.10	Rplp0	protein_coding	5	ribosomal protein, large, P0 [Source:MGI Symbol;Acc:MGI:1927636]	26.1313
Mest	-1.44916	0.260022	1.51477e-09	0.15013	0.105438	0.00993291	-1.36714	0.276459	3.06607e-08	-1.46909	0.287766	2.23738e-08	0.0569766	0.118722	0.118707	0.279393	0.0533107	1.27747e-09	0.363385	0.0526147	4.12202e-14	0.512787	0.0611371	3.57801e-18	0.212973	0.0552105	3.30269e-06	ENSMUSG00000051855.15	Mest	protein_coding	6	mesoderm specific transcript [Source:MGI Symbol;Acc:MGI:96968]	1.40142
Rpl41	-1.44748	0.0308464	2.39125e-17	0.00790228	0.0142962	0.0828419	-1.36678	0.0324719	2.22045e-16	-1.52693	0.0358929	8.76944e-18	-0.0674548	0.024308	0.000342957	0.0866548	0.0158118	1.44042e-09	0.429643	0.019787	1.37065e-17	0.473883	0.021695	8.68331e-18	0.384869	0.0209683	5.28678e-18	ENSMUSG00000093674.7	Rpl41	protein_coding	10	ribosomal protein L41 [Source:MGI Symbol;Acc:MGI:1915195]	28.2809
Chsy3	-1.43284	0.427142	4.38583e-05	-0.372547	0.200707	0.00287131	-1.19943	0.45065	0.000282608	-1.49176	0.494163	0.000124482	-0.195611	0.25003	0.0521297	-0.296442	0.128887	0.000479311	-0.0920381	0.12362	0.0266108	-0.253442	0.139954	0.00312835	0.0525773	0.130526	0.0488291	ENSMUSG00000058152.8	Chsy3	protein_coding	18	chondroitin sulfate synthase 3 [Source:MGI Symbol;Acc:MGI:1926173]	0.175379
H3f3a	-1.4302	0.0435916	1.24345e-16	-0.281716	0.0206843	8.32667e-17	-1.23048	0.0443597	3.41933e-18	-1.62735	0.0517448	1.15849e-16	-0.476648	0.0366172	2.26368e-18	-0.082622	0.0183246	2.55223e-07	0.470468	0.0216621	1.37916e-17	0.427521	0.0238847	7.47265e-18	0.512715	0.0232561	6.21104e-18	ENSMUSG00000060743.12	H3f3a	protein_coding	1	H3.3 histone A [Source:MGI Symbol;Acc:MGI:1097686]	9.49769
Zbtb20	-1.42087	0.0326354	1.65352e-17	-0.0479514	0.0151762	7.14329e-05	-1.36889	0.0343546	1.05464e-17	-1.47152	0.0376821	1.68036e-17	-0.0962518	0.0246817	3.65651e-06	0.000557675	0.0170779	0.119463	-0.443873	0.0227438	2.01859e-17	-0.443421	0.0246693	1.14288e-17	-0.443669	0.0240094	8.70763e-18	ENSMUSG00000022708.16	Zbtb20	protein_coding	16	zinc finger and BTB domain containing 20 [Source:MGI Symbol;Acc:MGI:1929213]	32.4585
Rpl29	-1.41954	0.0426519	2.57745e-18	0.0326144	0.0181998	0.00540492	-1.32827	0.0443025	1.3755e-17	-1.5087	0.0488318	2.74694e-17	-0.0490313	0.0314944	0.0110718	0.12308	0.0178067	8.15839e-14	0.296433	0.0212653	8.77647e-18	0.35931	0.0235512	6.19248e-18	0.233124	0.0225714	3.06268e-18	ENSMUSG00000048758.14	Rpl29	protein_coding	9	ribosomal protein L29 [Source:MGI Symbol;Acc:MGI:99687]	10.1005
Vim	-1.41326	0.082003	2.22045e-16	-0.21085	0.0363468	9.79129e-11	-1.29073	0.0841286	2.97917e-18	-1.52821	0.0942628	1.11022e-16	-0.317489	0.0651384	1.25662e-08	-0.0915931	0.0346175	0.000442045	0.575592	0.0449659	8.04509e-18	0.523021	0.049107	4.47929e-18	0.625844	0.0479401	3.89552e-18	ENSMUSG00000026728.9	Vim	protein_coding	2	vimentin [Source:MGI Symbol;Acc:MGI:98932]	6.02634
Galnt2l	-1.41009	0.0341336	3.17207e-17	0.0231006	0.0147621	0.0103018	-1.34647	0.0356221	1.63612e-17	-1.47237	0.0390431	3.34378e-18	-0.0357229	0.0250241	0.0160431	0.0858089	0.0159283	2.65813e-09	0.226743	0.0197303	7.1397e-18	0.270401	0.0216758	5.21581e-18	0.182788	0.0209007	2.57093e-18	ENSMUSG00000092329.1	Galnt2l	protein_coding	8	polypeptide N-acetylgalactosaminyltransferase 2-like [Source:MGI Symbol;Acc:MGI:5141853]	18.5889
Cox8a	-1.4055	0.0617443	1.43918e-17	0.0752131	0.0249708	9.96701e-05	-1.35628	0.0636479	2.22045e-16	-1.45101	0.0694045	1.35256e-17	0.0293337	0.0411719	0.078389	0.125622	0.0211036	6.09671e-11	0.506773	0.0239107	1.33762e-17	0.57176	0.0268226	8.40169e-18	0.440798	0.0255281	5.10447e-18	ENSMUSG00000035885.5	Cox8a	protein_coding	19	cytochrome c oxidase subunit 8A [Source:MGI Symbol;Acc:MGI:105959]	5.55314
Cox4i1	-1.40006	0.0557521	3.14002e-17	-0.0257642	0.0231525	0.0287737	-1.28981	0.0570865	1.61908e-17	-1.50668	0.0646435	3.0983e-17	-0.11815	0.0428698	0.000292431	0.0759821	0.0196537	4.30802e-06	0.333121	0.0221165	9.40867e-18	0.372186	0.0248432	6.09534e-18	0.293297	0.023648	3.65506e-18	ENSMUSG00000031818.12	Cox4i1	protein_coding	8	cytochrome c oxidase subunit 4I1 [Source:MGI Symbol;Acc:MGI:88473]	5.0457
Rpl11	-1.3984	0.0373311	5.3597e-17	0.0551708	0.016489	2.51073e-05	-1.30872	0.0389242	2.82602e-17	-1.48644	0.042691	2.68993e-18	-0.0280233	0.0274977	0.040856	0.144426	0.0167593	7.83288e-18	0.233726	0.0204887	7.04904e-18	0.307112	0.02259	5.55112e-18	0.160129	0.0216693	2.0411e-15	ENSMUSG00000059291.15	Rpl11	protein_coding	4	ribosomal protein L11 [Source:MGI Symbol;Acc:MGI:1914275]	14.839
Cdh19	-1.39642	0.387046	1.65153e-05	-0.0595848	0.110555	0.0854367	-1.0725	0.416124	0.000353057	-1.53508	0.450921	3.56984e-05	-0.0939902	0.169608	0.102245	0.0245283	0.101036	0.0943379	0.135805	0.170794	0.0249156	0.15712	0.18809	0.0236739	0.106447	0.171692	0.036331	ENSMUSG00000047216.8	Cdh19	protein_coding	1	cadherin 19, type 2 [Source:MGI Symbol;Acc:MGI:3588198]	0.192978
mt-Nd4	-1.39466	0.0298029	1.32847e-17	0.00868758	0.0133711	0.0707074	-1.32097	0.0313918	6.61409e-18	-1.46725	0.0342361	2.03651e-17	-0.0607533	0.0221361	0.000354007	0.0805728	0.01562	7.45788e-09	-0.0143857	0.0200116	0.0275816	0.0264858	0.0218082	0.0124279	-0.0551885	0.0211667	0.000483136	ENSMUSG00000064363.1	mt-Nd4	protein_coding	MT	mitochondrially encoded NADH dehydrogenase 4 [Source:MGI Symbol;Acc:MGI:102498]	33.9006
Gm21988	-1.39152	0.388741	1.86857e-05	0.00216272	0.0747168	0.15919	-1.22607	0.412497	0.000104291	-1.46759	0.413128	2.15175e-05	-0.0249835	0.115853	0.17733	0.0874068	0.0578912	0.0100423	-0.0597397	0.0697712	0.0229935	-0.00637448	0.0784701	0.0691668	-0.111599	0.0734142	0.00769005	ENSMUSG00000040904.10	Gm21988	protein_coding	11	predicted gene 21988 [Source:MGI Symbol;Acc:MGI:5439457]	0.347703
mt-Co1	-1.38882	0.0252917	1.35748e-17	0.0116726	0.0120891	0.0394724	-1.33188	0.0269118	6.75788e-18	-1.44489	0.0293715	1.29346e-17	-0.0424671	0.0196162	0.00221469	0.0674407	0.0145424	1.49553e-07	-0.184343	0.0189255	1.74838e-17	-0.150091	0.0205687	3.88345e-15	-0.218343	0.0199992	7.40149e-18	ENSMUSG00000064351.1	mt-Co1	protein_coding	MT	mitochondrially encoded cytochrome c oxidase I [Source:MGI Symbol;Acc:MGI:102504]	77.7129
Igfbp5	-1.38804	0.120549	9.85299e-18	-0.229129	0.0482153	2.83885e-08	-1.37554	0.125067	9.71445e-17	-1.38788	0.133189	1.26883e-16	-0.189248	0.0810693	0.000521248	-0.21667	0.0502238	2.07064e-07	-1.97342	0.0938498	1.58603e-16	-2.09223	0.0974512	1.03621e-16	-1.84461	0.0966944	9.86865e-17	ENSMUSG00000026185.8	Igfbp5	protein_coding	1	insulin-like growth factor binding protein 5 [Source:MGI Symbol;Acc:MGI:96440]	4.36529
Ubc	-1.37718	0.0488391	4.57151e-17	-0.398427	0.023999	2.01859e-17	-1.29094	0.0516442	2.46716e-17	-1.46013	0.0570324	4.59403e-17	-0.478723	0.0385021	0	-0.310486	0.028941	2.86509e-17	-0.34683	0.0370413	5.76259e-19	-0.5051	0.0403729	2.82602e-17	-0.189521	0.038815	1.68881e-08	ENSMUSG00000008348.9	Ubc	protein_coding	5	ubiquitin C [Source:MGI Symbol;Acc:MGI:98889]	24.1674
H19	-1.37565	0.441264	9.8759e-05	0.102203	0.141243	0.0575299	-1.4619	0.462057	4.72218e-05	-1.05954	0.536903	0.00215884	0.0685541	0.170242	0.137051	0.108999	0.079817	0.0126057	-0.25871	0.142459	0.00308476	-0.191086	0.145522	0.00973433	-0.324084	0.1513	0.00124664	ENSMUSG00000000031.16	H19	lincRNA	7	H19, imprinted maternally expressed transcript [Source:MGI Symbol;Acc:MGI:95891]	0.16647
Anxa6	-1.37162	0.114783	2.10042e-17	-0.00867422	0.0328341	0.120767	-1.3007	0.116444	1.04316e-17	-1.43273	0.125439	2.04964e-17	-0.0530193	0.0595062	0.0528113	0.0506605	0.0268524	0.00411304	0.1707	0.0309344	6.39274e-10	0.197245	0.0345093	1.89383e-10	0.143332	0.033132	4.19021e-07	ENSMUSG00000018340.13	Anxa6	protein_coding	11	annexin A6 [Source:MGI Symbol;Acc:MGI:88255]	2.46778
Rpl12	-1.36707	0.0502255	1.19562e-16	0.0157425	0.0221224	0.0625883	-1.2462	0.0529968	8.18059e-17	-1.48459	0.0580496	1.02482e-16	-0.0879901	0.0371756	0.0011799	0.130389	0.0263986	1.78221e-08	0.331386	0.0330963	6.32606e-18	0.399792	0.0363944	4.57151e-18	0.262017	0.0349119	6.4139e-16	ENSMUSG00000038900.17	Rpl12	protein_coding	2	ribosomal protein L12 [Source:MGI Symbol;Acc:MGI:98002]	10.6883
Rpl37a	-1.36408	0.0306403	1.13035e-17	0.00595899	0.0140304	0.0982354	-1.28365	0.0320745	1.29526e-16	-1.44329	0.0356591	1.05502e-17	-0.069186	0.0243241	0.000265004	0.0845855	0.0147218	2.64803e-10	0.112942	0.0183159	1.22458e-11	0.155799	0.0201228	1.64231e-16	0.0699796	0.0193663	9.93648e-06	ENSMUSG00000046330.10	Rpl37a	protein_coding	1	ribosomal protein L37a [Source:MGI Symbol;Acc:MGI:98068]	20.5307
Msmo1	-1.35044	0.367656	1.24762e-05	-0.0398811	0.0717959	0.0831978	-1.21069	0.381447	4.79908e-05	-1.423	0.388421	1.5114e-05	-0.0599263	0.112494	0.107744	0.00893048	0.0633465	0.105883	0.0245454	0.084212	0.0489571	0.0301981	0.0934747	0.0502323	0.0181532	0.0884911	0.0612791	ENSMUSG00000031604.10	Msmo1	protein_coding	8	methylsterol monoxygenase 1 [Source:MGI Symbol;Acc:MGI:1913484]	0.382421
S100a10	-1.34436	0.0841162	7.51044e-18	-0.360256	0.0406142	3.33067e-17	-1.3161	0.0837742	1.67877e-18	-1.36399	0.10182	7.61296e-17	-0.363113	0.0780181	7.91867e-08	-0.336559	0.0327128	4.67462e-17	0.0515832	0.0398381	0.0114578	-0.114591	0.0433115	0.000301856	0.217442	0.0426775	6.81163e-09	ENSMUSG00000041959.14	S100a10	protein_coding	3	S100 calcium binding protein A10 (calpactin) [Source:MGI Symbol;Acc:MGI:1339468]	3.96472
Hspa8	-1.3405	0.043956	2.19152e-18	-0.112745	0.0214935	3.23774e-09	-1.27629	0.0460923	1.46633e-17	-1.40214	0.0514844	4.64634e-18	-0.165137	0.0357638	6.52692e-08	-0.0521181	0.0225422	0.00127811	0.0910122	0.028903	5.83103e-05	0.0640263	0.0314926	0.00192332	0.117635	0.0306276	4.00115e-06	ENSMUSG00000015656.17	Hspa8	protein_coding	9	heat shock protein 8 [Source:MGI Symbol;Acc:MGI:105384]	13.9439
Rps27a	-1.33905	0.0341052	6.29131e-18	-0.048251	0.0158579	0.000105328	-1.22638	0.0357747	2.22045e-16	-1.4502	0.0395006	1.10934e-17	-0.154427	0.0265938	9.66906e-11	0.0589094	0.0173482	3.40114e-05	0.250503	0.0218992	7.09408e-18	0.280597	0.0239738	4.88777e-18	0.219974	0.023181	2.81068e-18	ENSMUSG00000020460.15	Rps27a	protein_coding	11	ribosomal protein S27A [Source:MGI Symbol;Acc:MGI:1925544]	22.1347
Rpl10-ps3	-1.33776	0.0423179	2.751e-17	-0.0174104	0.0185608	0.0416938	-1.22977	0.0439558	5.54051e-18	-1.44348	0.0491313	2.69145e-17	-0.114473	0.0330034	2.04423e-05	0.0847114	0.018748	2.38245e-07	0.0646586	0.0239502	0.0003081	0.107883	0.0262868	9.63127e-07	0.0213659	0.0251687	0.0252139	ENSMUSG00000058443.5	Rpl10-ps3	protein_coding	9	ribosomal protein L10, pseudogene 3 [Source:MGI Symbol;Acc:MGI:3704336]	7.16764
Actb	-1.32525	0.0429039	4.44089e-17	-0.201595	0.0217956	1.95922e-17	-1.06878	0.0453288	2.22045e-16	-1.57886	0.0505899	2.90937e-19	-0.455172	0.0354594	0	0.0467992	0.0239108	0.00352124	0.373831	0.0313776	7.45116e-18	0.398296	0.0341901	4.85723e-18	0.348152	0.0331582	3.10552e-18	ENSMUSG00000029580.14	Actb	protein_coding	5	actin, beta [Source:MGI Symbol;Acc:MGI:87904]	28.0185
Ppia	-1.32487	0.04884	2.35502e-17	0.000838575	0.020419	0.157598	-1.20538	0.0504666	1.15134e-17	-1.44145	0.0564409	2.25808e-17	-0.103466	0.0363585	0.000244136	0.114752	0.0214084	2.8422e-09	0.77816	0.0249025	1.65705e-17	0.8374	0.0276785	9.90008e-18	0.718071	0.026649	6.93889e-18	ENSMUSG00000071866.12	Ppia	protein_coding	11	peptidylprolyl isomerase A [Source:MGI Symbol;Acc:MGI:97749]	8.67152
Eef1b2	-1.32468	0.0551772	1.63612e-16	-0.0310841	0.0232348	0.0169066	-1.20437	0.0570424	1.41301e-16	-1.44132	0.0635834	1.77636e-16	-0.134013	0.0418703	4.83968e-05	0.0787725	0.0225911	2.23766e-05	0.421324	0.0267806	9.7388e-18	0.462334	0.0297835	6.42278e-18	0.379181	0.0285099	3.98286e-18	ENSMUSG00000025967.16	Eef1b2	protein_coding	1	eukaryotic translation elongation factor 1 beta 2 [Source:MGI Symbol;Acc:MGI:1929520]	5.97087
Rps29	-1.32141	0.0323399	1.90713e-17	-0.000742569	0.0154479	0.156332	-1.20854	0.0338382	9.42007e-18	-1.43278	0.0383014	1.36746e-17	-0.105186	0.027513	5.25984e-06	0.109187	0.0154062	2.16904e-14	0.293488	0.0187195	9.61232e-18	0.349005	0.0206477	7.03309e-18	0.237632	0.0198525	3.53856e-18	ENSMUSG00000034892.8	Rps29	protein_coding	12	ribosomal protein S29 [Source:MGI Symbol;Acc:MGI:107681]	16.6664
Cd63	-1.31525	0.0428052	2.52734e-17	-0.30475	0.0199187	1.33227e-17	-1.1896	0.0437111	1.22387e-17	-1.43857	0.0503974	2.37905e-17	-0.426032	0.0346201	0	-0.177855	0.0193133	1.85037e-17	0.389364	0.0228012	1.05234e-17	0.298241	0.0250074	4.98177e-18	0.480011	0.0244993	5.69345e-18	ENSMUSG00000025351.14	Cd63	protein_coding	10	CD63 antigen [Source:MGI Symbol;Acc:MGI:99529]	9.49673
Col4a2	-1.3108	0.207963	2.43175e-11	-0.0438918	0.0576666	0.0567151	-1.29168	0.207958	1.33994e-11	-1.29896	0.232202	1.19261e-09	-0.0329894	0.0896345	0.142855	-0.0634709	0.0340099	0.00439858	-0.497691	0.0506345	3.76347e-17	-0.53308	0.0543393	2.15877e-17	-0.459592	0.0531106	1.75679e-18	ENSMUSG00000031503.13	Col4a2	protein_coding	8	collagen, type IV, alpha 2 [Source:MGI Symbol;Acc:MGI:88455]	1.48357
Gas5	-1.30456	0.0544398	1.4803e-16	0.0564948	0.0232818	0.000782521	-1.27548	0.0565204	1.03621e-16	-1.33039	0.0620364	1.56737e-16	0.0305748	0.0378406	0.0637276	0.0860411	0.0233825	1.01374e-05	0.116944	0.0287009	1.24044e-06	0.16142	0.0316855	6.9008e-09	0.0721759	0.030352	0.000919217	ENSMUSG00000053332.13	Gas5	processed_transcript	1	growth arrest specific 5 [Source:MGI Symbol;Acc:MGI:95659]	6.13936
Uqcrh	-1.30274	0.0666948	5.65204e-17	0.0140207	0.0256867	0.0835546	-1.25128	0.067949	4.23861e-19	-1.34948	0.0766678	5.12411e-17	-0.0253415	0.0465181	0.106663	0.0639032	0.021245	0.000126861	0.283376	0.0242738	7.25636e-18	0.316336	0.0271811	4.84209e-18	0.249618	0.0259208	2.86509e-18	ENSMUSG00000063882.12	Uqcrh	protein_coding	4	ubiquinol-cytochrome c reductase hinge protein [Source:MGI Symbol;Acc:MGI:1913826]	4.20595
Cnn3	-1.29138	0.0617205	7.77156e-17	-0.077387	0.024683	6.36982e-05	-1.21577	0.0630241	4.31753e-17	-1.36321	0.0696723	4.68488e-18	-0.137204	0.0421502	4.01371e-05	-0.0103146	0.0221868	0.0702564	-0.235287	0.0287815	7.5863e-18	-0.240547	0.031285	1.87397e-16	-0.229273	0.0305244	7.00057e-16	ENSMUSG00000053931.11	Cnn3	protein_coding	3	calponin 3, acidic [Source:MGI Symbol;Acc:MGI:1919244]	4.52075
Tpt1	-1.28975	0.0252446	1.78657e-17	-0.157033	0.0124127	2.22045e-16	-1.14472	0.0266571	8.68331e-18	-1.43387	0.0295167	1.70804e-17	-0.300767	0.0204872	1.67648e-17	-0.0137296	0.0140991	0.0306116	0.0978396	0.0179903	1.19023e-09	0.0908587	0.0196292	1.01992e-07	0.104682	0.0190344	6.94863e-10	ENSMUSG00000060126.14	Tpt1	protein_coding	14	tumor protein, translationally-controlled 1 [Source:MGI Symbol;Acc:MGI:104890]	47.7496
mt-Nd2	-1.275	0.0345436	1.36343e-17	-0.0212451	0.015556	0.0160631	-1.18008	0.03641	6.78739e-18	-1.36839	0.0397423	1.29977e-17	-0.110146	0.0256956	6.20118e-07	0.0688483	0.0183503	7.79605e-06	0.121523	0.0232742	3.72387e-09	0.156691	0.0254388	1.06502e-11	0.0861573	0.0246291	1.8148e-05	ENSMUSG00000064345.1	mt-Nd2	protein_coding	MT	mitochondrially encoded NADH dehydrogenase 2 [Source:MGI Symbol;Acc:MGI:102500]	22.0491
Rps27	-1.27493	0.041606	6.75788e-17	-0.0632198	0.0207792	9.69838e-05	-1.16185	0.044056	3.70074e-17	-1.38553	0.0488932	6.66134e-17	-0.165995	0.0342594	2.01006e-08	0.0411255	0.0230353	0.00550973	-0.00519262	0.0298606	0.0566702	0.0160831	0.0325623	0.0412395	-0.0263956	0.0315207	0.0257423	ENSMUSG00000090733.6	Rps27	protein_coding	3	ribosomal protein S27 [Source:MGI Symbol;Acc:MGI:1888676]	16.5158
Anxa2	-1.2646	0.0941939	2.87836e-17	-0.0834196	0.0382644	0.00130827	-1.23561	0.0950223	1.40028e-17	-1.28493	0.108032	2.22045e-16	-0.0880736	0.0606238	0.0133968	-0.0684215	0.0313832	0.00186547	-0.110981	0.0410687	0.000296652	-0.147379	0.0446583	3.15982e-05	-0.0741102	0.0434355	0.0048817	ENSMUSG00000032231.14	Anxa2	protein_coding	9	annexin A2 [Source:MGI Symbol;Acc:MGI:88246]	2.90772
Col15a1	-1.26212	0.249915	2.06561e-08	0.100221	0.0629676	0.00703582	-1.15313	0.25251	1.7417e-07	-1.33736	0.264753	2.6265e-08	0.0232224	0.0834883	0.162045	0.219438	0.0396605	3.22169e-10	-0.065005	0.0449844	0.00838835	0.0477275	0.0501187	0.0199751	-0.177388	0.0475724	6.18422e-06	ENSMUSG00000028339.17	Col15a1	protein_coding	4	collagen, type XV, alpha 1 [Source:MGI Symbol;Acc:MGI:88449]	1.32809
Atp5l	-1.25683	0.0821026	2.80056e-17	0.0145893	0.0288641	0.0879786	-1.19965	0.0834703	5.16379e-18	-1.30755	0.0927888	6.74864e-18	-0.0261771	0.0519211	0.113918	0.0691477	0.0236645	0.00016524	0.497233	0.0253861	1.20676e-17	0.533303	0.0289043	7.69462e-18	0.459838	0.0273614	4.8801e-18	ENSMUSG00000038717.8	Atp5l	protein_coding	9	ATP synthase, H+ transporting, mitochondrial F0 complex, subunit G [Source:MGI Symbol;Acc:MGI:1351597]	3.16442
Ptma	-1.25404	0.037593	1.08161e-17	0.0375012	0.017343	0.00182206	-1.18617	0.0396409	1.11022e-16	-1.32009	0.0434398	9.99255e-18	-0.0239982	0.0283478	0.0594798	0.104168	0.0195529	3.48149e-09	0.457533	0.0246526	1.13288e-17	0.511309	0.026998	7.81061e-18	0.402938	0.0261222	4.50852e-18	ENSMUSG00000026238.14	Ptma	protein_coding	1	prothymosin alpha [Source:MGI Symbol;Acc:MGI:97803]	20.5764
Fdps	-1.24697	0.396524	7.43557e-05	0.0747919	0.0824815	0.0409024	-1.19611	0.40661	0.000128263	-1.22585	0.42059	0.000160956	0.0463815	0.109273	0.130434	0.100304	0.0694234	0.011092	0.112519	0.0794029	0.008899	0.176634	0.0913676	0.00249602	0.0456659	0.083244	0.039934	ENSMUSG00000059743.12	Fdps	protein_coding	3	farnesyl diphosphate synthetase [Source:MGI Symbol;Acc:MGI:104888]	0.396433
Kalrn	-1.24582	0.0698786	1.62755e-17	0.00490958	0.0307099	0.137881	-1.19646	0.0721879	7.93016e-18	-1.28849	0.0838895	1.53134e-17	-0.028753	0.0543904	0.109512	0.0490279	0.0288022	0.00692443	0.239384	0.0349754	1.10148e-13	0.26532	0.0386535	7.38299e-14	0.21217	0.0372574	2.395e-10	ENSMUSG00000061751.16	Kalrn	protein_coding	16	kalirin, RhoGEF kinase [Source:MGI Symbol;Acc:MGI:2685385]	4.87584
Ptms	-1.2438	0.08784	2.22045e-16	-0.0329904	0.0312011	0.0317095	-1.19589	0.0888623	2.28575e-17	-1.28453	0.0993139	2.22045e-16	-0.0635705	0.0540948	0.0284945	0.00230045	0.0273996	0.11346	0.236943	0.0328072	4.79004e-15	0.237835	0.0363363	8.79313e-13	0.23479	0.0350366	2.77254e-13	ENSMUSG00000030122.12	Ptms	protein_coding	6	parathymosin [Source:MGI Symbol;Acc:MGI:1916452]	3.07681
Rpl23a	-1.23402	0.0557335	7.35638e-18	-0.0334295	0.0229076	0.0129094	-1.12522	0.0569514	1.02257e-17	-1.33928	0.0642514	2.00341e-17	-0.126289	0.0409316	8.31229e-05	0.0656048	0.0219328	0.000134751	0.311421	0.0262898	7.35247e-18	0.345389	0.029147	4.93432e-18	0.276565	0.0279443	2.93128e-18	ENSMUSG00000058546.8	Rpl23a	protein_coding	11	ribosomal protein L23A [Source:MGI Symbol;Acc:MGI:3040672]	6.58282
Oaz1	-1.23341	0.0521341	2.56911e-17	-0.131443	0.0216146	1.89589e-11	-1.11604	0.0530456	6.28597e-18	-1.34786	0.059547	2.49022e-17	-0.237854	0.0402721	1.41928e-11	-0.0195668	0.018838	0.0270702	0.298213	0.0218036	8.63987e-18	0.287907	0.024189	4.96585e-18	0.307814	0.0234133	3.91268e-18	ENSMUSG00000035242.15	Oaz1	protein_coding	10	ornithine decarboxylase antizyme 1 [Source:MGI Symbol;Acc:MGI:109433]	6.34993
Cp	-1.23292	0.138917	2.22045e-16	-0.0026955	0.0427479	0.154439	-1.26013	0.144553	4.85723e-17	-1.18833	0.153384	2.50324e-16	0.0194157	0.0703199	0.162415	-0.0345503	0.0471348	0.0467346	-0.291798	0.0699835	5.27833e-07	-0.312307	0.0756614	6.69252e-07	-0.267297	0.0730406	6.8453e-06	ENSMUSG00000003617.16	Cp	protein_coding	3	ceruloplasmin [Source:MGI Symbol;Acc:MGI:88476]	4.51862
Gapdh	-1.2314	0.0753602	2.66338e-18	0.0263985	0.029225	0.044372	-1.11727	0.0767552	2.25263e-17	-1.33918	0.0867798	4.22942e-17	-0.0598797	0.0501596	0.0276778	0.135272	0.0300178	1.97151e-07	0.992689	0.0364896	1.56369e-17	1.06415	0.0402907	9.53566e-18	0.91993	0.0388268	6.43608e-18	ENSMUSG00000057666.18	Gapdh	protein_coding	6	glyceraldehyde-3-phosphate dehydrogenase [Source:MGI Symbol;Acc:MGI:95640]	3.37756
Rpl24	-1.21161	0.0365689	1.14085e-17	-0.0578125	0.016825	1.85891e-05	-1.10333	0.0378691	8.13776e-18	-1.31821	0.0425553	1.57665e-17	-0.158129	0.0292881	1.26065e-09	0.0449718	0.0162688	0.000312068	0.277977	0.0196542	8.95341e-18	0.300865	0.0217009	5.67267e-18	0.254632	0.0208888	3.62522e-18	ENSMUSG00000098274.7	Rpl24	protein_coding	16	ribosomal protein L24 [Source:MGI Symbol;Acc:MGI:1915443]	12.3218
Mbnl2	-1.21051	0.0605378	1.77636e-17	0.0271968	0.0241653	0.0274581	-1.24884	0.0629361	8.63507e-18	-1.1684	0.0686002	1.57832e-17	0.06106	0.0410829	0.0131454	-0.00792983	0.0253843	0.0864675	-0.153974	0.033175	9.0949e-08	-0.158038	0.0361096	3.13771e-07	-0.149248	0.035072	6.06506e-07	ENSMUSG00000022139.17	Mbnl2	protein_coding	14	muscleblind like splicing factor 2 [Source:MGI Symbol;Acc:MGI:2145597]	6.29967
Igf1	-1.2073	0.228655	6.48101e-09	0.0931801	0.0907619	0.0300992	-1.13583	0.231716	3.57815e-08	-1.21566	0.27379	3.61289e-07	0.0352344	0.112274	0.156866	0.215262	0.045812	3.00927e-08	-0.194876	0.056619	1.8182e-05	-0.0827008	0.0615406	0.00946034	-0.307003	0.059884	5.10435e-09	ENSMUSG00000020053.18	Igf1	protein_coding	10	insulin-like growth factor 1 [Source:MGI Symbol;Acc:MGI:96432]	1.27202
Gm15500	-1.20652	0.053156	9.97656e-19	-0.0429366	0.0238114	0.00501641	-1.11603	0.0553696	1.74642e-17	-1.29348	0.0616828	2.22045e-16	-0.119107	0.0407328	0.000189027	0.037269	0.0241983	0.0100116	0.168932	0.0308718	8.9491e-10	0.188247	0.0339381	5.2155e-10	0.149004	0.0324939	1.15373e-07	ENSMUSG00000086583.3	Gm15500	transcribed_processed_pseudogene	7	predicted pseudogene 15500 [Source:MGI Symbol;Acc:MGI:3782947]	3.17931
Sox11	-1.20385	0.39616	0.000104296	-0.0025421	0.0804627	0.158765	-1.18883	0.403209	0.000121502	-1.09971	0.446717	0.000607376	0.0062996	0.120121	0.211124	-0.032951	0.0570438	0.0604466	-0.0276516	0.0694629	0.0433929	-0.0482237	0.0775981	0.0340514	-0.00657983	0.0742831	0.0701171	ENSMUSG00000063632.6	Sox11	protein_coding	12	SRY (sex determining region Y)-box 11 [Source:MGI Symbol;Acc:MGI:98359]	0.435395
Nfib	-1.2012	0.0627189	5.86533e-17	0.22533	0.0250367	6.11049e-18	-1.18285	0.0657835	3.04767e-17	-1.21576	0.0689692	3.67873e-18	0.19335	0.0435775	1.06111e-07	0.239899	0.0252999	8.30073e-18	-0.0770055	0.0313611	0.000664195	0.0435809	0.0343228	0.0109623	-0.197434	0.0331298	4.67254e-11	ENSMUSG00000008575.17	Nfib	protein_coding	4	nuclear factor I/B [Source:MGI Symbol;Acc:MGI:103188]	6.79749
Rpl7a	-1.18746	0.0455972	8.90495e-18	0.0178136	0.0194942	0.0439321	-1.08529	0.0473774	8.63507e-17	-1.28712	0.0525666	1.06581e-16	-0.0716844	0.0341221	0.00255773	0.117195	0.0199424	1.14892e-10	0.329739	0.0235654	8.81129e-18	0.390018	0.0261628	6.04791e-18	0.268818	0.025053	3.17207e-18	ENSMUSG00000062647.16	Rpl7a	protein_coding	2	ribosomal protein L7A [Source:MGI Symbol;Acc:MGI:1353472]	7.78987
Rpl32	-1.17981	0.0320509	4.25839e-17	-0.0283249	0.0150613	0.00443707	-1.0554	0.0336663	2.31987e-17	-1.30283	0.0374122	4.29764e-17	-0.145933	0.0257775	2.9332e-10	0.091009	0.0165177	1.13105e-09	0.2617	0.0205816	7.95859e-18	0.308093	0.0225962	5.57101e-18	0.214944	0.0217835	2.91206e-18	ENSMUSG00000057841.5	Rpl32	protein_coding	6	ribosomal protein L32 [Source:MGI Symbol;Acc:MGI:98038]	20.7842
Serf2	-1.17485	0.076905	1.07194e-16	0.0102159	0.0271053	0.105347	-1.08524	0.0780117	7.06506e-17	-1.25869	0.0869693	9.86865e-17	-0.0569221	0.049613	0.0305848	0.0954514	0.0224803	7.04911e-07	0.357106	0.0255165	8.88178e-18	0.406653	0.028618	5.84328e-18	0.306567	0.0272623	3.3771e-18	ENSMUSG00000074884.12	Serf2	protein_coding	2	small EDRK-rich factor 2 [Source:MGI Symbol;Acc:MGI:1337041]	3.91408
Zeb2	-1.17174	0.0671331	9.42007e-17	-0.322691	0.0302776	4.7581e-17	-1.02109	0.0690549	5.75671e-17	-1.31684	0.077758	7.8121e-18	-0.463076	0.0509022	0	-0.167968	0.0317029	2.48568e-09	-0.0660303	0.0402095	0.0052681	-0.152923	0.0437785	1.46366e-05	0.0205403	0.0424771	0.0441465	ENSMUSG00000026872.18	Zeb2	protein_coding	2	zinc finger E-box binding homeobox 2 [Source:MGI Symbol;Acc:MGI:1344407]	9.0269
Rps3	-1.16877	0.0339124	1.40949e-18	-0.0290072	0.0156119	0.00467137	-1.07252	0.0355819	1.78657e-17	-1.26354	0.0393627	2.22045e-16	-0.11892	0.026476	2.31616e-07	0.0624039	0.0170872	1.27462e-05	0.276166	0.0210639	8.1335e-18	0.308031	0.0231686	5.45373e-18	0.243829	0.0223404	3.22974e-18	ENSMUSG00000030744.13	Rps3	protein_coding	7	ribosomal protein S3 [Source:MGI Symbol;Acc:MGI:1350917]	16.1777
Rpl31	-1.16738	0.077562	2.07242e-16	0.0237883	0.0278621	0.0484737	-1.10689	0.0791009	1.94289e-16	-1.22208	0.0873924	2.04964e-16	-0.0212816	0.0489774	0.12763	0.0824903	0.0245524	3.64971e-05	0.273353	0.0287742	6.01746e-18	0.316363	0.0321351	4.24675e-18	0.229389	0.0305626	8.20411e-16	ENSMUSG00000073702.11	Rpl31	protein_coding	1	ribosomal protein L31 [Source:MGI Symbol;Acc:MGI:2149632]	3.92865
Atp2a1	-1.16663	0.417329	0.000232652	0.0660312	0.105691	0.0729306	-1.26499	0.410082	7.37793e-05	-0.906801	0.485452	0.00283239	0.0610165	0.147491	0.13399	0.0388882	0.0589407	0.0541723	0.562488	0.0670829	5.37608e-18	0.585209	0.0792616	7.8617e-16	0.529005	0.0726765	1.30964e-15	ENSMUSG00000030730.12	Atp2a1	protein_coding	7	ATPase, Ca++ transporting, cardiac muscle, fast twitch 1 [Source:MGI Symbol;Acc:MGI:105058]	0.444284
Sh3pxd2b	-1.16539	0.311233	6.31389e-06	-0.188492	0.0994309	0.00241049	-1.18606	0.308686	3.82804e-06	-1.08104	0.348325	5.68782e-05	-0.072601	0.11563	0.0895127	-0.302092	0.048232	2.61225e-12	-0.516578	0.0683445	8.3252e-17	-0.679219	0.0714719	1.58603e-17	-0.351145	0.0713755	1.06226e-08	ENSMUSG00000040711.8	Sh3pxd2b	protein_coding	11	SH3 and PX domains 2B [Source:MGI Symbol;Acc:MGI:2442062]	0.698933
Rps7	-1.15791	0.0684908	1.94289e-17	-0.0824087	0.0314222	0.00038254	-0.988682	0.0721025	9.53566e-18	-1.32103	0.0784257	1.85037e-17	-0.237054	0.0517196	3.04e-08	0.0630389	0.0372907	0.00701991	0.108647	0.0501092	0.00136325	0.143033	0.0543881	0.000311024	0.0736114	0.0528166	0.00977657	ENSMUSG00000061477.4	Rps7	protein_coding	12	ribosomal protein S7 [Source:MGI Symbol;Acc:MGI:1333818]	5.69871
Nctc1	-1.15666	0.410458	0.000207862	0.087725	0.0886282	0.0332928	-1.09602	0.415802	0.000296363	-1.13898	0.436313	0.000387296	0.0473569	0.113501	0.132359	0.138637	0.0643696	0.00142812	-0.576684	0.128546	6.46661e-08	-0.479777	0.133661	3.92043e-06	-0.670749	0.131296	2.21871e-09	ENSMUSG00000087090.7	Nctc1	processed_transcript	7	non-coding transcript 1 [Source:MGI Symbol;Acc:MGI:1306816]	0.322354
Rhoj	-1.15641	0.0792009	1.98002e-17	-0.468853	0.03599	1.09202e-17	-1.02876	0.081484	9.77555e-18	-1.2764	0.0920473	1.88974e-17	-0.581256	0.0607117	0	-0.341203	0.0397358	1.45603e-17	-0.753022	0.0528675	2.46716e-17	-0.927314	0.0567285	1.40028e-17	-0.573256	0.0561958	3.50503e-18	ENSMUSG00000046768.13	Rhoj	protein_coding	12	ras homolog family member J [Source:MGI Symbol;Acc:MGI:1931551]	7.30756
Col6a1	-1.15482	0.179807	5.57235e-12	-0.0372077	0.0465393	0.0532809	-1.05779	0.180157	9.32985e-11	-1.22978	0.195154	1.19776e-11	-0.0759463	0.0813518	0.04655	0.0257929	0.0313821	0.0407167	-0.383536	0.0442373	2.82008e-18	-0.368933	0.0476336	8.01427e-17	-0.395971	0.0467172	1.30614e-17	ENSMUSG00000001119.7	Col6a1	protein_coding	10	collagen, type VI, alpha 1 [Source:MGI Symbol;Acc:MGI:88459]	1.41344
Rps13	-1.15012	0.0375318	3.34261e-17	-0.0542998	0.0172552	7.04225e-05	-1.02376	0.0390988	1.72701e-17	-1.27469	0.0435027	2.22045e-16	-0.172534	0.0296654	6.2071e-11	0.06544	0.0179286	1.29095e-05	0.167022	0.0222582	5.43712e-16	0.200437	0.0244744	5.87423e-18	0.133309	0.0235538	3.00463e-10	ENSMUSG00000090862.3	Rps13	protein_coding	7	ribosomal protein S13 [Source:MGI Symbol;Acc:MGI:1915302]	13.3376
Filip1l	-1.14536	0.0744486	1.17319e-17	-0.0326993	0.0302961	0.0304194	-1.10849	0.0776386	8.09538e-18	-1.17601	0.0850578	1.56737e-17	-0.0575448	0.0493888	0.0294069	-0.0070179	0.0337157	0.0979465	-0.511952	0.0481281	1.98254e-17	-0.515184	0.052093	1.12631e-17	-0.506039	0.0507091	8.54018e-18	ENSMUSG00000043336.14	Filip1l	protein_coding	16	filamin A interacting protein 1-like [Source:MGI Symbol;Acc:MGI:1925999]	7.47216
Actn3	-1.14286	0.23915	6.20541e-08	0.00473704	0.052363	0.150246	-0.965545	0.24199	1.75422e-06	-1.28062	0.255974	2.78563e-08	-0.0642641	0.0931425	0.0799721	0.145021	0.0449311	4.06801e-05	-0.320922	0.0623011	3.92655e-09	-0.239199	0.0669949	9.88088e-06	-0.400978	0.0654867	7.70241e-12	ENSMUSG00000006457.4	Actn3	protein_coding	19	actinin alpha 3 [Source:MGI Symbol;Acc:MGI:99678]	0.879007
Rpl35	-1.14183	0.0328486	9.71445e-17	0.0189515	0.0151188	0.0211727	-1.03494	0.0345174	5.97812e-17	-1.24731	0.0381594	8.59528e-17	-0.0801533	0.0257523	0.000103105	0.123849	0.0165292	1.09404e-15	0.332188	0.0203714	1.01855e-17	0.395331	0.0224181	7.36641e-18	0.268635	0.0215633	3.67016e-18	ENSMUSG00000062997.6	Rpl35	protein_coding	2	ribosomal protein L35 [Source:MGI Symbol;Acc:MGI:1913739]	19.2228
Gxylt2	-1.14123	0.11953	4.37834e-17	0.0547128	0.0376918	0.0124062	-1.13372	0.121662	2.39125e-17	-1.13789	0.130321	1.76766e-19	0.0472859	0.0601254	0.0664115	0.0639421	0.0329965	0.00364664	-0.965064	0.059599	4.72435e-17	-0.928832	0.0625908	2.54805e-17	-1.0008	0.0616049	2.11471e-17	ENSMUSG00000030074.9	Gxylt2	protein_coding	6	glucoside xylosyltransferase 2 [Source:MGI Symbol;Acc:MGI:2682940]	2.97789
Myl6	-1.14011	0.0825548	2.40979e-17	-0.0506348	0.0322743	0.00918606	-1.02704	0.0840109	6.65476e-18	-1.24603	0.0941651	8.37157e-18	-0.131996	0.0587335	0.00125	0.0444323	0.025763	0.00655214	0.0780649	0.0308895	0.000514753	0.101254	0.0341846	0.000109197	0.0545637	0.0328883	0.00533105	ENSMUSG00000090841.2	Myl6	protein_coding	10	myosin, light polypeptide 6, alkali, smooth muscle and non-muscle [Source:MGI Symbol;Acc:MGI:109318]	2.9201
Rpl15	-1.13992	0.0548128	1.76626e-17	0.0164536	0.0223946	0.0597573	-1.02373	0.0573669	9.16532e-18	-1.25258	0.0622772	1.69716e-17	-0.0820844	0.0380836	0.00212877	0.126691	0.025746	1.9364e-08	0.357454	0.0314093	7.07148e-18	0.423862	0.0347347	5.11287e-18	0.289973	0.0332252	2.59212e-18	ENSMUSG00000012405.16	Rpl15	protein_coding	14	ribosomal protein L15 [Source:MGI Symbol;Acc:MGI:1913730]	8.97679
Rps12	-1.13892	0.0411285	2.50696e-17	-0.0110803	0.0186087	0.0775382	-1.01565	0.0435845	1.21431e-17	-1.25993	0.0475328	2.358e-17	-0.123335	0.0311891	2.07835e-06	0.104786	0.0225681	1.30783e-07	0.190911	0.0288433	6.12976e-13	0.245006	0.0315311	1.05911e-16	0.136436	0.0304459	2.11753e-07	ENSMUSG00000061983.7	Rps12	protein_coding	10	ribosomal protein S12 [Source:MGI Symbol;Acc:MGI:98105]	19.5941
Zfp36l1	-1.13842	0.0671898	1.8955e-17	-0.103166	0.0297462	1.46061e-05	-1.03268	0.0702009	9.36333e-18	-1.23897	0.0763129	1.40325e-17	-0.187994	0.0505868	2.66708e-06	-0.00925264	0.0303502	0.0871959	-0.752981	0.0429229	4.26599e-18	-0.757301	0.0463389	4.24032e-18	-0.747231	0.0452758	1.05736e-17	ENSMUSG00000021127.7	Zfp36l1	protein_coding	12	zinc finger protein 36, C3H type-like 1 [Source:MGI Symbol;Acc:MGI:107946]	8.46821
Hmgb1	-1.13807	0.0638521	3.94555e-18	-0.0800432	0.027483	0.000149605	-1.04436	0.0651011	2.05031e-18	-1.22733	0.0735389	4.51616e-17	-0.152661	0.0484087	4.58476e-05	0.00252641	0.0228373	0.109534	0.827233	0.0259268	1.68216e-17	0.828042	0.0289607	9.71445e-18	0.825604	0.0279485	7.16273e-18	ENSMUSG00000066551.12	Hmgb1	protein_coding	5	high mobility group box 1 [Source:MGI Symbol;Acc:MGI:96113]	5.56419
Rpl14	-1.13482	0.0357289	2.82602e-17	-0.0653176	0.0169902	3.19807e-06	-1.01658	0.0373153	1.35158e-17	-1.25138	0.0416772	2.71891e-17	-0.175969	0.0289049	1.21663e-11	0.046998	0.0177046	0.000455112	0.297706	0.0212592	8.8464e-18	0.321713	0.0235048	5.59105e-18	0.273124	0.0226193	3.61048e-18	ENSMUSG00000025794.9	Rpl14	protein_coding	9	ribosomal protein L14 [Source:MGI Symbol;Acc:MGI:1914365]	11.5684
Eef1g	-1.13443	0.0775088	1.46633e-17	0.0610041	0.0321944	0.00386347	-1.05006	0.0792826	7.22936e-18	-1.21233	0.0889418	1.37347e-17	-0.00594148	0.0520734	0.19728	0.146799	0.0266196	7.50888e-10	0.434492	0.0291754	9.36897e-18	0.511481	0.0330751	6.37013e-18	0.356119	0.0311195	3.44255e-18	ENSMUSG00000071644.10	Eef1g	protein_coding	19	eukaryotic translation elongation factor 1 gamma [Source:MGI Symbol;Acc:MGI:1914410]	3.03758
mt-Cytb	-1.13119	0.0271303	1.31721e-17	0.0522514	0.0131729	2.27806e-06	-1.06842	0.0288461	6.58607e-18	-1.19299	0.031465	2.22045e-16	-0.00742867	0.0209389	0.145212	0.114307	0.0154487	2.61452e-15	0.00188289	0.0198858	0.0613318	0.0597321	0.0216499	0.000218196	-0.0559005	0.021015	0.000386101	ENSMUSG00000064370.1	mt-Cytb	protein_coding	MT	mitochondrially encoded cytochrome b [Source:MGI Symbol;Acc:MGI:102501]	57.0045
Cd81	-1.1308	0.0712367	3.79101e-17	-0.16312	0.0291799	3.739e-10	-1.00968	0.071672	1.96748e-17	-1.24668	0.0816648	3.60072e-17	-0.268014	0.0558632	8.89817e-09	-0.0497529	0.0242849	0.0027032	-0.179866	0.0311307	1.52208e-10	-0.205777	0.0338858	1.54386e-11	-0.153337	0.0330612	7.7486e-08	ENSMUSG00000037706.17	Cd81	protein_coding	7	CD81 antigen [Source:MGI Symbol;Acc:MGI:1096398]	3.56032
Eef2	-1.128	0.0379931	4.09416e-18	-0.075546	0.0184757	9.50956e-07	-1.03557	0.0400009	1.26367e-17	-1.21854	0.0442996	2.46716e-17	-0.159747	0.0302187	2.08916e-09	0.0112332	0.0202502	0.0624734	-0.0962925	0.026004	6.06058e-06	-0.0904768	0.0283175	5.136e-05	-0.101825	0.0275582	7.20611e-06	ENSMUSG00000034994.10	Eef2	protein_coding	10	eukaryotic translation elongation factor 2 [Source:MGI Symbol;Acc:MGI:95288]	14.0658
Atp5e	-1.11152	0.0736845	2.22045e-16	0.0781095	0.0306944	0.000499742	-1.04166	0.0757997	2.10893e-18	-1.17578	0.0835963	5.1946e-18	0.0170132	0.0494907	0.147469	0.150015	0.0236997	5.15011e-12	0.433643	0.0263891	1.02325e-17	0.511545	0.0297813	7.09732e-18	0.354666	0.0281009	3.71623e-18	ENSMUSG00000016252.7	Atp5e	protein_coding	2	ATP synthase, H+ transporting, mitochondrial F1 complex, epsilon subunit [Source:MGI Symbol;Acc:MGI:1855697]	3.76988
Cox6c	-1.10949	0.0828351	1.68947e-17	0.0921652	0.0336394	0.000247298	-1.09445	0.0851191	8.26762e-18	-1.11797	0.0932605	1.61487e-17	0.0692007	0.0542143	0.0226003	0.110757	0.0242508	1.79379e-07	0.587307	0.0254444	1.43255e-17	0.64521	0.0291037	8.93283e-18	0.528069	0.0274565	5.58603e-18	ENSMUSG00000014313.15	Cox6c	protein_coding	15	cytochrome c oxidase subunit 6C [Source:MGI Symbol;Acc:MGI:104614]	3.07891
Eef1a1	-1.10866	0.028682	2.70315e-17	-0.0743417	0.0142864	4.20485e-09	-0.98281	0.0305128	1.32847e-17	-1.23336	0.0334564	2.61229e-17	-0.195642	0.0231171	0	0.0470341	0.0166799	0.000243379	0.0972593	0.0215039	1.57477e-07	0.121196	0.0234235	5.37384e-09	0.0731808	0.0227335	4.41801e-05	ENSMUSG00000037742.14	Eef1a1	protein_coding	9	eukaryotic translation elongation factor 1 alpha 1 [Source:MGI Symbol;Acc:MGI:1096881]	51.0492
Rpl28	-1.10838	0.0314799	4.20084e-17	-0.024482	0.0147555	0.00802796	-1.00864	0.0330706	2.15877e-17	-1.20682	0.0367343	1.10048e-18	-0.118323	0.025072	7.44126e-08	0.0709547	0.0162231	4.60253e-07	0.214219	0.0203265	6.6282e-18	0.250345	0.0222835	4.65363e-18	0.177787	0.0215156	1.74486e-18	ENSMUSG00000030432.12	Rpl28	protein_coding	7	ribosomal protein L28 [Source:MGI Symbol;Acc:MGI:101839]	21.6087
Rpl36	-1.1044	0.0319964	1.58603e-17	0.0188452	0.0145886	0.0193173	-0.99785	0.0335295	7.81061e-18	-1.20964	0.0371092	1.71389e-17	-0.0803822	0.0250108	6.96295e-05	0.123636	0.0156373	4.50878e-17	0.138352	0.0193428	1.08692e-14	0.201007	0.0212696	4.06887e-18	0.0755986	0.0204529	7.11371e-06	ENSMUSG00000057863.6	Rpl36	protein_coding	17	ribosomal protein L36 [Source:MGI Symbol;Acc:MGI:1860603]	17.6083
Gm13889	-1.1037	0.392438	0.000200618	-0.739056	0.178745	1.05534e-06	-0.675722	0.381572	0.00320945	-1.36301	0.440759	9.63673e-05	-0.790165	0.390867	0.00169572	-0.436759	0.097214	2.12049e-07	-0.146356	0.0995472	0.00776631	-0.366324	0.115041	3.12795e-05	0.0524008	0.105085	0.0428367	ENSMUSG00000087006.3	Gm13889	protein_coding	2	predicted gene 13889 [Source:MGI Symbol;Acc:MGI:3652053]	0.46377
Crlf1	-1.1037	0.0685405	3.20477e-17	-0.183704	0.0306972	2.69511e-11	-1.04388	0.0704852	4.40222e-18	-1.15835	0.0790231	3.13475e-17	-0.221195	0.055413	5.56501e-07	-0.126174	0.0297033	6.39472e-07	-1.40357	0.0620138	3.58136e-17	-1.47207	0.0642374	2.10042e-17	-1.33587	0.063276	1.67581e-17	ENSMUSG00000007888.15	Crlf1	protein_coding	8	cytokine receptor-like factor 1 [Source:MGI Symbol;Acc:MGI:1340030]	3.97087
mt-Rnr2	-1.10066	0.039801	1.3755e-17	0.180378	0.0193267	6.28421e-18	-1.1197	0.0424977	6.84719e-18	-1.07963	0.0458286	1.31258e-17	0.192884	0.0310761	4.59432e-12	0.157685	0.0230669	1.03272e-13	-0.113602	0.0292761	2.96824e-06	-0.0330933	0.0319748	0.017078	-0.193801	0.030901	6.39327e-12	ENSMUSG00000064339.1	mt-Rnr2	Mt_rRNA	MT	mitochondrially encoded 16S rRNA [Source:MGI Symbol;Acc:MGI:102492]	19.2765
Anxa5	-1.09841	0.0788161	7.40149e-17	-0.1572	0.0327026	2.68741e-08	-1.09074	0.07975	3.98542e-17	-1.10015	0.0902072	7.20145e-17	-0.137198	0.0548036	0.000529124	-0.154175	0.0289186	2.32222e-09	-0.104789	0.0361223	0.00014649	-0.184697	0.0392999	6.26881e-08	-0.0249739	0.0384179	0.034613	ENSMUSG00000027712.13	Anxa5	protein_coding	3	annexin A5 [Source:MGI Symbol;Acc:MGI:106008]	3.48497
Itm2b	-1.08951	0.0545647	1.75629e-17	-0.025477	0.020806	0.0226755	-1.06698	0.0563793	8.58736e-18	-1.10919	0.0611305	1.68641e-17	-0.0436759	0.0352961	0.0252098	-0.00793452	0.0221366	0.0811329	-0.0973347	0.0278029	1.56601e-05	-0.101389	0.0303878	2.91427e-05	-0.0929513	0.0295535	5.68624e-05	ENSMUSG00000022108.8	Itm2b	protein_coding	14	integral membrane protein 2B [Source:MGI Symbol;Acc:MGI:1309517]	5.11295
Rpl27a	-1.0829	0.0310951	3.88578e-17	0.00248018	0.0141149	0.135204	-0.987295	0.0326064	2.01859e-17	-1.1773	0.0360393	3.70074e-17	-0.0871081	0.0241445	1.25329e-05	0.0955316	0.0155142	1.40353e-11	0.215421	0.0192273	6.91728e-18	0.263957	0.0211342	5.23337e-18	0.166637	0.0203468	5.51909e-18	ENSMUSG00000046364.14	Rpl27a	protein_coding	7	ribosomal protein L27A [Source:MGI Symbol;Acc:MGI:1347076]	20.1718
Sh3glb1	-1.08068	0.0703978	6.34413e-17	-0.189592	0.0319431	3.34024e-11	-0.949129	0.0709967	8.28197e-19	-1.20645	0.0826406	6.19659e-17	-0.3064	0.0603723	2.87774e-09	-0.0653157	0.0263139	0.000710613	0.935427	0.0282917	1.70804e-17	0.899795	0.0318264	9.65411e-18	0.969984	0.0309159	7.22096e-18	ENSMUSG00000037062.13	Sh3glb1	protein_coding	3	SH3-domain GRB2-like B1 (endophilin) [Source:MGI Symbol;Acc:MGI:1859730]	3.79462
Rps15a	-1.08038	0.0346331	3.30705e-17	-0.0195567	0.0162945	0.0241509	-0.952216	0.0365925	1.70804e-17	-1.20691	0.040423	3.28955e-17	-0.139359	0.0276439	9.80253e-09	0.102644	0.0187797	1.49759e-09	0.290811	0.0237329	7.65671e-18	0.343456	0.0259943	5.43466e-18	0.237675	0.0250858	2.80181e-18	ENSMUSG00000008683.16	Rps15a	protein_coding	7	ribosomal protein S15A [Source:MGI Symbol;Acc:MGI:2389091]	22.2724
Cox7c	-1.07992	0.0909181	9.75923e-18	0.0350531	0.0321814	0.0299087	-1.00121	0.0927037	8.83132e-18	-1.15097	0.101949	1.50905e-17	-0.0207853	0.0554513	0.140581	0.113558	0.0249789	1.92516e-07	0.5733	0.0271883	1.32961e-17	0.632856	0.0308279	8.22387e-18	0.512316	0.0292057	5.16383e-18	ENSMUSG00000017778.14	Cox7c	protein_coding	13	cytochrome c oxidase subunit 7C [Source:MGI Symbol;Acc:MGI:103226]	3.27712
Hspa5	-1.07517	0.0714903	1.15134e-16	-0.296621	0.0337668	6.66134e-17	-1.07855	0.0737554	7.77156e-17	-1.06592	0.0836439	8.89241e-18	-0.269316	0.0622361	1.18899e-07	-0.301054	0.0343418	2.22045e-16	-0.0595455	0.0410638	0.00833267	-0.209847	0.0448778	6.90492e-08	0.0894799	0.0437969	0.00226825	ENSMUSG00000026864.13	Hspa5	protein_coding	2	heat shock protein 5 [Source:MGI Symbol;Acc:MGI:95835]	4.05683
Kxd1	-1.0737	0.0791572	1.41138e-18	0.0312999	0.0379157	0.0511762	-0.960445	0.0843176	1.52384e-17	-1.17712	0.0958105	4.21567e-18	-0.0431991	0.0602634	0.0774973	0.13033	0.0453054	0.000160365	0.000711281	0.0576652	0.0685002	0.0715767	0.0633283	0.0148859	-0.0696141	0.0604508	0.0160631	ENSMUSG00000055553.16	Kxd1	protein_coding	8	KxDL motif containing 1 [Source:MGI Symbol;Acc:MGI:1922870]	5.57836
Chodl	-1.06943	0.0494441	1.64477e-17	0.119091	0.0228425	4.00212e-09	-1.05423	0.0520725	8.05343e-18	-1.08184	0.0566142	1.55821e-17	0.0980424	0.0362077	0.000365839	0.131918	0.0243992	1.86346e-09	-1.43062	0.0396258	1.965e-17	-1.36016	0.0418996	1.11821e-17	-1.50073	0.0410246	8.45884e-18	ENSMUSG00000022860.15	Chodl	protein_coding	16	chondrolectin [Source:MGI Symbol;Acc:MGI:2179069]	8.48641
Rpl3	-1.06774	0.0380929	1.07553e-17	-0.0766264	0.0177616	3.33584e-07	-0.955717	0.0399464	8.18059e-18	-1.17797	0.0439364	1.64659e-17	-0.180645	0.0297448	1.03076e-11	0.0294527	0.0190193	0.00979834	0.193184	0.0238998	9.22341e-18	0.208243	0.0261766	2.22369e-17	0.177679	0.0253319	2.35635e-14	ENSMUSG00000060036.14	Rpl3	protein_coding	15	ribosomal protein L3 [Source:MGI Symbol;Acc:MGI:1351605]	14.4744
Grb10	-1.06661	0.114757	2.14388e-17	0.118787	0.0484809	0.000614625	-0.937378	0.119637	7.28818e-17	-1.1817	0.128625	1.07134e-17	0.0137431	0.0657627	0.176508	0.245898	0.0463289	8.63095e-10	-0.0560532	0.0544648	0.017347	0.068542	0.0598002	0.0144762	-0.180137	0.0576537	6.1068e-05	ENSMUSG00000020176.17	Grb10	protein_coding	11	growth factor receptor bound protein 10 [Source:MGI Symbol;Acc:MGI:103232]	3.74695
Cd82	-1.06388	0.0800985	8.88178e-17	-0.178073	0.0346716	5.07731e-09	-0.989892	0.0801266	5.3597e-17	-1.13138	0.0932919	7.27921e-18	-0.221882	0.0662174	1.0177e-05	-0.110872	0.0276998	2.45977e-06	0.586233	0.0291982	1.24047e-17	0.526033	0.0327981	6.69962e-18	0.64492	0.0321587	5.80509e-18	ENSMUSG00000027215.13	Cd82	protein_coding	2	CD82 antigen [Source:MGI Symbol;Acc:MGI:104651]	2.69811
Cavin2	-1.06201	0.108329	1.72701e-16	0.216096	0.0430148	6.80609e-09	-0.983779	0.112537	1.55431e-16	-1.12948	0.119189	1.11131e-17	0.108572	0.0675364	0.00877061	0.2945	0.033067	8.07335e-18	0.181041	0.0374004	2.66165e-08	0.329782	0.0421817	5.12637e-17	0.0332327	0.0392051	0.0253452	ENSMUSG00000045954.7	Cavin2	protein_coding	1	caveolae associated 2 [Source:MGI Symbol;Acc:MGI:99513]	2.68925
Nfia	-1.05729	0.0499865	2.22045e-16	0.173735	0.0226064	1.8569e-16	-1.03816	0.0526343	2.22045e-16	-1.07364	0.056852	5.92119e-17	0.144495	0.0371644	2.54415e-06	0.189744	0.024001	2.65561e-17	-0.342997	0.0312895	4.51146e-19	-0.245339	0.0338855	4.79523e-15	-0.440273	0.0330609	5.59356e-19	ENSMUSG00000028565.18	Nfia	protein_coding	4	nuclear factor I/A [Source:MGI Symbol;Acc:MGI:108056]	10.0057
Peg3	-1.05544	0.0892602	3.74533e-17	0.0901785	0.0353672	0.000477131	-1.03211	0.0921593	3.62961e-18	-1.07143	0.0995097	3.55271e-17	0.0625612	0.0546576	0.0304157	0.114022	0.030595	7.5678e-06	-0.0552543	0.0388828	0.00892786	0.00453162	0.0425463	0.0669937	-0.114577	0.0410403	0.000230105	ENSMUSG00000002265.17	Peg3	protein_coding	7	paternally expressed 3 [Source:MGI Symbol;Acc:MGI:104748]	3.42817
Lama2	-1.04932	0.0687337	2.4869e-17	0.103377	0.0295818	1.24736e-05	-1.01677	0.0717726	1.20489e-17	-1.07704	0.07745	2.33731e-17	0.0678406	0.0449574	0.0121461	0.132623	0.0307462	4.81377e-07	-0.18157	0.0398332	1.22666e-07	-0.111939	0.0432364	0.000375454	-0.250375	0.0421638	4.86232e-11	ENSMUSG00000019899.17	Lama2	protein_coding	10	laminin, alpha 2 [Source:MGI Symbol;Acc:MGI:99912]	6.21742
Rpl9	-1.04754	0.0335546	4.63974e-17	-0.0160925	0.0153804	0.0334922	-0.946412	0.0353906	2.50696e-17	-1.14726	0.0388444	1.23828e-18	-0.110752	0.0256285	4.9835e-07	0.0803617	0.018017	3.16756e-07	0.0971778	0.022891	4.76647e-07	0.138159	0.025024	6.37545e-10	0.0560726	0.0241987	0.00110363	ENSMUSG00000047215.14	Rpl9	protein_coding	5	ribosomal protein L9 [Source:MGI Symbol;Acc:MGI:1298373]	22.2423
Col5a3	-1.04655	0.317035	2.68436e-05	-0.0757488	0.0683742	0.0258055	-0.977326	0.316031	5.11741e-05	-1.07016	0.335943	4.48351e-05	-0.0652722	0.100754	0.0864652	-0.0751038	0.042639	0.00582435	-0.443855	0.0743491	1.59739e-11	-0.489216	0.0784058	2.95066e-12	-0.394832	0.0769167	3.51143e-09	ENSMUSG00000004098.7	Col5a3	protein_coding	9	collagen, type V, alpha 3 [Source:MGI Symbol;Acc:MGI:1858212]	0.771859
ENSMUSG00000039607.16	-1.043	0.0622448	2.61229e-17	-0.0661664	0.0268008	0.00068727	-1.02527	0.0645638	1.28456e-17	-1.05671	0.0709702	2.53765e-17	-0.0751364	0.0422831	0.0067284	-0.0551645	0.0277177	0.00321145	-0.770804	0.0397132	3.04171e-17	-0.799967	0.0426586	3.53627e-18	-0.740415	0.041846	1.40981e-17	ENSMUSG00000039607.16	NA	NA	NA	NA	7.79076
Rpl35a	-1.03207	0.028225	1.10829e-17	0.00501707	0.0128872	0.102741	-0.942737	0.0296012	1.02047e-17	-1.12045	0.0327067	1.58603e-17	-0.0794917	0.022028	1.34168e-05	0.092459	0.0140245	1.10063e-12	0.1411	0.0172905	6.70628e-18	0.187894	0.0190215	4.25839e-18	0.0941833	0.0183022	5.71676e-09	ENSMUSG00000060636.14	Rpl35a	protein_coding	16	ribosomal protein L35A [Source:MGI Symbol;Acc:MGI:1928894]	20.9696
Gm11808	-1.02979	0.0639644	6.09534e-17	-0.0209346	0.0301622	0.0651799	-0.923087	0.067841	3.17207e-17	-1.13056	0.0765458	5.55112e-17	-0.10252	0.0510953	0.00318748	0.0675317	0.0360669	0.00425528	0.049823	0.0446164	0.0152483	0.0864594	0.0490395	0.00380462	0.0129778	0.0474866	0.0564629	ENSMUSG00000068240.5	Gm11808	protein_coding	4	predicted gene 11808 [Source:MGI Symbol;Acc:MGI:3649356]	5.61773
Chchd2	-1.02604	0.0673123	4.50525e-17	-0.073955	0.0274334	0.000315821	-1.01319	0.0684178	1.24311e-18	-1.03467	0.0767009	7.62603e-19	-0.0758488	0.0452458	0.0085364	-0.0688913	0.0230976	0.000141557	0.513396	0.0253419	1.26883e-17	0.476537	0.0284003	6.97001e-18	0.549091	0.0275495	5.73018e-18	ENSMUSG00000070493.3	Chchd2	protein_coding	5	coiled-coil-helix-coiled-coil-helix domain containing 2 [Source:MGI Symbol;Acc:MGI:1261428]	3.79817
Rpl19	-1.02373	0.0302831	2.23642e-17	-0.0544104	0.0142766	4.02433e-06	-0.917406	0.0316898	1.08693e-17	-1.12892	0.0352225	9.94476e-18	-0.155331	0.0241157	2.44591e-12	0.0476181	0.0151091	8.28074e-05	0.240065	0.0186084	8.07435e-18	0.264246	0.0204543	5.3597e-18	0.215549	0.0197446	3.20642e-18	ENSMUSG00000017404.12	Rpl19	protein_coding	11	ribosomal protein L19 [Source:MGI Symbol;Acc:MGI:98020]	19.114
Naca	-1.02362	0.0439166	4.83672e-18	-0.0130603	0.0188771	0.0655155	-0.91728	0.0456458	1.24345e-17	-1.12772	0.0507063	2.4223e-17	-0.107922	0.033361	5.63867e-05	0.0872091	0.0196153	3.38375e-07	0.443188	0.0228582	1.1874e-17	0.488158	0.0254658	7.97083e-18	0.39736	0.0243838	4.72435e-18	ENSMUSG00000061315.14	Naca	protein_coding	10	nascent polypeptide-associated complex alpha polypeptide [Source:MGI Symbol;Acc:MGI:106095]	7.75202
Prickle2	-1.02348	0.343261	8.70866e-05	-0.0139125	0.0705955	0.132632	-1.02846	0.335909	6.62368e-05	-0.935703	0.386591	0.000552101	-0.000848112	0.107206	0.220635	-0.0479422	0.0544153	0.036363	-0.216615	0.0741634	0.000126653	-0.246046	0.081388	7.68548e-05	-0.18306	0.0779802	0.000960972	ENSMUSG00000030020.13	Prickle2	protein_coding	6	prickle planar cell polarity protein 2 [Source:MGI Symbol;Acc:MGI:1925144]	0.594908
Gm28661	-1.01932	0.0556625	1.29526e-16	-0.0155192	0.0259761	0.077451	-0.954088	0.0596741	3.8629e-18	-1.08037	0.0653433	1.33227e-16	-0.0685307	0.0415225	0.00934517	0.0389605	0.0335161	0.0221149	-0.120295	0.0465535	0.00040748	-0.0992926	0.0502631	0.00229565	-0.140333	0.0489309	0.000173721	ENSMUSG00000102070.1	Gm28661	unprocessed_pseudogene	1	predicted gene 28661 [Source:MGI Symbol;Acc:MGI:5579367]	17.0278
Capns1	-1.01896	0.10905	3.57313e-17	-0.197901	0.0416972	3.00193e-08	-0.947757	0.108369	1.8955e-17	-1.08055	0.123395	3.41607e-17	-0.225242	0.0811518	9.49265e-05	-0.137004	0.0298368	1.43017e-07	0.0992691	0.0347919	0.000180423	0.0276259	0.0381474	0.0286093	0.170231	0.0375461	1.45341e-07	ENSMUSG00000001794.13	Capns1	protein_coding	7	calpain, small subunit 1 [Source:MGI Symbol;Acc:MGI:88266]	2.28192
Pfn1	-1.01645	0.0844745	2.07242e-17	-0.0296489	0.0318439	0.0417658	-0.910675	0.0868113	1.02935e-17	-1.11494	0.0959317	2.01859e-17	-0.102886	0.0582989	0.00605048	0.0591023	0.0266274	0.00168474	0.932445	0.0294388	1.66951e-17	0.963297	0.0331362	9.83742e-18	0.900432	0.0318333	7.04904e-18	ENSMUSG00000018293.4	Pfn1	protein_coding	11	profilin 1 [Source:MGI Symbol;Acc:MGI:97549]	3.6711
Rplp1	-1.0156	0.0312716	2.22045e-16	-0.0139314	0.014717	0.0409742	-0.896185	0.033074	1.33992e-17	-1.13374	0.0364278	2.66454e-17	-0.126617	0.0246748	5.81255e-09	0.100933	0.0171874	1.21354e-10	0.169087	0.0217727	7.02805e-17	0.220486	0.0238227	3.98529e-18	0.117489	0.0230053	7.01653e-09	ENSMUSG00000007892.8	Rplp1	protein_coding	9	ribosomal protein, large, P1 [Source:MGI Symbol;Acc:MGI:1927099]	26.9471
Atp1a2	-1.01484	0.148795	2.01044e-13	0.0891151	0.0454874	0.00276936	-0.936362	0.151197	6.79118e-12	-1.07881	0.159399	4.4779e-13	0.0266163	0.0665383	0.135237	0.167619	0.0347691	2.36816e-08	-0.236731	0.0445188	1.79927e-09	-0.148307	0.0486259	8.24136e-05	-0.324465	0.0467908	2.90957e-14	ENSMUSG00000007097.14	Atp1a2	protein_coding	1	ATPase, Na+/K+ transporting, alpha 2 polypeptide [Source:MGI Symbol;Acc:MGI:88106]	1.44264
Rps3a1	-1.01476	0.0314429	7.06506e-17	-0.0634982	0.0151887	5.82847e-07	-0.866712	0.0331239	3.88578e-17	-1.16147	0.0366235	7.01193e-17	-0.206207	0.0255009	0	0.0787194	0.0168715	1.21974e-07	0.254067	0.0212953	7.40149e-18	0.29424	0.0233079	5.25105e-18	0.213511	0.0225361	2.79299e-18	ENSMUSG00000028081.6	Rps3a1	protein_coding	3	ribosomal protein S3A1 [Source:MGI Symbol;Acc:MGI:1202063]	25.1934
Rnaset2b	-1.01132	0.328172	5.92124e-05	0.038198	0.0645139	0.0780635	-0.896853	0.326955	0.000188056	-1.0741	0.348417	6.51239e-05	-0.00207066	0.0961243	0.217263	0.137714	0.0441973	6.79854e-05	0.0215564	0.0478412	0.0395514	0.0969444	0.054432	0.00365792	-0.0537942	0.0508495	0.0186296	ENSMUSG00000094724.8	Rnaset2b	protein_coding	17	ribonuclease T2B [Source:MGI Symbol;Acc:MGI:3702087]	0.732568
Cav1	-1.01118	0.124087	1.79332e-17	-0.0905932	0.0440427	0.00202685	-1.12987	0.126109	2.42861e-17	-0.875718	0.13941	2.34485e-12	0.00887515	0.0641413	0.192152	-0.226959	0.0363722	3.46716e-12	-0.380912	0.0517632	9.17895e-16	-0.501553	0.0553754	2.67985e-17	-0.260341	0.0537177	1.87518e-08	ENSMUSG00000007655.16	Cav1	protein_coding	6	caveolin 1, caveolae protein [Source:MGI Symbol;Acc:MGI:102709]	2.20851
Rpl22	-1.00988	0.0399301	6.21725e-17	0.00911262	0.0177755	0.0869712	-0.905591	0.0415983	3.30705e-17	-1.11226	0.0464824	4.17961e-18	-0.0843664	0.0313058	0.000390648	0.110205	0.0182909	4.13639e-11	0.254895	0.0217876	7.28015e-18	0.311239	0.0241621	5.32299e-18	0.198137	0.0231188	2.5086e-18	ENSMUSG00000028936.15	Rpl22	protein_coding	4	ribosomal protein L22 [Source:MGI Symbol;Acc:MGI:99262]	8.91508
Csdc2	-1.00862	0.413124	0.000535261	0.0184191	0.0637353	0.11886	-1.03558	0.40803	0.000388865	-0.915428	0.434767	0.00140622	0.0339282	0.102322	0.152046	-0.0223786	0.0456147	0.0672408	-0.278331	0.071142	2.16482e-06	-0.291683	0.0760979	2.8367e-06	-0.261518	0.074122	1.2201e-05	ENSMUSG00000042109.8	Csdc2	protein_coding	15	cold shock domain containing C2, RNA binding [Source:MGI Symbol;Acc:MGI:2146027]	0.541276
Hsp90b1	-1.00536	0.130956	2.07649e-16	-0.00635598	0.0410319	0.139222	-0.975993	0.133418	3.08691e-15	-1.01984	0.147022	4.79987e-14	-0.0170284	0.0705983	0.169699	0.0098461	0.0350876	0.0894057	0.634248	0.0403584	9.69627e-18	0.638672	0.0453279	5.79967e-18	0.627166	0.0437816	4.22942e-18	ENSMUSG00000020048.13	Hsp90b1	protein_coding	10	heat shock protein 90, beta (Grp94), member 1 [Source:MGI Symbol;Acc:MGI:98817]	1.93325
Egr1	-1.00333	0.0666697	1.50175e-17	1.12177	0.030704	7.83687e-18	-0.732787	0.0732432	1.15579e-17	-1.26604	0.0738663	1.41731e-17	0.850093	0.0495247	3.26421e-68	1.38756	0.03689	1.07009e-17	-0.659159	0.0484664	6.13481e-18	0.0248082	0.0515308	0.0419075	-1.35532	0.0506789	7.85999e-18	ENSMUSG00000038418.7	Egr1	protein_coding	18	early growth response 1 [Source:MGI Symbol;Acc:MGI:95295]	14.0556
Thsd7a	1.00015	0.162637	2.18219e-11	-0.223221	0.0989358	0.000817782	1.10554	0.175094	5.90982e-12	0.839021	0.20501	5.54989e-07	-0.353611	0.112832	3.39408e-05	-0.0665629	0.101083	0.0531142	NA	NA	NA	NA	NA	NA	NA	NA	NA	ENSMUSG00000032625.14	Thsd7a	protein_coding	6	thrombospondin, type I, domain containing 7A [Source:MGI Symbol;Acc:MGI:2685683]	0.387491
Anxa1	1.04856	0.127813	1.61258e-17	-0.372906	0.0715938	8.09946e-09	1.17516	0.132622	6.23581e-18	0.891284	0.162292	5.48112e-10	-0.487948	0.100509	9.48161e-08	-0.173127	0.0950691	0.00293022	-0.146886	0.108117	0.00997291	-0.258926	0.120143	0.00119909	-0.039589	0.113193	0.0527514	ENSMUSG00000024659.15	Anxa1	protein_coding	19	annexin A1 [Source:MGI Symbol;Acc:MGI:96819]	0.68664
9030624G23Rik	1.0543	0.151721	7.92963e-14	-0.926224	0.0842082	1.05736e-17	1.3273	0.148967	6.26485e-18	0.71411	0.207602	7.16639e-06	-1.18669	0.130945	0	-0.601035	0.104811	5.1413e-10	-0.441839	0.127361	7.28371e-06	-0.783478	0.134234	6.90491e-11	-0.136071	0.12147	0.0166025	ENSMUSG00000073158.4	9030624G23Rik	protein_coding	12	RIKEN cDNA 9030624G23 gene [Source:MGI Symbol;Acc:MGI:1914058]	0.76893
Myo1d	1.07598	0.129107	1.17948e-17	-0.430593	0.0763718	9.96057e-10	1.24918	0.134029	6.29269e-18	0.865443	0.170262	4.36218e-09	-0.61243	0.0869126	7.23724e-14	-0.15181	0.109945	0.010196	NA	NA	NA	NA	NA	NA	NA	NA	NA	ENSMUSG00000035441.14	Myo1d	protein_coding	11	myosin ID [Source:MGI Symbol;Acc:MGI:107728]	0.613244
Ntn4	1.08938	0.10081	1.28989e-17	-0.128129	0.0532318	0.000681482	1.07255	0.106844	6.37013e-18	1.09218	0.119822	1.25679e-17	-0.0952511	0.070057	0.0168433	-0.128578	0.0599303	0.00159486	-0.655509	0.118311	2.45086e-10	-0.740699	0.121591	9.17289e-12	-0.560686	0.123683	3.32269e-08	ENSMUSG00000020019.4	Ntn4	protein_coding	10	netrin 4 [Source:MGI Symbol;Acc:MGI:1888978]	0.691616
Spock3	1.0903	0.172894	1.10624e-11	0.100804	0.0711756	0.0117249	1.08938	0.191087	3.84778e-10	1.05641	0.187209	5.82008e-10	0.0862899	0.0646472	0.0185777	0.0852783	0.0967027	0.0344139	NA	NA	NA	NA	NA	NA	NA	NA	NA	ENSMUSG00000054162.15	Spock3	protein_coding	8	sparc/osteonectin, cwcv and kazal-like domains proteoglycan 3 [Source:MGI Symbol;Acc:MGI:1920152]	0.498122
Sugct	1.10048	0.144404	6.0035e-16	-0.724274	0.0802941	9.9423e-18	1.25104	0.148969	5.59342e-18	0.911391	0.184146	1.20874e-08	-0.857398	0.130651	1.49326e-12	-0.534175	0.0950236	1.08356e-09	-0.563984	0.138816	3.84159e-07	-0.863017	0.141437	1.31193e-11	-0.264853	0.131907	0.00200215	ENSMUSG00000055137.7	Sugct	protein_coding	13	succinyl-CoA glutarate-CoA transferase [Source:MGI Symbol;Acc:MGI:1923221]	0.609302
9530026P05Rik	1.11379	0.153618	1.20795e-14	-0.328893	0.0772214	5.33314e-07	0.955694	0.16284	7.14582e-11	1.23994	0.177603	7.85219e-14	-0.136273	0.0887836	0.00872324	-0.423736	0.118693	8.78286e-06	-0.63087	0.205555	3.14828e-05	-0.892879	0.204914	2.21284e-07	-0.358952	0.193789	0.00234567	ENSMUSG00000097462.7	9530026P05Rik	antisense	6	RIKEN cDNA 9530026P05 gene [Source:MGI Symbol;Acc:MGI:1924659]	0.606644
Aff1	1.13427	0.104039	1.29526e-17	0.0171462	0.0401091	0.0985201	1.05804	0.110632	6.34413e-18	1.19719	0.118567	1.26281e-17	0.0665383	0.0576908	0.0297411	-0.0298065	0.0585262	0.0655608	-0.398515	0.0950824	3.17555e-07	-0.419568	0.10116	4.78677e-07	-0.36857	0.100443	4.79198e-06	ENSMUSG00000029313.18	Aff1	protein_coding	5	AF4/FMR2 family, member 1 [Source:MGI Symbol;Acc:MGI:1100819]	1.08639
Rpl10a-ps1	1.13626	0.344337	3.3987e-05	-0.0104604	0.0519763	0.130673	1.1174	0.34636	3.87389e-05	1.11205	0.357568	5.99674e-05	-0.0216025	0.0719115	0.157697	0.000969177	0.0738892	0.122795	-0.231584	0.156351	0.00683667	-0.235723	0.163836	0.00705878	-0.222746	0.158199	0.0087719	ENSMUSG00000084416.3	Rpl10a-ps1	processed_pseudogene	1	ribosomal protein L10A, pseudogene 1 [Source:MGI Symbol;Acc:MGI:3705885]	0.466135
Rps12-ps3	1.17481	0.404611	0.000166309	0.0368373	0.0775912	0.0932557	1.24132	0.405205	7.68206e-05	1.01105	0.445564	0.000952683	-0.00792322	0.102342	0.206213	0.0972427	0.100665	0.0283252	-0.357631	0.267113	0.00781887	-0.306675	0.260752	0.0113087	-0.416584	0.288523	0.00553608	ENSMUSG00000067038.6	Rps12-ps3	processed_pseudogene	19	ribosomal protein S12, pseudogene 3 [Source:MGI Symbol;Acc:MGI:3704503]	0.239167
Eya2	1.18418	0.208726	6.25846e-10	-0.19798	0.136984	0.00869773	0.932812	0.249871	3.92815e-06	1.33213	0.251024	8.2064e-09	-0.0812822	0.0815793	0.039756	-0.166516	0.182095	0.0267171	NA	NA	NA	NA	NA	NA	NA	NA	NA	ENSMUSG00000017897.18	Eya2	protein_coding	2	EYA transcriptional coactivator and phosphatase 2 [Source:MGI Symbol;Acc:MGI:109341]	0.2301
Timp3	1.19251	0.131825	1.26353e-17	-0.399228	0.0680801	2.09119e-10	1.16354	0.138203	5.83393e-18	1.19774	0.156918	8.62428e-16	-0.345001	0.107154	2.33639e-05	-0.381551	0.100643	2.99985e-06	-0.594136	0.18851	2.21753e-05	-0.826114	0.188678	1.9957e-07	-0.357989	0.178273	0.00158776	ENSMUSG00000020044.13	Timp3	protein_coding	10	tissue inhibitor of metalloproteinase 3 [Source:MGI Symbol;Acc:MGI:98754]	1.20602
Glis3	1.22197	0.113709	1.28456e-17	-0.6361	0.0631472	1.54283e-17	1.33326	0.116504	6.4763e-18	1.09209	0.1419	3.1593e-16	-0.748145	0.0808968	0	-0.480149	0.0980711	4.09938e-08	-0.439998	0.167737	0.000189422	-0.724038	0.174163	4.04935e-07	-0.197257	0.151326	0.0109776	ENSMUSG00000052942.13	Glis3	protein_coding	19	GLIS family zinc finger 3 [Source:MGI Symbol;Acc:MGI:2444289]	1.19478
Mbd1	1.24117	0.19113	3.52554e-12	-0.0617312	0.0749818	0.049474	1.17573	0.207487	4.89759e-10	1.25667	0.219724	6.61601e-10	-0.0340189	0.0905528	0.141055	-0.0742868	0.0935693	0.0412243	NA	NA	NA	NA	NA	NA	NA	NA	NA	ENSMUSG00000024561.11	Mbd1	protein_coding	18	methyl-CpG binding domain protein 1 [Source:MGI Symbol;Acc:MGI:1333811]	0.326807
Cyp26a1	1.24615	0.501287	0.000576071	-0.884471	0.329215	0.00031261	0.372732	0.407831	0.0315853	1.87665	0.599382	4.96975e-05	-0.187827	0.130699	0.00881802	-0.961779	0.818419	0.010414	NA	NA	NA	NA	NA	NA	NA	NA	NA	ENSMUSG00000024987.6	Cyp26a1	protein_coding	19	cytochrome P450, family 26, subfamily a, polypeptide 1 [Source:MGI Symbol;Acc:MGI:1096359]	0.227511
Mt1	1.26401	0.0824635	1.30614e-17	-1.08619	0.0427461	1.51394e-17	1.32721	0.0878563	6.53072e-18	1.19155	0.0974812	1.26883e-17	-1.14812	0.0666055	0	-1.01318	0.0542658	2.11471e-17	-1.18405	0.0713562	3.36431e-17	-1.70657	0.0776797	1.96748e-17	-0.670373	0.0766832	1.58603e-17	ENSMUSG00000031765.8	Mt1	protein_coding	8	metallothionein 1 [Source:MGI Symbol;Acc:MGI:97171]	28.5157
P2ry14	1.39767	0.254142	2.70826e-09	-0.234859	0.15902	0.00796235	1.44132	0.284976	1.63241e-08	1.23566	0.31626	4.58436e-06	-0.404266	0.151806	0.000248232	-0.0657929	0.1379	0.0692143	NA	NA	NA	NA	NA	NA	NA	NA	NA	ENSMUSG00000036381.13	P2ry14	protein_coding	3	purinergic receptor P2Y, G-protein coupled, 14 [Source:MGI Symbol;Acc:MGI:2155705]	0.188882
Rpl17-ps3	1.54743	0.461472	4.20326e-05	0.0128749	0.0861072	0.141292	1.64552	0.502706	2.63308e-05	1.35039	0.508835	0.000401618	-0.0330273	0.11371	0.161305	0.0589394	0.119258	0.0668654	0.0214264	0.222187	0.0617207	0.0570944	0.241068	0.0562496	-0.0101862	0.219381	0.0739776	ENSMUSG00000113948.1	Rpl17-ps3	processed_pseudogene	12	ribosomal protein L17, pseudogene 3 [Source:MGI Symbol;Acc:MGI:3642206]	0.262108
Csmd1	1.59006	0.0890116	1.31166e-17	-0.167888	0.0512513	2.34187e-05	1.56012	0.0991968	6.55828e-18	1.60708	0.104528	1.2749e-17	-0.133687	0.0553038	0.000727162	-0.154567	0.0756332	0.00177847	-0.363461	0.121028	5.88431e-05	-0.471354	0.130686	3.74249e-06	-0.255722	0.120364	0.0015384	ENSMUSG00000060924.15	Csmd1	protein_coding	8	CUB and Sushi multiple domains 1 [Source:MGI Symbol;Acc:MGI:2137383]	3.72123
Grid2	1.59119	0.224785	6.01987e-14	-0.00128772	0.0692208	0.16121	1.66796	0.250412	2.97732e-13	1.46153	0.249961	3.10674e-10	-0.0538999	0.0865152	0.0927442	0.0368693	0.103532	0.0821498	NA	NA	NA	NA	NA	NA	NA	NA	NA	ENSMUSG00000071424.10	Grid2	protein_coding	6	glutamate receptor, ionotropic, delta 2 [Source:MGI Symbol;Acc:MGI:95813]	0.371778
Frmpd4	1.98987	0.249796	3.10217e-17	0.0369573	0.0906099	0.102259	1.89568	0.291744	6.33043e-13	1.98741	0.294297	2.00338e-13	0.0607085	0.0995523	0.0945039	0.0134594	0.119059	0.110109	NA	NA	NA	NA	NA	NA	NA	NA	NA	ENSMUSG00000049176.16	Frmpd4	protein_coding	X	FERM and PDZ domain containing 4 [Source:MGI Symbol;Acc:MGI:3042378]	0.215467
Ccl11	2.27687	0.273691	1.25616e-17	-0.0718629	0.108692	0.0673822	2.50487	0.347694	3.39534e-16	1.97784	0.296102	4.02758e-13	-0.367129	0.14203	0.000273874	0.0105427	0.125439	0.113809	NA	NA	NA	NA	NA	NA	NA	NA	NA	ENSMUSG00000020676.2	Ccl11	protein_coding	11	chemokine (C-C motif) ligand 11 [Source:MGI Symbol;Acc:MGI:103576]	0.367584
Gm7536	4.17948	0.726195	4.98647e-10	0.08066	0.134893	0.0763175	3.96862	0.808363	9.75057e-09	3.9394	0.805305	6.6965e-09	0.106638	0.14027	0.0626384	0.0349008	0.144599	0.0956443	NA	NA	NA	NA	NA	NA	NA	NA	NA	ENSMUSG00000057036.7	Gm7536	processed_pseudogene	3	predicted gene 7536 [Source:MGI Symbol;Acc:MGI:3645137]	0.138813

## Sheet: Macrophages
Genes that are differentially-expressed between young and aged macrophages cells by single-cell RNA-Seq (moderated LFC≥1, s-value≤0.05)
gene_id	LFC age effect	SE (LFC age effect)	S-Value (age effect)	ensembl_gene_id_version	external_gene_name	gene_biotype	chr	description	baseMean	baseVar
Plcb1	-2.82284	0.342631	2.57498e-15	ENSMUSG00000051177.16	Plcb1	protein_coding	2	phospholipase C, beta 1 [Source:MGI Symbol;Acc:MGI:97613]	2.40639	39.4928
Lyz1	-2.71776	0.435358	1.31424e-09	ENSMUSG00000069515.6	Lyz1	protein_coding	10	lysozyme 1 [Source:MGI Symbol;Acc:MGI:96902]	2.53959	120.874
Gsr	-2.62151	0.250963	1.68583e-17	ENSMUSG00000031584.16	Gsr	protein_coding	8	glutathione reductase [Source:MGI Symbol;Acc:MGI:95804]	2.45265	19.6993
Tmsb10	-2.25215	0.268179	1.00202e-16	ENSMUSG00000079523.8	Tmsb10	protein_coding	6	thymosin, beta 10 [Source:MGI Symbol;Acc:MGI:109146]	20.3087	1444.4
Vcan	-2.19802	0.596022	9.64622e-06	ENSMUSG00000021614.16	Vcan	protein_coding	13	versican [Source:MGI Symbol;Acc:MGI:102889]	0.308486	1.79787
Msrb1	-2.16821	0.251328	0	ENSMUSG00000075705.12	Msrb1	protein_coding	17	methionine sulfoxide reductase B1 [Source:MGI Symbol;Acc:MGI:1351642]	1.77182	11.3116
Thbs1	-2.15645	0.635469	2.83178e-05	ENSMUSG00000040152.8	Thbs1	protein_coding	2	thrombospondin 1 [Source:MGI Symbol;Acc:MGI:98737]	1.87972	53.3668
Prdx5	-1.64847	0.237071	4.98799e-15	ENSMUSG00000024953.17	Prdx5	protein_coding	19	peroxiredoxin 5 [Source:MGI Symbol;Acc:MGI:1859821]	3.70214	44.8085
Smpdl3a	-1.64417	0.242334	1.00487e-14	ENSMUSG00000019872.13	Smpdl3a	protein_coding	10	sphingomyelin phosphodiesterase, acid-like 3A [Source:MGI Symbol;Acc:MGI:1931437]	1.58902	7.06697
Grk5	-1.44911	0.302484	2.09583e-09	ENSMUSG00000003228.9	Grk5	protein_coding	19	G protein-coupled receptor kinase 5 [Source:MGI Symbol;Acc:MGI:109161]	1.52451	11.1063
Slc41a2	-1.41872	0.220254	4.66822e-14	ENSMUSG00000034591.5	Slc41a2	protein_coding	10	solute carrier family 41, member 2 [Source:MGI Symbol;Acc:MGI:2442940]	0.71207	1.99879
Arhgap26_ENSMUSG00000036452.18	-1.31833	0.223116	3.41977e-12	ENSMUSG00000036452.18	Arhgap26	protein_coding	18	Rho GTPase activating protein 26 [Source:MGI Symbol;Acc:MGI:1918552]	3.05354	19.3465
Adgre4	-1.28056	0.339312	8.34905e-07	ENSMUSG00000032915.6	Adgre4	protein_coding	17	adhesion G protein-coupled receptor E4 [Source:MGI Symbol;Acc:MGI:1196464]	0.408548	1.36311
Rbm3	-1.26328	0.23718	3.68441e-10	ENSMUSG00000031167.16	Rbm3	protein_coding	X	RNA binding motif (RNP1, RRM) protein 3 [Source:MGI Symbol;Acc:MGI:1099460]	1.12451	4.22109
Ern1	-1.15045	0.203861	2.35648e-10	ENSMUSG00000020715.9	Ern1	protein_coding	11	endoplasmic reticulum (ER) to nucleus signalling 1 [Source:MGI Symbol;Acc:MGI:1930134]	1.69407	7.34229
Samhd1	-1.13766	0.217008	1.01681e-09	ENSMUSG00000027639.16	Samhd1	protein_coding	2	SAM domain and HD domain, 1 [Source:MGI Symbol;Acc:MGI:1927468]	4.29009	42.6934
Cytip	-1.11291	0.278433	8.87221e-07	ENSMUSG00000026832.12	Cytip	protein_coding	2	cytohesin 1 interacting protein [Source:MGI Symbol;Acc:MGI:2183535]	3.48313	32.6246
Emilin2	-1.08405	0.197355	5.58613e-10	ENSMUSG00000024053.11	Emilin2	protein_coding	17	elastin microfibril interfacer 2 [Source:MGI Symbol;Acc:MGI:2389136]	1.4869	4.24152
Atp11b	-1.0829	0.218801	1.27222e-08	ENSMUSG00000037400.17	Atp11b	protein_coding	3	ATPase, class VI, type 11B [Source:MGI Symbol;Acc:MGI:1923545]	0.947134	2.53837
Sipa1l1	-1.07221	0.203415	2.51812e-09	ENSMUSG00000042700.16	Sipa1l1	protein_coding	12	signal-induced proliferation-associated 1 like 1 [Source:MGI Symbol;Acc:MGI:2443679]	0.933564	2.251
Cers6	-1.04923	0.216968	2.60297e-08	ENSMUSG00000027035.10	Cers6	protein_coding	2	ceramide synthase 6 [Source:MGI Symbol;Acc:MGI:2442564]	3.28133	35.1984
Pbx1	-1.04187	0.233707	1.88796e-07	ENSMUSG00000052534.15	Pbx1	protein_coding	1	pre B cell leukemia homeobox 1 [Source:MGI Symbol;Acc:MGI:97495]	0.709468	2.14002
Abtb2	-1.04117	0.2467	6.18245e-07	ENSMUSG00000032724.5	Abtb2	protein_coding	2	ankyrin repeat and BTB (POZ) domain containing 2 [Source:MGI Symbol;Acc:MGI:2139365]	1.15497	5.75403
Gda	-1.01984	0.227457	2.04584e-07	ENSMUSG00000058624.13	Gda	protein_coding	19	guanine deaminase [Source:MGI Symbol;Acc:MGI:95678]	2.75847	21.6329
Jarid2	-1.01613	0.192914	3.77154e-09	ENSMUSG00000038518.15	Jarid2	protein_coding	13	jumonji, AT rich interactive domain 2 [Source:MGI Symbol;Acc:MGI:104813]	5.17156	37.6995
Nrg1	-1.00488	0.749167	0.0082031	ENSMUSG00000062991.9	Nrg1	protein_coding	8	neuregulin 1 [Source:MGI Symbol;Acc:MGI:96083]	0.515415	8.11733
Runx2	-1.00139	0.499027	0.00125439	ENSMUSG00000039153.17	Runx2	protein_coding	17	runt related transcription factor 2 [Source:MGI Symbol;Acc:MGI:99829]	0.306743	1.02416
Rps23	1.00082	0.112419	4.95127e-20	ENSMUSG00000049517.8	Rps23	protein_coding	13	ribosomal protein S23 [Source:MGI Symbol;Acc:MGI:1913725]	11.735	75.9704
ENSMUSG00000034708.11	1.00163	0.162236	2.07628e-11	ENSMUSG00000034708.11	NA	NA	NA	NA	5.69594	22.8469
Cd83	1.01006	0.194896	7.64346e-09	ENSMUSG00000015396.4	Cd83	protein_coding	13	CD83 antigen [Source:MGI Symbol;Acc:MGI:1328316]	16.4808	220.346
Cst3	1.02873	0.130559	1.84666e-16	ENSMUSG00000027447.6	Cst3	protein_coding	2	cystatin C [Source:MGI Symbol;Acc:MGI:102519]	32.4413	575.264
mt-Co2	1.04014	0.109323	3.11914e-22	ENSMUSG00000064354.1	mt-Co2	protein_coding	MT	mitochondrially encoded cytochrome c oxidase II [Source:MGI Symbol;Acc:MGI:102503]	62.8087	1633.14
F13a1	1.05106	0.21571	2.25968e-08	ENSMUSG00000039109.16	F13a1	protein_coding	13	coagulation factor XIII, A1 subunit [Source:MGI Symbol;Acc:MGI:1921395]	13.2621	272.24
Apoe	1.18515	0.270305	8.30517e-08	ENSMUSG00000002985.16	Apoe	protein_coding	7	apolipoprotein E [Source:MGI Symbol;Acc:MGI:88057]	69.1475	7219.25
Folr2	1.23921	0.335313	1.7703e-06	ENSMUSG00000032725.10	Folr2	protein_coding	7	folate receptor 2 (fetal) [Source:MGI Symbol;Acc:MGI:95569]	4.37523	51.6694
Rnase4	1.2445	0.35488	3.26251e-06	ENSMUSG00000021876.15	Rnase4	protein_coding	14	ribonuclease, RNase A family 4 [Source:MGI Symbol;Acc:MGI:1926217]	2.35519	8.88082
Ifi27l2a	1.25588	0.225496	6.52339e-11	ENSMUSG00000079017.3	Ifi27l2a	protein_coding	12	interferon, alpha-inducible protein 27 like 2A [Source:MGI Symbol;Acc:MGI:1924183]	11.006	143.306
Zfp36	1.25832	0.174282	1.69563e-15	ENSMUSG00000044786.6	Zfp36	protein_coding	7	zinc finger protein 36 [Source:MGI Symbol;Acc:MGI:99180]	18.0033	196.282
mt-Nd3	1.36773	0.15584	2.01441e-21	ENSMUSG00000064360.1	mt-Nd3	protein_coding	MT	mitochondrially encoded NADH dehydrogenase 3 [Source:MGI Symbol;Acc:MGI:102499]	11.8915	145.491
