# Supplementary material for: Transcriptional reprogramming of skeletal muscle stem cells by the niche environment
Source: Nat Commun. 2023 Feb 1;14:535. doi: 10.1038/s41467-023-36265-x (PMC9892560; doi:10.1038/s41467-023-36265-x)
Supplement: Supplementary file 5 — Supplementary Dataset 2 [file 41467_2023_36265_MOESM5_ESM.xls]

## Sheet: leg_engraftment_moderated_lfc_1
																LFC>1, s-value<0.5
gene_name	EAN	intercept	lfc_engraf	lfc_age	lfc_niche	intercept_batch	engraf_batch	age_batch	niche_batch	svalue_engraf	svalue_age	svalue_niche	keep_engraf	keep_age	keep_niche	total_batch	gene_id	baseMean	lfc_intercept_batch	lfc_engraf_batch	lfc_age_batch	lfc_niche_batch	svalue_intercept_batch	svalue_engraf_batch	svalue_age_batch	svalue_niche_batch	baseVar	dispOutlier	maxCooks	SE_intercept	engraf	age	niche	lfc_se_engraf	lfc_se_age	lfc_se_niche	lfc_se_intercept_batch	lfc_se_engraf_batch	lfc_se_age_batch	lfc_se_niche_batch	gene_len	perc_gene_gc	seqnames	gene_biotype	description
Uhrf1	DDN	9.64412	-2.62536	-3.2102	-0.12132	-0.356348	1.38887	0.00716681	4.62383	0.0278271	0.0072795	0.463791	D	D	N	6.37622	ENSMUSG00000001228	280.469	-0.0858298	0.00636702	-0.00485445	2.21395	0.813615	0.815505	0.812292	0.146932	149713	FALSE	0.0176334	0.612235	-3.30937	-3.7628	-0.388424	1.18347	1.10701	0.853646	0.433297	0.0902889	0.52521	2.6591	20166	52.44	chr17	protein_coding	ubiquitin-like, containing PHD and RING finger domains, 1 [Source:MGI Symbol;Acc:MGI:1338889]
Foxred2	DDN	11.0364	-3.84355	-2.70937	3.46093	0.722205	1.78106	1.71215	-3.14305	3.59059e-07	0.000729895	0.00111018	D	D	N	7.35847	ENSMUSG00000016552	1244.98	0.395612	0.0221406	0.936343	-2.30751	0.631032	0.969922	0.320208	0.0615027	1.34497e+06	FALSE	1.19262	0.367907	-4.02874	-2.93922	3.85477	0.610189	0.612608	0.916008	0.435787	0.0937265	0.854021	1.25092	16201	50.94	chr15	protein_coding	FAD-dependent oxidoreductase domain containing 2 [Source:MGI Symbol;Acc:MGI:106315]
Birc5	DDN	11.7914	-4.59466	-4.46445	1.94099	-0.0548004	0.856638	1.35696	0.516197	3.21474e-06	5.4098e-06	0.086522	D	D	N	2.7846	ENSMUSG00000017716	1128.18	-0.0125492	0.00563659	0.319348	0.163482	0.85131	0.971461	0.62988	0.533237	3.21197e+06	FALSE	0.0345238	0.510114	-4.8893	-4.76097	2.95355	0.851928	0.852349	1.34869	0.404456	0.0901142	0.606839	0.868564	6493	46.94	chr11	protein_coding	baculoviral IAP repeat-containing 5 [Source:MGI Symbol;Acc:MGI:1203517]
Tac4	DDN	8.44955	-8.25975	-4.45126	0.721317	0.0159594	0.272606	2.06794	2.33053	8.91829e-07	0.000142082	0.27358	D	D	N	4.68704	ENSMUSG00000020872	111.56	0.0091798	0.000407668	0.378544	0.291453	0.844284	0.981005	0.566075	0.461451	27066.4	FALSE	0.0580508	0.593064	-8.91217	-4.89277	4.8927	1.60802	1.0588	1.35853	0.421882	0.0900545	0.685644	1.01532	7737	50.41	chr11	protein_coding	tachykinin 4 [Source:MGI Symbol;Acc:MGI:1931130]
Aurkb	DDN	8.24938	-4.46092	-4.93322	-0.0966824	0.142253	3.00662	1.33603	2.15362	0.00315379	0.00484449	0.436291	D	D	N	6.63852	ENSMUSG00000020897	108.528	0.0264729	0.00742487	0.107209	0.292126	0.824382	0.981135	0.749388	0.457411	28031.2	FALSE	0.0599469	0.783273	-5.23159	-5.92465	0.892307	1.52367	1.81758	0.998822	0.447748	0.0905152	0.564319	1.03648	6018	49.07	chr11	protein_coding	aurora kinase B [Source:MGI Symbol;Acc:MGI:107168]
Mxd3	DDN	9.13843	-2.43814	-2.38387	0.922709	0.126275	-1.76733	-1.19031	1.16171	0.0332367	0.0342492	0.240613	D	D	N	4.24563	ENSMUSG00000021485	195.012	0.0350328	-0.00939826	-0.226895	0.288514	0.838885	0.983003	0.692936	0.479358	92687.2	FALSE	0.0751757	0.58195	-3.05996	-2.98104	2.1796	1.1218	1.08185	1.14107	0.421129	0.090646	0.57105	0.931481	4656	54.9	chr13	protein_coding	Max dimerization protein 3 [Source:MGI Symbol;Acc:MGI:104987]
Cenpk	DDN	10.052	-2.76812	-3.23391	1.58232	-0.982806	-2.2961	0.794525	1.34717	0.0139472	0.00321211	0.134396	D	D	N	5.4206	ENSMUSG00000021714	267.626	-0.306813	-0.0132522	0.14381	0.369915	0.625165	0.98366	0.752016	0.453353	191911	FALSE	0.0186099	0.555213	-3.31309	-3.6915	2.82697	1.01811	0.975574	1.42132	0.506772	0.0913612	0.538106	0.943673	23782	34.26	chr13	protein_coding	centromere protein K [Source:MGI Symbol;Acc:MGI:1926210]
Poc1a	DDN	7.94994	-2.27178	-2.0402	3.15768	0.656935	1.38644	0.602241	-4.20694	0.0310052	0.0498189	0.019258	D	D	N	6.85255	ENSMUSG00000023345	145.376	0.225482	0.0103142	0.123861	-2.66887	0.724758	0.986925	0.770765	0.0839654	21539.2	FALSE	0.0520225	0.51489	-2.84325	-2.59981	3.99005	0.967758	0.94277	1.37448	0.450576	0.0907558	0.524191	1.96616	69461	50.93	chr9	protein_coding	POC1 centriolar protein A [Source:MGI Symbol;Acc:MGI:1917485]
Gfra1	DDN	11.8025	-3.23425	-3.81718	2.46339	0.130004	-0.690215	2.60483	-1.42928	0.00232331	0.000259004	0.0513747	D	D	N	4.85433	ENSMUSG00000025089	1379.39	0.0440583	-0.00454897	0.899795	-0.40394	0.841756	0.988824	0.319582	0.443704	2.65613e+06	FALSE	0.158102	0.534875	-3.67922	-4.19332	3.46855	0.937432	0.91149	1.44679	0.412009	0.0900296	1.38469	0.944247	220306	46.01	chr19	protein_coding	glial cell line derived neurotrophic factor family receptor alpha 1 [Source:MGI Symbol;Acc:MGI:1100842]
Chrnd	DDN	9.95929	-3.20995	-4.94561	-0.603315	-0.283594	1.14918	-0.907049	7.46086	0.0117393	6.87998e-05	0.309298	D	D	N	9.80068	ENSMUSG00000026251	293.613	-0.0644533	0.00482778	-0.127412	5.75169	0.819538	0.990004	0.752361	0.0429567	250871	FALSE	0.0134968	0.65204	-3.84355	-5.36046	-2.76981	1.22228	1.14008	1.14293	0.436322	0.0901645	0.548092	3.82234	9464	50.61	chr1	protein_coding	cholinergic receptor, nicotinic, delta polypeptide [Source:MGI Symbol;Acc:MGI:87893]
Lamc1	DDN	14.0572	-1.56831	-3.03333	2.10191	0.107709	-0.824056	1.78307	-1.36754	0.033594	2.96263e-07	0.0144624	D	D	N	4.08237	ENSMUSG00000026478	7811.92	0.0700704	-0.0210717	1.43243	-0.928016	0.877734	0.990211	0.122972	0.290402	4.74933e+07	FALSE	0.102997	0.268302	-1.75089	-3.14318	2.36508	0.444171	0.433697	0.647202	0.301324	0.0926292	0.614237	0.759306	113865	44.38	chr1	protein_coding	laminin, gamma 1 [Source:MGI Symbol;Acc:MGI:99914]
Nuf2	DDN	10.8268	-3.58288	-3.87174	1.02109	-0.885575	1.04054	0.647904	0.406647	0.00348612	0.00152937	0.220576	D	D	N	2.98067	ENSMUSG00000026683	456.793	-0.21057	0.00437393	0.0945539	0.0964068	0.706601	0.990419	0.773531	0.541407	662392	FALSE	0.0207341	0.635562	-4.16361	-4.39548	2.59537	1.15094	1.12246	1.28118	0.478757	0.0901179	0.538399	0.910671	33531	42.47	chr1	protein_coding	NUF2, NDC80 kinetochore complex component [Source:MGI Symbol;Acc:MGI:1914227]
Knl1	DDN	11.2112	-5.12103	-3.60497	1.94114	-1.01448	1.47422	1.21909	-0.128105	1.86466e-06	0.00102802	0.100287	D	D	N	3.8359	ENSMUSG00000027326	575.21	-0.3107	0.00779138	0.230322	-0.021086	0.618527	0.990964	0.689926	0.56367	996515	FALSE	0.0709273	0.56193	-5.45114	-4.04187	3.18766	0.945192	0.975799	1.53749	0.511728	0.0904233	0.572999	0.88135	58383	38.99	chr2	protein_coding	kinetochore scaffold 1 [Source:MGI Symbol;Acc:MGI:1923714]
Tpx2	DDN	10.7708	-3.85961	-5.71948	2.31605	-0.621045	0.626302	3.17909	-0.0907001	6.82379e-05	1.32049e-09	0.0545554	D	D	N	4.51713	ENSMUSG00000027469	480.835	-0.215477	0.00441279	2.27562	-0.0159275	0.743916	0.991091	0.079154	0.568766	607805	FALSE	0.0209702	0.487532	-4.18123	-5.95062	3.2452	0.82965	0.81875	1.34521	0.437921	0.0899837	1.30176	0.851786	47358	42.39	chr2	protein_coding	TPX2, microtubule-associated [Source:MGI Symbol;Acc:MGI:1919369]
Depdc1a	DDN	9.43876	-3.67224	-6.62831	0.29938	-1.09213	0.36216	1.91393	3.43756	0.016073	7.53629e-06	0.389521	D	D	N	6.80578	ENSMUSG00000028175	155.305	-0.178031	0.000933448	0.182328	0.442382	0.714713	0.991626	0.702265	0.413067	88695.2	FALSE	0.0292492	0.791818	-4.62036	-7.18507	2.05513	1.60527	1.42433	1.00751	0.489756	0.0900275	0.586997	1.0801	34523	34.69	chr3	protein_coding	DEP domain containing 1a [Source:MGI Symbol;Acc:MGI:1923381]
Smc2	DDN	11.5079	-2.3157	-2.09233	3.39086	-0.122619	0.419369	0.285477	-3.05378	0.0098577	0.0196532	0.00308012	D	D	N	3.88124	ENSMUSG00000028312	1214.61	-0.047331	0.00427626	0.0824555	-1.97896	0.857567	0.991719	0.812324	0.103825	1.39685e+06	FALSE	0.276259	0.408727	-2.65298	-2.4229	3.8696	0.705169	0.695735	1.01874	0.37457	0.0898233	0.484205	1.39333	49018	37.99	chr4	protein_coding	structural maintenance of chromosomes 2 [Source:MGI Symbol;Acc:MGI:106067]
Col15a1	DDN	12.1757	-2.19492	-3.02085	1.28182	0.017741	-0.967528	1.533	-0.347165	0.00727214	7.32139e-05	0.147298	D	D	N	2.86544	ENSMUSG00000028339	1810.35	0.011423	-0.0138947	0.801588	-0.15578	0.870048	0.991735	0.370116	0.564315	3.84593e+06	FALSE	0.224836	0.35733	-2.45792	-3.2165	1.78193	0.605045	0.589218	0.831655	0.351206	0.0910912	0.772411	0.756949	105007	48.55	chr4	protein_coding	collagen, type XV, alpha 1 [Source:MGI Symbol;Acc:MGI:88449]
Cdca8	DDN	10.4417	-4.57344	-3.50654	2.15133	-0.469539	1.55761	1.00191	-1.5502	5.0688e-05	0.0023668	0.0898101	D	D	N	4.57925	ENSMUSG00000028873	395.504	-0.117282	0.0073663	0.169905	-0.364228	0.796378	0.992117	0.729791	0.451668	409181	FALSE	0.0235536	0.59014	-4.98755	-4.00554	3.52282	1.02138	1.04363	1.70611	0.435782	0.0903943	0.553207	0.961749	20847	47.11	chr4	protein_coding	cell division cycle associated 8 [Source:MGI Symbol;Acc:MGI:1196274]
Cenpa	DDN	11.6595	-2.69199	-2.57359	1.39387	-0.406061	-0.392865	-0.582335	1.81599	0.0127777	0.0161484	0.15333	D	D	N	3.19725	ENSMUSG00000029177	1007.71	-0.121473	-0.00260756	-0.130141	0.57096	0.80675	0.992342	0.766532	0.386123	1.81398e+06	FALSE	0.109581	0.530731	-3.19459	-3.06113	2.50602	0.957039	0.942373	1.26929	0.423175	0.0899102	0.525822	1.01064	8054	46.83	chr5	protein_coding	centromere protein A [Source:MGI Symbol;Acc:MGI:88375]
Ret	DDN	10.6351	-2.71612	-3.22052	0.283726	0.519036	-0.162412	1.27501	2.08205	0.00499617	0.000678853	0.439311	D	D	N	4.03851	ENSMUSG00000030110	734.011	0.197321	-0.00140257	0.356865	0.828613	0.769161	0.992825	0.610887	0.308467	675523	FALSE	0.250948	0.465349	-3.09697	-3.53579	0.623972	0.812191	0.788962	0.780546	0.423309	0.0897878	0.610705	1.09451	45974	49.53	chr6	protein_coding	ret proto-oncogene [Source:MGI Symbol;Acc:MGI:97902]
Mki67	DDN	12.4803	-4.19552	-5.9978	1.99324	-0.485527	-0.809109	1.89512	1.94753	0.00570712	4.97102e-05	0.149406	D	D	N	5.13729	ENSMUSG00000031004	1497.05	-0.0712009	-0.00243166	0.184655	0.305998	0.798979	0.993233	0.701141	0.46051	6.58542e+06	TRUE	0.0859866	0.807941	-5.02698	-6.58698	4.6515	1.54748	1.41313	3.0054	0.455689	0.0900675	0.587554	0.999608	26578	43.15	chr7	protein_coding	antigen identified by monoclonal antibody Ki 67 [Source:MGI Symbol;Acc:MGI:106035]
Melk	DDN	8.71906	-3.63245	-5.26312	-0.217495	-0.672569	3.33178	2.37489	2.20426	0.0108771	0.000148846	0.408766	D	D	N	8.58349	ENSMUSG00000035683	126.853	-0.121294	0.00926963	0.282168	0.348486	0.771478	0.994535	0.630513	0.440873	37178.1	FALSE	0.051452	0.737912	-4.41942	-5.79718	-0.517005	1.44616	1.31288	1.00022	0.460788	0.0907673	0.638981	1.04901	63800	43.61	chr4	protein_coding	maternal embryonic leucine zipper kinase [Source:MGI Symbol;Acc:MGI:106924]
Ska1	DDN	8.80701	-6.35898	-3.93202	-0.105202	-1.1834	2.76454	0.112552	4.67889	1.63247e-05	0.00688689	0.435116	D	D	N	8.73937	ENSMUSG00000036223	99.8564	-0.2113	0.00706609	0.013432	0.648546	0.683102	0.994625	0.803236	0.343496	36354.5	FALSE	0.562745	0.764482	-6.89467	-4.67117	0.744288	1.41664	1.44895	0.99558	0.503244	0.0904639	0.542097	1.2478	12520	45.82	chr18	protein_coding	spindle and kinetochore associated complex subunit 1 [Source:MGI Symbol;Acc:MGI:1913718]
Cdkn3	DDN	9.63394	-6.88416	-3.2856	0.315862	-0.796369	1.209	1.49065	0.199556	1.05266e-05	0.030684	0.385134	D	D	N	3.69557	ENSMUSG00000037628	193.838	-0.119484	0.0027415	0.141435	0.0259613	0.765399	0.994864	0.731119	0.545284	107805	FALSE	0.0809098	0.814232	-7.49316	-4.32565	2.27242	1.50016	1.71033	1.01909	0.468629	0.0901047	0.570078	0.965116	11129	42.69	chr14	protein_coding	cyclin-dependent kinase inhibitor 3 [Source:MGI Symbol;Acc:MGI:1919641]
Dlk1_ENSMUSG00000040856	DDN	9.58436	-5.52923	-2.90561	-0.473153	-0.334316	-0.0483773	0.390277	6.2345	8.35269e-06	0.0170063	0.343723	D	D	N	7.00747	ENSMUSG00000040856	218.318	-0.0803802	-9.48188e-05	0.0650272	3.07874	0.814795	0.9954	0.790694	0.156292	144578	FALSE	0.0409363	0.625369	-5.92767	-3.51262	-2.15861	1.15134	1.15762	1.07025	0.434599	0.0899617	0.531784	5.09542	10514	53.54	chr12	protein_coding	delta like non-canonical Notch ligand 1 [Source:MGI Symbol;Acc:MGI:94900]
Ccnb1	DDN	11.3912	-3.6741	-2.27044	2.43347	-0.598181	-0.819832	-3.22939	2.25758	0.000389731	0.0298769	0.050639	D	D	N	6.90498	ENSMUSG00000041431	732.51	-0.18976	-0.00547016	-2.2795	0.762185	0.755937	0.99546	0.0841779	0.325202	1.36908e+06	FALSE	0.0125506	0.523548	-4.04723	-2.7841	3.37978	0.899583	0.939656	1.40582	0.440817	0.0900948	1.35258	1.11802	7921	43.81	chr13	protein_coding	cyclin B1 [Source:MGI Symbol;Acc:MGI:88302]
Cacna2d4	DDN	9.50468	-3.83909	-2.22496	0.651027	0.222512	2.60463	0.169323	0.490418	1.28789e-05	0.0163336	0.32557	D	D	N	3.48689	ENSMUSG00000041460	335.728	0.0930219	0.0226846	0.0453851	0.184895	0.844524	0.995463	0.817393	0.53878	107551	FALSE	0.0604005	0.426403	-4.09419	-2.57315	1.25206	0.734037	0.735562	0.845195	0.385717	0.0941371	0.487156	0.828992	115882	48.73	chr6	protein_coding	calcium channel, voltage-dependent, alpha 2/delta subunit 4 [Source:MGI Symbol;Acc:MGI:2442632]
Clspn	DDN	9.75059	-2.49276	-2.11155	1.22718	-0.925345	1.86638	0.915698	-0.809003	0.0145789	0.0335599	0.174995	D	D	N	4.51643	ENSMUSG00000042489	295.881	-0.353726	0.0130739	0.219514	-0.242054	0.600779	0.995575	0.710649	0.507753	103316	FALSE	0.0128312	0.487104	-2.95236	-2.58313	2.17805	0.87377	0.863174	1.11658	0.501165	0.0912796	0.547263	0.871412	36969	45.01	chr4	protein_coding	claspin [Source:MGI Symbol;Acc:MGI:2445153]
Nrep	DDN	14.3635	-2.04323	-2.78879	3.80799	0.203575	-0.867076	1.91367	-3.11174	0.00515898	1.97997e-05	1.57248e-05	D	D	N	6.09606	ENSMUSG00000042834	10571.6	0.12156	-0.0178426	1.48168	-2.59905	0.8649	0.99562	0.125914	0.0198976	8.03763e+07	FALSE	0.0281706	0.299454	-2.23867	-2.93606	4.04419	0.497053	0.487616	0.721352	0.326171	0.0918354	0.69935	0.977451	27011	43.05	chr18	protein_coding	neuronal regeneration related protein [Source:MGI Symbol;Acc:MGI:99444]
Nuggc	DDN	8.16334	-3.06617	-3.77775	0.292018	-0.086483	2.79896	2.81624	-0.658074	0.0212463	0.00445641	0.4023	D	D	N	6.35977	ENSMUSG00000061356	122.749	-0.0118125	0.00931792	0.41452	-0.100747	0.83633	0.99652	0.530322	0.532095	16193.3	FALSE	0.181487	0.682308	-3.87734	-4.43147	1.26765	1.36472	1.26926	0.939593	0.435865	0.0907447	0.750929	0.937832	49986	46.12	chr14	protein_coding	nuclear GTPase, germinal center associated [Source:MGI Symbol;Acc:MGI:2685446]
Mgam	DDN	10.6401	-3.54764	-6.01661	-0.144745	-1.27401	2.53765	3.27855	1.79161	0.00022665	3.77584e-11	0.463561	D	D	N	8.88181	ENSMUSG00000068587	396.987	-0.587494	0.0176234	2.46083	0.531916	0.393173	0.996678	0.054558	0.398802	448336	FALSE	0.00339656	0.483141	-3.87906	-6.2231	-0.397979	0.822047	0.799448	0.831794	0.640427	0.0924782	1.24313	1.00048	140293	39.7	chr6	protein_coding	maltase-glucoamylase [Source:MGI Symbol;Acc:MGI:1203495]
Ccnd1	DDN	13.1289	-1.78937	-3.24104	1.22886	0.691739	-1.6578	0.705971	1.85885	0.0329673	1.20017e-05	0.159026	D	D	N	4.91437	ENSMUSG00000070348	4435.03	0.381292	-0.0240081	0.269585	1.05874	0.651852	0.99671	0.71365	0.245819	2.57161e+07	FALSE	0.181087	0.358852	-2.09107	-3.42527	1.72343	0.615265	0.589256	0.825798	0.423809	0.094319	0.507876	0.99734	9995	53.37	chr7	protein_coding	cyclin D1 [Source:MGI Symbol;Acc:MGI:88313]
Spc24	DDN	10.6278	-2.24912	-2.71739	1.76546	-0.643118	0.582913	1.47189	-1.65738	0.00903483	0.000973415	0.0731691	D	D	N	4.35529	ENSMUSG00000074476	542.094	-0.315703	0.00684178	0.662881	-0.796954	0.701045	0.996815	0.430185	0.325016	390252	FALSE	0.0722678	0.382582	-2.55049	-2.96286	2.34061	0.656171	0.639869	0.94757	0.420497	0.0899992	0.745813	0.956368	4862	51.52	chr9	protein_coding	SPC24, NDC80 kinetochore complex component, homolog (S. cerevisiae) [Source:MGI Symbol;Acc:MGI:1914879]
2700099C18Rik	DDN	8.66034	-2.87284	-2.82016	-2.57364	-0.55654	-1.13648	1.85985	6.50981	0.00145104	0.00167099	0.0916232	D	D	N	10.0627	ENSMUSG00000098090	128.121	-0.243609	-0.0106611	0.851259	5.44319	0.748955	0.997103	0.341234	0.0251607	25323.3	FALSE	0.0203078	0.418341	-3.16782	-3.09649	-4.41057	0.736129	0.719005	2.38912	0.417512	0.0906555	0.959596	2.92609	25033	40.95	chr17	transcribed_unprocessed_pseudogene	RIKEN cDNA 2700099C18 gene [Source:MGI Symbol;Acc:MGI:1924272]
Dlk1_ENSMUSG00000098411	DDN	9.58436	-5.52923	-2.90561	-0.473153	-0.334316	-0.0483773	0.390277	6.2345	9.07971e-06	0.0170439	0.343755	D	D	N	7.00747	ENSMUSG00000098411	218.318	-0.0803802	-9.48188e-05	0.0650272	3.07874	0.81481	0.997107	0.790707	0.156349	144578	FALSE	0.0409363	0.625369	-5.92767	-3.51262	-2.15861	1.15134	1.15762	1.07025	0.434599	0.0899617	0.531784	5.09542	NA	NA	NA	NA	NA
Cdc20	DDU	10.6251	-4.58683	-4.05017	5.76682	-0.0966641	1.51728	0.618133	-2.57698	1.25482e-06	1.10732e-05	8.58301e-06	D	D	U	4.80906	ENSMUSG00000006398	524.601	-0.0277979	0.0109903	0.145202	-1.06217	0.852428	0.950147	0.764627	0.24869	579518	FALSE	0.00887057	0.475529	-4.86179	-4.33968	6.2174	0.806846	0.799631	1.18467	0.395688	0.0908374	0.519258	1.26449	4452	50.97	chr4	protein_coding	cell division cycle 20 [Source:MGI Symbol;Acc:MGI:1859866]
Kif11_ENSMUSG00000012443	DDU	9.47107	-2.57658	-3.1291	4.71785	-1.03807	0.690316	-0.0760617	-2.08044	0.00662778	0.000695705	0.000118671	D	D	U	3.88488	ENSMUSG00000012443	216.87	-0.483728	0.00583559	-0.0238222	-0.856696	0.491906	0.96313	0.818674	0.301358	85457.5	FALSE	0.014095	0.445846	-2.95668	-3.439	5.17285	0.783245	0.76107	1.11206	0.542062	0.090043	0.493104	1.09007	45457	40.53	chr19	protein_coding	kinesin family member 11 [Source:MGI Symbol;Acc:MGI:1098231]
Top2a	DDU	11.7115	-3.49566	-4.49652	3.03133	-0.626574	1.4524	1.31513	-0.945584	0.000380896	1.78536e-06	0.0184485	D	D	U	4.33968	ENSMUSG00000020914	960.202	-0.216836	0.010239	0.323919	-0.291566	0.741687	0.981218	0.630553	0.489311	2.16379e+06	FALSE	0.139281	0.488906	-3.84549	-4.77086	3.78235	0.834895	0.814603	1.27787	0.438927	0.0907141	0.601811	0.882799	31247	41.38	chr11	protein_coding	topoisomerase (DNA) II alpha [Source:MGI Symbol;Acc:MGI:98790]
Diaph3	DDU	9.0763	-4.25278	-2.97739	4.89017	-0.594492	1.47781	-0.39582	-1.87828	0.000462297	0.0145306	0.0029621	D	D	U	4.3464	ENSMUSG00000022021	155.485	-0.139055	0.00620821	-0.0718213	-0.411813	0.774706	0.984452	0.78753	0.43384	57062.4	FALSE	0.00851405	0.623239	-4.7578	-3.62256	5.77847	1.11021	1.15977	1.65088	0.448276	0.0902839	0.5318	0.994937	485869	39.38	chr14	protein_coding	diaphanous related formin 3 [Source:MGI Symbol;Acc:MGI:1927222]
Racgap1	DDU	10.9333	-3.59606	-3.44422	4.4216	-0.421428	0.502177	0.728561	-0.677527	0.00028896	0.000570002	0.00102052	D	D	U	2.32969	ENSMUSG00000023015	630.684	-0.135322	0.00337528	0.166869	-0.196583	0.805135	0.986611	0.7456	0.522258	797646	FALSE	0.0112748	0.500635	-3.95342	-3.80064	5.01657	0.856055	0.852749	1.26387	0.418135	0.0899272	0.532431	0.869405	31161	45.25	chr15	protein_coding	Rac GTPase-activating protein 1 [Source:MGI Symbol;Acc:MGI:1349423]
Fhl1	DDU	14.2661	-2.00313	-2.17042	2.20445	0.00895101	-0.508212	1.1107	-0.592212	0.00199934	0.000525722	0.00758194	D	D	U	2.22008	ENSMUSG00000023092	9340.9	0.00793684	-0.0146078	0.755953	-0.38165	0.881728	0.986766	0.433509	0.534541	5.04062e+07	FALSE	0.103316	0.250767	-2.14009	-2.28943	2.42909	0.410223	0.406315	0.602794	0.286949	0.0905739	0.528154	0.638832	61560	41.57	chrX	protein_coding	four and a half LIM domains 1 [Source:MGI Symbol;Acc:MGI:1298387]
Tnfrsf21	DDU	11.7693	-2.65885	-1.67982	2.03309	-1.20232	-0.173652	-1.09504	1.91091	0.000818848	0.0491004	0.0411179	D	D	U	4.38192	ENSMUSG00000023915	1029.76	-0.817845	-0.00238926	-0.465765	1.07583	0.292185	0.987112	0.564612	0.242045	1.33223e+06	FALSE	0.0464999	0.365083	-2.89487	-1.96511	2.5223	0.611839	0.611644	0.903668	0.54153	0.0895875	0.593585	1.01924	72635	44.52	chr17	protein_coding	tumor necrosis factor receptor superfamily, member 21 [Source:MGI Symbol;Acc:MGI:2151075]
Psat1	DDU	12.5708	-1.93292	-2.61746	1.92854	-0.293486	-0.588952	1.01539	-0.732735	0.00959747	0.000119929	0.0328995	D	D	U	2.63056	ENSMUSG00000024640	2298.53	-0.169793	-0.011949	0.544246	-0.412004	0.854791	0.98822	0.540427	0.492614	5.50682e+06	FALSE	0.0139853	0.299202	-2.13363	-2.76868	2.26502	0.498498	0.488608	0.725591	0.331768	0.0903973	0.558132	0.721486	42660	45.71	chr19	protein_coding	phosphoserine aminotransferase 1 [Source:MGI Symbol;Acc:MGI:2183441]
Cep55	DDU	8.19208	-3.87761	-4.85253	4.19744	-0.360072	0.757794	1.44972	-0.157643	0.00318666	0.000218294	0.017083	D	D	U	2.72523	ENSMUSG00000024989	87.8258	-0.0710539	0.00265746	0.187545	-0.016528	0.813663	0.988705	0.706627	0.556875	19347	FALSE	0.0226849	0.672393	-4.53582	-5.39706	5.44625	1.26698	1.23048	1.9621	0.440223	0.0900409	0.576367	0.922796	19413	41.16	chr19	protein_coding	centrosomal protein 55 [Source:MGI Symbol;Acc:MGI:1921357]
Sgo2a	DDU	9.72105	-4.38506	-4.7524	5.53566	-0.768223	0.579416	3.2523	-2.27943	0.00010073	1.31642e-05	0.000349322	D	D	U	6.87936	ENSMUSG00000026039	241.275	-0.209056	0.00274028	1.56164	-0.59122	0.722048	0.989779	0.223806	0.37442	134477	FALSE	0.0145878	0.576459	-4.81054	-5.14572	6.24171	1.01045	1.00088	1.49337	0.463525	0.0899811	2.297	1.06611	29929	38.99	chr1	protein_coding	shugoshin 2A [Source:MGI Symbol;Acc:MGI:1098767]
Cenpf	DDU	11.6918	-4.76086	-5.50588	2.90188	-0.540084	3.51221	0.878423	-0.297729	5.92236e-07	3.0331e-09	0.0237109	D	D	U	5.22845	ENSMUSG00000026605	981.638	-0.182665	0.0223475	0.204699	-0.0790616	0.772809	0.990338	0.720717	0.559405	2.36809e+06	FALSE	0.00651416	0.488646	-5.02998	-5.738	3.70284	0.813234	0.807678	1.30875	0.4273	0.0941456	0.542544	0.851612	47481	41.15	chr1	protein_coding	centromere protein F [Source:MGI Symbol;Acc:MGI:1313302]
Nusap1	DDU	9.27087	-2.59595	-4.61818	4.72634	-0.473476	1.43475	1.70553	-1.13725	0.0301239	8.28471e-05	0.00366511	D	D	U	4.751	ENSMUSG00000027306	229.08	-0.111044	0.00561177	0.281615	-0.240996	0.796512	0.990946	0.643666	0.492423	84226.6	FALSE	0.00991274	0.612782	-3.32984	-5.05727	5.61646	1.20196	1.0654	1.63345	0.438738	0.0902163	0.614877	0.931574	32947	42.85	chr2	protein_coding	nucleolar and spindle associated protein 1 [Source:MGI Symbol;Acc:MGI:2675669]
Ccna2	DDU	10.5724	-3.58854	-3.48033	2.39662	-0.677087	-0.0432871	-0.339873	1.28919	0.000372554	0.000518278	0.0486085	D	D	U	2.34943	ENSMUSG00000027715	406.94	-0.228862	-0.000403109	-0.0795406	0.411822	0.724206	0.991285	0.799715	0.444388	465839	FALSE	0.0794765	0.504315	-3.94686	-3.83261	3.29725	0.865116	0.859376	1.34679	0.449109	0.0898337	0.511232	0.928609	7286	43.96	chr3	protein_coding	cyclin A2 [Source:MGI Symbol;Acc:MGI:108069]
Ttyh1	DDU	12.016	-2.66429	-3.23984	4.37164	0.145497	0.512476	1.7149	-3.25923	0.00106484	2.60383e-05	3.16898e-05	D	D	U	5.6321	ENSMUSG00000030428	1881.08	0.0722865	0.0062537	0.909486	-2.42313	0.858439	0.992976	0.329834	0.0533445	3.03206e+06	FALSE	0.146076	0.374334	-2.91867	-3.44804	4.70749	0.628619	0.616801	0.911873	0.362086	0.089907	0.860627	1.26977	17301	52.09	chr7	protein_coding	tweety family member 1 [Source:MGI Symbol;Acc:MGI:1889007]
Thy1	DDU	9.80374	-2.774	-3.3326	6.12977	0.786898	2.18064	1.89672	-4.53241	0.00825313	0.00126307	7.91062e-06	D	D	U	9.39666	ENSMUSG00000032011	720.491	0.280482	0.0134887	0.493581	-3.15664	0.668864	0.993671	0.498323	0.0522964	273978	FALSE	0.10718	0.5131	-3.25571	-3.73126	6.62152	0.918542	0.887152	1.26558	0.47457	0.0914134	0.75225	1.89297	5196	53.87	chr9	protein_coding	thymus cell antigen 1, theta [Source:MGI Symbol;Acc:MGI:98747]
Kif4	DDU	8.72848	-4.2366	-5.50831	3.83814	-0.599007	3.20821	2.51577	0.368647	0.0032198	0.000100657	0.0366215	D	D	U	6.69163	ENSMUSG00000034311	174.611	-0.101116	0.00848397	0.282763	0.0762712	0.78539	0.994273	0.629086	0.538536	77172.3	FALSE	0.0916445	0.745926	-4.99761	-6.09209	5.49039	1.4279	1.34118	2.34676	0.456032	0.0906505	0.6413	0.940096	101478	40.23	chrX	protein_coding	kinesin family member 4 [Source:MGI Symbol;Acc:MGI:108389]
Prc1	DDU	11.9685	-3.52245	-4.7974	6.31462	-0.603706	0.669297	2.08585	-4.91689	0.000339534	3.85249e-07	1.45042e-06	D	D	U	8.27575	ENSMUSG00000038943	1176.39	-0.203921	0.0046148	0.662743	-3.80434	0.753579	0.995109	0.404914	0.020265	3.13075e+06	FALSE	0.0163873	0.491528	-3.88153	-5.06981	6.7554	0.83852	0.816537	1.20131	0.435284	0.09	0.92248	1.72841	21810	44.16	chr7	protein_coding	protein regulator of cytokinesis 1 [Source:MGI Symbol;Acc:MGI:1858961]
Cenpe	DDU	10.6588	-5.94747	-2.96018	4.99601	-0.593556	2.23679	-0.228801	-0.535303	6.10302e-06	0.0279158	0.00636254	D	D	U	3.59445	ENSMUSG00000045328	447.725	-0.10964	0.00697832	-0.035654	-0.0786892	0.782801	0.995786	0.798687	0.540883	467226	FALSE	0.0470913	0.712603	-6.43353	-3.81178	6.12099	1.2365	1.40819	1.93069	0.454051	0.0904257	0.537419	0.930095	61075	41.66	chr3	protein_coding	centromere protein E [Source:MGI Symbol;Acc:MGI:1098230]
Mis18bp1	DDU	10.3321	-3.33816	-4.10371	4.67439	-1.21634	2.0867	1.33712	-2.7577	0.0087892	0.00100607	0.00573902	D	D	U	7.39785	ENSMUSG00000047534	335.684	-0.292412	0.0079174	0.189094	-0.611357	0.614994	0.995923	0.708764	0.362884	302467	FALSE	0.0296428	0.652832	-4.01517	-4.65979	5.67396	1.22145	1.16075	1.73933	0.53111	0.0905128	0.571667	1.11909	39871	37.81	chr12	protein_coding	MIS18 binding protein 1 [Source:MGI Symbol;Acc:MGI:2145099]
Hist1h2ae	DDU	10.3265	-2.73383	-2.93333	3.67888	-3.14887	0.746921	-6.14963	6.27258	0.0400687	0.0261641	0.0292901	D	D	U	16.318	ENSMUSG00000069272	257.497	-2.4093	0.00276162	-5.44055	4.05283	0.0310344	0.996692	0.0342328	0.114245	320728	FALSE	0.00898561	0.698139	-3.61549	-3.68847	4.93861	1.45527	1.34864	1.99875	1.19152	0.0900515	3.09941	4.82052	704	54.12	chr13	protein_coding	histone cluster 1, H2ae [Source:MGI Symbol;Acc:MGI:2448290]
Selenoh	DDU	10.943	-2.0689	-2.4	3.45627	-0.130949	0.208378	1.16068	-2.45514	0.00913402	0.0016449	0.000387895	D	D	U	3.95515	ENSMUSG00000076437	900.667	-0.0650186	0.00314461	0.562563	-1.71456	0.867083	0.99686	0.509936	0.109293	562350	FALSE	0.0357539	0.333255	-2.31156	-2.6024	3.77165	0.563356	0.55235	0.816091	0.341156	0.0895129	0.61507	1.0762	1556	50.51	chr2	protein_coding	selenoprotein H [Source:MGI Symbol;Acc:MGI:1919907]
Kif11_ENSMUSG00000111220	DDU	9.47107	-2.57658	-3.1291	4.71785	-1.03807	0.690316	-0.0760617	-2.08044	0.00667239	0.000704247	0.000120303	D	D	U	3.88488	ENSMUSG00000111220	216.87	-0.483728	0.00583559	-0.0238222	-0.856696	0.492018	0.997186	0.818684	0.301398	85457.5	FALSE	0.014095	0.445846	-2.95668	-3.439	5.17285	0.783245	0.76107	1.11206	0.542062	0.090043	0.493104	1.09007	NA	NA	NA	NA	NA
Prkar2b	DNN	10.0903	-2.28487	-1.94333	2.59431	-0.133866	0.91658	1.50498	-2.2487	0.00375707	0.0166301	0.00970874	D	N	N	4.80413	ENSMUSG00000002997	553.817	-0.0690888	0.013554	0.837867	-1.45913	0.86506	0.910569	0.358819	0.151094	140532	FALSE	0.353309	0.34062	-2.52745	-2.1814	2.99003	0.577545	0.568715	0.846707	0.34524	0.0910049	0.7488	1.06578	102821	42.71	chr12	protein_coding	protein kinase, cAMP dependent regulatory, type II beta [Source:MGI Symbol;Acc:MGI:97760]
Mthfd2	DNN	11.6311	-2.07005	-0.53262	1.24894	-2.13777	1.07454	0.822715	-1.62371	0.0128332	0.470404	0.154986	D	N	N	5.65873	ENSMUSG00000005667	1110.14	-1.89411	0.0145233	0.32275	-0.866142	0.010773	0.944477	0.67448	0.304433	1.26361e+06	FALSE	0.0232359	0.356723	-2.33716	-0.764919	1.74341	0.605612	0.509013	0.822888	0.53214	0.0912971	0.526657	0.933931	20218	44.82	chr6	protein_coding	methylenetetrahydrofolate dehydrogenase (NAD+ dependent), methenyltetrahydrofolate cyclohydrolase [Source:MGI Symbol;Acc:MGI:1338850]
Cdt1	DNN	9.95659	-2.21593	-1.55308	3.36629	-0.158441	1.45653	0.950751	-3.48899	0.0165703	0.0844771	0.00419045	D	N	N	6.05471	ENSMUSG00000006585	527.856	-0.0597054	0.0138802	0.29276	-2.42992	0.853305	0.951489	0.672958	0.0700878	134798	FALSE	0.0500689	0.421386	-2.59157	-1.95694	3.88268	0.739167	0.722114	1.05897	0.380249	0.0913373	0.552924	1.47477	5540	55.42	chr8	protein_coding	chromatin licensing and DNA replication factor 1 [Source:MGI Symbol;Acc:MGI:1914427]
Abhd8	DNN	10.6564	-2.58267	-2.55714	4.03942	0.812848	1.49559	2.41637	-4.47314	0.0063575	0.00683545	0.000989551	D	N	N	9.19794	ENSMUSG00000007950	1280.07	0.356722	0.0125638	1.39649	-3.50771	0.617877	0.955916	0.205209	0.0203887	915178	FALSE	0.170507	0.447758	-2.96282	-2.91544	4.5565	0.780606	0.767853	1.11938	0.478519	0.091097	1.24081	1.5489	6951	54.68	chr8	protein_coding	abhydrolase domain containing 8 [Source:MGI Symbol;Acc:MGI:1918946]
Ifrd2	DNN	9.71121	-1.42084	-0.44722	1.37634	0.350175	-0.122007	-0.222148	-0.75679	0.0452375	0.624891	0.0845194	D	N	N	1.45112	ENSMUSG00000010048	599.575	0.257425	-0.00174443	-0.134627	-0.530357	0.863071	0.960421	0.831217	0.482093	80113.7	FALSE	0.175503	0.224078	-1.55602	-0.527168	1.57291	0.370201	0.335895	0.529302	0.279592	0.0886058	0.371325	0.6065	5744	55.36	chr9	protein_coding	interferon-related developmental regulator 2 [Source:MGI Symbol;Acc:MGI:1316708]
Slc38a3	DNN	9.16447	-2.87737	-0.866949	-5.59191	0.451169	0.0404526	1.46979	5.5623	0.00483759	0.277915	0.0161088	D	N	N	7.52371	ENSMUSG00000010064	354.776	0.150283	0.000441764	0.389216	3.35401	0.794743	0.960554	0.576377	0.102903	124726	FALSE	1.78137	0.497714	-3.27467	-1.41495	-6.48939	0.878711	0.767089	2.77428	0.421073	0.0898255	0.648757	3.32285	18897	53.75	chr9	protein_coding	solute carrier family 38, member 3 [Source:MGI Symbol;Acc:MGI:1923507]
Nolc1	DNN	12.6113	-1.53458	0.167637	1.50282	-0.500945	0.258897	-0.31997	-1.24755	0.0179432	0.673925	0.0482944	D	N	N	2.32737	ENSMUSG00000015176	4207.84	-0.394982	0.0105641	-0.209796	-0.987049	0.831173	0.966859	0.828447	0.269377	5.21842e+06	FALSE	0.0312021	0.204867	-1.64164	0.193228	1.66542	0.333256	0.300402	0.48312	0.271975	0.0891695	0.357628	0.604603	9668	48.91	chr19	protein_coding	nucleolar and coiled-body phosphoprotein 1 [Source:MGI Symbol;Acc:MGI:1918019]
Pcolce2	DNN	10.111	-2.70156	-0.5601	1.7724	0.174012	0.88367	0.161851	-1.12523	0.00479958	0.414895	0.0900911	D	N	N	2.34477	ENSMUSG00000015354	645.332	0.0677258	0.00728295	0.0390453	-0.396311	0.846473	0.967344	0.816244	0.456645	204426	FALSE	0.30839	0.45548	-3.07617	-0.953623	2.57845	0.795925	0.623637	1.14854	0.392727	0.0902184	0.494567	0.888103	60496	44.38	chr9	protein_coding	procollagen C-endopeptidase enhancer 2 [Source:MGI Symbol;Acc:MGI:1923727]
Mapt	DNN	10.9347	-2.36914	-0.702692	1.07135	0.454126	1.74568	1.11342	-3.72472	0.0373531	0.327752	0.209614	D	N	N	7.03794	ENSMUSG00000018411	1303.12	0.129292	0.00868881	0.200734	-1.44367	0.790511	0.972691	0.709337	0.193824	967575	FALSE	2.37501	0.578131	-3.05468	-1.44482	2.36513	1.11902	0.809946	1.21236	0.436105	0.0905653	0.562413	1.8369	100701	49.31	chr11	protein_coding	microtubule-associated protein tau [Source:MGI Symbol;Acc:MGI:97180]
Esr1	DNN	13.5264	-1.61685	-1.63882	1.90918	-0.0916371	0.412307	1.74373	-3.12413	0.0152275	0.0122858	0.0143516	D	N	N	5.3718	ENSMUSG00000019768	6883.1	-0.0626474	0.0142824	1.50753	-2.85452	0.881977	0.975258	0.073286	0.00158163	1.66871e+07	FALSE	0.265203	0.22328	-1.74141	-1.74707	2.09762	0.364261	0.360149	0.532758	0.266103	0.0902112	0.498004	0.709448	394022	41.08	chr10	protein_coding	estrogen receptor 1 (alpha) [Source:MGI Symbol;Acc:MGI:1352467]
Asf1a	DNN	11.0624	-1.69119	-0.32289	2.45707	0.0126981	0.900532	0.099934	-2.42961	0.0387513	0.601224	0.012652	D	N	N	3.44277	ENSMUSG00000019857	1610.07	0.00941179	0.0116085	0.0360717	-1.67942	0.873227	0.975869	0.826547	0.114885	724749	FALSE	0.291849	0.336672	-1.97121	-0.486216	2.84539	0.575008	0.461373	0.828095	0.34086	0.0905815	0.44795	1.08023	12469	40.38	chr10	protein_coding	anti-silencing function 1A histone chaperone [Source:MGI Symbol;Acc:MGI:1913653]
Pimreg	DNN	8.51163	-6.92502	-0.961241	0.303972	-0.263147	3.44749	-2.3673	3.90718	3.47583e-05	0.239846	0.387464	D	N	N	9.98512	ENSMUSG00000020808	107.283	-0.0341776	0.00649456	-0.229123	0.426293	0.816335	0.980739	0.66882	0.416452	37194.9	FALSE	0.0355308	0.857029	-7.62953	-3.09864	2.29032	1.66087	1.56355	1.01831	0.454522	0.0904285	0.610375	1.08476	5339	53.14	chr11	protein_coding	PICALM interacting mitotic regulator [Source:MGI Symbol;Acc:MGI:1924434]
Trim27	DNN	10.9957	-1.81109	-0.222099	1.5718	0.174398	0.621847	0.0940883	-1.39777	0.01158	0.653988	0.0631087	D	N	N	2.28811	ENSMUSG00000021326	1545.19	0.111293	0.0147916	0.0451557	-0.949077	0.873345	0.982586	0.831519	0.281616	483500	FALSE	0.254206	0.270501	-1.98225	-0.288377	1.85592	0.448225	0.381974	0.64351	0.305423	0.0908651	0.406541	0.768227	15280	46.05	chr13	protein_coding	tripartite motif-containing 27 [Source:MGI Symbol;Acc:MGI:97904]
Hivep1	DNN	10.8781	-1.50166	-0.341296	1.67793	-0.937002	0.455566	0.603334	-1.70801	0.0496225	0.626705	0.0499741	D	N	N	3.70391	ENSMUSG00000021366	1052.06	-0.712008	0.0102956	0.311948	-1.20324	0.421771	0.982676	0.73254	0.192923	333664	FALSE	0.166482	0.276677	-1.70054	-0.441797	1.97339	0.460489	0.396183	0.66188	0.394234	0.0899852	0.455285	0.826901	140517	44.05	chr13	protein_coding	human immunodeficiency virus type I enhancer binding protein 1 [Source:MGI Symbol;Acc:MGI:96100]
Tars	DNN	13.1815	-1.63287	-0.712901	0.817849	-0.835449	0.64534	0.3166	-0.228278	0.0352152	0.394251	0.292478	D	N	N	2.02567	ENSMUSG00000022241	4283.3	-0.572477	0.0123367	0.140888	-0.121513	0.52286	0.984995	0.817301	0.577661	6.65274e+06	FALSE	0.0750469	0.302109	-1.85898	-0.90461	1.12248	0.506485	0.459228	0.653057	0.411285	0.0905372	0.438662	0.691105	17365	45.44	chr15	protein_coding	threonyl-tRNA synthetase [Source:MGI Symbol;Acc:MGI:106314]
Slc38a4	DNN	11.0081	-2.87342	-1.37152	4.6988	-0.966354	2.17179	1.48355	-5.73824	0.0171489	0.160816	0.00324197	D	N	N	10.3599	ENSMUSG00000022464	834.22	-0.245849	0.00935943	0.244313	-4.12753	0.674779	0.985505	0.672833	0.0339574	799206	FALSE	0.0536829	0.61145	-3.54768	-2.30549	5.56546	1.15708	1.16562	1.58607	0.490861	0.0907009	0.590835	2.29026	61137	44.24	chr15	protein_coding	solute carrier family 38, member 4 [Source:MGI Symbol;Acc:MGI:1916604]
Yars2	DNN	9.95918	-2.27795	-0.118283	2.45399	-0.34212	1.45295	-0.00547546	-2.54846	0.0197616	0.62378	0.0353299	D	N	N	4.349	ENSMUSG00000022792	665.433	-0.12312	0.011709	-0.00411947	-1.16366	0.825392	0.986197	0.820885	0.225947	148530	FALSE	2.08914	0.458101	-2.7119	-0.229746	3.18049	0.817469	0.539203	1.1825	0.402089	0.0909395	0.493595	1.27934	6676	40.85	chr16	protein_coding	tyrosyl-tRNA synthetase 2 (mitochondrial) [Source:MGI Symbol;Acc:MGI:1917370]
Chaf1b	DNN	10.4965	-3.07633	-1.31716	-0.283194	-0.692072	1.70789	-0.800951	2.89278	0.0187432	0.177113	0.412817	D	N	N	6.0937	ENSMUSG00000022945	425.131	-0.149387	0.00631842	-0.115437	0.639152	0.757503	0.986483	0.758741	0.352987	453655	FALSE	0.0306346	0.675598	-3.82011	-2.44653	-0.94906	1.31179	1.34341	0.896813	0.460876	0.0903251	0.545731	1.146	22215	47.71	chr16	protein_coding	chromatin assembly factor 1, subunit B (p60) [Source:MGI Symbol;Acc:MGI:1314881]
Cdca3	DNN	10.2025	-6.25046	-2.46975	-0.386362	-0.186003	3.18461	-1.0556	6.27518	9.81777e-06	0.0713112	0.365148	D	N	N	10.7014	ENSMUSG00000023505	356.628	-0.0321071	0.00845619	-0.119616	1.12249	0.823808	0.986979	0.750222	0.244211	334824	FALSE	0.0196453	0.759993	-6.72575	-3.51116	-1.98013	1.33846	1.65838	1.04551	0.445974	0.0906496	0.555576	1.92438	4155	50.16	chr6	protein_coding	cell division cycle associated 3 [Source:MGI Symbol;Acc:MGI:1315198]
Rsph1	DNN	6.49912	-8.29506	-0.336303	-0.0166134	-0.110658	7.30152	1.34323	-1.08909	0.00182991	0.473851	0.450971	D	N	N	9.8445	ENSMUSG00000024033	55.9315	-0.0150666	0.01358	0.176782	0.0151679	0.834699	0.987297	0.7149	0.535139	2068	FALSE	1.41959	0.693249	-8.49734	-0.983086	0.966734	2.95464	0.712887	1.01525	0.437232	0.0916234	0.570949	1.01543	22365	48.38	chr17	protein_coding	radial spoke head 1 homolog (Chlamydomonas) [Source:MGI Symbol;Acc:MGI:1194909]
Ankrd1	DNN	13.4177	-1.7978	0.739488	-1.09132	0.0654458	-0.477342	0.438894	0.00955645	0.0147557	0.390961	0.189113	D	N	N	0.991239	ENSMUSG00000024803	10322.5	0.0406873	-0.0107782	0.216403	0.00633891	0.877911	0.988423	0.797818	0.584663	1.03289e+08	FALSE	0.304152	0.282477	-1.98212	0.899796	-1.38041	0.468544	0.424071	0.637887	0.309862	0.0900673	0.43761	0.662213	8139	44.35	chr19	protein_coding	ankyrin repeat domain 1 (cardiac muscle) [Source:MGI Symbol;Acc:MGI:1097717]
Prim1	DNN	10.2821	-2.12843	-1.47565	1.77925	-0.511476	1.48452	0.755451	-1.43395	0.0248293	0.106383	0.0860816	D	N	N	4.18541	ENSMUSG00000025395	556.883	-0.199208	0.0127942	0.208179	-0.546911	0.776206	0.989182	0.72992	0.404818	219379	FALSE	0.0180112	0.443747	-2.55325	-1.9272	2.54482	0.790138	0.764211	1.11439	0.415488	0.0911382	0.527517	0.930732	14870	43.36	chr10	protein_coding	DNA primase, p49 subunit [Source:MGI Symbol;Acc:MGI:97757]
Tk1	DNN	9.698	-2.18843	-1.36404	2.22721	0.121738	1.20272	0.843035	-2.66223	0.0166977	0.122861	0.0393769	D	N	N	4.82972	ENSMUSG00000025574	462.418	0.0543213	0.0119622	0.262556	-1.50115	0.855154	0.989359	0.698364	0.161417	119259	FALSE	0.0194612	0.414494	-2.55231	-1.76537	2.85174	0.724875	0.700673	1.05116	0.37713	0.0908979	0.536038	1.31373	10567	52.54	chr11	protein_coding	thymidine kinase 1 [Source:MGI Symbol;Acc:MGI:98763]
Msc	DNN	13.9996	-3.31685	-1.71346	2.98627	0.33754	0.549266	1.05971	-2.77072	2.55077e-05	0.050316	0.00623271	D	N	N	4.71723	ENSMUSG00000025930	8347.82	0.160409	0.00638982	0.393032	-1.7996	0.829863	0.989655	0.608828	0.114652	5.73243e+07	FALSE	0.143804	0.384264	-3.53923	-2.03401	3.4451	0.636341	0.648206	0.954852	0.379282	0.0899504	0.579956	1.26969	2647	54.48	chr1	protein_coding	musculin [Source:MGI Symbol;Acc:MGI:1333884]
Ilkap	DNN	14.2707	-2.51408	-1.09537	1.76121	-0.628813	0.950862	0.351301	-1.47328	4.42771e-06	0.171438	0.0254205	D	N	N	3.40425	ENSMUSG00000026309	8315.04	-0.487345	0.0335992	0.209978	-1.14108	0.715375	0.990057	0.822918	0.20418	3.89463e+07	FALSE	0.0132569	0.225846	-2.60861	-1.21349	1.95658	0.365196	0.35972	0.537537	0.305177	0.0979642	0.382826	0.675699	24955	45.34	chr1	protein_coding	integrin-linked kinase-associated serine/threonine phosphatase 2C [Source:MGI Symbol;Acc:MGI:1914694]
Cks1b	DNN	11.4874	-1.75502	-1.51067	2.33815	-0.10577	0.324074	0.891277	-1.89765	0.0374457	0.0745087	0.0216719	D	N	N	3.21877	ENSMUSG00000028044	1494.73	-0.0471643	0.00432208	0.353236	-1.07077	0.865174	0.991521	0.652055	0.242828	976845	FALSE	0.35902	0.35854	-2.06564	-1.79972	2.79033	0.617266	0.597631	0.888619	0.353067	0.0896824	0.540882	1.00655	2912	46.81	chr3	protein_coding	CDC28 protein kinase 1b [Source:MGI Symbol;Acc:MGI:1889208]
Anp32b	DNN	12.8964	-1.63452	-0.974507	1.76236	0.0138376	0.505246	0.478282	-1.03771	0.0208827	0.249398	0.0336392	D	N	N	2.03507	ENSMUSG00000028333	4838.77	0.0109665	0.0137443	0.264545	-0.701111	0.88163	0.991731	0.788596	0.389108	4.76852e+06	FALSE	0.378359	0.2529	-1.79279	-1.1211	2.00638	0.416473	0.400157	0.6041	0.28854	0.0904523	0.420255	0.686881	21756	46.67	chr4	protein_coding	acidic (leucine-rich) nuclear phosphoprotein 32 family, member B [Source:MGI Symbol;Acc:MGI:1914878]
Tmed2	DNN	14.3185	-2.25937	-0.16079	2.33886	-0.299922	1.37904	0.0182344	-2.06867	0.0003142	0.665721	0.00495347	D	N	N	3.76587	ENSMUSG00000029390	13966.8	-0.19663	0.038232	0.00694128	-1.63322	0.862971	0.99246	0.833224	0.0915122	3.86414e+07	FALSE	0.12031	0.256179	-2.39158	-0.206512	2.56815	0.418143	0.363265	0.616442	0.302716	0.101379	0.394395	0.804724	9812	46.17	chr5	protein_coding	transmembrane p24 trafficking protein 2 [Source:MGI Symbol;Acc:MGI:1929269]
Mcm7	DNN	11.9797	-1.62312	-0.944295	2.29907	-0.351372	0.62683	0.691618	-2.53691	0.043446	0.261059	0.0156282	D	N	N	4.20673	ENSMUSG00000029730	2255.28	-0.19964	0.010708	0.307474	-1.87961	0.838702	0.992681	0.70645	0.0835158	1.57478e+06	FALSE	0.0317769	0.318577	-1.87849	-1.17873	2.65811	0.538987	0.502972	0.779248	0.34954	0.0903172	0.491612	1.03424	7840	50.66	chr5	protein_coding	minichromosome maintenance complex component 7 [Source:MGI Symbol;Acc:MGI:1298398]
Gxylt2	DNN	13.646	-1.46131	-1.1187	0.171247	0.258181	-0.624037	0.685162	-0.037907	0.0479951	0.164686	0.512488	D	N	N	1.60529	ENSMUSG00000030074	7395.16	0.173668	-0.0177672	0.400535	-0.0220835	0.868682	0.9928	0.686598	0.585593	2.74164e+07	FALSE	0.0866042	0.25242	-1.62694	-1.26516	0.23109	0.415778	0.403575	0.515324	0.297197	0.0914192	0.450555	0.61888	106180	45.13	chr6	protein_coding	glucoside xylosyltransferase 2 [Source:MGI Symbol;Acc:MGI:2682940]
Fgf13	DNN	9.58781	-6.34911	-0.103868	4.89616	0.147735	3.95245	0.0874268	-5.02702	1.00464e-12	0.634357	5.07106e-05	D	N	N	9.21463	ENSMUSG00000031137	480.886	0.066083	0.0314862	0.0189813	-4.2237	0.852106	0.993271	0.821602	0.00523615	117770	FALSE	0.604019	0.421479	-6.54273	-0.194585	5.34072	0.760483	0.512868	1.09586	0.380739	0.0983722	0.482829	1.46252	505927	37.94	chrX	protein_coding	fibroblast growth factor 13 [Source:MGI Symbol;Acc:MGI:109178]
Ccnb2	DNN	11.2084	-6.11956	-0.786736	0.684511	-0.726837	2.59549	0.592203	-0.925885	0.000553316	0.271942	0.285754	D	N	N	4.84042	ENSMUSG00000032218	601.627	-0.0771953	0.00431118	0.0401565	-0.0814976	0.784881	0.993745	0.78471	0.528785	991990	TRUE	0.209921	0.964634	-7.00498	-3.82253	3.95672	1.81583	1.423	1.25826	0.468694	0.090236	0.554357	0.969802	13856	46.65	chr9	protein_coding	cyclin B2 [Source:MGI Symbol;Acc:MGI:88311]
Troap	DNN	7.60108	-5.94407	-0.515689	-0.134094	-0.331066	5.5441	-7.45027	9.07922	0.00195038	0.361156	0.428005	D	N	N	22.4047	ENSMUSG00000032783	66.0937	-0.0422727	0.00715584	-0.469147	5.74151	0.804362	0.993965	0.47318	0.185859	9917.11	FALSE	0.13615	0.99062	-6.8891	-2.48016	-0.246341	2.01924	0.962198	0.998246	0.463831	0.0905434	0.896159	17.4173	8835	52.46	chr15	protein_coding	trophinin associated protein [Source:MGI Symbol;Acc:MGI:1925983]
Acsl3	DNN	12.2237	-1.67948	-0.455169	2.40828	-0.49252	0.645498	0.179057	-2.39914	0.0317096	0.547435	0.0101347	D	N	N	3.71622	ENSMUSG00000032883	2875.58	-0.29024	0.0116931	0.074713	-1.77116	0.784902	0.993989	0.825472	0.0934561	3.01185e+06	FALSE	0.248084	0.309573	-1.90063	-0.612423	2.73896	0.520375	0.444141	0.75474	0.360474	0.0904528	0.435364	0.994323	49919	42.55	chr1	protein_coding	acyl-CoA synthetase long-chain family member 3 [Source:MGI Symbol;Acc:MGI:1921455]
Ptprf	DNN	10.8894	-2.88569	-1.24531	1.1068	0.278736	0.0961332	0.592724	-0.721606	0.000850841	0.15275	0.195308	D	N	N	1.6892	ENSMUSG00000033295	936.475	0.121431	0.000904317	0.182189	-0.284542	0.838812	0.994067	0.757981	0.507436	729299	FALSE	0.156878	0.409769	-3.16866	-1.63859	1.75035	0.69588	0.682723	0.914324	0.383579	0.0896777	0.505566	0.823709	83193	53.64	chr4	protein_coding	protein tyrosine phosphatase, receptor type, F [Source:MGI Symbol;Acc:MGI:102695]
Tnxb	DNN	11.0543	-4.09606	-2.07465	2.49626	0.509641	1.6908	2.84537	-3.34308	2.4063e-06	0.0248059	0.0283306	D	N	N	8.38889	ENSMUSG00000033327	1519.58	0.218675	0.0152887	2.1359	-2.17913	0.7664	0.994074	0.0678247	0.0923709	2.28093e+06	FALSE	0.178241	0.42944	-4.33429	-2.44529	3.14665	0.716916	0.737988	1.10358	0.414837	0.09171	1.0733	1.5087	49281	53.66	chr17	protein_coding	tenascin XB [Source:MGI Symbol;Acc:MGI:1932137]
Larp6	DNN	9.15228	-2.96474	0.037179	2.48949	1.47631	1.46564	0.638217	-4.84598	0.000135381	0.657218	0.015705	D	N	N	8.42615	ENSMUSG00000034839	878.164	1.15132	0.0192922	0.241602	-4.32467	0.140228	0.994382	0.736656	0.000721145	766534	FALSE	0.0419122	0.35629	-3.18732	0.047	2.93779	0.609722	0.457667	0.894511	0.541944	0.0926755	0.495914	1.16586	25813	47.16	chr9	protein_coding	La ribonucleoprotein domain family, member 6 [Source:MGI Symbol;Acc:MGI:1914807]
Arl4d	DNN	13.2157	-1.79175	0.265123	0.850348	-1.80887	1.01436	0.696506	-2.14403	0.0304746	0.618277	0.272664	D	N	N	5.66377	ENSMUSG00000034936	5028.43	-1.53556	0.0142461	0.272112	-1.32222	0.0409474	0.994404	0.715925	0.177207	1.82377e+07	FALSE	0.0382193	0.351189	-2.08427	0.380454	1.27325	0.600173	0.463115	0.74585	0.52978	0.0912045	0.503515	1.06062	2292	53.58	chr11	protein_coding	ADP-ribosylation factor-like 4D [Source:MGI Symbol;Acc:MGI:1933155]
Fam124a	DNN	10.2795	-2.61917	0.102595	0.875645	1.12625	0.182026	1.22094	-2.81969	0.000347751	0.656735	0.267144	D	N	N	5.3489	ENSMUSG00000035184	1868.07	0.836788	0.00294066	0.647338	-2.17604	0.295188	0.994446	0.461652	0.0552991	5.61719e+06	FALSE	0.165953	0.322308	-2.80928	0.139157	1.24165	0.538391	0.428397	0.702212	0.472945	0.0894575	0.633787	1.06463	52750	46.12	chr14	protein_coding	family with sequence similarity 124, member A [Source:MGI Symbol;Acc:MGI:3645930]
Mbd3	DNN	12.2988	-1.48368	-1.6079	2.51468	0.333192	-0.105534	1.2948	-1.73043	0.0279947	0.0129926	0.000532139	D	N	N	3.46395	ENSMUSG00000035478	3594.89	0.24955	-0.00405723	1.0385	-1.41762	0.868014	0.994502	0.270679	0.115292	3.21875e+06	FALSE	0.170001	0.216226	-1.60562	-1.70973	2.6728	0.352928	0.348647	0.517521	0.271544	0.0885797	0.475943	0.666925	7012	55.95	chr10	protein_coding	methyl-CpG binding domain protein 3 [Source:MGI Symbol;Acc:MGI:1333812]
Slc17a3	DNN	5.70363	-3.90302	-0.833848	0.15671	0.563984	3.08381	-0.800077	-0.479209	0.00791058	0.274034	0.431546	D	N	N	4.92708	ENSMUSG00000036083	25.5108	0.121031	0.00877651	-0.107108	-0.0612008	0.777733	0.994597	0.760622	0.537741	939.919	FALSE	0.0884644	0.702014	-4.77277	-2.06504	1.03124	1.49561	1.05584	0.954253	0.454416	0.0906742	0.547994	0.957963	21283	41.32	chr13	protein_coding	solute carrier family 17 (sodium phosphate), member 3 [Source:MGI Symbol;Acc:MGI:2389216]
Rfxap	DNN	10.6807	-1.84022	-0.537026	2.0862	0.0310066	1.02788	0.667714	-1.77949	0.0284971	0.46719	0.0354193	D	N	N	3.50609	ENSMUSG00000036615	1233.62	0.0180572	0.0138561	0.262553	-0.980006	0.869235	0.994686	0.719864	0.269119	332238	FALSE	1.25894	0.357909	-2.14138	-0.771927	2.55701	0.61539	0.511191	0.884341	0.351568	0.0911399	0.504186	0.97427	4677	45.69	chr3	protein_coding	regulatory factor X-associated protein [Source:MGI Symbol;Acc:MGI:2180854]
Anln	DNN	10.642	-3.42804	-1.71388	2.07053	-0.633693	2.1587	-0.660607	-1.37224	0.00224	0.0995016	0.0886051	D	N	N	4.82524	ENSMUSG00000036777	511.536	-0.173033	0.0107857	-0.129876	-0.347235	0.757449	0.994709	0.760741	0.460065	444046	FALSE	0.00909719	0.570981	-3.91932	-2.44529	3.30823	1.01504	1.07799	1.57287	0.448112	0.0909143	0.533933	0.942913	57177	41.74	chr9	protein_coding	anillin, actin binding protein [Source:MGI Symbol;Acc:MGI:1920174]
Wdr62	DNN	8.3079	-3.35983	-0.867566	-1.02869	-0.0636208	2.15864	0.0425299	5.72596	0.0153458	0.265214	0.220164	D	N	N	7.99076	ENSMUSG00000037020	128.609	-0.0140519	0.00726688	0.0104119	1.15573	0.835195	0.994762	0.807733	0.239963	17371.3	FALSE	2.52773	0.687899	-4.12225	-1.98529	-4.21489	1.39572	1.05921	1.56804	0.436737	0.090452	0.533827	1.91953	40282	49.89	chr7	protein_coding	WD repeat domain 62 [Source:MGI Symbol;Acc:MGI:1923696]
Zfp146	DNN	11.6546	-2.47619	-0.148996	2.28249	-0.17142	0.0232123	-0.0695126	-2.83331	0.000514499	0.653338	0.0147229	D	N	N	3.09745	ENSMUSG00000037029	1891.45	-0.0934545	0.000282738	-0.0332232	-2.24823	0.867374	0.994763	0.8292	0.0442159	1.52689e+06	FALSE	1.94991	0.309724	-2.65825	-0.211133	2.62296	0.51374	0.420049	0.756551	0.330011	0.089316	0.432303	1.0164	8482	44.68	chr7	protein_coding	zinc finger protein 146 [Source:MGI Symbol;Acc:MGI:1347092]
Mgarp	DNN	10.0394	-3.40919	-0.280217	0.00992241	-0.226377	-0.542594	0.875459	0.660814	0.00156726	0.532504	0.493337	D	N	N	2.30524	ENSMUSG00000037161	528.91	-0.0633343	-0.00333368	0.178773	0.182157	0.834456	0.994783	0.730671	0.521133	239324	FALSE	1.53002	0.544396	-3.847	-0.608406	0.0376199	0.961542	0.618198	0.801079	0.416285	0.0899655	0.546001	0.888861	8327	44.53	chr3	protein_coding	mitochondria localized glutamic acid rich protein [Source:MGI Symbol;Acc:MGI:1914999]
Tacc3	DNN	11.1418	-2.39943	-1.82884	2.24602	-0.312727	0.737033	1.16757	-2.99864	0.0305631	0.0811317	0.0728258	D	N	N	5.21597	ENSMUSG00000037313	877.577	-0.082334	0.00397754	0.224423	-0.997702	0.824239	0.994808	0.695075	0.26353	896681	FALSE	0.075921	0.559509	-3.03316	-2.51185	3.39319	1.06182	1.0455	1.53352	0.422307	0.0900294	0.56896	1.34919	20868	47.92	chr5	protein_coding	transforming, acidic coiled-coil containing protein 3 [Source:MGI Symbol;Acc:MGI:1341163]
Vash2	DNN	10.3338	-2.03775	-1.87888	1.50941	0.331998	0.45704	-0.625202	0.190736	0.0395997	0.0555181	0.12904	D	N	N	1.60498	ENSMUSG00000037568	610.169	0.1207	0.00350809	-0.161489	0.0770871	0.822212	0.994854	0.756849	0.562112	376327	FALSE	0.17199	0.47483	-2.53767	-2.34857	2.40022	0.868545	0.837704	1.15934	0.406954	0.0898975	0.519937	0.83969	31651	50.47	chr1	protein_coding	vasohibin 2 [Source:MGI Symbol;Acc:MGI:2444826]
1700003F12Rik	DNN	6.50794	-4.78232	-1.22186	-0.223643	0.526469	0.856386	1.15371	2.74132	0.00185357	0.190812	0.406918	D	N	N	5.27788	ENSMUSG00000038523	43.7535	0.115518	0.00238618	0.165393	0.395679	0.785432	0.99503	0.724816	0.426778	2681.36	FALSE	0.286409	0.668631	-5.5725	-2.35666	-0.593332	1.53198	1.28204	1.00483	0.448684	0.0900694	0.563757	1.07078	2919	54.27	chr2	protein_coding	RIKEN cDNA 1700003F12 gene [Source:MGI Symbol;Acc:MGI:1922730]
Pclaf	DNN	11.1282	-2.89101	-1.82384	0.737208	-1.03808	1.36545	-0.393718	1.15842	0.00254265	0.058401	0.295864	D	N	N	3.95566	ENSMUSG00000040204	660.812	-0.457327	0.0109008	-0.104717	0.41876	0.511032	0.995299	0.79488	0.447897	961293	FALSE	0.00835603	0.462358	-3.25002	-2.27274	1.42334	0.798575	0.808952	0.890148	0.542323	0.0907902	0.50372	0.898503	13030	41.04	chr9	protein_coding	PCNA clamp associated factor [Source:MGI Symbol;Acc:MGI:1915276]
Abhd11	DNN	11.5775	-1.5572	-0.832254	1.86527	0.464915	0.460774	0.814728	-2.50982	0.0481856	0.325887	0.0377137	D	N	N	4.25024	ENSMUSG00000040532	2381.37	0.286486	0.0088908	0.406356	-1.93434	0.797158	0.995348	0.643923	0.0705195	1.63674e+06	FALSE	0.247844	0.299681	-1.78743	-1.03291	2.20575	0.503436	0.465486	0.724396	0.351574	0.0899158	0.507638	0.968943	3024	56.05	chr5	protein_coding	abhydrolase domain containing 11 [Source:MGI Symbol;Acc:MGI:1916008]
Apoc1	DNN	6.25084	-8.13298	0.3276	-0.0331996	0.462042	6.94473	0.324852	-0.246189	0.00168608	0.504951	0.447499	D	N	N	7.97781	ENSMUSG00000040564	81.0569	0.129162	0.0175072	0.055453	0.0196535	0.789008	0.995354	0.800651	0.53388	6127.27	FALSE	1.62875	0.594708	-8.24906	0.718482	-0.734815	2.87168	0.637402	1.01495	0.437655	0.092608	0.523297	1.01482	3180	52.26	chr7	protein_coding	apolipoprotein C-I [Source:MGI Symbol;Acc:MGI:88053]
Dnph1	DNN	8.27011	-2.2395	-0.467145	0.350641	0.466264	1.43358	0.7022	-1.85397	0.0174129	0.473516	0.425779	D	N	N	4.45602	ENSMUSG00000040658	228.072	0.197661	0.0131377	0.204819	-0.792219	0.78503	0.995367	0.737391	0.321951	28446.6	FALSE	0.473831	0.427373	-2.63224	-0.760789	0.701365	0.767214	0.573038	0.757724	0.407359	0.091185	0.519287	1.02722	2914	52.64	chr17	protein_coding	2'-deoxynucleoside 5'-phosphate N-hydrolase 1 [Source:MGI Symbol;Acc:MGI:3039376]
Utp4	DNN	12.3305	-1.96239	0.285448	1.56403	-0.572631	1.1353	-0.407	-2.14643	0.00553707	0.639432	0.0683048	D	N	N	4.26136	ENSMUSG00000041438	3424.64	-0.377559	0.0253368	-0.205457	-1.62411	0.737204	0.99546	0.805963	0.103421	3.82661e+06	FALSE	0.429471	0.280738	-2.13777	0.365259	1.87039	0.464875	0.393264	0.667497	0.351973	0.094503	0.431975	0.885237	29453	46.05	chr8	protein_coding	UTP4 small subunit processome component [Source:MGI Symbol;Acc:MGI:1096573]
Ncapg2	DNN	10.8808	-2.17501	-1.45096	0.777498	-0.884254	0.410562	0.870206	-0.717864	0.00503665	0.0772231	0.300399	D	N	N	2.88289	ENSMUSG00000042029	672.686	-0.567779	0.00644763	0.385265	-0.362675	0.497753	0.995524	0.639613	0.499583	395202	FALSE	0.076093	0.331413	-2.42217	-1.69856	1.14194	0.55709	0.547027	0.704198	0.447297	0.0897721	0.532038	0.758351	58330	40.27	chr12	protein_coding	non-SMC condensin II complex, subunit G2 [Source:MGI Symbol;Acc:MGI:1923294]
Filip1l	DNN	13.5463	-1.49652	-0.896013	1.72897	0.667997	-0.62993	0.962642	-2.38711	0.0355875	0.303014	0.0339842	D	N	N	4.64768	ENSMUSG00000043336	9581.01	0.507632	-0.0193404	0.637042	-2.01266	0.662831	0.995652	0.517459	0.0378763	4.47451e+07	FALSE	0.215367	0.243538	-1.65005	-1.03027	1.95644	0.399951	0.382719	0.580121	0.32901	0.0917933	0.491806	0.775589	220034	42.04	chr16	protein_coding	filamin A interacting protein 1-like [Source:MGI Symbol;Acc:MGI:1925999]
Ubtd2	DNN	10.7428	-1.62367	-0.713024	1.56505	-0.505822	0.612311	0.78864	-2.19433	0.0437286	0.385555	0.0808292	D	N	N	4.1011	ENSMUSG00000044949	921.676	-0.291445	0.0104389	0.360395	-1.51442	0.776138	0.995758	0.6666	0.134563	228884	FALSE	0.515662	0.318566	-1.87964	-0.928019	1.96248	0.540616	0.48262	0.762473	0.367669	0.0902722	0.509984	0.998943	61318	40.48	chr11	protein_coding	ubiquitin domain containing 2 [Source:MGI Symbol;Acc:MGI:2444752]
Erfe	DNN	15.5889	-4.11838	-0.655801	0.504521	-2.16508	0.600781	-0.248928	-0.846717	5.33642e-05	0.352763	0.36021	D	N	N	3.86151	ENSMUSG00000047443	11728	-1.54385	0.00367721	-0.0566936	-0.236085	0.0849105	0.995917	0.805996	0.504727	3.63114e+08	FALSE	0.00264269	0.528463	-4.46496	-1.24249	1.19578	0.892525	0.732126	0.876033	0.890868	0.0899763	0.512827	0.890005	7788	55.66	chr1	protein_coding	erythroferrone [Source:MGI Symbol;Acc:MGI:3606476]
Zbtb33	DNN	9.14371	-2.29441	-0.942714	2.97287	-0.0644487	1.28218	0.888335	-3.20145	0.0339508	0.250398	0.0273079	D	N	N	5.43641	ENSMUSG00000048047	311.919	-0.0140344	0.00750547	0.179348	-1.25575	0.848509	0.995957	0.731332	0.215153	46942.2	FALSE	2.28878	0.535735	-2.90012	-1.63852	3.88322	1.01374	0.856375	1.43431	0.410633	0.090358	0.544749	1.53583	7254	40.14	chrX	protein_coding	zinc finger and BTB domain containing 33 [Source:MGI Symbol;Acc:MGI:1927290]
Zfp518a	DNN	10.0174	-1.65644	0.000964784	0.872912	-0.614074	0.798691	-0.307055	-1.41559	0.0182088	0.674455	0.279334	D	N	N	3.13541	ENSMUSG00000049164	588.052	-0.44966	0.0229867	-0.174855	-1.02506	0.715412	0.996024	0.823184	0.252941	100591	FALSE	0.238614	0.247923	-1.80911	-0.00124699	1.08686	0.410832	0.350495	0.556505	0.327605	0.0932175	0.398993	0.726321	23243	37.03	chr19	protein_coding	zinc finger protein 518A [Source:MGI Symbol;Acc:MGI:1919922]
Rpp38	DNN	10.4615	-2.00957	0.109381	2.29066	-0.97295	1.2663	-0.378549	-4.2235	0.045521	0.62215	0.0496238	D	N	N	6.8413	ENSMUSG00000049950	861.045	-0.385216	0.00924058	-0.0976572	-2.99861	0.56947	0.996071	0.795042	0.0513145	703761	FALSE	0.929196	0.481904	-2.53872	0.193045	3.12383	0.889979	0.549244	1.257	0.515729	0.0905364	0.507544	1.73953	3695	44.98	chr2	protein_coding	ribonuclease P/MRP 38 subunit [Source:MGI Symbol;Acc:MGI:2443607]
9030619P08Rik	DNN	5.36779	-5.67383	-0.272621	0.304169	0.434284	0.850624	-3.61186	5.40073	0.0479002	0.464673	0.382738	D	N	N	10.2975	ENSMUSG00000053168	15.8604	0.0404541	0.00148158	-0.174755	0.0500919	0.79883	0.996228	0.698257	0.525221	647.13	FALSE	0.0315602	1.17457	-7.36603	-2.07076	3.32724	4.20703	0.811193	1.05344	0.470894	0.0901385	0.600023	1.01626	4224	47.99	chr15	transcribed_unprocessed_pseudogene	RIKEN cDNA 9030619P08 gene [Source:MGI Symbol;Acc:MGI:3612405]
Msra	DNN	10.8675	-1.56575	-0.66117	1.94825	-0.0172553	0.666302	0.959217	-2.74263	0.0323359	0.451251	0.0220139	D	N	N	4.3854	ENSMUSG00000054733	1341.76	-0.00865043	0.0166655	0.585742	-2.32536	0.881051	0.996287	0.537041	0.023469	362862	FALSE	0.140547	0.263652	-1.74382	-0.8032	2.20934	0.437781	0.401377	0.634846	0.296233	0.0912925	0.515	0.849674	333279	45.04	chr14	protein_coding	methionine sulfoxide reductase A [Source:MGI Symbol;Acc:MGI:106916]
Lig1	DNN	10.7939	-2.40079	-1.5893	1.11395	-0.658946	0.552662	0.973617	-0.732715	0.0163809	0.0924843	0.197105	D	N	N	2.91794	ENSMUSG00000056394	641.237	-0.241262	0.00419918	0.24726	-0.235141	0.723305	0.99635	0.694009	0.512538	425512	FALSE	0.0281135	0.475886	-2.84503	-2.09813	1.98784	0.847491	0.837094	1.04664	0.443031	0.089945	0.554071	0.861551	34151	46.61	chr7	protein_coding	ligase I, DNA, ATP-dependent [Source:MGI Symbol;Acc:MGI:101789]
Bloc1s4	DNN	9.78781	-2.13769	-0.392846	2.99636	-0.12576	1.32113	0.260091	-2.59139	0.00476148	0.582194	0.00148607	D	N	N	4.29837	ENSMUSG00000060708	657.025	-0.0664228	0.0229719	0.108297	-1.95334	0.870312	0.996501	0.820825	0.0745082	100134	FALSE	0.101924	0.31484	-2.35168	-0.539184	3.30386	0.531624	0.444112	0.770792	0.330881	0.0937854	0.442092	1.0269	1273	55.46	chr5	protein_coding	biogenesis of lysosomal organelles complex-1, subunit 4, cappuccino [Source:MGI Symbol;Acc:MGI:1929230]
Blnk	DNN	12.6423	-3.42916	-0.351053	1.62284	0.350381	0.377967	0.621305	-3.23529	1.20381e-05	0.5635	0.0888867	D	N	N	4.58495	ENSMUSG00000061132	4106.27	0.169008	0.00451579	0.214941	-2.38541	0.827903	0.996513	0.746515	0.0577307	1.25221e+07	FALSE	0.35395	0.37795	-3.63716	-0.545663	2.18298	0.624658	0.504775	0.916224	0.377907	0.0897598	0.500357	1.28327	65609	44.66	chr19	protein_coding	B cell linker [Source:MGI Symbol;Acc:MGI:96878]
Rpl15-ps3	DNN	12.8703	-1.66568	-2.01023	2.1934	0.386236	0.673683	1.95124	-2.14548	0.0249096	0.00426535	0.0127049	D	N	N	5.15663	ENSMUSG00000061167	5551.14	0.247295	0.0149049	1.58865	-1.62109	0.838446	0.996514	0.0874559	0.10394	1.02775e+07	FALSE	0.21815	0.280487	-1.85998	-2.167	2.47771	0.466444	0.45842	0.679384	0.329201	0.0909711	0.644963	0.884355	615	53.33	chr9	processed_pseudogene	ribosomal protein L15, pseudogene 3 [Source:MGI Symbol;Acc:MGI:3782952]
Rab44	DNN	6.74236	-3.97063	-0.872426	-0.325174	-0.102893	3.37528	0.0345689	3.89122	0.00844757	0.260481	0.382137	D	N	N	7.40397	ENSMUSG00000064147	45.3243	-0.017237	0.00849433	0.00664066	0.531028	0.828506	0.996612	0.805389	0.381146	2200.75	FALSE	0.294134	0.768011	-4.79236	-2.35006	-1.61448	1.54286	1.19905	1.02525	0.445847	0.0906594	0.541209	1.15185	34836	49.73	chr17	protein_coding	RAB44, member RAS oncogene family [Source:MGI Symbol;Acc:MGI:3045302]
Hmgb1	DNN	16.0722	-1.45497	-0.782288	1.80396	-0.973065	0.259689	0.705379	-1.90452	0.0494301	0.375089	0.0298008	D	N	N	3.84266	ENSMUSG00000066551	33211.6	-0.786511	0.00698754	0.412601	-1.47816	0.374578	0.996635	0.676665	0.117851	3.7358e+08	FALSE	0.604982	0.252704	-1.62316	-0.922018	2.04702	0.416084	0.391902	0.60366	0.363197	0.0893021	0.453832	0.783296	137788	45.87	chr5	protein_coding	high mobility group box 1 [Source:MGI Symbol;Acc:MGI:96113]
Gm6505	DNN	5.13614	-6.10123	0.173941	-0.0260111	1.71142	5.41053	-1.88615	1.69646	0.0210275	0.529631	0.448774	D	N	N	10.7046	ENSMUSG00000070522	44.0956	0.202844	0.00629813	-0.145324	0.0366145	0.672428	0.996717	0.724727	0.529164	1860.01	FALSE	0.138976	0.977044	-7.13437	0.772976	-0.789299	3.35397	0.716573	1.01517	0.522193	0.090437	0.577416	1.01598	648	48.92	chr3	processed_pseudogene	predicted pseudogene 6505 [Source:MGI Symbol;Acc:MGI:3648080]
Ccl19	DNN	12.3622	-2.43058	0.645584	0.367004	-0.560881	0.870832	1.18248	-2.34112	0.0126115	0.379487	0.415585	D	N	N	4.95532	ENSMUSG00000071005	5297.86	-0.211171	0.00713522	0.362037	-1.01381	0.759631	0.996732	0.609312	0.259535	3.36684e+07	FALSE	0.369501	0.458591	-2.83783	1.03042	0.767528	0.806814	0.62175	0.779362	0.425357	0.0902022	0.608917	1.18951	2053	52.31	chr4	protein_coding	chemokine (C-C motif) ligand 19 [Source:MGI Symbol;Acc:MGI:1346316]
Neu2	DNN	11.0466	-4.77024	1.8922	0.33633	-5.467	2.7993	-0.351222	-4.81819	0.00532636	0.131199	0.384655	D	N	N	13.4357	ENSMUSG00000079434	2588.72	-4.72365	0.00498767	-0.0364037	-0.58232	0.000828858	0.996905	0.78849	0.363902	4.88154e+07	TRUE	0.912537	0.910921	-5.75852	3.36684	1.87306	1.80761	1.90265	0.991658	1.42864	0.0902842	0.550743	1.19562	87957	46.23	chr1	protein_coding	neuraminidase 2 [Source:MGI Symbol;Acc:MGI:1344417]
Haus3	DNN	11.2412	-2.0304	0.189797	1.03841	-1.14694	0.992993	-0.616555	-1.10526	0.0272472	0.616527	0.213914	D	N	N	3.86174	ENSMUSG00000079555	1259.66	-0.625638	0.00964031	-0.191192	-0.439434	0.393785	0.996912	0.750719	0.446812	902653	FALSE	2.07267	0.421589	-2.42163	0.311541	1.69784	0.74295	0.514897	0.915123	0.580636	0.0904876	0.509812	0.871338	15648	36.29	chr5	protein_coding	HAUS augmin-like complex, subunit 3 [Source:MGI Symbol;Acc:MGI:2387633]
Gm13502	DNN	9.56528	-2.9042	0.409824	1.75279	-0.603773	1.42704	-1.48603	-3.22708	0.00468538	0.486591	0.104512	D	N	N	6.74392	ENSMUSG00000083287	456.729	-0.203778	0.00959447	-0.412258	-1.54274	0.750893	0.996953	0.564286	0.171989	208797	FALSE	0.244979	0.498487	-3.3371	0.746254	2.73007	0.886993	0.601996	1.27713	0.437681	0.090621	0.654548	1.63161	684	38.6	chr2	processed_pseudogene	predicted gene 13502 [Source:MGI Symbol;Acc:MGI:3649894]
Gm5802	DNN	6.7663	-7.9069	0.214926	0.561591	-1.32754	7.35466	0.0235901	-7.31682	0.0035878	0.512282	0.315517	D	N	N	16.0226	ENSMUSG00000114488	54.6886	-0.141503	0.00745693	-0.0112792	-0.706163	0.733018	0.997222	0.798133	0.326909	5869.33	FALSE	0.336136	0.958482	-8.76447	0.809828	4.34629	3.08458	0.723566	1.17739	0.489979	0.0905833	0.55171	1.35083	701	54.49	chr14	processed_pseudogene	predicted gene 5802 [Source:MGI Symbol;Acc:MGI:3643080]
Kif20a	DNU	9.5962	-4.1208	-1.60382	5.38033	-0.294657	1.7476	-1.53444	-0.99261	0.00379102	0.156756	0.00480812	D	N	U	4.5693	ENSMUSG00000003779	276.721	-0.0478142	0.00513689	-0.196035	-0.150441	0.818248	0.925021	0.700115	0.515268	126324	FALSE	0.0366827	0.744228	-4.86232	-2.99777	6.52046	1.40295	1.78638	2.0074	0.445802	0.0902411	0.58166	0.946512	8665	46.89	chr18	protein_coding	kinesin family member 20A [Source:MGI Symbol;Acc:MGI:1201682]
Srm	DNU	12.1839	-2.912	-0.343062	2.91132	0.345669	0.595139	-0.471705	-1.43612	1.54521e-06	0.631522	0.000425912	D	N	U	2.84864	ENSMUSG00000006442	3119.03	0.227941	0.0145901	-0.254233	-0.993721	0.852355	0.950516	0.786819	0.265359	3.46264e+06	FALSE	0.241154	0.265738	-3.02947	-0.436163	3.13164	0.433439	0.383123	0.641663	0.31432	0.0907789	0.428308	0.764545	3491	58.58	chr4	protein_coding	spermidine synthase [Source:MGI Symbol;Acc:MGI:102690]
Shmt1	DNU	11.7922	-3.03989	-1.63576	3.72064	-0.13282	1.13613	0.691969	-2.87621	0.000204891	0.0635115	0.000729303	D	N	U	4.83713	ENSMUSG00000020534	1638.89	-0.0541639	0.0126517	0.228377	-1.87076	0.858804	0.979518	0.731481	0.109351	1.59561e+06	FALSE	0.406386	0.39182	-3.29118	-1.97588	4.13435	0.657056	0.662939	0.967428	0.368267	0.0909827	0.511934	1.31159	23615	46.31	chr11	protein_coding	serine hydroxymethyltransferase 1 (soluble) [Source:MGI Symbol;Acc:MGI:98299]
Glrx5	DNU	11.677	-2.33826	-1.4248	3.82864	0.386233	1.08007	0.853421	-2.82167	0.000503353	0.0668287	4.47784e-06	D	N	U	5.1414	ENSMUSG00000021102	2442.46	0.246355	0.0237577	0.462995	-2.34316	0.837943	0.981837	0.612924	0.0276567	1.6342e+06	FALSE	0.0537073	0.28202	-2.49666	-1.6061	4.03743	0.464861	0.459391	0.678825	0.330221	0.0938563	0.506102	0.915028	10219	51.86	chr12	protein_coding	glutaredoxin 5 [Source:MGI Symbol;Acc:MGI:1920296]
Knstrn	DNU	10.0525	-5.44355	-1.62638	4.21171	-0.224274	3.20109	-0.0224419	-4.18551	2.2248e-06	0.120743	0.00874949	D	N	U	7.63332	ENSMUSG00000027331	365.888	-0.0487642	0.0132495	-0.0115556	-1.54507	0.83194	0.990971	0.811653	0.189406	217007	FALSE	0.0281522	0.604161	-5.8219	-2.48606	5.19903	1.02738	1.17684	1.66339	0.426464	0.0914659	0.523534	2.105	39955	45.36	chr2	protein_coding	kinetochore-localized astrin/SPAG5 binding [Source:MGI Symbol;Acc:MGI:1289298]
Rab5if	DNU	11.4712	-1.69141	-0.335762	2.57513	0.32229	0.967379	-0.243437	-1.70714	0.0478055	0.5824	0.0125648	D	N	U	3.24025	ENSMUSG00000027637	2459.11	0.162151	0.012908	-0.0919225	-0.919162	0.837684	0.991218	0.817321	0.287331	1.29486e+06	FALSE	0.548149	0.360377	-2.01172	-0.504667	3.00826	0.621965	0.485696	0.891984	0.367485	0.0909335	0.463641	0.957461	10436	46.92	chr2	protein_coding	RAB5 interacting factor [Source:MGI Symbol;Acc:MGI:1914638]
Rad51ap1	DNU	9.4913	-2.29883	-2.08171	4.86622	-0.644974	1.40007	-0.767083	-0.627136	0.0473299	0.0626271	0.00159099	D	N	U	3.43926	ENSMUSG00000030346	331.126	-0.168948	0.00680646	-0.142654	-0.140536	0.757046	0.992945	0.750351	0.530947	111135	FALSE	0.0770003	0.587495	-3.0274	-2.78944	5.62005	1.1641	1.11668	1.50692	0.45063	0.0903211	0.540932	0.899888	16538	43.95	chr6	protein_coding	RAD51 associated protein 1 [Source:MGI Symbol;Acc:MGI:1098224]
Clmp	DNU	11.4786	-3.79928	-0.338052	3.10965	-0.0617872	1.07731	0.134761	-1.74672	4.76112e-06	0.553499	0.00645774	D	N	U	3.02058	ENSMUSG00000032024	1618.81	-0.022186	0.011074	0.0374096	-0.795285	0.861185	0.993678	0.820425	0.323411	1.2007e+06	FALSE	1.03697	0.407635	-4.02263	-0.557764	3.61197	0.676294	0.530124	1.0216	0.37294	0.090709	0.479083	0.992579	99358	45.72	chr9	protein_coding	CXADR-like membrane protein [Source:MGI Symbol;Acc:MGI:1918816]
Scara3	DNU	11.0912	-2.15269	-2.53558	4.7596	0.378575	-0.916764	2.35075	-3.45292	0.0161952	0.00325184	1.9634e-05	D	N	U	7.099	ENSMUSG00000034463	1382.35	0.172814	-0.0105936	1.60545	-2.51635	0.816428	0.994307	0.141607	0.0557205	1.31886e+06	FALSE	0.119815	0.399861	-2.49479	-2.82006	5.11722	0.693057	0.673646	0.975554	0.389209	0.0905575	1.02193	1.37806	34542	48.2	chr14	protein_coding	scavenger receptor class A, member 3 [Source:MGI Symbol;Acc:MGI:2444418]
Ctu1	DNU	7.94037	-3.2113	-0.398634	4.02417	-0.0274771	0.166411	0.449098	-0.0471379	0.016634	0.445095	0.0185721	D	N	U	0.690124	ENSMUSG00000038888	186.498	-0.00182963	0.000495554	0.0581881	0.000989811	0.839079	0.995102	0.789899	0.560283	44771	FALSE	2.1287	0.677642	-3.99336	-1.1144	5.22075	1.34734	0.733652	1.90324	0.435049	0.0899802	0.536746	0.918153	6283	53.35	chr7	protein_coding	cytosolic thiouridylase subunit 1 [Source:MGI Symbol;Acc:MGI:2385277]
Gm9797	DNU	8.01937	-9.62431	0.325481	8.34573	0.945519	19.8414	-1.41635	-19.6631	0.000241925	0.480391	0.00339777	D	N	U	41.8664	ENSMUSG00000045455	289.39	0.191189	0.0124904	-0.190489	-5.79495	0.708729	0.995795	0.704128	0.0490952	49327.4	FALSE	0.82861	0.749949	-21.4674	0.881372	20.7806	2.81074	0.705574	3.17344	0.488805	0.091413	0.578861	4.09009	613	49.76	chr10	transcribed_processed_pseudogene	predicted pseudogene 9797 [Source:MGI Symbol;Acc:MGI:3704349]
Gm2897	DNU	8.16404	-5.17188	-1.66072	5.68005	-0.458527	3.20408	1.46161	-4.73898	8.59029e-05	0.126331	0.00126026	D	N	U	9.8632	ENSMUSG00000079410	109.836	-0.0959168	0.0106261	0.21181	-1.61881	0.80137	0.996904	0.693569	0.191062	10700.5	FALSE	0.233529	0.646735	-5.73132	-2.67158	6.61866	1.23895	1.33228	1.76224	0.441155	0.0909604	0.580953	2.44506	27556	42.85	chr14	protein_coding	predicted gene 2897 [Source:MGI Symbol;Acc:MGI:3781075]
Fndc5	NDN	9.07279	-0.581128	-3.15816	1.75396	0.544224	-2.06314	0.363095	-1.61779	0.394148	0.00226849	0.107469	N	D	N	4.58825	ENSMUSG00000001334	250.663	0.180802	-0.0143502	0.0783224	-0.497264	0.766873	0.827714	0.797867	0.41354	131860	FALSE	0.152912	0.513077	-1.35173	-3.56159	2.79468	0.710395	0.895929	1.32915	0.43436	0.0915594	0.514626	0.971788	7595	53.06	chr4	protein_coding	fibronectin type III domain containing 5 [Source:MGI Symbol;Acc:MGI:1917614]
Ube2c	NDN	10.7444	-1.04725	-2.73841	1.4288	-0.374017	-0.552092	-1.09326	0.847142	0.208469	0.0174618	0.15547	N	D	N	2.86651	ENSMUSG00000001403	568.346	-0.0958504	-0.00301157	-0.206818	0.234832	0.811997	0.832037	0.706703	0.498371	692054	FALSE	0.00691407	0.58617	-2.14928	-3.31196	2.79363	1.21367	1.06508	1.42968	0.430271	0.0899804	0.562539	0.915359	8925	50.81	chr2	protein_coding	ubiquitin-conjugating enzyme E2C [Source:MGI Symbol;Acc:MGI:1915862]
Prkcsh	NDN	10.8152	-0.0683173	-2.60075	0.949743	0.209789	-1.34571	1.62504	0.516432	0.793202	3.79287e-06	0.247071	N	D	N	3.69697	ENSMUSG00000003402	1214.23	0.145977	-0.048163	1.34087	0.348627	0.876498	0.918643	0.135149	0.556318	400178	FALSE	0.197734	0.237356	-0.0956475	-2.69707	1.15292	0.320704	0.387668	0.540983	0.282092	0.108622	0.537505	0.612971	11417	53.91	chr9	protein_coding	protein kinase C substrate 80K-H [Source:MGI Symbol;Acc:MGI:107877]
Col5a3	NDN	12.439	-1.15811	-3.28342	2.30968	0.81577	-0.53452	1.91335	-1.76487	0.140234	5.32438e-09	0.00585236	N	D	N	5.02851	ENSMUSG00000004098	3683.74	0.628905	-0.0146091	1.60946	-1.32099	0.520776	0.929105	0.0704555	0.15618	9.23062e+06	FALSE	0.539071	0.257526	-1.34881	-3.37935	2.5445	0.423503	0.41648	0.622251	0.359257	0.0906425	0.58522	0.786114	45018	51.21	chr9	protein_coding	collagen, type V, alpha 3 [Source:MGI Symbol;Acc:MGI:1858212]
Col26a1	NDN	11.0972	-1.13549	-2.17144	0.70021	0.339561	0.356331	0.273691	0.361149	0.166168	0.00611975	0.328594	N	D	N	1.33073	ENSMUSG00000004415	1242.1	0.181668	0.00543442	0.105047	0.180139	0.837967	0.932281	0.817474	0.563366	953931	FALSE	0.215776	0.338159	-1.46784	-2.39063	1.05914	0.57406	0.565633	0.705646	0.358498	0.0896959	0.456484	0.740439	141451	49.72	chr5	protein_coding	collagen, type XXVI, alpha 1 [Source:MGI Symbol;Acc:MGI:2155345]
Mymk	NDN	9.9506	-0.00474787	-5.07364	0.664298	1.61881	-5.41217	-4.10063	-1.14134	0.71387	0.0403421	0.286064	N	D	N	12.273	ENSMUSG00000009214	750.919	0.120737	-0.00586425	-0.188673	-0.0546338	0.740066	0.958603	0.687115	0.531302	2.55723e+06	TRUE	0.0493344	1.22978	-0.10617	-6.87739	6.69572	0.580971	3.35951	1.33459	0.494564	0.0904013	0.608511	0.988544	10544	50.68	chr2	protein_coding	myomaker, myoblast fusion factor [Source:MGI Symbol;Acc:MGI:1913389]
Kdelr3	NDN	12.0278	-0.741004	-2.94641	1.88352	-0.0984687	-0.603458	1.34468	-0.275157	0.347778	0.000185702	0.0549125	N	D	N	2.32176	ENSMUSG00000010830	2012.32	-0.0435769	-0.00816656	0.601602	-0.118261	0.864054	0.961777	0.469577	0.568785	2.27419e+06	FALSE	0.096282	0.368107	-1.14818	-3.15783	2.39556	0.579211	0.608926	0.906181	0.357282	0.0900865	0.685042	0.763162	11329	49.36	chr15	protein_coding	KDEL (Lys-Asp-Glu-Leu) endoplasmic reticulum protein retention receptor 3 [Source:MGI Symbol;Acc:MGI:2145953]
Etv5	NDN	11.0634	-0.109236	-1.85659	1.0363	0.779293	-1.13958	1.06375	-0.491722	0.769175	0.0218055	0.212585	N	D	N	3.47435	ENSMUSG00000013089	1834.89	0.473463	-0.018297	0.487373	-0.240386	0.577667	0.963503	0.556937	0.547244	1.1272e+06	FALSE	0.113251	0.339175	-0.196499	-2.0929	1.45982	0.407951	0.564286	0.754774	0.432369	0.0921897	0.585614	0.74583	58411	46.37	chr16	protein_coding	ets variant 5 [Source:MGI Symbol;Acc:MGI:1096867]
Ptprs	NDN	10.858	-0.16613	-1.59311	-0.570194	0.391232	-0.751125	0.753485	1.49998	0.762752	0.0472147	0.383608	N	D	N	3.39582	ENSMUSG00000013236	1299.27	0.222589	-0.0134585	0.343396	0.900217	0.827958	0.963617	0.67876	0.296619	546681	FALSE	0.057106	0.318599	-0.27729	-1.81282	-0.834754	0.39859	0.52671	0.646709	0.353462	0.0908172	0.504348	0.864199	64058	55.76	chr17	protein_coding	protein tyrosine phosphatase, receptor type, S [Source:MGI Symbol;Acc:MGI:97815]
Ncapg	NDN	10.2251	-0.356708	-3.98296	1.17035	-1.22213	0.154654	1.54612	-1.50621	0.478084	0.0381196	0.204669	N	D	N	4.42911	ENSMUSG00000015880	292.038	-0.124915	8.3028e-05	0.0965566	-0.129529	0.746167	0.968717	0.752687	0.512449	236958	TRUE	0.0388504	1.00266	-3.78896	-5.42455	6.21851	0.761294	2.41176	2.19932	0.485802	0.0900646	0.56692	0.981293	30628	36.05	chr5	protein_coding	non-SMC condensin I complex, subunit G [Source:MGI Symbol;Acc:MGI:1930197]
E2f2	NDN	8.30991	-0.246169	-2.48475	-0.0171549	1.95502	-0.841137	1.95886	2.50986	0.614041	0.0405009	0.48555	N	D	N	7.26488	ENSMUSG00000018983	489.859	0.760317	-0.00385135	0.324361	0.606343	0.264675	0.974067	0.607681	0.366603	328438	FALSE	0.606675	0.634254	-0.896377	-3.21732	-0.0502605	0.578247	1.22529	0.845572	1.05689	0.0900622	0.648993	1.09978	23664	51.66	chr4	protein_coding	E2F transcription factor 2 [Source:MGI Symbol;Acc:MGI:1096341]
Plagl1	NDN	13.6137	-0.0837929	-2.11331	1.1128	-0.707001	-0.400939	0.825412	-0.920247	0.775483	0.00709317	0.187655	N	D	N	2.8536	ENSMUSG00000019817	6358.51	-0.417426	-0.00657997	0.357809	-0.475997	0.639305	0.97558	0.66071	0.454179	1.86299e+07	FALSE	0.155475	0.333684	-0.151406	-2.32753	1.53196	0.402037	0.552083	0.753437	0.412109	0.0897654	0.522563	0.781372	71191	43.04	chr10	protein_coding	pleiomorphic adenoma gene-like 1 [Source:MGI Symbol;Acc:MGI:1100874]
Igf1	NDN	13.6207	-0.374846	-3.61058	0.915532	-0.494423	-1.3803	1.65735	1.13136	0.632691	3.39911e-07	0.251994	N	D	N	4.66343	ENSMUSG00000020053	5098.43	-0.26386	-0.0218086	1.00159	0.594471	0.77935	0.97687	0.297606	0.406538	2.02638e+07	FALSE	0.697328	0.343029	-0.63274	-3.76584	1.33026	0.455864	0.559212	0.743717	0.379087	0.0933908	0.800349	0.822249	78778	41.03	chr10	protein_coding	insulin-like growth factor 1 [Source:MGI Symbol;Acc:MGI:96432]
Igfbp3	NDN	10.0021	0.635925	-2.52556	1.26998	-0.0668971	-1.06691	0.473157	-1.39098	0.39439	0.00725255	0.161907	N	D	N	2.99795	ENSMUSG00000020427	859.748	-0.0228969	-0.00996298	0.125697	-0.531241	0.856853	0.978957	0.784875	0.410813	657098	FALSE	0.10659	0.44484	1.15831	-2.87276	2.03957	0.615932	0.764031	1.02472	0.386152	0.090548	0.504687	0.924995	7838	49.11	chr11	protein_coding	insulin-like growth factor binding protein 3 [Source:MGI Symbol;Acc:MGI:96438]
Sdc1	NDN	10.6322	-0.178958	-1.78443	1.48198	-0.206107	-1.14969	0.460779	0.995373	0.78134	0.00952141	0.0743548	N	D	N	2.81195	ENSMUSG00000020592	1025.52	-0.134563	-0.0336905	0.252568	0.671311	0.874034	0.979714	0.794892	0.402236	277443	FALSE	0.0227122	0.254594	-0.255814	-1.9193	1.73251	0.343508	0.415426	0.602568	0.295306	0.0983093	0.420519	0.685085	22393	52.95	chr12	protein_coding	syndecan 1 [Source:MGI Symbol;Acc:MGI:1349162]
Cacng1	NDN	7.73142	1.48884	-2.55594	2.037	1.07176	-1.68902	1.59528	-0.817205	0.104213	0.0111609	0.0709644	N	D	N	5.17327	ENSMUSG00000020722	497.154	0.460859	-0.0136169	0.429995	-0.263801	0.49808	0.980401	0.548461	0.501278	174071	FALSE	0.392318	0.481394	2.03919	-2.97788	2.90291	0.81853	0.85752	1.25372	0.557662	0.0913301	0.674842	0.870065	13305	49.17	chr11	protein_coding	calcium channel, voltage-dependent, gamma subunit 1 [Source:MGI Symbol;Acc:MGI:1206582]
Atp2a3	NDN	10.7396	-0.455861	-3.55215	1.29679	0.356198	-1.70714	1.18556	2.12848	0.449697	0.00411839	0.175797	N	D	N	5.37738	ENSMUSG00000020788	861.069	0.0823096	-0.00766869	0.179474	0.497246	0.811326	0.980652	0.717273	0.404243	797605	FALSE	0.0263534	0.641507	-1.56474	-4.12045	2.9413	0.720697	1.15423	1.49444	0.437369	0.0904377	0.565266	1.03624	31876	51.79	chr11	protein_coding	ATPase, Ca++ transporting, ubiquitous [Source:MGI Symbol;Acc:MGI:1194503]
Galnt16	NDN	10.5666	-1.18695	-2.30683	2.00048	0.255282	-0.182926	1.56939	-2.06307	0.160846	0.00895369	0.0535615	N	D	N	4.07067	ENSMUSG00000021130	838.702	0.114079	-0.00216056	0.652798	-1.0289	0.84318	0.981948	0.429733	0.255311	354377	FALSE	0.592586	0.402428	-1.66172	-2.60996	2.60977	0.712718	0.683429	1.00956	0.37933	0.0896827	0.772001	1.08892	112696	47.64	chr12	protein_coding	polypeptide N-acetylgalactosaminyltransferase 16 [Source:MGI Symbol;Acc:MGI:1917754]
Serf1	NDN	10.4803	-0.425334	-2.85702	0.892856	-0.654633	-0.828315	0.837284	0.821328	0.571075	0.00039964	0.256701	N	D	N	3.14156	ENSMUSG00000021643	567.322	-0.33317	-0.0107763	0.30503	0.37502	0.687883	0.983441	0.679182	0.481676	245726	FALSE	0.346892	0.375051	-0.761797	-3.08271	1.3907	0.499756	0.627563	0.802114	0.420801	0.090515	0.533013	0.808824	6560	45.3	chr13	protein_coding	small EDRK-rich factor 1 [Source:MGI Symbol;Acc:MGI:1337114]
Esco2	NDN	9.03083	-0.881822	-2.00979	0.348912	0.0264215	0.579351	0.738449	-0.0916113	0.26111	0.0300773	0.42667	N	D	N	1.43583	ENSMUSG00000022034	269.697	0.0129051	0.00539786	0.211802	-0.0293698	0.859758	0.984488	0.729877	0.572141	47699.1	FALSE	0.0382335	0.432229	-1.45931	-2.38632	0.692767	0.729855	0.748991	0.756574	0.381572	0.0899676	0.52523	0.812814	14957	38.9	chr14	protein_coding	establishment of sister chromatid cohesion N-acetyltransferase 2 [Source:MGI Symbol;Acc:MGI:1919238]
Bmp1	NDN	12.4838	-0.322867	-2.16365	2.20574	0.501934	-0.609395	1.00448	-1.8589	0.692463	0.00359397	0.019237	N	D	N	3.9747	ENSMUSG00000022098	4227.78	0.29866	-0.0112392	0.500424	-1.20736	0.773398	0.984615	0.561884	0.1997	5.56539e+06	FALSE	0.12313	0.314743	-0.519201	-2.35259	2.56016	0.418736	0.518413	0.767906	0.366233	0.0903487	0.561876	0.931315	45677	50.38	chr14	protein_coding	bone morphogenetic protein 1 [Source:MGI Symbol;Acc:MGI:88176]
Shcbp1	NDN	10.7784	-1.45197	-2.52411	0.604549	-1.04115	0.486485	0.983455	0.797489	0.0824081	0.000995103	0.360646	N	D	N	3.30858	ENSMUSG00000022322	598.447	-0.692612	0.00712414	0.424934	0.399638	0.386511	0.985152	0.601249	0.480888	379040	FALSE	0.24356	0.344705	-1.7672	-2.72319	0.940401	0.592558	0.56954	0.696772	0.490406	0.0899019	0.562779	0.780279	43592	38.72	chr8	protein_coding	Shc SH2-domain binding protein 1 [Source:MGI Symbol;Acc:MGI:1338802]
Dscc1	NDN	8.8153	-0.476994	-3.24098	0.0495646	-0.54916	0.937289	1.22908	1.01392	0.481674	0.000756577	0.493657	N	D	N	3.72945	ENSMUSG00000022422	199.686	-0.198821	0.00728475	0.325997	0.342298	0.765046	0.985392	0.632165	0.47228	33237.6	FALSE	0.0285137	0.47336	-1.08831	-3.56953	0.123414	0.611223	0.808929	0.767193	0.426879	0.0902436	0.596446	0.8908	14393	44.48	chr15	protein_coding	DNA replication and sister chromatid cohesion 1 [Source:MGI Symbol;Acc:MGI:1919357]
Ccdc80	NDN	11.579	0.150563	-1.9563	1.2994	-0.0151761	-0.853233	1.12603	-1.07088	0.744179	0.0278677	0.151673	N	D	N	3.06532	ENSMUSG00000022665	2297.59	-0.00378365	-0.00965043	0.393856	-0.450304	0.864536	0.985915	0.600424	0.446377	1.89075e+06	FALSE	1.10483	0.403483	0.301248	-2.28581	1.93141	0.448432	0.686614	0.935921	0.371025	0.0904056	0.594992	0.856701	34676	41.87	chr16	protein_coding	coiled-coil domain containing 80 [Source:MGI Symbol;Acc:MGI:1915146]
Popdc2	NDN	11.8667	-0.85616	-2.9245	1.77271	1.23334	-0.430385	2.05979	-1.66487	0.282568	0.000231591	0.0680013	N	D	N	5.38839	ENSMUSG00000022803	3315.76	0.849824	-0.00575162	1.36475	-0.852191	0.275474	0.986225	0.189028	0.307922	7.51125e+06	FALSE	0.144405	0.37149	-1.27703	-3.1424	2.30496	0.608705	0.615575	0.910692	0.555468	0.0898233	0.928021	0.955044	16008	49.54	chr16	protein_coding	popeye domain containing 2 [Source:MGI Symbol;Acc:MGI:1930150]
Dgkg	NDN	10.4093	-1.73523	-3.08022	1.08642	-0.76804	1.05525	0.914215	0.299663	0.0805903	0.00208106	0.203935	N	D	N	3.03716	ENSMUSG00000022861	461.628	-0.272643	0.00741151	0.213598	0.0999905	0.683011	0.986362	0.713311	0.55495	213493	FALSE	0.43401	0.49487	-2.3441	-3.45573	2.02865	0.942861	0.851888	1.07395	0.464171	0.090293	0.547365	0.852984	188761	45.93	chr16	protein_coding	diacylglycerol kinase, gamma [Source:MGI Symbol;Acc:MGI:105060]
Ndc80	NDN	9.91062	-1.45036	-2.66703	0.39822	-0.481063	-0.0729675	0.682481	1.83662	0.110008	0.00443506	0.407092	N	D	N	3.07313	ENSMUSG00000024056	348.679	-0.187241	-0.000711087	0.194648	0.759343	0.785051	0.987352	0.738607	0.331441	151364	FALSE	0.118856	0.445192	-1.98493	-2.99922	0.802834	0.821537	0.761609	0.77829	0.412645	0.0897422	0.524005	1.02625	30758	41.67	chr17	protein_coding	NDC80 kinetochore complex component [Source:MGI Symbol;Acc:MGI:1914302]
Fam234a	NDN	11.1199	-0.0410744	-2.02797	1.56666	0.406588	-0.794338	0.671664	-0.0586816	0.787864	0.00551812	0.0741636	N	D	N	1.93127	ENSMUSG00000024187	1819.22	0.248219	-0.0165177	0.326305	-0.0298433	0.82771	0.987583	0.705943	0.583047	784178	FALSE	0.0546345	0.296586	-0.0684065	-2.20075	1.9067	0.372316	0.487901	0.707208	0.342085	0.0914402	0.478851	0.68117	32421	48.19	chr17	protein_coding	family with sequence similarity 234, member A [Source:MGI Symbol;Acc:MGI:2146854]
Ppic	NDN	13.3167	-0.42739	-2.06518	1.70027	-0.375339	-0.349132	0.584349	0.114873	0.601392	0.00813386	0.0640119	N	D	N	1.42369	ENSMUSG00000024538	5615.78	-0.201947	-0.00584055	0.243486	0.0616676	0.83232	0.988097	0.747781	0.579259	1.0533e+07	FALSE	0.0468395	0.330117	-0.688182	-2.27713	2.11752	0.454887	0.545971	0.796201	0.357311	0.0896756	0.480406	0.721013	11784	45.52	chr18	protein_coding	peptidylprolyl isomerase C [Source:MGI Symbol;Acc:MGI:97751]
Cdca5	NDN	8.52257	-0.580005	-3.42388	-0.39389	-0.714344	0.391289	0.889076	3.53877	0.329333	0.0345149	0.361829	N	D	N	5.53348	ENSMUSG00000024791	95.2417	-0.0992078	0.000993669	0.0801155	0.404278	0.775747	0.988403	0.766176	0.422018	31878.1	FALSE	0.00690969	0.871131	-3.67517	-4.52713	-2.33481	1.0804	1.90152	1.05936	0.467785	0.0900497	0.55669	1.08582	6795	50.11	chr19	protein_coding	cell division cycle associated 5 [Source:MGI Symbol;Acc:MGI:1915099]
Fasn	NDN	12.1021	-0.523332	-1.88971	0.195484	0.259244	-0.99577	0.962739	1.09729	0.50649	0.0241355	0.491662	N	D	N	3.31504	ENSMUSG00000025153	2546.64	0.128276	-0.0140041	0.388418	0.540248	0.848812	0.988882	0.622494	0.423402	3.11376e+06	FALSE	0.333241	0.361055	-0.870256	-2.15384	0.33184	0.512826	0.60417	0.65986	0.362407	0.0911278	0.559027	0.831849	18702	57.75	chr11	protein_coding	fatty acid synthase [Source:MGI Symbol;Acc:MGI:95485]
Itga7	NDN	13.6893	-0.443568	-3.47765	1.21764	-0.123786	-0.460183	2.43727	-1.2908	0.621784	1.52666e-08	0.15139	N	D	N	4.31204	ENSMUSG00000025348	6719.04	-0.0694488	-0.00968299	2.10675	-0.798844	0.873675	0.989117	0.0246424	0.336616	2.09199e+07	FALSE	0.164098	0.294101	-0.655243	-3.59664	1.55172	0.418192	0.476068	0.679265	0.318635	0.0899639	0.669202	0.790773	24465	49.99	chr10	protein_coding	integrin alpha 7 [Source:MGI Symbol;Acc:MGI:102700]
Cplx2	NDN	9.39315	-0.140569	-1.88171	-0.0872829	0.647754	-2.89805	0.333807	3.7061	0.758653	0.023606	0.504963	N	D	N	7.5857	ENSMUSG00000025867	443.853	0.354416	-2.43794	0.124943	3.06316	0.68378	0.0159717	0.8099	0.0159786	127701	FALSE	0.0548076	0.354135	-0.255247	-2.12568	-0.149295	0.421479	0.594302	0.648859	0.411382	0.827745	0.46742	1.17841	12569	52.31	chr13	protein_coding	complexin 2 [Source:MGI Symbol;Acc:MGI:104726]
Tspan17	NDN	10.3087	0.184428	-1.69204	1.66405	0.581854	-1.18534	0.869252	-0.441471	0.744648	0.0470481	0.0798452	N	D	N	3.07792	ENSMUSG00000025875	1318.55	0.303527	-0.0164385	0.214185	-0.186086	0.725342	0.989591	0.750921	0.556241	436036	FALSE	0.219944	0.364878	0.335739	-1.97905	2.17625	0.429528	0.613725	0.885184	0.404367	0.0917569	0.495031	0.766232	7400	56.31	chr13	protein_coding	tetraspanin 17 [Source:MGI Symbol;Acc:MGI:1921507]
Bard1	NDN	8.14225	-0.873741	-2.10911	-0.50406	-0.269168	0.287713	0.993881	1.28294	0.258273	0.0311919	0.364125	N	D	N	2.8337	ENSMUSG00000026196	118.702	-0.0940022	0.00226448	0.261812	0.421516	0.835385	0.98994	0.682313	0.442882	12603.9	FALSE	0.080289	0.470949	-1.5684	-2.54769	-1.10865	0.807471	0.83435	0.850805	0.401052	0.0898306	0.560943	0.921227	75649	40	chr1	protein_coding	BRCA1 associated RING domain 1 [Source:MGI Symbol;Acc:MGI:1328361]
Chrna1	NDN	13.8681	-0.44996	-2.09835	1.18052	0.280542	0.0671605	0.812138	-0.840363	0.572571	0.00883537	0.168952	N	D	N	2.0002	ENSMUSG00000027107	9901.12	0.146692	0.000901323	0.334301	-0.414667	0.847832	0.990784	0.671515	0.474923	3.61477e+07	FALSE	0.34806	0.345312	-0.745313	-2.32898	1.63608	0.476189	0.573416	0.787367	0.356811	0.0894778	0.522625	0.782811	17124	45.07	chr2	protein_coding	cholinergic receptor, nicotinic, alpha polypeptide 1 (muscle) [Source:MGI Symbol;Acc:MGI:87885]
Mdk	NDN	12.1385	-0.639125	-2.21844	1.15362	-0.0787796	-0.708262	1.28677	-0.558687	0.453378	0.00244817	0.171578	N	D	N	2.6325	ENSMUSG00000027239	2346.24	-0.0417468	-0.0135185	0.745569	-0.300378	0.874073	0.990888	0.413389	0.536392	2.26272e+06	FALSE	1.47799	0.309253	-0.913882	-2.39733	1.51747	0.471166	0.508518	0.707239	0.326541	0.0907801	0.646922	0.717767	2493	57.4	chr2	protein_coding	midkine [Source:MGI Symbol;Acc:MGI:96949]
Ect2	NDN	9.41551	-0.902986	-3.60986	-0.0430957	-0.539401	-0.262564	0.0149351	2.5803	0.235605	0.00371972	0.47317	N	D	N	3.3972	ENSMUSG00000027699	200.505	-0.12121	-0.00116716	0.000817767	0.508672	0.783578	0.991272	0.811397	0.395828	89363	FALSE	0.019475	0.646807	-2.32446	-4.17506	-0.167195	1.30608	1.16708	0.884432	0.4474	0.0899616	0.529885	1.06914	56657	40.49	chr3	protein_coding	ect2 oncogene [Source:MGI Symbol;Acc:MGI:95281]
Emilin1	NDN	11.1531	-0.192167	-2.46374	1.70167	0.438224	-1.60255	1.35453	-0.489844	0.766165	0.000264198	0.0519387	N	D	N	3.88515	ENSMUSG00000029163	1540.64	0.274376	-0.0367162	0.875526	-0.277624	0.815897	0.992328	0.350603	0.55348	830391	FALSE	0.282154	0.290675	-0.299941	-2.61259	2.02663	0.378285	0.476739	0.6987	0.341912	0.100585	0.639881	0.690017	7876	56.53	chr5	protein_coding	elastin microfibril interfacer 1 [Source:MGI Symbol;Acc:MGI:1926189]
Bcat1	NDN	8.69543	-0.886975	-2.40667	2.3856	0.729165	0.0480857	0.789246	-0.780857	0.245651	0.0265356	0.059243	N	D	N	2.34735	ENSMUSG00000030268	278.148	0.228407	0.000181235	0.152641	-0.203606	0.711694	0.992897	0.74731	0.513429	83200.8	FALSE	0.110851	0.546493	-1.85371	-2.95818	3.44345	0.985233	0.991324	1.49143	0.462727	0.0898749	0.538851	0.893594	82350	46.28	chr6	protein_coding	branched chain aminotransferase 1, cytosolic [Source:MGI Symbol;Acc:MGI:104861]
Rab38	NDN	6.40412	0.120572	-6.04113	-0.262798	0.603881	-0.984017	4.19679	5.60666	0.671592	0.00345105	0.39407	N	D	N	11.3914	ENSMUSG00000030559	87.7468	0.0714865	-0.00191174	0.238397	0.468498	0.789212	0.993034	0.653833	0.397443	6857.53	FALSE	0.956272	0.9512	0.825975	-7.28157	-1.96307	0.576029	2.22498	1.0283	0.466476	0.0900831	0.632858	1.1441	61300	38.13	chr7	protein_coding	RAB38, member RAS oncogene family [Source:MGI Symbol;Acc:MGI:1919683]
Atp2a1	NDN	12.5038	-0.188507	-2.95495	0.929802	0.565625	-2.72962	1.23841	1.00421	0.752424	3.61172e-05	0.247615	N	D	N	5.53787	ENSMUSG00000030730	3368.33	0.323332	-2.30698	0.628899	0.53438	0.732855	0.0181071	0.467439	0.433084	9.84566e+06	FALSE	0.0123445	0.332842	-0.325959	-3.12536	1.32078	0.412359	0.546857	0.726939	0.386312	0.775051	0.645289	0.792238	17251	51.83	chr7	protein_coding	ATPase, Ca++ transporting, cardiac muscle, fast twitch 1 [Source:MGI Symbol;Acc:MGI:105058]
Tead2	NDN	7.95469	-0.131595	-1.99299	1.06682	0.603799	-0.00168554	1.05507	0.194126	0.751836	0.0240912	0.204939	N	D	N	1.85468	ENSMUSG00000030796	260.787	0.294512	-7.70101e-05	0.377804	0.0846255	0.718246	0.993155	0.616392	0.570243	25744.8	FALSE	0.0612905	0.388887	-0.265523	-2.29789	1.64535	0.442528	0.674016	0.869583	0.417104	0.0896126	0.579134	0.781877	17892	51.11	chr7	protein_coding	TEA domain family member 2 [Source:MGI Symbol;Acc:MGI:104904]
Itm2a	NDN	16.4812	-0.144744	-2.71851	2.02947	-0.308885	-0.218214	1.94971	-2.17474	0.744464	0.0015045	0.0492737	N	D	N	4.65155	ENSMUSG00000031239	54565.1	-0.130494	-0.00260836	1.05595	-1.12903	0.837783	0.993316	0.276973	0.230031	1.18905e+09	FALSE	0.148977	0.4004	-0.308936	-2.9866	2.6255	0.450827	0.669308	0.99919	0.381234	0.0896923	0.992324	1.12533	6278	36.33	chrX	protein_coding	integral membrane protein 2A [Source:MGI Symbol;Acc:MGI:107706]
Dctd	NDN	9.96358	-0.89191	-2.59247	1.11878	0.302033	-0.267298	0.944866	0.601107	0.244238	0.0184351	0.199518	N	D	N	2.1153	ENSMUSG00000031562	514.401	0.0899505	-0.00167495	0.184263	0.166745	0.821742	0.993461	0.725217	0.526159	188918	FALSE	0.591991	0.551918	-1.87422	-3.12578	2.30122	1.00104	0.996158	1.19546	0.421776	0.0898996	0.550462	0.887963	54142	45.77	chr8	protein_coding	dCMP deaminase [Source:MGI Symbol;Acc:MGI:2444529]
Gpt2	NDN	9.22861	-0.0742075	-2.81795	0.751077	0.278681	-0.179715	1.79775	-0.113301	0.731292	0.0143467	0.282953	N	D	N	2.36945	ENSMUSG00000031700	456.896	0.0770462	-0.0010409	0.34453	-0.0213137	0.822926	0.993522	0.596855	0.562493	108052	FALSE	0.0653801	0.583836	-0.257183	-3.38694	1.8661	0.514063	1.0647	1.03646	0.426326	0.0899136	0.650681	0.887744	34985	48.52	chr8	protein_coding	glutamic pyruvate transaminase (alanine aminotransferase) 2 [Source:MGI Symbol;Acc:MGI:1915391]
Tagln	NDN	14.2438	-0.062292	-2.19348	0.298126	-0.188389	-1.85584	1.30986	1.55679	0.766586	0.0115677	0.45687	N	D	N	4.91088	ENSMUSG00000032085	10510.7	-0.0809515	-0.022227	0.512854	0.738975	0.853346	0.993701	0.517196	0.342348	5.15763e+07	FALSE	0.412537	0.393879	-0.130586	-2.48433	0.536297	0.437856	0.663908	0.704958	0.371562	0.0937483	0.66037	0.942067	6440	50.09	chr9	protein_coding	transgelin [Source:MGI Symbol;Acc:MGI:106012]
Spg21	NDN	12.3907	-0.647319	-1.62327	1.644	0.569375	-0.781316	0.783437	-0.604662	0.428164	0.0476048	0.0747372	N	D	N	2.73879	ENSMUSG00000032388	3923.47	0.324154	-0.0127047	0.333947	-0.301018	0.729567	0.993827	0.676512	0.524344	6.18443e+06	FALSE	0.0587551	0.33555	-0.97317	-1.8679	2.07788	0.51001	0.556152	0.807487	0.388668	0.0907377	0.514767	0.750162	27524	45.11	chr9	protein_coding	SPG21, maspardin [Source:MGI Symbol;Acc:MGI:106403]
Zwilch	NDN	8.61366	-2.47874	-2.03736	0.349335	-1.01139	2.5101	1.12979	0.121579	0.000737351	0.00675879	0.45713	N	D	N	4.77287	ENSMUSG00000032400	155.462	-0.740659	2.07445	0.612284	0.0659715	0.376192	0.0247519	0.490431	0.579104	13588.8	FALSE	0.163261	0.304257	-2.67903	-2.2251	0.561309	0.541734	0.509652	0.652992	0.436539	0.766835	0.596524	0.719041	35961	40.63	chr9	protein_coding	zwilch kinetochore protein [Source:MGI Symbol;Acc:MGI:1915264]
Arpp21	NDN	10.155	-0.952358	-2.13978	-2.14471	0.0676041	-0.0363863	-0.780933	5.74019	0.237984	0.00819068	0.0337541	N	D	N	6.62512	ENSMUSG00000032503	550.97	0.0333838	-0.000463847	-0.317168	5.30175	0.868665	0.993874	0.684718	2.68878e-05	233434	FALSE	0.0393963	0.34937	-1.31139	-2.36762	-2.63531	0.580662	0.584636	0.907562	0.347695	0.0894846	0.515365	1.15805	170848	42.65	chr9	protein_coding	cyclic AMP-regulated phosphoprotein, 21 [Source:MGI Symbol;Acc:MGI:107562]
Ephb1	NDN	10.0062	-1.2786	-3.18123	2.88589	0.339892	0.667877	2.22046	-2.73236	0.114252	2.43633e-06	0.00241681	N	D	N	5.96059	ENSMUSG00000032537	657.88	0.197229	0.0117575	1.78931	-2.10561	0.842331	0.99389	0.0667614	0.0588471	173130	FALSE	0.857826	0.313106	-1.55762	-3.33264	3.20997	0.531428	0.520122	0.775049	0.345084	0.0904881	0.739745	1.0346	432566	46	chr9	protein_coding	Eph receptor B1 [Source:MGI Symbol;Acc:MGI:1096337]
Phldb2	NDN	11.8899	-0.859133	-2.56848	2.40341	0.0691917	-0.042217	1.57842	-2.17456	0.280945	0.00159281	0.0207974	N	D	N	3.86439	ENSMUSG00000033149	2098.11	0.0359834	-0.000695723	0.791345	-1.26278	0.86498	0.994039	0.372416	0.194407	1.99025e+06	FALSE	0.0782066	0.36984	-1.27731	-2.80575	2.87941	0.606291	0.616096	0.920001	0.357688	0.0895584	0.795528	1.09777	207356	41.06	chr16	protein_coding	pleckstrin homology like domain, family B, member 2 [Source:MGI Symbol;Acc:MGI:2444981]
Podxl2	NDN	9.96027	-1.73306	-3.02743	2.22484	-0.193256	0.786278	2.30637	-2.76277	0.0718493	0.001542	0.0512344	N	D	N	6.04867	ENSMUSG00000033152	440.311	-0.0685829	0.00731934	1.09089	-1.29816	0.844797	0.99404	0.27234	0.20182	135808	FALSE	0.124333	0.464443	-2.2722	-3.36811	3.02079	0.861875	0.793208	1.20959	0.39567	0.0902308	1.26695	1.37836	32487	51	chr6	protein_coding	podocalyxin-like 2 [Source:MGI Symbol;Acc:MGI:2442488]
Ndn	NDN	9.80625	0.107627	-1.98698	1.65601	0.269083	-1.79476	1.32608	-0.165705	0.74925	0.0321813	0.101244	N	D	N	3.55563	ENSMUSG00000033585	746.298	0.107725	-0.0173717	0.383527	-0.0493737	0.837487	0.994125	0.596246	0.569978	220262	FALSE	0.106529	0.437061	0.235779	-2.37278	2.39405	0.460806	0.756451	1.07734	0.391835	0.0922321	0.612958	0.81411	3694	44.5	chr7	protein_coding	necdin [Source:MGI Symbol;Acc:MGI:97290]
Aspm	NDN	9.25572	-2.21982	-3.46685	1.96017	-0.572938	2.56556	0.747407	-1.09751	0.0799108	0.00799188	0.124379	N	D	N	4.98341	ENSMUSG00000033952	225.169	-0.114859	0.00878939	0.0934878	-0.19603	0.783276	0.994193	0.768834	0.503627	68869.6	FALSE	0.0364675	0.680228	-3.26234	-4.14092	3.81001	1.55848	1.26043	2.0607	0.450997	0.0906584	0.544717	0.941364	39320	40.38	chr1	protein_coding	abnormal spindle microtubule assembly [Source:MGI Symbol;Acc:MGI:1334448]
Rhbdd3	NDN	8.07318	-0.162118	-2.20644	2.28573	0.500946	-0.0128019	1.6139	-3.60472	0.68754	0.0449528	0.0698257	N	D	N	5.73237	ENSMUSG00000034175	216.724	0.149291	-0.000223213	0.327076	-1.47359	0.780394	0.99424	0.615029	0.188602	18880.9	FALSE	0.218751	0.558254	-0.521408	-2.83365	3.4288	0.525303	1.04213	1.54012	0.436843	0.0898856	0.629515	1.79927	7168	54.09	chr11	protein_coding	rhomboid domain containing 3 [Source:MGI Symbol;Acc:MGI:2444684]
Lrrn1	NDN	10.7382	-0.126122	-2.50212	0.68218	0.481741	-0.810363	1.27574	-1.62509	0.723341	0.0154134	0.308562	N	D	N	4.19294	ENSMUSG00000034648	1079.48	0.163347	-0.00589775	0.303707	-0.530482	0.782628	0.994341	0.643996	0.402724	729394	FALSE	0.0585221	0.50554	-0.351496	-2.95603	1.46257	0.497232	0.890418	0.919413	0.426846	0.0901095	0.595222	0.975965	40447	40.62	chr6	protein_coding	leucine rich repeat protein 1, neuronal [Source:MGI Symbol;Acc:MGI:106038]
Dbn1	NDN	10.3929	-0.0388696	-2.73187	1.69579	0.6925	-0.660643	0.776652	0.206313	0.757488	0.00544781	0.105069	N	D	N	2.33611	ENSMUSG00000034675	1210.77	0.265462	-0.00542706	0.193427	0.0727514	0.700519	0.994348	0.732877	0.5631	851800	FALSE	0.0568203	0.474302	-0.105977	-3.10611	2.56774	0.474157	0.818904	1.18993	0.451763	0.0900214	0.533124	0.838389	14683	55.36	chr13	protein_coding	drebrin 1 [Source:MGI Symbol;Acc:MGI:1931838]
Ssc5d	NDN	10.4517	-0.424001	-3.03647	0.370767	1.15159	-1.29014	2.35493	0.723243	0.503553	0.00439227	0.401366	N	D	N	5.5199	ENSMUSG00000035279	1136.81	0.425394	-0.00844139	0.69989	0.210278	0.512268	0.994467	0.382049	0.513562	992303	FALSE	0.259173	0.531303	-1.11843	-3.47193	0.910071	0.625768	0.928785	0.840667	0.572619	0.090445	1.03636	0.88561	19042	50.72	chr7	protein_coding	scavenger receptor cysteine rich family, 5 domains [Source:MGI Symbol;Acc:MGI:3606211]
Parpbp	NDN	8.08277	-6.56309	-5.80255	-0.0117066	-0.514065	6.86932	3.36855	-0.901598	0.00016089	0.000562544	0.452525	N	D	N	11.6535	ENSMUSG00000035365	104.111	-0.0631525	0.00953301	0.266265	0.0965234	0.798625	0.994481	0.634306	0.515688	17424.7	FALSE	0.0524933	0.876479	-7.39346	-6.59003	3.88614	1.76373	1.67292	1.01307	0.460069	0.0908795	0.645267	1.00507	55510	39.62	chr10	protein_coding	PARP1 binding protein [Source:MGI Symbol;Acc:MGI:1922567]
Acta2	NDN	15.4236	-0.778896	-2.31561	1.30113	-0.183655	-0.803457	0.70843	0.546444	0.361336	0.000600238	0.125716	N	D	N	2.24199	ENSMUSG00000035783	21059.5	-0.109243	-0.0183903	0.368033	0.325913	0.870844	0.994552	0.684456	0.540056	2.32958e+08	FALSE	0.0430109	0.282964	-1.01697	-2.46061	1.6095	0.448768	0.460943	0.659023	0.31412	0.0918805	0.477272	0.682922	14501	44.6	chr19	protein_coding	actin, alpha 2, smooth muscle, aorta [Source:MGI Symbol;Acc:MGI:87909]
Sapcd1	NDN	9.18045	-2.28268	-8.80896	-0.0606947	-0.461652	-0.687009	6.89363	0.180995	0.0880255	1.3245e-06	0.443947	N	D	N	8.22328	ENSMUSG00000036185	163.146	-0.0809122	-0.00237885	5.30816	0.153875	0.80009	0.994617	0.0145462	0.49963	50998.4	FALSE	2.79117	0.732929	-3.44838	-9.57278	1.82615	1.80764	1.79663	1.00329	0.44992	0.0900401	2.30376	1.00658	2058	55.83	chr17	protein_coding	suppressor APC domain containing 1 [Source:MGI Symbol;Acc:MGI:2388100]
Sec24a	NDN	11.254	-0.74916	-1.558	1.68316	-0.135393	0.150277	0.557541	-1.75933	0.369499	0.0496529	0.0596462	N	D	N	2.60254	ENSMUSG00000036391	1388.15	-0.0738023	0.00270237	0.252268	-1.14442	0.87073	0.994649	0.754624	0.216645	553170	FALSE	0.311127	0.30718	-1.03099	-1.76628	2.04764	0.484658	0.505006	0.738428	0.327036	0.0893601	0.466268	0.898605	71371	42.23	chr11	protein_coding	Sec24 related gene family, member A (S. cerevisiae) [Source:MGI Symbol;Acc:MGI:1924621]
Micall2	NDN	9.99359	-0.802	-2.63825	0.255097	-0.516589	-0.655757	-0.104944	2.41451	0.270176	0.0221072	0.430166	N	D	N	3.6918	ENSMUSG00000036718	330.011	-0.135862	-0.00351972	-0.0196026	0.677036	0.783835	0.9947	0.810688	0.345639	168107	FALSE	0.0155429	0.585955	-1.91732	-3.23416	0.721315	1.00615	1.08329	0.849306	0.439835	0.0900078	0.521677	1.11567	29641	53.32	chr5	protein_coding	MICAL-like 2 [Source:MGI Symbol;Acc:MGI:2444818]
Kif15	NDN	8.85283	-0.597299	-1.80885	-0.0376446	-0.651526	0.683883	0.883965	1.39778	0.418452	0.0485488	0.501359	N	D	N	3.61715	ENSMUSG00000036768	223.574	-0.286736	0.00676167	0.27248	0.581356	0.705976	0.994707	0.688314	0.394487	24322.3	FALSE	0.0556131	0.419568	-1.1048	-2.18107	-0.0606035	0.610039	0.725116	0.716166	0.433167	0.0900837	0.544012	0.921418	67688	40.44	chr9	protein_coding	kinesin family member 15 [Source:MGI Symbol;Acc:MGI:1098258]
Dtl	NDN	10.5259	-0.86937	-2.34499	1.13716	-0.461346	0.0976777	0.709158	0.309362	0.264145	0.0123914	0.190332	N	D	N	1.57754	ENSMUSG00000037474	628.941	-0.179141	0.000804023	0.195557	0.116491	0.791934	0.99484	0.738728	0.558007	270033	FALSE	0.00988508	0.443285	-1.47755	-2.70484	1.88847	0.746817	0.762004	0.986653	0.409656	0.0897409	0.523171	0.822636	38189	39.8	chr1	protein_coding	denticleless E3 ubiquitin protein ligase [Source:MGI Symbol;Acc:MGI:1924093]
AW551984	NDN	9.59093	0.199346	-3.01891	0.819901	-0.75429	-1.34492	2.14914	0.794458	0.668302	0.00787853	0.265406	N	D	N	5.04281	ENSMUSG00000038112	492.211	-0.210537	-0.00753894	0.458991	0.204999	0.720886	0.994948	0.512288	0.51048	166926	FALSE	0.0522042	0.574635	0.595695	-3.53695	1.94197	0.529547	1.02869	1.06203	0.463769	0.0903685	0.753943	0.903663	17008	40.75	chr9	protein_coding	expressed sequence AW551984 [Source:MGI Symbol;Acc:MGI:2143322]
Rbm24	NDN	9.49978	-0.000677762	-3.09878	0.607535	1.16708	-1.54518	1.63904	0.517323	0.776219	0.000201324	0.347915	N	D	N	4.86862	ENSMUSG00000038132	648.842	0.72136	-0.0183361	0.740989	0.218492	0.340349	0.994952	0.391314	0.537415	311718	FALSE	0.0363649	0.394621	-0.00493688	-3.33506	1.04831	0.435912	0.663302	0.76769	0.570175	0.0924113	0.822825	0.798541	12662	44.35	chr13	protein_coding	RNA binding motif protein 24 [Source:MGI Symbol;Acc:MGI:3610364]
Iffo1	NDN	11.3212	-0.0155834	-2.43444	0.837958	1.38418	-1.09832	1.61459	-0.653796	0.784844	0.00139976	0.279054	N	D	N	4.75089	ENSMUSG00000038271	2912.94	1.09858	-0.0182256	0.995325	-0.329544	0.152138	0.994983	0.299485	0.513295	4.17992e+06	FALSE	0.0692443	0.333621	-0.0310305	-2.63084	1.2145	0.39881	0.551029	0.713573	0.502692	0.0921412	0.771885	0.752578	16542	53.55	chr6	protein_coding	intermediate filament family orphan 1 [Source:MGI Symbol;Acc:MGI:2444516]
Cul7	NDN	9.70674	-0.406897	-3.05704	0.620418	0.772897	-0.813754	2.42063	-0.312326	0.522217	0.00313457	0.326678	N	D	N	4.31961	ENSMUSG00000038545	591.467	0.268234	-0.00570735	0.856079	-0.0856705	0.680588	0.995038	0.332135	0.55601	207850	FALSE	0.617163	0.514397	-1.0404	-3.46605	1.38764	0.604733	0.893957	0.908234	0.469561	0.0901026	1.23784	0.861939	14028	55.1	chr17	protein_coding	cullin 7 [Source:MGI Symbol;Acc:MGI:1913765]
Josd2	NDN	11.6793	-0.438661	-2.33516	2.12314	0.012565	-0.586045	1.38694	-1.67624	0.612193	0.00115187	0.0218533	N	D	N	3.66178	ENSMUSG00000038695	1956.43	0.00953724	-0.0113171	0.848972	-1.07079	0.877045	0.995066	0.36153	0.240148	1.09959e+06	FALSE	0.830178	0.307404	-0.668793	-2.50786	2.46698	0.432663	0.505247	0.748791	0.324647	0.0903228	0.672576	0.882684	3683	57.7	chr7	protein_coding	Josephin domain containing 2 [Source:MGI Symbol;Acc:MGI:1913374]
Cpa4	NDN	7.31874	-1.72119	-2.63097	-0.041249	0.671453	1.21423	1.6445	2.93078	0.120634	0.0301777	0.475508	N	D	N	6.46097	ENSMUSG00000039070	112.644	0.166962	0.00522925	0.264665	0.653625	0.750808	0.995131	0.656211	0.348906	12373.9	FALSE	0.0798881	0.627338	-2.77833	-3.34038	-0.150407	1.4878	1.21136	0.876715	0.457969	0.0901873	0.606854	1.15288	24050	45.7	chr6	protein_coding	carboxypeptidase A4 [Source:MGI Symbol;Acc:MGI:1919041]
Lrrc17	NDN	11.9281	-0.0107556	-2.97182	0.843339	0.852877	-0.493959	2.1425	-0.782431	0.780394	0.000125941	0.27351	N	D	N	4.27176	ENSMUSG00000039883	3747.1	0.498716	-0.00689369	1.52016	-0.363171	0.535029	0.995251	0.144071	0.489792	5.06611e+06	FALSE	0.0943659	0.362318	-0.0258903	-3.175	1.29142	0.41725	0.598511	0.764953	0.464263	0.0899098	0.893125	0.792089	32346	43.49	chr5	protein_coding	leucine rich repeat containing 17 [Source:MGI Symbol;Acc:MGI:1921761]
Hip1	NDN	12.4403	-0.322629	-1.73904	0.948854	0.278963	-0.722919	0.761596	-0.372981	0.767482	0.00554175	0.249538	N	D	N	2.13646	ENSMUSG00000039959	3785.55	0.206061	-0.0282247	0.519809	-0.261234	0.874423	0.995262	0.632438	0.579143	3.28483e+06	FALSE	0.194277	0.217395	-0.41489	-1.83805	1.11727	0.314181	0.350962	0.495114	0.269085	0.094864	0.424799	0.568614	138590	48.77	chr5	protein_coding	huntingtin interacting protein 1 [Source:MGI Symbol;Acc:MGI:1099804]
Arhgap11a	NDN	8.39103	-1.76084	-3.22869	-0.843701	-0.58548	2.09037	1.3758	6.20799	0.126421	0.0123206	0.252931	N	D	N	10.2596	ENSMUSG00000041219	129.455	-0.127211	0.00784521	0.197755	2.02081	0.776092	0.995436	0.701219	0.201562	20735.2	FALSE	0.0656703	0.669985	-2.90613	-3.87936	-3.62008	1.69582	1.25802	1.34243	0.452933	0.0905111	0.578035	4.70144	17170	41.09	chr2	protein_coding	Rho GTPase activating protein 11A [Source:MGI Symbol;Acc:MGI:2444300]
Mcm3	NDN	11.2035	-0.789395	-2.38712	1.48489	-0.320141	-0.745411	1.2606	-0.656924	0.282028	0.0261184	0.14192	N	D	N	2.98308	ENSMUSG00000041859	956.392	-0.0915204	-0.00481831	0.266303	-0.175491	0.823535	0.995507	0.666923	0.524772	1.05457e+06	FALSE	0.0337787	0.537844	-1.71543	-2.92032	2.63358	0.895784	0.967619	1.32019	0.418939	0.0900522	0.58447	0.883256	17345	46.82	chr1	protein_coding	minichromosome maintenance complex component 3 [Source:MGI Symbol;Acc:MGI:101845]
Shisa4	NDN	9.49178	-0.0279734	-2.7214	1.82689	0.1874	-0.848389	1.46237	-1.51849	0.760761	0.00533251	0.0870018	N	D	N	4.01664	ENSMUSG00000041889	484.94	0.0703024	-0.00720088	0.421693	-0.543373	0.843929	0.99551	0.557891	0.402267	90836.5	FALSE	0.222839	0.467575	-0.0792203	-3.09336	2.67146	0.4708	0.811054	1.19094	0.396752	0.0901954	0.658127	0.951379	4181	54.44	chr1	protein_coding	shisa family member 4 [Source:MGI Symbol;Acc:MGI:1924802]
Cdc25c	NDN	8.24394	-3.001	-3.26031	0.166448	-0.0885839	3.40022	2.01161	0.577518	0.00325314	0.00146872	0.458739	N	D	N	6.07793	ENSMUSG00000044201	169.825	-0.02777	0.0209389	0.582876	0.163373	0.849942	0.995708	0.444339	0.52811	24275.6	FALSE	0.0251111	0.497129	-3.42146	-3.64	0.483927	0.884275	0.873835	0.830865	0.401728	0.0936238	0.840923	0.885403	18541	43.94	chr18	protein_coding	cell division cycle 25C [Source:MGI Symbol;Acc:MGI:88350]
Inka2	NDN	8.95719	-0.0406064	-2.99157	1.5913	1.81883	-2.52209	2.30413	-0.145152	0.760052	0.00160573	0.114268	N	D	N	6.79021	ENSMUSG00000048458	655.68	1.33436	-0.0223646	1.16403	-0.0458192	0.108638	0.995982	0.25603	0.568464	286157	FALSE	0.286523	0.455918	-0.0994933	-3.32028	2.41419	0.466753	0.7834	1.12958	0.734703	0.0939703	1.26193	0.827442	16244	49.26	chr3	protein_coding	inka box actin regulator 2 [Source:MGI Symbol;Acc:MGI:1923497]
Arl4c	NDN	10.8054	-0.398519	-2.51192	0.907216	-1.46281	0.627876	1.63356	-1.31629	0.498037	0.0343023	0.243176	N	D	N	5.04053	ENSMUSG00000049866	592.655	-0.416775	0.0027464	0.267006	-0.288679	0.488884	0.996065	0.655077	0.4763	365232	FALSE	0.0744015	0.623357	-1.35849	-3.22094	2.31883	0.664714	1.18382	1.17447	0.622907	0.090006	0.606546	0.944934	29097	47.5	chr1	protein_coding	ADP-ribosylation factor-like 4C [Source:MGI Symbol;Acc:MGI:2445172]
Gpc3	NDN	9.63373	2.32121	-2.13967	0.0146493	-1.18608	-1.923	1.05842	2.62771	0.0190834	0.034992	0.496887	N	D	N	6.79521	ENSMUSG00000055653	1081.66	-0.487537	-0.0139544	0.249463	1.0525	0.462085	0.99632	0.685618	0.250914	4.07026e+06	FALSE	0.137505	0.502596	2.78142	-2.62627	0.0308819	0.839897	0.896695	0.770978	0.595684	0.0914471	0.565451	1.2838	341525	39.67	chrX	protein_coding	glypican 3 [Source:MGI Symbol;Acc:MGI:104903]
Myh1	NDN	8.75636	0.556474	-2.02511	-6.59639	0.612761	-1.29172	0.494997	9.13753	0.444254	0.0346741	2.49275e-05	N	D	N	11.537	ENSMUSG00000056328	441.278	0.23578	-0.0111375	0.13465	8.42981	0.735971	0.996348	0.775965	4.36978e-06	158744	FALSE	0.0325812	0.457935	1.10528	-2.42763	-7.23766	0.598887	0.804616	1.47438	0.43328	0.0907785	0.511019	1.75993	24524	43.5	chr11	protein_coding	myosin, heavy polypeptide 1, skeletal muscle, adult [Source:MGI Symbol;Acc:MGI:1339711]
Ppp1r14b	NDN	14.0548	-0.9443	-2.22268	1.8697	0.0339385	-0.106173	1.40936	-1.13543	0.241533	0.00547116	0.0503592	N	D	N	2.6849	ENSMUSG00000056612	9643.77	0.0200857	-0.00168797	0.719662	-0.573726	0.870345	0.996358	0.413009	0.41283	3.60596e+07	FALSE	0.102935	0.348746	-1.3121	-2.45159	2.32972	0.579464	0.578872	0.851804	0.347207	0.089503	0.715147	0.826606	2357	60.63	chr19	protein_coding	protein phosphatase 1, regulatory inhibitor subunit 14B [Source:MGI Symbol;Acc:MGI:107682]
Nsd2	NDN	11.075	-1.432	-2.35465	2.58344	-0.568529	1.2248	1.55382	-2.6694	0.0901429	0.00327172	0.0119097	N	D	N	6.01655	ENSMUSG00000057406	1022.08	-0.29519	0.0165838	0.820245	-1.83139	0.739573	0.996387	0.363104	0.103018	413466	FALSE	0.082949	0.356809	-1.77642	-2.58895	3.01471	0.61719	0.594321	0.885788	0.39672	0.0918366	0.779431	1.17392	77251	41.2	chr5	protein_coding	nuclear receptor binding SET domain protein 2 [Source:MGI Symbol;Acc:MGI:1276574]
C1qtnf3	NDN	14.422	-0.535881	-2.55955	1.36255	-0.286964	-0.556166	1.20748	-0.633033	0.483722	0.00205079	0.134924	N	D	N	2.68364	ENSMUSG00000058914	10201.4	-0.12929	-0.00706478	0.480647	-0.272976	0.843504	0.99644	0.544238	0.519852	5.88944e+07	FALSE	0.588838	0.380652	-0.930934	-2.80878	1.9276	0.539166	0.634461	0.892396	0.372144	0.089988	0.626542	0.79338	27819	41.25	chr15	protein_coding	C1q and tumor necrosis factor related protein 3 [Source:MGI Symbol;Acc:MGI:1932136]
Nrm	NDN	10.1673	-0.839999	-3.17637	2.37438	-0.0632607	0.234404	2.39778	-2.3115	0.269509	0.00145712	0.0462466	N	D	N	5.00695	ENSMUSG00000059791	580.196	-0.0163745	0.0015928	1.00826	-0.867944	0.85278	0.996469	0.296798	0.296458	186818	FALSE	0.0124631	0.489658	-1.60097	-3.54258	3.229	0.829436	0.841329	1.29019	0.399275	0.0898322	1.32911	1.15063	4085	51.24	chr17	protein_coding	nurim (nuclear envelope membrane protein) [Source:MGI Symbol;Acc:MGI:2146855]
Tubb4a	NDN	9.6098	-0.57232	-2.86147	-0.931553	0.216441	-3.28708	0.24664	6.87523	0.370627	0.0184753	0.238527	N	D	N	10.6254	ENSMUSG00000062591	297.063	0.0455459	-0.014547	0.0416544	5.44482	0.830427	0.996559	0.801788	0.0109352	144905	FALSE	0.0818663	0.628058	-1.72322	-3.48238	-2.56386	0.820655	1.16531	1.22195	0.430251	0.0917373	0.529072	2.3141	7717	51.64	chr17	protein_coding	tubulin, beta 4A class IVA [Source:MGI Symbol;Acc:MGI:107848]
Myl9	NDN	12.0073	0.419342	-2.53829	0.920376	-0.809156	-1.10066	1.77496	0.847766	0.524184	0.0161854	0.24259	N	D	N	4.53254	ENSMUSG00000067818	3462.6	-0.268382	-0.00749558	0.479563	0.255641	0.677849	0.99666	0.506325	0.498768	1.41145e+07	FALSE	1.28583	0.521231	1.00681	-3.01376	1.88444	0.587955	0.92227	1.03982	0.472878	0.0903068	0.742678	0.888976	6239	54.59	chr2	protein_coding	myosin, light polypeptide 9, regulatory [Source:MGI Symbol;Acc:MGI:2138915]
Psrc1	NDN	9.04717	-1.04063	-3.22963	0.186082	-0.790503	1.49194	1.39378	0.826975	0.208346	0.00263072	0.45739	N	D	N	4.5032	ENSMUSG00000068744	195.129	-0.247734	0.0087963	0.289653	0.233118	0.693974	0.996681	0.649588	0.503765	47733.5	FALSE	0.083262	0.537066	-1.95087	-3.66139	0.500064	1.04141	0.942657	0.81601	0.468808	0.0905387	0.598797	0.897333	4393	50.63	chr3	protein_coding	proline/serine-rich coiled-coil 1 [Source:MGI Symbol;Acc:MGI:1913099]
Msto1	NDN	10.7927	-0.635381	-2.07911	2.11391	0.484469	-0.892066	1.25715	-1.91129	0.399032	0.019571	0.0440839	N	D	N	4.54497	ENSMUSG00000068922	1133.24	0.220207	-0.0100829	0.456032	-0.918999	0.777801	0.996685	0.551816	0.285269	615344	FALSE	0.293662	0.403925	-1.11322	-2.40067	2.7108	0.601745	0.686716	1.0138	0.40313	0.0904781	0.633348	1.04057	8893	52.07	chr3	protein_coding	misato 1, mitochondrial distribution and morphology regulator [Source:MGI Symbol;Acc:MGI:2385175]
Marcks	NDN	15.0376	-0.664158	-2.42757	0.939097	-0.468579	-0.675086	0.686763	0.351312	0.434403	0.00063887	0.24649	N	D	N	2.18174	ENSMUSG00000069662	14141.6	-0.276339	-0.0129972	0.320317	0.193606	0.797536	0.996697	0.703561	0.567896	1.34349e+08	FALSE	0.0286068	0.307798	-0.938788	-2.59431	1.27526	0.472794	0.503749	0.678696	0.3562	0.0906581	0.48657	0.702782	5546	48.59	chr10	protein_coding	myristoylated alanine rich protein kinase C substrate [Source:MGI Symbol;Acc:MGI:96907]
Peg12	NDN	9.44552	-0.728191	-2.56763	1.14383	0.952182	-1.43011	1.70453	-0.81	0.338667	0.00399236	0.186867	N	D	N	4.89682	ENSMUSG00000070526	485.765	0.489798	-0.0153136	0.715534	-0.317612	0.507175	0.996718	0.397828	0.493113	213918	FALSE	0.0302134	0.414674	-1.24921	-2.86775	1.81108	0.650228	0.70614	0.935535	0.514022	0.0916133	0.841774	0.835062	2640	57.05	chr7	protein_coding	paternally expressed 12 [Source:MGI Symbol;Acc:MGI:1351637]
Mex3a	NDN	8.63184	-0.120109	-1.93161	0.474903	1.65042	-1.36994	1.15693	-0.577667	0.739492	0.0433782	0.381355	N	D	N	4.75496	ENSMUSG00000074480	450.364	1.12807	-0.0123448	0.33219	-0.200541	0.155927	0.996816	0.633335	0.52992	149152	FALSE	0.234346	0.452658	-0.28866	-2.35461	0.955785	0.474065	0.793892	0.801323	0.730967	0.0910061	0.589303	0.840158	9002	53.52	chr3	protein_coding	mex3 RNA binding family member A [Source:MGI Symbol;Acc:MGI:1919890]
Top1mt	NDU	10.238	-1.6711	-2.70823	3.52625	0.512772	-0.579346	0.316663	-2.23471	0.0917915	0.00853732	0.00857853	N	D	U	3.64349	ENSMUSG00000000934	589.71	0.175524	-0.00426554	0.0657595	-0.766538	0.77375	0.770286	0.804619	0.324569	442815	FALSE	0.746671	0.505286	-2.32691	-3.14342	4.24012	0.979923	0.884986	1.30467	0.430292	0.089974	0.510408	1.10531	21766	52.57	chr15	protein_coding	DNA topoisomerase 1, mitochondrial [Source:MGI Symbol;Acc:MGI:1920210]
Col6a1	NDU	13.7827	-0.782054	-3.29836	1.96786	0.100967	-0.439332	2.13458	-1.06772	0.322334	1.43082e-05	0.0474229	N	D	U	3.7426	ENSMUSG00000001119	7410.93	0.0505504	-0.00583015	1.45647	-0.492327	0.862	0.798877	0.164353	0.437521	2.67446e+07	FALSE	0.27494	0.373165	-1.20497	-3.49886	2.48896	0.596446	0.613537	0.92165	0.35996	0.0898357	0.93141	0.835576	17377	54.16	chr10	protein_coding	collagen, type VI, alpha 1 [Source:MGI Symbol;Acc:MGI:88459]
Adgre5	NDU	12.5996	-0.875707	-3.00667	2.89813	0.502185	-0.642594	1.44601	-1.70775	0.289419	3.23337e-06	0.0013206	N	D	U	4.29853	ENSMUSG00000002885	3814.76	0.315417	-0.0133505	0.951156	-1.13478	0.776778	0.907752	0.319958	0.218083	7.8406e+06	FALSE	0.0713684	0.296469	-1.14065	-3.14214	3.17351	0.479992	0.482303	0.719769	0.354629	0.0906658	0.666279	0.868037	18076	50.98	chr8	protein_coding	adhesion G protein-coupled receptor E5 [Source:MGI Symbol;Acc:MGI:1347095]
Lamb1	NDU	10.1202	0.341728	-2.03059	2.36252	0.0547331	0.15309	-0.0711863	-1.00046	0.752757	0.00107262	0.00270688	N	D	U	1.27947	ENSMUSG00000002900	1131.43	0.038713	0.00471437	-0.0417576	-0.703501	0.881832	0.908114	0.833196	0.394081	415642	FALSE	0.165366	0.23664	0.449304	-2.1427	2.55765	0.334105	0.388338	0.570751	0.276276	0.0889061	0.380709	0.654351	64411	45.81	chr12	protein_coding	laminin B1 [Source:MGI Symbol;Acc:MGI:96743]
Bcam	NDU	10.9204	-0.0649241	-3.4912	3.52618	0.0235058	-0.400151	2.32828	-1.37178	0.772238	2.96448e-06	0.000660102	N	D	U	4.12372	ENSMUSG00000002980	1681.48	0.0146077	-0.00564607	1.75104	-0.684927	0.869042	0.909708	0.0973481	0.366569	1.07165e+06	FALSE	0.095467	0.361883	-0.129909	-3.67483	3.88963	0.41939	0.597334	0.889789	0.353342	0.0897813	0.883906	0.880583	14886	53.87	chr7	protein_coding	basal cell adhesion molecule [Source:MGI Symbol;Acc:MGI:1929940]
Nes	NDU	10.7395	-1.05773	-3.77576	4.83919	0.445756	-1.62706	1.15119	-2.16846	0.197117	1.46536e-06	6.41262e-06	N	D	U	5.39247	ENSMUSG00000004891	903.237	0.212644	-0.0202709	0.428677	-1.17744	0.79318	0.937351	0.578584	0.217091	747746	FALSE	0.200309	0.385981	-1.50633	-3.97337	5.16581	0.665705	0.638818	0.940843	0.391835	0.093017	0.603466	1.11434	9374	54.7	chr3	protein_coding	nestin [Source:MGI Symbol;Acc:MGI:101784]
Sparc	NDU	17.3377	-0.620927	-3.3084	3.30127	-0.0555258	-0.732047	1.7089	-1.31266	0.526393	9.72909e-10	1.87482e-05	N	D	U	3.80913	ENSMUSG00000018593	92571.3	-0.0341388	-0.0218156	1.40562	-0.934872	0.881303	0.973222	0.119787	0.289382	2.90441e+09	FALSE	0.321683	0.248333	-0.796763	-3.39693	3.47899	0.381132	0.39899	0.594441	0.28545	0.0926814	0.561509	0.711165	28684	49.45	chr11	protein_coding	secreted acidic cysteine rich glycoprotein [Source:MGI Symbol;Acc:MGI:98373]
Gamt	NDU	11.8593	-0.436973	-3.54496	2.82682	0.332291	-0.709281	2.22788	-2.13069	0.599544	1.62279e-07	0.00350299	N	D	U	5.40014	ENSMUSG00000020150	2280.73	0.186615	-0.012437	1.77257	-1.42612	0.841956	0.977535	0.0745753	0.152569	2.32225e+06	FALSE	0.175743	0.323511	-0.692642	-3.68913	3.16221	0.450031	0.528634	0.793265	0.35024	0.0906256	0.763604	1.00092	2862	58.35	chr10	protein_coding	guanidinoacetate methyltransferase [Source:MGI Symbol;Acc:MGI:1098221]
Col6a2	NDU	11.547	-0.303988	-2.7204	2.37598	0.423744	-1.4285	1.69422	-0.936108	0.644049	0.00180438	0.02972	N	D	U	4.48257	ENSMUSG00000020241	1999.27	0.187339	-0.0157677	0.731922	-0.379042	0.800769	0.97801	0.392323	0.471824	1.60253e+06	FALSE	1.9663	0.409497	-0.623449	-2.99905	2.95853	0.491967	0.688384	1.03276	0.397157	0.0917166	0.842384	0.843151	27869	50.44	chr10	protein_coding	collagen, type VI, alpha 2 [Source:MGI Symbol;Acc:MGI:88460]
Wscd1	NDU	9.14566	-1.53442	-2.50931	4.65718	1.15081	-1.12903	-1.61085	1.08108	0.135966	0.0305824	0.00294526	N	D	U	4.97177	ENSMUSG00000020811	391.103	0.339702	-0.00587163	-0.313146	0.266935	0.576797	0.980755	0.624661	0.486025	209706	FALSE	0.440849	0.595473	-2.52151	-3.1665	5.45484	1.34286	1.12814	1.55158	0.543677	0.0902008	0.62326	0.927855	39728	50.12	chr11	protein_coding	WSC domain containing 1 [Source:MGI Symbol;Acc:MGI:2448493]
Tmem101	NDU	7.42934	0.0836648	-2.36592	2.79567	1.75663	-0.819041	1.3936	-2.16927	0.766629	0.00626542	0.00982996	N	D	U	6.13854	ENSMUSG00000020921	291.296	1.44694	-0.010714	0.588715	-1.22052	0.0628079	0.981248	0.471854	0.206828	30502.9	FALSE	0.309999	0.37789	0.155938	-2.64719	3.26605	0.427789	0.660557	0.95593	0.572144	0.0905025	0.697815	1.10769	3859	51.54	chr11	protein_coding	transmembrane protein 101 [Source:MGI Symbol;Acc:MGI:1923797]
Cdca7l	NDU	9.79281	-0.657916	-4.61082	6.74765	-0.463667	-0.0820694	1.7667	-4.57458	0.303423	0.00116306	0.000429206	N	D	U	6.88701	ENSMUSG00000021175	330.87	-0.0752489	-0.000516325	0.19266	-0.927226	0.801788	0.982045	0.698844	0.277378	159226	FALSE	0.0292986	0.749172	-2.76137	-5.28979	7.7181	1.11479	1.36657	1.93225	0.450635	0.0900023	0.585988	1.49818	74418	44.4	chr12	protein_coding	cell division cycle associated 7 like [Source:MGI Symbol;Acc:MGI:2384982]
Matn2	NDU	12.6171	0.307584	-2.43799	1.8162	-0.255862	-1.01011	1.24736	-0.293957	0.728336	0.000329911	0.0398176	N	D	U	2.80729	ENSMUSG00000022324	4709.7	-0.150392	-0.0219002	0.764132	-0.162918	0.861018	0.985161	0.409758	0.574598	7.14692e+06	FALSE	0.242208	0.2922	0.45868	-2.58833	2.13856	0.388227	0.477236	0.703454	0.324546	0.0931219	0.616954	0.680852	129597	43.65	chr15	protein_coding	matrilin 2 [Source:MGI Symbol;Acc:MGI:109613]
C1qtnf6	NDU	9.42068	-0.290423	-3.76849	3.27935	1.07471	-2.4915	2.2121	-0.969271	0.629766	5.50171e-05	0.00911972	N	D	U	6.74758	ENSMUSG00000022440	514.439	0.496385	-0.0214572	0.96031	-0.330259	0.47445	0.985447	0.309299	0.479754	203838	FALSE	0.344748	0.462153	-0.686124	-4.0562	3.90999	0.521742	0.786317	1.18895	0.562932	0.0936429	1.18137	0.875174	8071	54.68	chr15	protein_coding	C1q and tumor necrosis factor related protein 6 [Source:MGI Symbol;Acc:MGI:1919959]
Kif21a	NDU	10.3137	-0.670684	-2.09095	3.41601	-0.986397	0.843967	0.281499	-2.49583	0.471021	0.0014922	1.78934e-05	N	D	U	4.60769	ENSMUSG00000022629	704.092	-0.790739	0.02209	0.144639	-2.06895	0.366067	0.985864	0.824361	0.0400284	268941	FALSE	0.0467227	0.258819	-0.86673	-2.22278	3.606	0.401951	0.423452	0.622898	0.372915	0.0929917	0.40804	0.835091	116673	41.04	chr15	protein_coding	kinesin family member 21A [Source:MGI Symbol;Acc:MGI:109188]
Sncaip	NDU	9.21994	-1.61708	-1.86912	4.48851	0.915067	1.40056	0.537492	-3.00558	0.0807031	0.0443559	0.000171988	N	D	U	5.8587	ENSMUSG00000024534	613.878	0.438027	0.0127317	0.148703	-1.76476	0.545281	0.988088	0.774031	0.133058	191888	FALSE	0.480496	0.432033	-2.10584	-2.26445	4.92516	0.791467	0.747671	1.06696	0.506091	0.0911003	0.505484	1.45402	148227	41.52	chr18	protein_coding	synuclein, alpha interacting protein (synphilin) [Source:MGI Symbol;Acc:MGI:1915097]
Incenp	NDU	9.60326	-0.953772	-2.9375	3.17177	-0.272763	0.0550931	1.66726	-2.35695	0.230819	0.00223593	0.0114261	N	D	U	4.35207	ENSMUSG00000024660	357.059	-0.0942717	0.000298275	0.513187	-0.982591	0.836442	0.98824	0.495699	0.267395	82529.4	FALSE	1.05682	0.46555	-1.64226	-3.28801	3.82694	0.822985	0.799154	1.19646	0.399348	0.0897752	0.732632	1.18645	27256	47.8	chr19	protein_coding	inner centromere protein [Source:MGI Symbol;Acc:MGI:1313288]
Hells	NDU	9.87714	-1.4757	-2.28263	2.17824	-1.16587	0.992947	0.783641	-1.54506	0.104575	0.0144939	0.0472842	N	D	U	4.48752	ENSMUSG00000025001	325.194	-0.608054	0.00896522	0.220789	-0.620314	0.398042	0.988724	0.721953	0.377799	126927	FALSE	0.00630703	0.435917	-1.99088	-2.64296	2.88057	0.799185	0.751813	1.12047	0.591855	0.0904121	0.530026	0.955176	40137	37.48	chr19	protein_coding	helicase, lymphoid specific [Source:MGI Symbol;Acc:MGI:106209]
Scd2	NDU	11.7326	0.604219	-3.09714	2.58714	1.95945	-3.37427	1.57655	-1.02353	0.554029	9.7968e-09	0.000958459	N	D	U	7.9338	ENSMUSG00000025203	4647.81	1.85023	-3.21388	1.27449	-0.71235	0.0016234	1.25896e-05	0.16289	0.388158	1.5502e+07	FALSE	0.196347	0.242497	0.760519	-3.18536	2.78158	0.3635	0.392913	0.583578	0.350567	0.525465	0.548213	0.666657	13191	49.12	chr19	protein_coding	stearoyl-Coenzyme A desaturase 2 [Source:MGI Symbol;Acc:MGI:98240]
Tyms	NDU	12.1845	-1.51035	-1.75038	2.05307	-0.664841	0.446007	0.200049	-0.452963	0.0526153	0.0190804	0.0218078	N	D	U	1.76386	ENSMUSG00000025747	2010.56	-0.441138	0.00923539	0.0912325	-0.255801	0.66324	0.989479	0.826112	0.559959	2.45236e+06	FALSE	0.0188898	0.289894	-1.7277	-1.92703	2.36055	0.484276	0.474391	0.701394	0.373082	0.0899039	0.424054	0.685843	15416	42.82	chr5	protein_coding	thymidylate synthase [Source:MGI Symbol;Acc:MGI:98878]
Col3a1	NDU	15.5616	-0.555596	-3.82919	3.19674	0.0257606	-0.549933	2.72588	-2.3741	0.517867	2.12553e-09	0.000563177	N	D	U	5.67568	ENSMUSG00000026043	26937.8	0.0180116	-0.0104121	2.38683	-1.73326	0.875894	0.989784	0.010724	0.0992782	2.77053e+08	FALSE	0.816286	0.311302	-0.823518	-3.95445	3.48419	0.459085	0.503126	0.755538	0.327099	0.0901843	0.706022	0.996882	38169	35.86	chr1	protein_coding	collagen, type III, alpha 1 [Source:MGI Symbol;Acc:MGI:88453]
1500015O10Rik	NDU	9.5402	-0.0459295	-3.75894	3.76672	-0.471217	1.12394	-1.3935	0.297806	0.728688	0.00456426	0.0253955	N	D	U	3.28647	ENSMUSG00000026051	590.992	-0.0934535	0.00408015	-0.197161	0.0646892	0.797044	0.989793	0.702004	0.546315	325238	FALSE	0.49764	0.688206	-0.219499	-4.40159	5.03475	0.534381	1.26567	1.95295	0.446802	0.090125	0.576614	0.922329	11977	43.81	chr1	protein_coding	RIKEN cDNA 1500015O10 gene [Source:MGI Symbol;Acc:MGI:1926146]
Bok	NDU	11.779	-0.556192	-2.56582	2.02933	0.348744	-1.19599	1.6281	-1.1858	0.559752	2.92845e-05	0.0179746	N	D	U	4.35863	ENSMUSG00000026278	2187.4	0.229415	-0.0318971	1.26051	-0.785381	0.85152	0.990034	0.182353	0.346636	1.96828e+06	FALSE	0.469997	0.266669	-0.75003	-2.68789	2.29195	0.400287	0.434022	0.643523	0.31526	0.0974437	0.610135	0.731007	10105	53.59	chr1	protein_coding	BCL2-related ovarian killer [Source:MGI Symbol;Acc:MGI:1858494]
Col5a1	NDU	14.1346	-0.969846	-3.12236	2.1664	-0.126906	-0.161513	1.61186	-1.27265	0.232139	1.61325e-06	0.0185515	N	D	U	3.17293	ENSMUSG00000026837	8554.49	-0.0695056	-0.00329044	1.11831	-0.765405	0.872194	0.990569	0.244905	0.346672	3.70218e+07	FALSE	0.339241	0.301929	-1.24296	-3.2587	2.4959	0.496176	0.490398	0.734025	0.323545	0.0893469	0.699206	0.798647	153090	51.15	chr2	protein_coding	collagen, type V, alpha 1 [Source:MGI Symbol;Acc:MGI:88457]
Gask1b	NDU	11.9425	-0.642372	-3.49458	3.03419	-0.355903	-0.213464	0.339782	0.271447	0.433692	4.45709e-07	0.001987	N	D	U	1.1806	ENSMUSG00000027955	1866.79	-0.189214	-0.00355495	0.133748	0.140693	0.837165	0.991442	0.812197	0.57085	2.00995e+06	FALSE	0.125242	0.332385	-0.96233	-3.64599	3.36947	0.504588	0.54329	0.81475	0.356374	0.0895144	0.457399	0.72847	61748	41.17	chr3	protein_coding	golgi associated kinase 1B [Source:MGI Symbol;Acc:MGI:1915909]
Stil	NDU	9.09614	-2.53424	-3.64374	4.082	-0.649977	1.98332	-0.154159	-0.380415	0.052027	0.0054015	0.0169252	N	D	U	3.16787	ENSMUSG00000028718	189.09	-0.133133	0.00783261	-0.0265651	-0.0597863	0.770156	0.992024	0.803615	0.548112	64527.8	FALSE	0.0176788	0.678063	-3.4629	-4.29116	5.26777	1.4438	1.24753	1.88843	0.455973	0.0905109	0.53414	0.920256	43038	40.24	chr4	protein_coding	Scl/Tal1 interrupting locus [Source:MGI Symbol;Acc:MGI:107477]
Stmn1	NDU	12.9594	-1.7854	-2.31241	2.94481	-0.100336	-0.972586	-0.809032	0.894607	0.0625731	0.0152664	0.0149472	N	D	U	2.77656	ENSMUSG00000028832	3187.71	-0.0347486	-0.00880246	-0.231166	0.329916	0.853756	0.992084	0.713553	0.482559	1.23357e+07	FALSE	0.449232	0.451449	-2.2745	-2.68773	3.5715	0.822321	0.77741	1.15077	0.388804	0.0903809	0.534648	0.863344	5524	47.19	chr4	protein_coding	stathmin 1 [Source:MGI Symbol;Acc:MGI:96739]
Col4a1	NDU	15.1962	-1.01026	-3.54096	2.39784	-0.423843	-0.654693	2.04593	-0.828124	0.210437	1.11844e-13	0.00116846	N	D	U	3.95259	ENSMUSG00000031502	15835	-0.316461	-0.0250469	1.84545	-0.599278	0.850984	0.993426	0.019024	0.453113	1.42629e+08	FALSE	0.0601792	0.218875	-1.15162	-3.60595	2.56343	0.353515	0.350572	0.523368	0.280611	0.0934995	0.484686	0.600984	114404	47.76	chr8	protein_coding	collagen, type IV, alpha 1 [Source:MGI Symbol;Acc:MGI:88454]
Col4a2	NDU	13.7817	-0.542077	-3.84158	3.20681	0.2134	-1.09537	1.87487	-0.571697	0.578704	2.0424e-12	5.94271e-05	N	D	U	3.75534	ENSMUSG00000031503	8165.7	0.140627	-0.0305028	1.55917	-0.35655	0.871736	0.993427	0.0844266	0.539894	2.82857e+07	FALSE	0.0810835	0.260351	-0.725226	-3.92784	3.40552	0.38986	0.418955	0.625933	0.300365	0.0966253	0.592683	0.652406	136483	49.43	chr8	protein_coding	collagen, type IV, alpha 2 [Source:MGI Symbol;Acc:MGI:88455]
Sorbs2	NDU	10.8537	-0.015046	-3.20257	2.20378	0.177732	-0.941421	1.44132	-0.853519	0.786633	2.69862e-06	0.0205317	N	D	U	3.41399	ENSMUSG00000031626	1218.77	0.0975981	-0.0169484	0.852395	-0.455722	0.864456	0.99349	0.355498	0.466885	507965	FALSE	0.0773938	0.319709	-0.0300485	-3.35465	2.57253	0.389036	0.526785	0.785576	0.336186	0.0916978	0.706879	0.759532	320119	40.52	chr8	protein_coding	sorbin and SH3 domain containing 2 [Source:MGI Symbol;Acc:MGI:1924574]
Mcam	NDU	10.2927	-0.551944	-2.60212	3.03374	-0.220112	-1.47728	1.03863	0.871849	0.430039	0.00763036	0.0147976	N	D	U	3.60787	ENSMUSG00000032135	705.444	-0.0761526	-0.0124239	0.274192	0.305921	0.842085	0.993724	0.674171	0.488227	270492	FALSE	0.0280061	0.467883	-1.1673	-2.97939	3.69748	0.643135	0.808164	1.20184	0.397675	0.0910526	0.56502	0.869624	8259	54.39	chr9	protein_coding	melanoma cell adhesion molecule [Source:MGI Symbol;Acc:MGI:1933966]
Kif23	NDU	9.27714	-1.16466	-2.04308	2.46197	-0.599884	0.636482	0.490523	-1.36301	0.158569	0.0122164	0.0152661	N	D	U	3.08989	ENSMUSG00000032254	285.831	-0.326607	0.0090141	0.189198	-0.697616	0.71839	0.993761	0.775846	0.363665	40855.8	FALSE	0.215902	0.346911	-1.52518	-2.28608	2.88952	0.601992	0.586842	0.86978	0.398036	0.0901768	0.478908	0.867731	30870	43.05	chr9	protein_coding	kinesin family member 23 [Source:MGI Symbol;Acc:MGI:1919069]
Faim	NDU	10.4804	-0.981181	-1.50539	2.14622	0.204903	0.313895	0.221652	-0.667254	0.227574	0.0457186	0.0129881	N	D	U	1.4077	ENSMUSG00000032463	1010.5	0.130779	0.00742033	0.109454	-0.408166	0.870681	0.993857	0.826913	0.509357	205033	FALSE	0.132921	0.270697	-1.20005	-1.66856	2.41155	0.44327	0.441763	0.655611	0.307035	0.0895161	0.412126	0.676393	15649	44.49	chr9	protein_coding	Fas apoptotic inhibitory molecule [Source:MGI Symbol;Acc:MGI:1344387]
1700025G04Rik	NDU	10.9551	-0.294645	-1.78888	1.8465	-0.639231	-0.775053	0.489283	0.231479	0.713544	0.0213316	0.0429265	N	D	U	2.13505	ENSMUSG00000032666	1096.17	-0.393572	-0.0144701	0.214507	0.125942	0.684366	0.993936	0.778232	0.575515	400541	FALSE	0.277379	0.312787	-0.474036	-1.99332	2.21481	0.412189	0.51683	0.75807	0.386071	0.0910184	0.460986	0.704387	237723	44.29	chr1	protein_coding	RIKEN cDNA 1700025G04 gene [Source:MGI Symbol;Acc:MGI:1916649]
Ppp1r9a	NDU	10.7541	0.112563	-2.89457	2.61004	0.150842	-0.177981	1.21452	-2.14398	0.750411	0.0012299	0.022246	N	D	U	3.68733	ENSMUSG00000032827	1446.95	0.059213	-0.001892	0.390979	-0.998739	0.852842	0.993974	0.594122	0.263356	909655	FALSE	0.389235	0.426343	0.251009	-3.18593	3.21686	0.455708	0.719302	1.08291	0.381798	0.0897259	0.609619	1.12092	262745	41.44	chr6	protein_coding	protein phosphatase 1, regulatory subunit 9A [Source:MGI Symbol;Acc:MGI:2442401]
Afap1l1	NDU	9.94478	-0.25193	-2.22461	4.41862	0.100806	-1.7639	0.335803	0.179575	0.641965	0.0297269	0.00112594	N	D	U	2.38008	ENSMUSG00000033032	903.487	0.0349263	-0.0126731	0.071425	0.0603135	0.847392	0.994019	0.802416	0.562055	1.4587e+06	FALSE	0.180365	0.506557	-0.676029	-2.71856	5.00896	0.531481	0.903958	1.27352	0.404534	0.0911653	0.511423	0.855205	56442	48.13	chr18	protein_coding	actin filament associated protein 1-like 1 [Source:MGI Symbol;Acc:MGI:2147199]
Loxl2	NDU	12.2663	-1.28707	-2.0663	2.1797	-0.678623	-3.23819	0.471732	1.05088	0.105792	0.00432856	0.0166705	N	D	U	5.43943	ENSMUSG00000034205	1801.13	-0.445976	-2.97703	0.220762	0.629928	0.651033	0.000560321	0.784834	0.405423	2.8273e+06	FALSE	0.469784	0.296028	-1.52841	-2.23565	2.49103	0.495455	0.485388	0.719084	0.380636	0.657393	0.449865	0.757076	86767	47.07	chr14	protein_coding	lysyl oxidase-like 2 [Source:MGI Symbol;Acc:MGI:2137913]
Smc4	NDU	13.1218	-1.16813	-2.04994	2.40199	-0.861581	0.158538	0.579109	-1.33687	0.144142	0.00390831	0.00745263	N	D	U	2.9361	ENSMUSG00000034349	3685.21	-0.61835	0.00323011	0.283332	-0.848706	0.492576	0.994284	0.744949	0.318859	8.11868e+06	FALSE	0.0436145	0.288504	-1.40771	-2.21331	2.68929	0.479689	0.472177	0.699959	0.400334	0.0892741	0.458901	0.789926	29886	37.9	chr3	protein_coding	structural maintenance of chromosomes 4 [Source:MGI Symbol;Acc:MGI:1917349]
Rtkn	NDU	10.5613	-0.400585	-2.10025	4.23193	0.978823	-0.509844	0.98463	-3.16153	0.609715	0.00934199	2.05355e-05	N	D	U	5.63483	ENSMUSG00000034930	1708.94	0.640398	-0.00783282	0.420401	-2.45776	0.426656	0.994402	0.604469	0.0412854	1.82473e+06	FALSE	0.125279	0.346109	-0.679573	-2.33769	4.52271	0.46531	0.579481	0.840412	0.48143	0.0899633	0.561951	1.15585	17117	53.96	chr6	protein_coding	rhotekin [Source:MGI Symbol;Acc:MGI:107371]
P2ry12	NDU	8.20901	-0.249441	-4.52907	4.81163	-0.21825	-3.27989	3.21874	-1.39848	0.589284	0.00341097	0.0157626	N	D	U	8.11537	ENSMUSG00000036353	131.275	-0.0314823	-0.00959312	0.323427	-0.194169	0.822606	0.994644	0.592361	0.49788	18962.9	FALSE	0.184022	0.780441	-1.32522	-5.36696	6.27697	0.618859	1.55497	2.29039	0.447832	0.0907989	0.681682	0.965698	46600	39.6	chr3	protein_coding	purinergic receptor P2Y, G-protein coupled 12 [Source:MGI Symbol;Acc:MGI:1918089]
Etl4	NDU	11.124	-1.55779	-1.57875	3.34243	-0.10369	1.03978	0.537035	-2.32574	0.0430693	0.0389144	0.000112105	N	D	U	4.00624	ENSMUSG00000036617	1448.8	-0.0588739	0.0219747	0.260781	-1.78175	0.875826	0.994686	0.761687	0.0835721	639157	FALSE	0.187565	0.287505	-1.77076	-1.76165	3.58028	0.48114	0.470924	0.695508	0.313799	0.09321	0.452416	0.920065	900934	41.38	chr2	protein_coding	enhancer trap locus 4 [Source:MGI Symbol;Acc:MGI:95454]
Ckap2	NDU	10.7754	-1.54652	-3.57641	2.80002	-0.821254	-0.108788	1.56925	-0.270666	0.0913182	5.14638e-05	0.0173619	N	D	U	2.76996	ENSMUSG00000037725	593.898	-0.362307	-0.00116022	0.543637	-0.0911437	0.618722	0.99488	0.483414	0.563992	434431	FALSE	0.021196	0.434452	-2.04401	-3.83732	3.4147	0.793298	0.729797	1.11358	0.473173	0.0897284	0.729764	0.816415	17660	41.53	chr8	protein_coding	cytoskeleton associated protein 2 [Source:MGI Symbol;Acc:MGI:1931797]
Tspan14	NDU	9.3931	-0.511907	-2.04981	4.29037	0.343095	-0.260361	1.23509	-1.96558	0.486824	0.0221939	0.000151025	N	D	U	3.80412	ENSMUSG00000037824	688.536	0.152115	-0.00297419	0.436664	-0.944159	0.826432	0.994896	0.565534	0.278554	363559	FALSE	0.257112	0.406537	-0.959053	-2.38286	4.68602	0.56057	0.695674	0.999214	0.387685	0.0897247	0.62385	1.05699	60363	47.99	chr14	protein_coding	tetraspanin 14 [Source:MGI Symbol;Acc:MGI:1196325]
1110008P14Rik	NDU	10.3654	-0.341934	-2.88825	3.98088	0.0259948	-0.490992	1.9309	-2.66346	0.631071	0.000406011	0.000230632	N	D	U	5.11135	ENSMUSG00000039195	956.453	0.0154746	-0.00623121	1.12773	-1.68957	0.866043	0.995151	0.254601	0.12769	433140	FALSE	1.64769	0.382282	-0.648656	-3.12511	4.3533	0.482289	0.638277	0.938006	0.362449	0.0899028	0.95091	1.24594	4842	55.53	chr2	protein_coding	RIKEN cDNA 1110008P14 gene [Source:MGI Symbol;Acc:MGI:1920987]
Ptpre	NDU	10.0663	-0.231469	-1.63309	2.22882	-0.219293	0.405525	0.403698	-0.459954	0.767511	0.0242243	0.00860709	N	D	U	1.48847	ENSMUSG00000041836	929.17	-0.139515	0.0102261	0.210837	-0.282631	0.871316	0.995504	0.810149	0.562968	192662	FALSE	0.188984	0.263006	-0.335699	-1.78375	2.4745	0.356406	0.430375	0.635291	0.302227	0.0898532	0.42095	0.649244	148813	47.73	chr7	protein_coding	protein tyrosine phosphatase, receptor type, E [Source:MGI Symbol;Acc:MGI:97813]
Marcksl1	NDU	11.8531	0.182232	-1.94972	2.83272	-0.734169	-0.6042	0.083572	-0.740114	0.760505	0.0114319	0.00299571	N	D	U	2.16205	ENSMUSG00000047945	2878.52	-0.459196	-0.010824	0.032336	-0.392683	0.612673	0.995951	0.828322	0.492661	6.39164e+06	FALSE	0.0778633	0.319116	0.295514	-2.15439	3.15235	0.396705	0.527191	0.77847	0.407995	0.0902966	0.438566	0.745098	2405	63.58	chr4	protein_coding	MARCKS-like 1 [Source:MGI Symbol;Acc:MGI:97143]
Eva1b	NDU	10.4962	-0.283686	-2.87002	2.33799	0.117556	-0.104267	1.83365	-0.827326	0.697289	0.000132204	0.0190901	N	D	U	2.88279	ENSMUSG00000050212	1106.28	0.0623305	-0.00168764	1.19534	-0.407439	0.865544	0.996087	0.226429	0.478118	355514	FALSE	0.203358	0.34372	-0.49612	-3.06056	2.75412	0.437135	0.569822	0.850506	0.346466	0.0894832	0.831735	0.780395	2132	64.26	chr4	protein_coding	eva-1 homolog B (C. elegans) [Source:MGI Symbol;Acc:MGI:1922063]
Mest	NDU	14.757	-1.43577	-5.08508	2.88376	-0.681203	-0.174261	2.19786	-0.897414	0.105915	1.91107e-10	0.0119267	N	D	U	3.95074	ENSMUSG00000051855	8668.03	-0.300229	-0.00195798	1.28038	-0.348037	0.692142	0.996169	0.221867	0.481823	1.27333e+08	FALSE	0.0138565	0.418346	-1.91238	-5.26366	3.43873	0.752862	0.680303	1.0541	0.437424	0.0897111	1.10426	0.843293	24919	45.45	chr6	protein_coding	mesoderm specific transcript [Source:MGI Symbol;Acc:MGI:96968]
Phgdh	NDU	11.3445	-0.424848	-3.19358	3.04794	0.30031	-1.59423	1.8128	-1.02752	0.570344	5.67981e-05	0.00472598	N	D	U	4.73486	ENSMUSG00000053398	1553.85	0.143925	-0.0209062	1.01485	-0.46587	0.839454	0.996236	0.293544	0.446214	1.20748e+06	FALSE	0.227104	0.376663	-0.766411	-3.40451	3.47942	0.50104	0.624227	0.935157	0.372553	0.0932044	0.905784	0.833067	26821	49.62	chr3	protein_coding	3-phosphoglycerate dehydrogenase [Source:MGI Symbol;Acc:MGI:1355330]
Cks2	NDU	11.4702	-1.0294	-2.23148	2.49183	-1.12597	-0.575309	0.148961	-0.819181	0.208592	0.0168179	0.0290495	N	D	U	2.66942	ENSMUSG00000062248	966.749	-0.576513	-0.00562455	0.0378823	-0.301678	0.422753	0.99655	0.817964	0.495199	1.16712e+06	FALSE	0.0209597	0.435152	-1.60681	-2.5904	3.13671	0.768682	0.747028	1.11001	0.576626	0.0899723	0.488711	0.846627	5429	41.67	chr13	protein_coding	CDC28 protein kinase regulatory subunit 2 [Source:MGI Symbol;Acc:MGI:1913447]
Ccdc134	NDU	11.8336	-0.789556	-2.39449	2.18844	0.4928	-0.565082	1.53269	-1.4579	0.325556	0.00239928	0.0272558	N	D	U	4.04847	ENSMUSG00000068114	2429.34	0.263744	-0.00846258	0.832506	-0.773344	0.77452	0.996667	0.359839	0.336761	2.39936e+06	FALSE	1.4649	0.34993	-1.15977	-2.61516	2.62953	0.559592	0.580703	0.86321	0.383533	0.090062	0.767403	0.88935	14282	49.2	chr15	protein_coding	coiled-coil domain containing 134 [Source:MGI Symbol;Acc:MGI:1923707]
Hist1h2ad	NDU	9.11821	-5.50246	-7.96211	10.5533	-6.71794	8.13359	5.11764	-9.44495	9.33422e-05	5.13884e-07	7.47226e-07	N	D	U	29.4141	ENSMUSG00000071478	90.2895	-6.29181	0.01496	0.349427	-7.20014	3.26096e-08	0.996745	0.564558	0.0100517	58864.6	FALSE	0.0173452	0.71152	-6.17763	-8.66006	11.5064	1.34259	1.52682	2.06874	1.07224	0.0920021	0.723093	3.16771	572	59.44	chr13	protein_coding	histone cluster 1, H2ad [Source:MGI Symbol;Acc:MGI:2448289]
Nt5dc2	NDU	10.1325	-0.269167	-2.68108	2.25169	0.0220173	-0.167534	1.68374	-1.01857	0.651634	0.00428637	0.0444836	N	D	U	2.89186	ENSMUSG00000071547	776.641	0.0117527	-0.00162587	0.582986	-0.368291	0.858198	0.996747	0.45549	0.469108	236129	FALSE	0.0894814	0.447048	-0.617988	-3.01915	2.96709	0.506044	0.763389	1.14628	0.386459	0.0897592	0.775498	0.872216	8072	57.82	chr14	protein_coding	5'-nucleotidase domain containing 2 [Source:MGI Symbol;Acc:MGI:1917271]
Fndc1	NDU	12.6611	-1.01326	-2.70628	2.7946	0.0700608	-0.521863	0.628046	-0.689341	0.2097	1.96593e-06	0.000369948	N	D	U	1.90931	ENSMUSG00000071984	3392.57	0.0483915	-0.0155002	0.367807	-0.453985	0.881037	0.996758	0.716636	0.503306	5.14529e+06	FALSE	0.14004	0.246646	-1.19289	-2.8067	2.98838	0.401241	0.399114	0.593204	0.284489	0.0907458	0.436265	0.64039	88734	44.97	chr17	protein_coding	fibronectin type III domain containing 1 [Source:MGI Symbol;Acc:MGI:1915905]
Hist1h2ap	NDU	11.6194	-0.75867	-4.83718	5.90242	0.063253	0.112997	0.974225	-2.89426	0.251474	0.00284012	0.00677084	N	D	U	4.04474	ENSMUSG00000094777	1030.83	0.017007	4.16145e-05	0.0775253	-0.366507	0.823361	0.997055	0.768119	0.437966	3.18752e+06	TRUE	0.0281054	0.862549	-4.62003	-5.70045	7.35075	1.8397	1.63714	2.39714	0.453535	0.0900364	0.555598	1.03962	482	64.52	chr13	protein_coding	histone cluster 1, H2ap [Source:MGI Symbol;Acc:MGI:3710573]
Oprm1	NND	-0.489922	0.609286	1.32784	-6.86475	2.60852	-1.73728	-4.30311	8.01452	0.307424	0.21449	0.0144809	N	N	D	16.6634	ENSMUSG00000000766	36.8771	0.155351	-0.0018598	-0.200579	0.635598	0.708113	0.742518	0.679512	0.34389	2914.07	FALSE	0.107503	1.53955	6.33119	5.2596	-9.33608	1.2174	4.57289	3.4463	0.510942	0.0901176	0.612306	1.28761	279693	40.52	chr10	protein_coding	opioid receptor, mu 1 [Source:MGI Symbol;Acc:MGI:97441]
Spi1	NND	4.62329	2.03928	0.079435	-5.87824	-4.18737	1.84049	3.90064	5.82091	0.120384	0.575606	0.00751728	N	N	D	15.7494	ENSMUSG00000002111	101.658	-2.7447	0.0037339	0.303709	0.810522	0.0551081	0.883138	0.604018	0.301675	34995.7	FALSE	0.111667	0.884582	3.60312	0.344734	-7.37392	2.14287	0.687412	2.43856	2.07794	0.0901786	0.676201	1.42994	33367	49.89	chr2	protein_coding	spleen focus forming virus (SFFV) proviral integration oncogene [Source:MGI Symbol;Acc:MGI:98282]
Napsa	NND	2.86141	1.06892	2.00789	-6.9414	1.95619	-0.4683	-1.95659	6.30793	0.204664	0.0736407	0.000251802	N	N	D	10.689	ENSMUSG00000002204	44.9496	0.605811	-0.00177699	-0.319112	4.18108	0.328226	0.884006	0.613915	0.050024	1659.86	FALSE	0.311488	0.700724	2.32239	2.86973	-7.89284	1.19818	1.16809	1.88406	0.87646	0.089977	0.638877	2.73813	14483	47.77	chr7	protein_coding	napsin A aspartic peptidase [Source:MGI Symbol;Acc:MGI:109365]
Rpl3l	NND	2.49142	2.18298	0.977437	-10.3579	1.88534	-1.86052	-2.6949	9.87518	0.100093	0.238112	0.00136731	N	N	D	16.3159	ENSMUSG00000002500	32.9815	0.261234	-0.00443703	-0.261128	8.20403	0.617029	0.89678	0.646545	0.0168894	1787.64	FALSE	0.150999	0.928423	3.706	2.69119	-10.9031	1.90029	1.24462	3.57617	0.550916	0.0901943	0.627697	4.18691	8324	50.56	chr17	protein_coding	ribosomal protein L3-like [Source:MGI Symbol;Acc:MGI:1913461]
Psg19	NND	-0.138063	2.55964	5.04408	-4.8417	3.81345	-1.56084	-5.57547	4.88311	0.0645213	0.00059268	0.00930707	N	N	D	15.8329	ENSMUSG00000004542	25.9889	2.47777	-0.00422058	-4.22119	1.32796	0.0492221	0.933435	0.0201864	0.215999	957.262	FALSE	0.08597	1.18166	3.96769	5.85346	-6.2102	1.6654	1.41658	2.01192	1.5969	0.0901552	1.88065	2.01206	8954	48.38	chr7	protein_coding	pregnancy specific glycoprotein 19 [Source:MGI Symbol;Acc:MGI:1347252]
Slc25a18	NND	5.09634	0.0940513	-0.253317	-5.44393	0.340349	-0.463477	1.10828	2.68165	0.704837	0.511116	0.0294781	N	N	D	4.59376	ENSMUSG00000004902	31.9754	0.0625618	-0.00151218	0.147115	0.396834	0.81339	0.937767	0.734176	0.427404	815.774	FALSE	3.75784	0.718727	0.437369	-0.733629	-6.81462	0.541189	0.691082	3.32536	0.444599	0.090001	0.561812	1.06525	20759	48.11	chr6	protein_coding	solute carrier family 25 (mitochondrial carrier), member 18 [Source:MGI Symbol;Acc:MGI:1919053]
Corin	NND	1.83351	0.227567	1.47376	-8.42743	0.0462082	2.73425	-1.32118	6.62703	0.594221	0.190103	0.0109304	N	N	D	10.7287	ENSMUSG00000005220	33.7859	-0.00311516	0.00449688	-0.0753657	0.590572	0.818599	0.940756	0.764808	0.358469	1827.28	FALSE	0.111909	1.11108	1.89429	4.01723	-9.75952	0.627432	2.70573	4.04669	0.466095	0.090256	0.561452	1.23214	204449	41.47	chr5	protein_coding	corin, serine peptidase [Source:MGI Symbol;Acc:MGI:1349451]
Prlr	NND	5.73166	0.496931	0.883596	-2.23204	0.766875	1.25286	-0.996221	1.63862	0.491298	0.278756	0.0441505	N	N	D	4.65458	ENSMUSG00000005268	154.735	0.318983	0.011077	-0.293542	0.584624	0.655357	0.941202	0.669043	0.390467	31908.1	FALSE	0.0303491	0.455755	0.989597	1.31017	-2.93082	0.568914	0.659912	1.12261	0.462728	0.0907848	0.558934	0.942648	171943	40.18	chr15	protein_coding	prolactin receptor [Source:MGI Symbol;Acc:MGI:97763]
Fcer2a	NND	4.21771	1.17061	1.44954	-3.42083	1.09909	-0.483141	-1.318	2.46229	0.179772	0.128598	0.0161667	N	N	D	5.36251	ENSMUSG00000005540	59.9511	0.338829	-0.00248857	-0.272537	0.75194	0.585194	0.943472	0.662738	0.326835	1918.95	FALSE	0.0170937	0.586446	2.04099	2.13093	-4.31014	0.990911	0.928667	1.4632	0.531562	0.0899324	0.586972	1.14076	12439	48.1	chr8	protein_coding	Fc receptor, IgE, low affinity II, alpha polypeptide [Source:MGI Symbol;Acc:MGI:95497]
Cabp5	NND	1.15348	0.759571	2.55884	-4.90297	3.05121	-1.47144	-2.64092	4.90177	0.277563	0.0458288	0.0103965	N	N	D	12.0653	ENSMUSG00000005649	21.6834	1.76951	-0.00465145	-0.37396	1.2168	0.10647	0.944345	0.564069	0.229792	344.04	FALSE	0.0199749	0.915779	2.57178	3.56219	-6.2909	1.08578	1.36463	2.10309	1.62706	0.0901744	0.698021	1.87623	10756	41.88	chr7	protein_coding	calcium binding protein 5 [Source:MGI Symbol;Acc:MGI:1352746]
Itgae	NND	1.49907	0.274411	1.28324	-8.80668	2.31854	1.50117	-3.16017	7.64479	0.556224	0.206786	0.00963314	N	N	D	14.6247	ENSMUSG00000005947	55.6943	0.188861	0.00263869	-0.184546	0.653171	0.678316	0.946687	0.69442	0.339867	8989.29	FALSE	0.0544547	1.18587	2.46106	4.2223	-10.1969	0.661059	2.62534	4.14047	0.523741	0.0901404	0.599403	1.30074	56864	48.42	chr11	protein_coding	integrin alpha E, epithelial-associated [Source:MGI Symbol;Acc:MGI:1298377]
5430419D17Rik	NND	-0.193584	0.593507	3.88303	-8.33148	3.61708	0.674781	-4.97349	8.76791	0.32914	0.0241799	0.00207809	N	N	D	18.0333	ENSMUSG00000006204	66.2902	0.332858	0.00154671	-0.351558	1.09709	0.518976	0.948333	0.564341	0.248827	13167.2	FALSE	0.665618	1.27938	3.98489	5.35862	-10.1742	1.0484	1.95872	2.95066	0.649631	0.0900914	0.721727	2.03413	132050	43.94	chr7	protein_coding	RIKEN cDNA 5430419D17 gene [Source:MGI Symbol;Acc:MGI:1918645]
Elavl2	NND	3.38453	0.171205	0.843676	-8.58169	-0.0410756	2.14079	-1.02853	6.8762	0.638044	0.264639	0.00847881	N	N	D	10.0866	ENSMUSG00000008489	44.1507	-0.0109639	0.00408826	-0.0637434	0.685684	0.819236	0.957204	0.773105	0.332247	3347.95	FALSE	0.178851	0.979814	1.28419	3.05572	-9.73895	0.595217	1.26527	3.90726	0.461672	0.0902146	0.557369	1.32166	150023	40.19	chr4	protein_coding	ELAV like RNA binding protein 1 [Source:MGI Symbol;Acc:MGI:1100887]
Rbfox1	NND	5.39343	0.601825	1.4771	-4.07522	0.928025	0.268379	-0.374916	1.95012	0.377736	0.126398	0.00618597	N	N	D	3.52144	ENSMUSG00000008658	146.203	0.261591	0.00152923	-0.0652884	0.526002	0.664916	0.957437	0.797088	0.397907	13680.8	FALSE	0.433994	0.593705	1.50813	2.18996	-4.89002	0.736658	0.962053	1.47668	0.491112	0.0899256	0.522884	1.01801	1526172	42.11	chr16	protein_coding	RNA binding protein, fox-1 homolog (C. elegans) 1 [Source:MGI Symbol;Acc:MGI:1926224]
Mpo	NND	2.24951	0.139667	1.46373	-5.00578	1.25603	1.8149	-2.53447	5.72657	0.662172	0.170067	0.0265858	N	N	D	11.332	ENSMUSG00000009350	27.38	0.15845	0.00430442	-0.237121	0.786327	0.723478	0.958821	0.663366	0.307571	1889.9	FALSE	0.0733073	0.945476	0.930229	3.19202	-7.15033	0.577969	1.71056	2.87528	0.491219	0.090206	0.614424	1.38631	10833	50.93	chr11	protein_coding	myeloperoxidase [Source:MGI Symbol;Acc:MGI:97137]
Otog	NND	3.56526	0.265924	1.67628	-5.82323	2.67436	0.7133	-1.6026	5.00146	0.629995	0.0795229	0.000403517	N	N	D	9.99172	ENSMUSG00000009487	80.8631	2.22081	0.00502675	-0.447936	3.32246	0.0143454	0.959108	0.539223	0.0574652	5643.6	FALSE	0.0795135	0.568548	0.754658	2.21705	-6.62757	0.539448	0.840639	1.60953	0.80541	0.0900541	0.679562	2.14671	70448	50.69	chr7	protein_coding	otogelin [Source:MGI Symbol;Acc:MGI:1202064]
Slc47a1	NND	3.26236	0.623246	0.416332	-6.39745	-2.90727	2.6406	3.74844	1.70428	0.317607	0.416802	0.00893434	N	N	D	11.0006	ENSMUSG00000010122	39.5086	-0.295155	0.00455295	0.25362	0.161716	0.562145	0.960785	0.642116	0.502432	2883.8	FALSE	0.333504	0.993375	3.30533	1.77488	-8.15012	1.07529	0.819292	2.80419	0.603245	0.0902524	0.641454	0.986343	34945	46.94	chr11	protein_coding	solute carrier family 47, member 1 [Source:MGI Symbol;Acc:MGI:1914723]
Tnfrsf13b	NND	2.53971	0.360476	0.696691	-8.30224	-1.86571	2.43822	-0.79486	5.39521	0.478329	0.295953	0.00543837	N	N	D	10.494	ENSMUSG00000010142	43.9723	-0.127282	0.00294782	-0.0300943	0.354398	0.732432	0.960818	0.784063	0.436074	3758.17	FALSE	0.0905048	1.24491	3.86238	4.07322	-10.453	0.755842	1.23254	3.42373	0.4986	0.0901744	0.561088	1.0755	22618	46.34	chr11	protein_coding	tumor necrosis factor receptor superfamily, member 13b [Source:MGI Symbol;Acc:MGI:1889411]
Podnl1	NND	-0.951143	0.371245	4.63629	-7.26299	2.56645	0.273277	-5.49608	5.71348	0.476116	0.0193657	0.0125821	N	N	D	14.0493	ENSMUSG00000012889	16.1877	0.149577	0.00065637	-0.283092	0.409299	0.715045	0.963418	0.617155	0.418705	679.272	FALSE	0.0920397	1.55964	4.04214	6.44798	-9.9176	0.749369	2.30721	3.54745	0.506439	0.0900972	0.665522	1.09785	6539	55.12	chr8	protein_coding	podocan-like 1 [Source:MGI Symbol;Acc:MGI:2685352]
Fam163a	NND	-0.0451425	3.48567	2.35886	-8.6182	3.18862	-2.66647	-5.77876	9.52156	0.0536048	0.134197	0.00212766	N	N	D	21.1554	ENSMUSG00000015484	19.0815	0.240097	-0.00370439	-0.353778	1.02885	0.62162	0.967615	0.560673	0.258473	854.992	FALSE	0.0692473	1.39696	5.42295	4.80736	-10.7141	2.38657	3.00699	3.08121	0.559535	0.0901914	0.729528	1.90043	129061	46.69	chr1	protein_coding	family with sequence similarity 163, member A [Source:MGI Symbol;Acc:MGI:3618859]
Chdh	NND	4.31787	0.0748927	0.878325	-3.90158	-0.206629	1.52754	1.84739	3.40504	0.712147	0.263776	0.0283837	N	N	D	6.9866	ENSMUSG00000015970	94.7349	-0.0366054	0.00495097	0.229328	0.63248	0.822592	0.969027	0.673269	0.352672	16320.2	FALSE	0.0357518	0.738967	0.353944	2.01706	-5.3763	0.542428	1.00313	2.14119	0.445478	0.0902159	0.60203	1.17206	31505	48.97	chr14	protein_coding	choline dehydrogenase [Source:MGI Symbol;Acc:MGI:1860776]
H2-M2	NND	1.17124	0.437586	0.492739	-7.73203	0.0517655	1.18067	-0.997489	7.24277	0.426857	0.375564	0.0182421	N	N	D	9.4727	ENSMUSG00000016283	21.0653	-0.0044486	0.00207124	-0.045833	0.611763	0.815583	0.969431	0.778842	0.351234	1035.31	FALSE	0.369321	1.20862	3.5912	2.66193	-9.43887	0.816531	0.910366	4.22403	0.469662	0.090118	0.559314	1.25748	2702	47.85	chr17	protein_coding	histocompatibility 2, M region locus 2 [Source:MGI Symbol;Acc:MGI:95914]
Matn4	NND	6.08029	0.20005	-0.126051	-3.75264	0.773413	0.135341	1.58923	3.62119	0.646019	0.575209	0.0305827	N	N	D	6.11917	ENSMUSG00000016995	138.264	0.157942	0.000597238	0.218341	0.750385	0.746108	0.970322	0.684194	0.320785	19514	FALSE	0.422888	0.701248	0.811254	-0.358565	-5.2079	0.562548	0.653651	2.08321	0.46754	0.08998	0.590696	1.25921	15768	51.53	chr2	protein_coding	matrilin 4 [Source:MGI Symbol;Acc:MGI:1328314]
Gsdma	NND	2.64807	0.137662	0.511934	-5.19655	0.294697	3.53188	-0.24252	4.14907	0.679685	0.397694	0.0320314	N	N	D	8.21817	ENSMUSG00000017204	33.8869	0.0516735	0.0116675	-0.0251704	0.68656	0.817835	0.970527	0.803569	0.3356	2963.72	FALSE	1.21356	0.757337	0.62404	1.36399	-6.65063	0.552614	0.765394	3.24979	0.444438	0.0911638	0.534995	1.2545	13358	48.65	chr11	protein_coding	gasdermin A [Source:MGI Symbol;Acc:MGI:1889509]
Tha1	NND	6.45934	-0.00419705	-0.109183	-7.54309	0.387592	0.315981	1.18977	7.05308	0.745164	0.590394	0.00601222	N	N	D	8.94643	ENSMUSG00000017713	114.094	0.0828635	0.00158984	0.189817	4.94312	0.80925	0.971426	0.709461	0.0640744	5536.9	FALSE	0.0517424	0.651886	0.0217224	-0.256067	-8.23951	0.52355	0.633581	3.12335	0.439207	0.0899755	0.569916	3.85246	5530	56.49	chr11	protein_coding	threonine aldolase 1 [Source:MGI Symbol;Acc:MGI:1919026]
Dhx58	NND	5.63027	1.10749	1.14776	-2.75376	1.32899	-0.831441	-0.696033	2.11423	0.187428	0.187717	0.0288625	N	N	D	4.97069	ENSMUSG00000017830	159.32	0.582292	-0.00586088	-0.164088	0.747564	0.38698	0.971753	0.749147	0.330818	10875.2	FALSE	0.0446206	0.511976	1.82179	1.72055	-3.56968	0.855785	0.794312	1.30307	0.665495	0.0901057	0.528859	1.08445	9388	50.39	chr11	protein_coding	DEXH (Asp-Glu-X-His) box polypeptide 58 [Source:MGI Symbol;Acc:MGI:1931560]
Cadps2	NND	7.14916	-0.0223284	0.836258	-2.89086	0.437181	-0.399261	-0.365377	2.49093	0.757473	0.29349	0.0227123	N	N	D	3.69275	ENSMUSG00000017978	188.213	0.151771	-0.00291773	-0.0788079	0.979998	0.79655	0.971939	0.803259	0.267956	13763.6	FALSE	0.147512	0.489947	-0.0657206	1.33645	-3.65998	0.482421	0.698314	1.27919	0.418627	0.0898778	0.506139	1.22157	576649	39.7	chr6	protein_coding	Ca2+-dependent activator protein for secretion 2 [Source:MGI Symbol;Acc:MGI:2443963]
Moxd1	NND	1.6896	0.464203	0.672388	-10.2509	-2.19693	1.37614	-1.49775	8.05233	0.394471	0.303661	0.000948083	N	N	D	13.1231	ENSMUSG00000020000	37.0437	-0.14111	0.00184725	-0.0595752	0.507923	0.719964	0.976616	0.768755	0.384044	5220.35	FALSE	0.113639	1.27757	5.52836	4.1581	-12.2932	0.906347	1.19618	3.39282	0.505507	0.0901258	0.565213	1.18069	79274	40.41	chr10	protein_coding	monooxygenase, DBH-like 1 [Source:MGI Symbol;Acc:MGI:1921582]
Npc1l1	NND	1.66099	0.420297	1.08853	-9.75217	0.312873	1.41104	-1.26684	5.22416	0.442115	0.220285	0.00514414	N	N	D	8.21491	ENSMUSG00000020447	27.2411	0.0199551	0.00253956	-0.0692733	0.441547	0.810914	0.979052	0.767817	0.408429	1852.07	FALSE	0.0293063	1.14542	3.23662	3.81766	-10.7298	0.790186	1.85386	4.06046	0.467627	0.0901325	0.560967	1.11951	19131	49.13	chr11	protein_coding	NPC1 like intracellular cholesterol transporter 1 [Source:MGI Symbol;Acc:MGI:2685089]
Pik3cg	NND	3.16629	0.581272	0.378507	-4.41383	-1.21291	3.03545	-0.788628	4.17304	0.338479	0.433916	0.0483641	N	N	D	9.21004	ENSMUSG00000020573	70.1709	-0.130516	0.00525499	-0.0520464	0.434236	0.741261	0.979652	0.778581	0.413422	34090.8	FALSE	0.181578	1.01101	3.25651	1.65894	-6.79836	1.00226	0.797422	3.28088	0.48774	0.090315	0.555941	1.09409	35187	42.37	chr12	protein_coding	phosphatidylinositol-4,5-bisphosphate 3-kinase catalytic subunit gamma [Source:MGI Symbol;Acc:MGI:1353576]
Rgs9	NND	7.11807	0.456479	0.751227	-2.1967	0.365677	-0.539865	0.482963	0.190668	0.531561	0.337822	0.0418898	N	N	D	1.57917	ENSMUSG00000020599	231.839	0.152838	-0.00540578	0.139835	0.070075	0.81837	0.979749	0.782308	0.56852	25833.6	FALSE	0.232123	0.427275	0.882121	1.11731	-2.82861	0.536465	0.606547	1.05881	0.396453	0.0899306	0.499932	0.806248	72775	47.66	chr11	protein_coding	regulator of G-protein signaling 9 [Source:MGI Symbol;Acc:MGI:1338824]
Apob	NND	-0.221777	0.406704	0.852733	-8.16586	3.3727	-0.29577	-3.33074	6.84098	0.44726	0.259091	0.0166509	N	N	D	13.8402	ENSMUSG00000020609	25.6128	0.23115	-1.11613e-05	-0.167474	0.512019	0.628214	0.97981	0.704795	0.383531	1652.77	FALSE	0.0632827	1.40323	3.93213	4.21241	-9.93725	0.792471	1.45816	4.36654	0.558205	0.0900823	0.593969	1.17575	39188	42.54	chr12	protein_coding	apolipoprotein B [Source:MGI Symbol;Acc:MGI:88052]
Sptb	NND	6.91587	-0.0246484	0.0488709	-3.20972	-0.509732	1.5273	1.49087	3.13569	0.750877	0.623357	0.0230908	N	N	D	6.6636	ENSMUSG00000021061	173.283	-0.148486	0.00878817	0.321884	1.10723	0.781779	0.981695	0.621835	0.24186	26044.8	FALSE	0.0656617	0.551575	-0.0711123	0.110616	-4.16073	0.499554	0.583009	1.50734	0.43538	0.0905474	0.621021	1.43652	130060	48.73	chr12	protein_coding	spectrin beta, erythrocytic [Source:MGI Symbol;Acc:MGI:98387]
Chga	NND	-0.271803	0.361367	2.52474	-4.64812	3.80877	-0.563915	-2.90001	5.05926	0.50019	0.0778614	0.0309893	N	N	D	12.332	ENSMUSG00000021194	18.9104	0.674038	-0.000854848	-0.261179	0.73701	0.266137	0.982148	0.645748	0.321538	330.453	FALSE	0.0294088	1.22919	2.53786	4.18007	-6.83301	0.70181	1.86531	2.77505	1.39896	0.0900545	0.628549	1.31009	10060	53.03	chr12	protein_coding	chromogranin A [Source:MGI Symbol;Acc:MGI:88394]
Unc79	NND	5.65386	0.32843	0.275525	-3.79928	-0.122284	1.93349	-0.066561	3.29204	0.574733	0.531664	0.0121666	N	N	D	5.41437	ENSMUSG00000021198	117.344	-0.0323316	0.00972973	-0.0132075	1.04622	0.838909	0.982161	0.812536	0.253971	30340.8	FALSE	0.0714007	0.586227	0.968255	0.632691	-4.74206	0.578358	0.623756	1.57585	0.422261	0.090731	0.520246	1.43205	235207	42.82	chr12	protein_coding	unc-79 homolog [Source:MGI Symbol;Acc:MGI:2684729]
Rgs6	NND	5.71244	-0.175683	0.211591	-4.86262	0.711654	1.77554	-1.32974	4.20594	0.656376	0.543873	0.00808864	N	N	D	8.02287	ENSMUSG00000021219	67.7973	0.151743	0.00669088	-0.193073	0.982371	0.75572	0.982216	0.707385	0.266444	4947.31	FALSE	0.255649	0.680496	-0.714527	0.595636	-6.06946	0.563198	0.650867	1.96513	0.461704	0.0903654	0.571102	1.50628	573765	44.18	chr12	protein_coding	regulator of G-protein signaling 6 [Source:MGI Symbol;Acc:MGI:1354730]
Ryr2	NND	5.78145	0.994025	1.46163	-2.16576	0.906989	0.456757	-1.27858	1.57205	0.219705	0.0908951	0.0389722	N	N	D	4.21437	ENSMUSG00000021313	175.055	0.462362	0.00513667	-0.48159	0.738004	0.537283	0.982553	0.540547	0.341846	15056.1	FALSE	0.0371066	0.413616	1.45304	1.80917	-2.73663	0.646851	0.646885	0.991193	0.494791	0.0898678	0.63422	0.95128	553844	41.83	chr13	protein_coding	ryanodine receptor 2, cardiac [Source:MGI Symbol;Acc:MGI:99685]
Irf4	NND	4.03016	0.339369	0.119305	-7.28866	0.232981	1.10502	-0.415309	5.97141	0.519659	0.557926	0.0152097	N	N	D	7.72472	ENSMUSG00000021356	44.1622	0.0240499	0.00267449	-0.0256881	0.673606	0.817312	0.982631	0.793915	0.336036	5608.33	FALSE	0.00698618	0.917754	1.97888	0.574126	-8.59769	0.678662	0.696293	3.74009	0.45799	0.0901115	0.549792	1.29346	17751	46.6	chr13	protein_coding	interferon regulatory factor 4 [Source:MGI Symbol;Acc:MGI:1096873]
Sftpd	NND	-2.01966	0.498899	1.12399	-10.1201	0.41733	1.72098	0.238613	5.67218	0.377228	0.219231	0.0129704	N	N	D	8.04911	ENSMUSG00000021795	19.1016	0.0437291	4.40992e-05	-0.0289232	0.387275	0.784221	0.983885	0.77955	0.424177	1402.56	FALSE	0.619831	1.57267	5.25886	5.15061	-10.4043	0.928232	2.39749	5.21529	0.48632	0.0901267	0.568191	1.10343	12936	43.91	chr14	protein_coding	surfactant associated protein D [Source:MGI Symbol;Acc:MGI:109515]
Rnase6	NND	2.21497	0.834538	1.17999	-5.12784	0.652931	0.975277	-1.8885	4.01365	0.245533	0.20293	0.0149099	N	N	D	7.53036	ENSMUSG00000021880	36.0444	0.0807651	0.00246546	-0.166004	0.548544	0.786148	0.984066	0.713747	0.376555	2127.83	FALSE	0.181689	0.946272	3.18307	2.92903	-6.75081	1.4471	1.48663	2.44183	0.465589	0.0900948	0.579841	1.14665	8280	45.92	chr14	protein_coding	ribonuclease, RNase A family, 6 [Source:MGI Symbol;Acc:MGI:1925666]
Gucy1b2	NND	1.4822	0.394245	0.512706	-6.69877	2.45031	-0.477434	-1.43992	5.63011	0.469199	0.373661	0.0252466	N	N	D	9.99776	ENSMUSG00000021933	22.0886	0.260784	-0.000612581	-0.0965017	0.555585	0.605676	0.9842	0.755033	0.370653	550.211	FALSE	0.402234	1.07287	2.69647	2.24193	-8.43512	0.743589	0.890164	4.00897	0.567102	0.0900615	0.562971	1.19306	63614	44.89	chr14	protein_coding	guanylate cyclase 1, soluble, beta 2 [Source:MGI Symbol;Acc:MGI:2660873]
Epsti1	NND	2.79186	0.561275	0.00531198	-7.5449	-0.837513	-0.71198	3.44586	5.23132	0.339606	0.585728	0.0217624	N	N	D	10.2267	ENSMUSG00000022014	34.1303	-0.0772062	-0.000869177	0.192667	0.414668	0.778117	0.984426	0.685096	0.416393	3490.99	FALSE	0.144298	1.13491	4.34831	0.138124	-9.2928	1.04372	0.718858	4.35365	0.476709	0.0900821	0.608904	1.10737	98419	41.49	chr14	protein_coding	epithelial stromal interaction 1 (breast) [Source:MGI Symbol;Acc:MGI:1915168]
Trim52	NND	2.17451	0.86969	1.617	-4.56263	2.3176	0.129551	-2.11209	4.74019	0.243886	0.135327	0.0159738	N	N	D	9.29943	ENSMUSG00000022113	52.009	0.516788	0.00064536	-0.276072	1.10193	0.375063	0.984671	0.641893	0.245544	3890.94	FALSE	0.0282162	0.866017	2.62279	2.85898	-6.02328	1.22917	1.37665	2.14685	0.819029	0.090001	0.622517	1.70054	29662	40.83	chr14	protein_coding	tripartite motif-containing 52 [Source:MGI Symbol;Acc:MGI:3045276]
Npr3	NND	7.56045	0.0398298	0.45062	-6.06976	0.488896	-0.229347	0.812562	5.03533	0.765363	0.489453	1.83471e-06	N	N	D	6.56613	ENSMUSG00000022206	296.712	0.2031	-0.00216526	0.25243	4.16916	0.780813	0.984893	0.702707	0.00743371	53266	FALSE	0.259343	0.427022	0.0966349	0.734955	-6.47862	0.451915	0.553056	1.15827	0.408764	0.0897329	0.536106	1.53269	67392	42.95	chr15	protein_coding	natriuretic peptide receptor 3 [Source:MGI Symbol;Acc:MGI:97373]
Atp12a	NND	-1.4111	0.41862	1.00384	-9.2786	2.18035	0.0662177	-2.62152	8.52185	0.430183	0.233729	0.00493258	N	N	D	13.3899	ENSMUSG00000022229	40.0745	0.112329	0.000161527	-0.102537	0.535626	0.743528	0.984961	0.744487	0.374716	6986.61	FALSE	0.328043	1.64615	5.80094	5.99091	-11.5268	0.834245	2.27391	3.80944	0.495963	0.0901022	0.575319	1.20498	23483	45.75	chr14	protein_coding	ATPase, H+/K+ transporting, nongastric, alpha polypeptide [Source:MGI Symbol;Acc:MGI:1926943]
Pla2g10	NND	-0.93992	0.520438	0.522797	-8.15014	3.06348	-0.70649	-1.50918	3.0937	0.362577	0.358454	0.0201143	N	N	D	8.37285	ENSMUSG00000022683	22.0217	0.175746	-0.000499895	-0.0573709	0.228514	0.687265	0.985974	0.770796	0.475625	1489.69	FALSE	0.175594	1.58264	5.33543	3.65794	-10.068	0.966913	0.966828	4.63022	0.520901	0.0900937	0.563906	1.02822	15927	45.53	chr16	protein_coding	phospholipase A2, group X [Source:MGI Symbol;Acc:MGI:1347522]
Ehhadh	NND	5.34534	0.101242	0.136426	-4.92964	1.32075	-0.953615	0.692794	3.50465	0.688355	0.556021	0.0268418	N	N	D	6.4718	ENSMUSG00000022853	79.7972	0.191223	-0.00233579	0.0693512	0.40352	0.694607	0.986338	0.774092	0.425923	9870.61	FALSE	0.0556104	0.854547	0.604646	0.543921	-7.0328	0.562042	0.687112	2.83538	0.503549	0.0900753	0.55243	1.06402	26521	43.79	chr16	protein_coding	enoyl-Coenzyme A, hydratase/3-hydroxyacyl Coenzyme A dehydrogenase [Source:MGI Symbol;Acc:MGI:1277964]
Cxadr	NND	6.4542	-0.0660532	-0.101668	-6.88049	-0.84956	1.43716	1.29259	4.37627	0.712765	0.578555	0.0129526	N	N	D	7.95557	ENSMUSG00000022865	65.3117	-0.15614	0.00462591	0.157141	0.627305	0.739881	0.986373	0.724794	0.350213	2728.27	FALSE	0.0297981	0.749804	-0.283113	-0.291279	-7.89433	0.546877	0.66444	3.36257	0.47481	0.0901937	0.569344	1.21913	58286	43.59	chr16	protein_coding	coxsackie virus and adenovirus receptor [Source:MGI Symbol;Acc:MGI:1201679]
Ildr1	NND	2.74716	0.675836	0.626107	-6.22232	1.22919	-0.479358	-0.723198	5.67538	0.303011	0.337006	0.00741386	N	N	D	8.10713	ENSMUSG00000022900	32.4337	0.167413	-0.00102803	-0.0605537	0.797707	0.718066	0.98644	0.779478	0.304866	1039.64	FALSE	0.168442	0.906149	2.77044	2.04407	-7.99522	1.06241	0.918768	2.60423	0.4925	0.0900377	0.549761	1.39401	32827	45.61	chr16	protein_coding	immunoglobulin-like domain containing receptor 1 [Source:MGI Symbol;Acc:MGI:2146574]
Frs3	NND	3.87522	0.162092	0.184987	-5.97929	2.50223	0.670808	-0.809304	6.19752	0.660222	0.540567	0.0236868	N	N	D	10.1799	ENSMUSG00000023266	76.2641	0.607242	0.00233615	-0.0824416	1.07898	0.30521	0.986877	0.771895	0.249963	10179.8	FALSE	0.0345074	0.785914	0.826484	0.67293	-7.38916	0.565902	0.679883	3.41968	1.04472	0.0900555	0.54773	1.82593	15257	54.07	chr17	protein_coding	fibroblast growth factor receptor substrate 3 [Source:MGI Symbol;Acc:MGI:2135965]
Celsr3_ENSMUSG00000023473	NND	0.911647	2.6659	1.473	-10.6659	1.02855	-0.506211	-2.73964	9.36964	0.103849	0.186876	0.0022596	N	N	D	13.644	ENSMUSG00000023473	24.6186	0.0824815	-0.000431712	-0.17197	1.0408	0.775839	0.986968	0.704513	0.256382	1170.44	FALSE	0.591469	1.15666	4.69901	3.88987	-11.515	2.78533	2.4868	3.94944	0.476461	0.0900718	0.591197	1.9299	26650	54.35	chr9	protein_coding	cadherin, EGF LAG seven-pass G-type receptor 3 [Source:MGI Symbol;Acc:MGI:1858236]
Adgrf4	NND	5.19627	0.604117	0.111987	-6.60399	0.884096	-0.0740467	0.989079	3.38804	0.363108	0.591267	0.00111544	N	N	D	5.33527	ENSMUSG00000023918	88.8511	0.204196	-0.000194082	0.153874	0.608366	0.710333	0.987115	0.734987	0.361418	9104.45	FALSE	0.0335415	0.657519	1.73051	0.317585	-7.7811	0.794195	0.629211	2.08612	0.478942	0.0899502	0.555929	1.14488	35394	42.22	chr17	protein_coding	adhesion G protein-coupled receptor F4 [Source:MGI Symbol;Acc:MGI:1925499]
Cbs	NND	9.00092	-0.613404	0.881334	-3.06491	0.34091	1.66534	0.823622	-0.119283	0.40959	0.282612	0.00738809	N	N	D	2.94915	ENSMUSG00000024039	878.387	0.14575	0.0166896	0.26278	-0.0465434	0.827032	0.987311	0.69903	0.572217	876335	FALSE	0.165556	0.413949	-1.10364	1.24244	-3.56674	0.606655	0.612395	1.02931	0.389787	0.0920472	0.534954	0.798227	28345	50.59	chr17	protein_coding	cystathionine beta-synthase [Source:MGI Symbol;Acc:MGI:88285]
Nrxn1	NND	5.27557	0.24513	0.202978	-3.42312	-0.204223	3.28998	-0.235287	3.19504	0.641564	0.573746	0.0193	N	N	D	6.92454	ENSMUSG00000024109	143.314	-0.0570018	0.018739	-0.0451602	1.09851	0.834495	0.987457	0.806934	0.243288	58938.2	FALSE	0.0113275	0.562021	0.707019	0.449992	-4.38274	0.536911	0.5993	1.54447	0.419049	0.0929121	0.517021	1.44377	1059441	37.19	chr17	protein_coding	neurexin I [Source:MGI Symbol;Acc:MGI:1096391]
Prss30	NND	2.79826	0.382736	1.85856	-3.36129	1.7998	1.00471	-2.27846	2.72009	0.519449	0.0819011	0.0298547	N	N	D	7.80306	ENSMUSG00000024124	38.0875	0.58063	0.00495605	-0.463401	0.681464	0.353611	0.98748	0.509327	0.342672	1652.7	FALSE	0.0467668	0.691686	1.29026	2.64594	-4.57994	0.634293	1.08754	1.77371	0.803869	0.0901505	0.755476	1.14383	8441	49.34	chr17	protein_coding	protease, serine 30 [Source:MGI Symbol;Acc:MGI:1353645]
Mep1b	NND	4.72687	0.899581	0.8939	-3.80545	0.815272	0.847854	-0.337353	2.73428	0.252979	0.273808	0.00420015	N	N	D	4.73476	ENSMUSG00000024313	92.1101	0.334778	0.00768036	-0.0888273	1.25653	0.636074	0.987793	0.805265	0.209452	7208.61	FALSE	0.0301844	0.482836	1.48618	1.34675	-4.45728	0.712574	0.675365	1.25588	0.473906	0.0902398	0.496651	1.35033	38277	42.24	chr18	protein_coding	meprin 1 beta [Source:MGI Symbol;Acc:MGI:96964]
Mal2	NND	0.461022	0.404384	0.45217	-8.59115	-0.613484	2.81094	1.51679	0.435134	0.442806	0.386902	0.0180157	N	N	D	5.37635	ENSMUSG00000024479	31.4448	-0.0384169	0.00309394	0.0708978	0.0984098	0.793867	0.988003	0.761955	0.514649	3256.95	FALSE	3.67147	1.43454	4.66114	3.12757	-10.2643	0.808539	0.913747	4.74993	0.477629	0.0901854	0.56831	1.0071	31656	42.15	chr15	protein_coding	mal, T cell differentiation protein 2 [Source:MGI Symbol;Acc:MGI:2146021]
Rax	NND	2.27804	-0.062297	1.97038	-5.52999	2.83055	2.19519	-3.07658	5.92806	0.703709	0.103565	0.0335818	N	N	D	14.0304	ENSMUSG00000024518	42.5237	0.673234	0.00591132	-0.380326	0.900334	0.271547	0.988061	0.552792	0.281198	3006.81	FALSE	0.751818	0.863922	-0.303492	3.23949	-7.22856	0.561777	1.51582	3.58737	1.27352	0.0903311	0.718594	1.53739	11511	50.19	chr18	protein_coding	retina and anterior neural fold homeobox [Source:MGI Symbol;Acc:MGI:109632]
Tro	NND	5.77278	0.20377	0.0743891	-6.64071	0.315694	-0.450213	0.975419	5.65994	0.634779	0.590219	0.00273111	N	N	D	7.40127	ENSMUSG00000025272	77.475	0.0523538	-0.00127981	0.117297	1.06056	0.814398	0.989064	0.750516	0.252806	5888.16	FALSE	0.0908536	0.759692	0.958449	0.273939	-8.01481	0.576737	0.658859	2.36349	0.44825	0.0900152	0.556747	1.7364	12280	49.19	chrX	protein_coding	trophinin [Source:MGI Symbol;Acc:MGI:1928994]
Zfp711	NND	8.2249	0.407992	1.04049	-3.47732	-1.05514	-0.814129	1.14188	1.70728	0.525932	0.220037	0.0122184	N	N	D	4.71843	ENSMUSG00000025529	421.833	-0.352694	-0.00499227	0.240708	0.517143	0.578454	0.989325	0.685473	0.404546	164612	FALSE	0.132436	0.544491	1.05274	1.67901	-4.27942	0.596167	0.820965	1.39494	0.530835	0.0900723	0.572276	0.993675	34545	36.95	chrX	protein_coding	zinc finger protein 711 [Source:MGI Symbol;Acc:MGI:3045342]
Myo3a	NND	0.704831	0.446394	1.1212	-9.08758	2.60305	-0.563924	-2.68007	8.94894	0.422161	0.216614	0.00760778	N	N	D	14.796	ENSMUSG00000025716	32.8681	0.209237	-0.000485603	-0.155292	0.88457	0.65711	0.989436	0.715235	0.283863	1717.64	FALSE	0.0721049	1.27853	3.61363	4.06869	-10.4016	0.822545	1.9395	4.04833	0.535469	0.0900748	0.585363	1.61328	390750	39.04	chr2	protein_coding	myosin IIIA [Source:MGI Symbol;Acc:MGI:2183924]
Slc28a1	NND	2.78559	0.00366307	0.727474	-5.19451	0.813087	2.32404	0.2469	4.07422	0.725548	0.301015	0.0487832	N	N	D	7.45825	ENSMUSG00000025726	33.155	0.0986143	0.00499615	0.0292166	0.450266	0.773233	0.989446	0.792662	0.40705	1407.42	FALSE	0.398567	0.933169	0.0922201	2.39403	-7.28637	0.563117	1.03351	4.05304	0.470846	0.0902714	0.549565	1.11074	55618	48.9	chr7	protein_coding	solute carrier family 28 (sodium-coupled nucleoside transporter), member 1 [Source:MGI Symbol;Acc:MGI:3605073]
Rhbdl1	NND	5.92431	0.141885	-1.51662	-4.82077	0.450883	0.865065	2.92696	4.05987	0.702681	0.1302	0.031534	N	N	D	8.30278	ENSMUSG00000025735	88.9804	0.125249	0.00496072	1.08183	0.880694	0.7954	0.98946	0.284092	0.287414	7147.2	FALSE	0.641192	0.570242	0.454224	-2.28459	-6.10848	0.515562	1.08892	2.93068	0.432678	0.090107	1.9242	1.40576	2831	61.89	chr17	protein_coding	rhomboid like 1 [Source:MGI Symbol;Acc:MGI:2384891]
Tfap2b	NND	2.37594	0.687758	2.10689	-5.692	2.64801	0.712787	-1.9849	4.51936	0.327885	0.0507569	0.000968875	N	N	D	9.86506	ENSMUSG00000025927	53.743	1.9812	0.0040375	-0.449048	2.00657	0.0434828	0.989653	0.52617	0.154208	3775.74	FALSE	0.0178423	0.658672	1.71544	2.77257	-6.61614	0.814652	1.00977	1.72719	0.991735	0.090043	0.719928	2.41169	29663	43.89	chr1	protein_coding	transcription factor AP-2 beta [Source:MGI Symbol;Acc:MGI:104672]
Gpr35	NND	5.14355	1.39288	1.34866	-4.91243	0.547709	-0.0199513	-1.03253	4.43563	0.123028	0.135526	0.000205607	N	N	D	6.03582	ENSMUSG00000026271	107.971	0.185419	-6.99112e-06	-0.265948	3.27215	0.768379	0.990021	0.68077	0.0361884	7010.83	FALSE	0.0327137	0.501058	2.00669	1.86711	-5.4368	0.840841	0.780575	1.21048	0.430247	0.0897966	0.560226	1.70893	35527	47.01	chr1	protein_coding	G protein-coupled receptor 35 [Source:MGI Symbol;Acc:MGI:1929509]
Lct	NND	1.11704	0.0828807	2.8309	-6.25861	2.15042	2.75243	-5.27867	7.01965	0.688641	0.0559111	0.0278817	N	N	D	17.2012	ENSMUSG00000026354	25.3003	0.259904	0.00566373	-0.581406	0.869089	0.613472	0.990099	0.411102	0.287537	1503.41	FALSE	0.841975	1.05422	0.714568	4.19727	-8.04338	0.572994	1.75573	3.84994	0.557492	0.0903369	1.08263	1.53645	43563	48.32	chr1	protein_coding	lactase [Source:MGI Symbol;Acc:MGI:104576]
Cnih3	NND	1.66386	0.529317	2.63568	-6.76221	1.9637	1.1595	-0.88992	4.76012	0.381686	0.0598948	0.00438579	N	N	D	8.77324	ENSMUSG00000026514	60.5127	0.269833	0.0029977	-0.0753745	0.595091	0.606435	0.990251	0.771262	0.360974	8854.4	FALSE	0.259239	0.966981	2.57255	3.87866	-8.44913	0.856191	1.64282	2.59663	0.559298	0.0901173	0.552643	1.19	108014	48.37	chr1	protein_coding	cornichon family AMPA receptor auxiliary protein 3 [Source:MGI Symbol;Acc:MGI:1920228]
F5	NND	4.90147	0.588135	0.485311	-5.76471	-0.816187	0.787306	-0.738668	4.9738	0.356871	0.40326	0.003592	N	N	D	7.31596	ENSMUSG00000026579	56.441	-0.143702	0.00259795	-0.0798319	1.03444	0.749442	0.99031	0.773774	0.256516	4709.24	FALSE	0.046405	0.767091	2.12229	1.41918	-6.9711	0.863231	0.779332	2.07843	0.472122	0.0900661	0.546773	1.65341	68440	41.94	chr1	protein_coding	coagulation factor V [Source:MGI Symbol;Acc:MGI:88382]
Lypd6b	NND	0.449935	0.308081	1.95972	-7.65857	0.279766	3.43363	-0.910531	4.99635	0.532613	0.150456	0.0171027	N	N	D	9.62028	ENSMUSG00000026765	29.2111	0.0175266	0.005328	-0.0497625	0.450224	0.811605	0.990487	0.778537	0.405754	2287.45	FALSE	0.0580949	1.22155	2.6123	4.11141	-9.18816	0.680244	2.57595	4.08605	0.467923	0.090327	0.557341	1.12164	161162	43.22	chr2	protein_coding	LY6/PLAUR domain containing 6B [Source:MGI Symbol;Acc:MGI:1919147]
Card9	NND	1.55466	0.413473	0.938099	-7.77605	2.16519	-0.589855	-2.56803	7.46363	0.461005	0.245674	0.00990615	N	N	D	12.7867	ENSMUSG00000026928	18.3013	0.256689	-0.0010045	-0.223554	1.20275	0.617225	0.990654	0.672363	0.236556	378.862	FALSE	0.0516059	1.00819	2.44996	2.91047	-8.9296	0.741627	1.27319	3.61392	0.554208	0.0900473	0.607861	2.19469	8743	54.92	chr2	protein_coding	caspase recruitment domain family, member 9 [Source:MGI Symbol;Acc:MGI:2685628]
Psd4	NND	2.74544	0.371007	1.47679	-6.26539	1.16343	1.30351	0.113964	3.48128	0.494833	0.17248	0.00555951	N	N	D	6.06219	ENSMUSG00000026979	70.2721	0.134197	0.00292808	0.0151933	0.415547	0.742384	0.990704	0.79777	0.42115	9945.42	FALSE	0.354669	0.936442	2.11548	3.24715	-7.76638	0.7038	1.82823	2.47504	0.48467	0.0901265	0.550059	1.07062	47375	46.84	chr2	protein_coding	pleckstrin and Sec7 domain containing 4 [Source:MGI Symbol;Acc:MGI:2674093]
Col9a3	NND	3.65518	0.28816	0.269622	-7.99105	-0.0757809	0.909477	-0.275221	7.63727	0.546333	0.479476	0.0159546	N	N	D	8.89775	ENSMUSG00000027570	44.6677	-0.0139368	0.00171778	-0.0058821	0.636503	0.814573	0.991168	0.797247	0.343782	5511.91	FALSE	0.290846	1.08855	2.40665	1.51865	-9.59498	0.670082	0.766365	4.21249	0.46621	0.0901028	0.555884	1.28677	24400	51.73	chr2	protein_coding	collagen, type IX, alpha 3 [Source:MGI Symbol;Acc:MGI:894686]
Sema4a	NND	4.87547	0.823797	0.960386	-4.20736	-0.00280459	1.55696	0.538555	2.67569	0.284397	0.247332	0.00322494	N	N	D	4.77401	ENSMUSG00000028064	104.398	-0.00237924	0.0117844	0.134397	0.938365	0.854882	0.991538	0.772264	0.277841	7901.62	FALSE	0.086457	0.48388	1.47528	1.46078	-4.9245	0.729469	0.715115	1.37471	0.398469	0.0909823	0.516225	1.22304	25224	51.65	chr3	protein_coding	sema domain, immunoglobulin domain (Ig), transmembrane domain (TM) and short cytoplasmic domain, (semaphorin) 4A [Source:MGI Symbol;Acc:MGI:107560]
Sh2d2a	NND	3.47771	-0.0227389	1.00069	-4.48638	-0.0883375	3.97535	-2.00083	3.64574	0.721761	0.233969	0.0384176	N	N	D	9.71027	ENSMUSG00000028071	38.749	-0.0139108	0.00834179	-0.191939	0.437593	0.823072	0.991546	0.69732	0.414277	4175.63	FALSE	0.397447	0.894938	-0.105921	2.60954	-6.72486	0.558333	1.25861	2.93914	0.455263	0.0906593	0.589346	1.0819	8968	53.55	chr3	protein_coding	SH2 domain containing 2A [Source:MGI Symbol;Acc:MGI:1351596]
Epb41l4b	NND	7.00873	-0.179029	-0.133439	-6.53665	0.0478288	2.7729	0.920466	6.44164	0.642703	0.561971	0.0172613	N	N	D	10.1828	ENSMUSG00000028434	193.09	0.00539144	0.00764433	0.107844	1.13101	0.83161	0.991802	0.755122	0.243427	55641.2	FALSE	0.157158	0.776299	-0.864376	-0.408047	-7.75083	0.582164	0.677074	3.41447	0.446501	0.0905347	0.555754	1.94833	151466	47.22	chr4	protein_coding	erythrocyte membrane protein band 4.1 like 4b [Source:MGI Symbol;Acc:MGI:1859149]
Prkaa2	NND	6.64524	0.248744	-0.000947803	-3.27171	0.864187	-1.04092	1.90488	2.94226	0.664019	0.641803	0.011329	N	N	D	6.75225	ENSMUSG00000028518	216.937	0.347278	-0.00856059	0.672229	1.28643	0.616178	0.991863	0.405402	0.2052	48876.8	FALSE	1.58385	0.473746	0.589935	0.0020893	-3.96457	0.501911	0.541606	1.24854	0.488087	0.0903774	0.891924	1.39773	80017	40.58	chr4	protein_coding	protein kinase, AMP-activated, alpha 2 catalytic subunit [Source:MGI Symbol;Acc:MGI:1336173]
Sytl1	NND	3.84267	0.174006	0.707342	-8.62329	0.317112	0.66111	-0.334285	5.69107	0.638578	0.304736	0.00750434	N	N	D	7.00357	ENSMUSG00000028860	39.9418	0.0310468	0.00161546	-0.0173541	0.586087	0.812095	0.992107	0.796218	0.360905	2591.05	FALSE	0.315636	0.963384	1.22361	2.55502	-9.6358	0.592558	1.05369	3.80877	0.461053	0.0900779	0.550904	1.21656	10024	54.37	chr4	protein_coding	synaptotagmin-like 1 [Source:MGI Symbol;Acc:MGI:1933365]
Epha10	NND	3.54707	1.07953	1.78091	-3.45667	1.58589	0.115546	-1.15442	2.14445	0.197366	0.0728397	0.0122356	N	N	D	5.00031	ENSMUSG00000028876	60.2567	0.691417	0.00086187	-0.26058	0.695711	0.309841	0.99212	0.676481	0.343925	2693.04	FALSE	0.0340752	0.581822	1.90222	2.3596	-4.2648	0.920754	0.895222	1.3841	0.791841	0.0898617	0.571526	1.07483	36902	51.33	chr4	protein_coding	Eph receptor A10 [Source:MGI Symbol;Acc:MGI:3586824]
Arhgef19	NND	8.24557	0.14401	-0.824129	-3.04332	0.562362	0.629868	1.37654	2.26555	0.731383	0.296937	0.0142594	N	N	D	4.83432	ENSMUSG00000028919	399.003	0.217033	0.00534544	0.410387	0.945396	0.754297	0.992152	0.569028	0.276789	91947	FALSE	0.0752919	0.459716	0.340558	-1.29459	-3.70621	0.47526	0.700811	1.19664	0.427348	0.090009	0.643033	1.15522	18066	54.74	chr4	protein_coding	Rho guanine nucleotide exchange factor (GEF) 19 [Source:MGI Symbol;Acc:MGI:1925912]
Tnfrsf9	NND	1.25511	0.79525	0.189734	-6.10386	1.05626	0.858945	-0.417675	6.62678	0.252168	0.518831	0.0332954	N	N	D	8.95966	ENSMUSG00000028965	32.7675	0.100882	0.00197557	-0.0191496	0.717298	0.765925	0.992186	0.794217	0.324196	3380.7	FALSE	0.0272217	1.08924	3.73582	1.02334	-8.02879	1.50106	0.72775	4.0203	0.477839	0.0900935	0.553038	1.34691	31541	46.88	chr4	protein_coding	tumor necrosis factor receptor superfamily, member 9 [Source:MGI Symbol;Acc:MGI:1101059]
Tas1r3	NND	3.56658	0.527374	0.250175	-8.07364	0.72342	-0.217979	-0.254668	6.23126	0.383684	0.502834	0.00787199	N	N	D	7.42733	ENSMUSG00000029072	33.9799	0.0950727	-0.000276106	-0.0136872	0.825279	0.779306	0.992264	0.800722	0.297899	1854.31	FALSE	0.037815	0.87567	2.45171	1.00145	-9.03426	0.848706	0.715283	3.57868	0.466057	0.090031	0.546333	1.45725	4095	54.77	chr4	protein_coding	taste receptor, type 1, member 3 [Source:MGI Symbol;Acc:MGI:1933547]
Cckar	NND	-0.0120783	0.679873	2.418	-4.17675	1.06059	1.31796	-1.63423	4.7358	0.300531	0.0808099	0.0370156	N	N	D	8.74858	ENSMUSG00000029193	23.3881	0.0975346	0.002943	-0.131349	0.721818	0.768183	0.992355	0.736246	0.326354	1019.45	FALSE	0.0998843	1.21471	3.2018	3.95573	-6.21498	1.07583	1.78635	2.63607	0.476901	0.0901305	0.568596	1.28752	9930	46.56	chr5	protein_coding	cholecystokinin A receptor [Source:MGI Symbol;Acc:MGI:99478]
Bmp3	NND	3.23751	2.24306	1.53173	-6.88615	1.84737	-0.704127	-1.74906	6.56517	0.0500076	0.127598	9.86272e-05	N	N	D	10.8657	ENSMUSG00000029335	68.6407	0.581952	-0.00302932	-0.298517	4.92687	0.348446	0.992427	0.633063	0.0195361	5007.45	FALSE	0.0451033	0.677906	3.04692	2.4174	-7.70879	1.14422	1.08959	1.73363	0.821227	0.0900113	0.619538	2.38565	29982	43.3	chr5	protein_coding	bone morphogenetic protein 3 [Source:MGI Symbol;Acc:MGI:88179]
Rhof	NND	4.28059	-0.0846643	0.593226	-6.30679	0.0880179	2.57687	0.876501	6.17005	0.700119	0.356529	0.019279	N	N	D	9.71144	ENSMUSG00000029449	73.2237	0.0115031	0.0075034	0.109411	1.1002	0.830747	0.992503	0.755547	0.247462	10709	FALSE	0.0118924	0.766006	-0.38007	1.64875	-7.56379	0.554153	0.836962	3.38081	0.44519	0.0905063	0.554087	1.86185	29649	51.03	chr5	protein_coding	ras homolog family member F (in filopodia) [Source:MGI Symbol;Acc:MGI:1345629]
Chl1	NND	5.66358	0.563323	-0.108298	-6.403	-3.05623	2.07186	1.15951	6.81765	0.35723	0.561497	0.00561514	N	N	D	13.1053	ENSMUSG00000030077	83.2642	-0.461468	0.0046242	0.101728	1.08038	0.394853	0.992803	0.75339	0.25028	21764.4	FALSE	0.244159	0.884174	2.63591	-0.404009	-7.9811	0.914634	0.69788	2.54819	0.831425	0.0902377	0.562545	1.88976	239626	37.88	chr6	protein_coding	cell adhesion molecule L1-like [Source:MGI Symbol;Acc:MGI:1098266]
Tmem52b	NND	2.88414	0.152424	1.3186	-4.09927	0.95002	0.8822	-0.991307	3.93456	0.673788	0.16758	0.022948	N	N	D	6.75809	ENSMUSG00000030160	23.9747	0.194115	0.00349782	-0.136829	0.844799	0.712782	0.992846	0.74583	0.296579	396.734	FALSE	0.664875	0.734589	0.659173	2.3436	-5.59039	0.551915	1.13532	2.10941	0.48213	0.0900803	0.55133	1.34683	6673	41.96	chr6	protein_coding	transmembrane protein 52B [Source:MGI Symbol;Acc:MGI:2442838]
Fam234b	NND	7.56848	-0.142503	-0.885501	-2.76965	0.139899	0.599164	2.35124	2.25554	0.714988	0.271262	0.0358674	N	N	D	5.34584	ENSMUSG00000030207	190.663	0.0418939	0.00424689	0.894577	0.737736	0.846149	0.992863	0.322826	0.331991	16220.3	FALSE	0.14576	0.502526	-0.38018	-1.46727	-3.73366	0.499241	0.782388	1.44864	0.404045	0.0899827	1.24248	1.1058	46979	48.15	chr6	protein_coding	family with sequence similarity 234, member B [Source:MGI Symbol;Acc:MGI:1921775]
Grin2b	NND	4.82101	0.392554	1.14235	-6.12048	0.807797	0.0409079	-1.20883	5.39677	0.488893	0.205401	0.00238687	N	N	D	7.45431	ENSMUSG00000030209	98.1485	0.122022	0.00030719	-0.125309	1.15818	0.763524	0.992865	0.745256	0.238987	7400.46	FALSE	0.313761	0.805928	1.79567	2.57356	-7.31767	0.692391	1.28627	2.10104	0.469213	0.0900155	0.559542	1.89094	460279	43.34	chr6	protein_coding	glutamate receptor, ionotropic, NMDA2B (epsilon 2) [Source:MGI Symbol;Acc:MGI:95821]
Erp27	NND	3.22813	0.179971	0.489312	-7.22293	-1.98174	2.04491	0.587096	7.31529	0.630582	0.381924	0.0206865	N	N	D	11.929	ENSMUSG00000030219	23.1092	-0.20173	0.00359972	0.0484895	0.696051	0.668221	0.992871	0.778987	0.329051	943.023	FALSE	0.187522	1.04073	1.42162	2.21389	-8.87815	0.602104	0.883029	4.07344	0.527026	0.0901878	0.557428	1.34021	14870	45.68	chr6	protein_coding	endoplasmic reticulum protein 27 [Source:MGI Symbol;Acc:MGI:1916437]
Ptpro	NND	2.71404	1.44059	0.309305	-4.84278	2.34036	-1.06987	0.100662	4.85045	0.159709	0.485584	0.010631	N	N	D	8.36134	ENSMUSG00000030223	52.8781	0.524276	-0.00336043	0.0181689	1.0938	0.36557	0.992874	0.803086	0.24728	2584.62	FALSE	0.153334	0.787522	2.88587	0.993339	-6.16459	1.64988	0.706961	2.08093	0.849985	0.0900902	0.539841	1.71822	210915	42.93	chr6	protein_coding	protein tyrosine phosphatase, receptor type, O [Source:MGI Symbol;Acc:MGI:1097152]
Siglecg	NND	3.55896	0.600482	0.55022	-4.15712	-1.0525	0.761101	-1.47312	5.19585	0.330968	0.359537	0.0482247	N	N	D	8.48258	ENSMUSG00000030468	38.9491	-0.125323	0.00171395	-0.110733	0.640498	0.748667	0.992989	0.747121	0.345425	3151.29	FALSE	1.52247	0.962953	3.10829	2.12032	-6.36965	1.01565	0.903229	3.03241	0.482956	0.0900816	0.565734	1.24529	10155	48.84	chr7	protein_coding	sialic acid binding Ig-like lectin G [Source:MGI Symbol;Acc:MGI:2443630]
Stk26	NND	5.74065	0.0714947	0.350404	-8.62078	-0.432669	0.0419059	2.4776	4.27001	0.714644	0.470555	0.00383457	N	N	D	7.22219	ENSMUSG00000031112	105.124	-0.0839249	0.000338756	0.334566	0.643027	0.798176	0.993266	0.589082	0.346067	25223	FALSE	2.03947	0.730202	0.363029	1.03462	-9.15283	0.541099	0.707245	3.37043	0.450311	0.0899927	0.676502	1.22716	52051	38.57	chrX	protein_coding	serine/threonine kinase 26 [Source:MGI Symbol;Acc:MGI:1917665]
Sytl4	NND	7.11533	0.203215	0.557346	-4.90089	0.980675	0.246789	0.821894	3.25814	0.750749	0.476711	2.25353e-06	N	N	D	5.3075	ENSMUSG00000031255	320.272	0.666941	0.00414266	0.372831	2.54306	0.418523	0.993321	0.653207	0.0371299	70911	FALSE	0.359137	0.332047	0.350656	0.751998	-5.19482	0.408481	0.469129	0.897982	0.463054	0.0895466	0.522345	1.17408	45428	40.53	chrX	protein_coding	synaptotagmin-like 4 [Source:MGI Symbol;Acc:MGI:1351606]
Col4a5	NND	6.74421	0.702665	0.433197	-3.79787	-0.401291	0.228703	1.78257	0.897168	0.342502	0.477007	0.00370239	N	N	D	3.30973	ENSMUSG00000031274	195.467	-0.136871	0.00175818	0.536757	0.288625	0.807265	0.993328	0.475196	0.490966	22459.6	FALSE	0.520082	0.491294	1.3764	0.784919	-4.41012	0.693994	0.599849	1.23003	0.41531	0.0898325	0.77078	0.879628	213850	36.99	chrX	protein_coding	collagen, type IV, alpha 5 [Source:MGI Symbol;Acc:MGI:88456]
Slc7a3	NND	5.25964	0.0593189	0.40584	-8.07634	0.342693	1.42291	-0.645134	7.50513	0.718095	0.440714	0.00568266	N	N	D	9.91587	ENSMUSG00000031297	73.3516	0.055367	0.00472557	-0.0673432	4.88016	0.813599	0.993338	0.781236	0.0836284	3989.35	FALSE	0.0274847	0.753211	0.330303	1.23031	-8.83476	0.542811	0.737465	3.34592	0.44775	0.0901997	0.543367	4.56726	6811	47.19	chrX	protein_coding	solute carrier family 7 (cationic amino acid transporter, y+ system), member 3 [Source:MGI Symbol;Acc:MGI:1100521]
Nlgn3	NND	6.56173	0.344515	-0.010636	-2.39072	0.961381	0.532698	1.07538	1.31099	0.623885	0.650253	0.0289159	N	N	D	3.88045	ENSMUSG00000031302	219.957	0.502638	0.00572541	0.369599	0.604004	0.498733	0.993341	0.617958	0.388823	28427.5	FALSE	1.3496	0.409921	0.672144	-0.0168958	-2.97256	0.490167	0.501157	1.03364	0.513761	0.0899404	0.583911	0.913954	26796	49.42	chrX	protein_coding	neuroligin 3 [Source:MGI Symbol;Acc:MGI:2444609]
Gabrq	NND	2.79024	0.136743	0.536834	-5.89274	-0.074876	1.99299	-0.996812	6.4424	0.664211	0.36912	0.0325072	N	N	D	9.50707	ENSMUSG00000031344	20.3943	-0.0151646	0.00452414	-0.0771402	0.794101	0.820632	0.993356	0.768469	0.304551	496.037	FALSE	0.189123	0.932318	0.916266	1.94651	-7.66753	0.576503	0.870259	3.80975	0.457857	0.0902289	0.555198	1.42783	17425	42.88	chrX	protein_coding	gamma-aminobutyric acid (GABA) A receptor, subunit theta [Source:MGI Symbol;Acc:MGI:1888498]
Plxnb3	NND	5.05672	0.342438	0.0259822	-8.17308	0.208725	-0.0743494	-1.28153	7.52158	0.517444	0.592138	0.00840817	N	N	D	9.08618	ENSMUSG00000031385	52.4031	0.0202482	0.00012214	-0.0999164	0.986176	0.819478	0.993377	0.75537	0.265272	4760.16	FALSE	0.123687	0.904011	1.97696	0.198521	-9.24671	0.680054	0.687702	3.68875	0.457045	0.0900429	0.560344	1.74517	15425	53.03	chrX	protein_coding	plexin B3 [Source:MGI Symbol;Acc:MGI:2154240]
Slit2	NND	6.03331	0.75617	1.15536	-4.74704	0.384802	0.69428	-1.41999	3.79494	0.299908	0.190747	0.00166101	N	N	D	6.29402	ENSMUSG00000031558	173.917	0.101633	0.00388902	-0.283044	1.56782	0.809919	0.99346	0.653312	0.179308	26755.9	FALSE	0.0374106	0.577328	1.6897	1.88126	-5.49692	0.828705	0.896314	1.46655	0.429506	0.0900328	0.596897	1.91776	324596	37.32	chr5	protein_coding	slit guidance ligand 2 [Source:MGI Symbol;Acc:MGI:1315205]
1700128F08Rik	NND	6.34172	0.887795	0.908828	-2.19824	-0.338247	0.486654	-0.572275	1.91596	0.259752	0.267965	0.0463154	N	N	D	3.31313	ENSMUSG00000031998	149.938	-0.127591	0.00434893	-0.151592	0.754712	0.824096	0.993666	0.769198	0.332722	10810.1	FALSE	0.0829459	0.45617	1.46369	1.34482	-2.92665	0.70193	0.666369	1.12705	0.40169	0.0899092	0.509308	1.02422	20099	41.4	chr9	transcribed_processed_pseudogene	RIKEN cDNA 1700128F08 gene [Source:MGI Symbol;Acc:MGI:1923919]
Crtam	NND	1.47769	3.51741	0.631727	-7.41559	1.33143	-1.4947	-1.88197	6.7196	0.0540013	0.3224	0.00579545	N	N	D	11.4277	ENSMUSG00000032021	38.6476	0.0932092	-0.00195373	-0.0993701	0.614014	0.765323	0.993677	0.749741	0.351269	3003.88	FALSE	0.0298743	1.22577	5.36682	3.30527	-9.41957	2.42417	1.05826	3.04254	0.482743	0.0901097	0.568904	1.2498	34938	44.15	chr9	protein_coding	cytotoxic and regulatory T cell molecule [Source:MGI Symbol;Acc:MGI:1859822]
Mpzl2	NND	6.60869	0.259926	1.09197	-2.47835	-0.321702	0.362078	-0.270494	1.35174	0.65997	0.200835	0.0332101	N	N	D	2.30602	ENSMUSG00000032092	134.713	-0.118117	0.00309895	-0.0697377	0.478285	0.826921	0.993704	0.809813	0.428171	7513.84	FALSE	0.434337	0.463115	0.597654	1.5516	-3.18134	0.500411	0.705982	1.16214	0.402525	0.0898473	0.497018	0.91421	14217	45.23	chr9	protein_coding	myelin protein zero-like 2 [Source:MGI Symbol;Acc:MGI:1289160]
Cd3e	NND	2.83391	0.4053	1.72023	-5.45634	0.0379492	2.21501	-0.227193	4.03425	0.502717	0.103173	0.0018014	N	N	D	6.5144	ENSMUSG00000032093	38.1281	0.00528523	0.0095802	-0.0306755	1.19914	0.838188	0.993705	0.805344	0.229218	1544.27	FALSE	0.0513606	0.702488	1.35385	2.57691	-6.41247	0.648281	1.11878	1.76745	0.435397	0.0907343	0.52816	1.69232	10888	46.65	chr9	protein_coding	CD3 antigen, epsilon polypeptide [Source:MGI Symbol;Acc:MGI:88332]
Gcnt3	NND	2.03131	0.644361	0.813106	-5.68695	1.16321	0.712322	-2.42626	6.25236	0.321157	0.278924	0.0113129	N	N	D	10.5542	ENSMUSG00000032226	25.7686	0.162307	0.00213126	-0.248816	1.05917	0.723895	0.993748	0.657031	0.253614	1493.44	FALSE	0.00869713	0.912066	2.61766	2.32003	-7.50801	0.987025	1.05693	2.57408	0.488484	0.0900664	0.617698	1.77253	6593	44.76	chr9	protein_coding	glucosaminyl (N-acetyl) transferase 3, mucin type [Source:MGI Symbol;Acc:MGI:1919327]
Cyp19a1	NND	0.852728	0.419378	2.39102	-4.88769	3.59265	1.92852	-3.46659	5.49864	0.471646	0.0569263	0.0168072	N	N	D	14.4864	ENSMUSG00000032274	71.5408	2.71461	0.00638123	-0.670258	1.31889	0.0208937	0.99377	0.382258	0.219513	21815.6	FALSE	0.312916	0.943029	1.87333	3.40733	-6.64148	0.706537	1.34823	2.37391	1.28501	0.0903512	1.13742	2.10767	102174	44.7	chr9	protein_coding	cytochrome P450, family 19, subfamily a, polypeptide 1 [Source:MGI Symbol;Acc:MGI:88587]
Rasgrf1	NND	6.0251	0.305846	1.19209	-3.38953	0.0262468	1.54843	-0.770461	2.64528	0.635926	0.167843	0.00524134	N	N	D	4.99042	ENSMUSG00000032356	141.763	0.00935652	0.0122351	-0.225166	1.3559	0.858919	0.99381	0.722181	0.186991	12387.4	FALSE	0.102631	0.44635	0.658552	1.61392	-3.96248	0.501342	0.686075	1.11352	0.385351	0.0910101	0.526748	1.32383	117070	45.8	chr9	protein_coding	RAS protein-specific guanine nucleotide-releasing factor 1 [Source:MGI Symbol;Acc:MGI:99694]
Car12	NND	8.07174	-0.548859	0.590288	-5.75281	0.987189	-0.631872	0.69855	3.80799	0.480038	0.43731	1.21577e-06	N	N	D	6.12561	ENSMUSG00000032373	437.554	0.597059	-0.00826855	0.263644	2.9046	0.446904	0.993817	0.715091	0.0341492	257112	FALSE	0.214912	0.369193	-0.914764	0.840936	-6.11115	0.53106	0.516415	1.05874	0.500758	0.0901063	0.510476	1.39666	53160	46.67	chr9	protein_coding	carbonic anhydrase 12 [Source:MGI Symbol;Acc:MGI:1923709]
Prss44	NND	0.0799131	0.391153	1.23136	-8.63793	1.59396	0.420308	-2.71479	8.86237	0.463076	0.208983	0.0112969	N	N	D	13.5914	ENSMUSG00000032493	23.437	0.103143	0.00101835	-0.139421	0.793155	0.75675	0.993869	0.724772	0.303803	798.703	FALSE	0.562739	1.38255	3.63555	4.49208	-10.222	0.763731	2.39677	4.19355	0.486546	0.0900923	0.581365	1.47514	10530	47.45	chr9	protein_coding	protease, serine 44 [Source:MGI Symbol;Acc:MGI:1920586]
Lama1	NND	0.276859	0.420126	3.30498	-6.30409	3.04979	1.82122	-4.56163	6.50252	0.447192	0.0484935	0.0104745	N	N	D	15.9352	ENSMUSG00000032796	73.1457	0.258884	0.00318462	-0.312831	0.738376	0.605261	0.993967	0.596901	0.319086	36054.5	FALSE	0.0975896	1.33824	3.20137	4.97431	-8.30549	0.7746	2.06605	2.86717	0.568933	0.0901653	0.682119	1.36006	125389	45.63	chr17	protein_coding	laminin, alpha 1 [Source:MGI Symbol;Acc:MGI:99892]
Myo5c	NND	4.0181	0.323438	1.62446	-3.52668	-0.584172	2.9622	-1.51944	2.59438	0.575575	0.104219	0.0190483	N	N	D	7.6602	ENSMUSG00000033590	52.782	-0.143096	0.0137441	-0.285868	0.700546	0.771645	0.994126	0.648056	0.339038	3493.18	FALSE	0.388208	0.611708	0.980815	2.32689	-4.5304	0.58129	0.981231	1.60373	0.449274	0.091548	0.604366	1.13962	73432	47.75	chr9	protein_coding	myosin VC [Source:MGI Symbol;Acc:MGI:2442485]
Zswim5	NND	2.08411	0.0377061	1.02033	-5.15657	1.03603	4.11296	-1.02472	3.55745	0.711858	0.229256	0.0491686	N	N	D	9.73116	ENSMUSG00000033948	43.6034	0.126486	0.00799123	-0.0833443	0.407382	0.751542	0.994192	0.765429	0.421092	7575.81	FALSE	0.0430443	0.961499	0.321571	2.81656	-7.23676	0.564624	1.33448	4.03338	0.479635	0.0906154	0.555704	1.08575	111889	40.75	chr4	protein_coding	zinc finger SWIM-type containing 5 [Source:MGI Symbol;Acc:MGI:1921714]
Rnf43	NND	0.195687	0.469894	0.626554	-9.09573	1.66118	1.28986	0.0425056	5.7195	0.395676	0.321249	0.0108831	N	N	D	8.71304	ENSMUSG00000034177	60.7965	0.111595	0.00201674	0.0165506	0.409228	0.748926	0.994241	0.791005	0.417711	12779.4	FALSE	0.0172663	1.34454	4.76089	3.62122	-10.5923	0.892017	1.08692	4.40583	0.490403	0.0901244	0.558939	1.10762	72818	46.21	chr11	protein_coding	ring finger protein 43 [Source:MGI Symbol;Acc:MGI:2442609]
Tmem132c	NND	3.80971	0.0534379	0.663672	-7.06748	-0.0257771	1.27888	-1.29337	7.22682	0.706194	0.323652	0.0163209	N	N	D	9.82485	ENSMUSG00000034324	27.1469	-0.00987084	0.00328204	-0.111147	1.03049	0.824739	0.994277	0.750461	0.257718	774.697	FALSE	0.569218	0.881433	0.432269	2.16015	-8.41664	0.563428	0.955792	3.67408	0.454829	0.0901385	0.560696	1.80781	323986	46.38	chr5	protein_coding	transmembrane protein 132C [Source:MGI Symbol;Acc:MGI:2443061]
Nek11	NND	2.97294	1.12728	2.74843	-4.49518	1.93754	0.0668675	-3.00793	4.38402	0.192108	0.0191212	0.00619765	N	N	D	9.39636	ENSMUSG00000035032	60.6344	0.607258	0.000487566	-0.71732	1.64791	0.32841	0.994419	0.3659	0.182214	4058.09	FALSE	0.0442158	0.701206	2.3269	3.42365	-5.46738	1.20574	1.10538	1.67877	0.872044	0.0899512	1.16949	2.25942	233369	43.6	chr9	protein_coding	NIMA (never in mitosis gene a)-related expressed kinase 11 [Source:MGI Symbol;Acc:MGI:2442276]
Slfn8_ENSMUSG00000035208	NND	5.61733	1.03429	1.6651	-4.90796	-0.858121	-0.0110633	0.060623	3.75415	0.208223	0.0822855	0.000364053	N	N	D	4.68395	ENSMUSG00000035208	100.701	-0.297219	2.56794e-05	0.0168435	2.07103	0.64711	0.994451	0.815718	0.125244	5600.39	FALSE	0.100577	0.523562	1.77633	2.20443	-5.4936	0.852703	0.845479	1.29077	0.487956	0.0898401	0.507881	1.89061	18653	44.04	chr11	protein_coding	schlafen 8 [Source:MGI Symbol;Acc:MGI:2672859]
Wdr20rt	NND	3.60396	1.66758	2.03276	-3.01709	0.656256	1.13999	-2.22729	2.8027	0.0961031	0.0532421	0.0277249	N	N	D	6.82624	ENSMUSG00000035560	76.4024	0.177183	0.00640259	-0.560667	0.916812	0.750013	0.994514	0.451559	0.281449	7308.99	FALSE	0.162434	0.607747	2.43979	2.64685	-3.97289	1.03167	0.962684	1.47342	0.453234	0.0902473	0.839588	1.26355	7843	42.15	chr12	protein_coding	WD repeat domain 20, retrogene [Source:MGI Symbol;Acc:MGI:1918198]
AI182371	NND	1.38305	0.77863	2.53963	-3.7823	4.03893	-0.684859	-2.68171	3.5173	0.277673	0.029677	0.0198763	N	N	D	10.9228	ENSMUSG00000035875	46.3412	3.49741	-0.00283341	-0.625129	1.01843	0.00167452	0.994565	0.412248	0.259093	1837.82	FALSE	0.0869159	0.810736	2.17593	3.28827	-4.99439	0.992233	1.13548	1.79397	1.03192	0.09001	0.962015	1.43803	19683	40.87	chr2	protein_coding	expressed sequence AI182371 [Source:MGI Symbol;Acc:MGI:2138853]
Tmtc2	NND	8.78458	0.539765	-0.248548	-2.27685	0.226202	-0.528128	0.92151	0.379054	0.546995	0.637919	0.0130954	N	N	D	2.05489	ENSMUSG00000036019	476.32	0.131167	-0.0120747	0.477627	0.207637	0.862267	0.994587	0.586981	0.56657	66000.9	FALSE	0.204002	0.3024	0.767268	-0.336029	-2.58861	0.432166	0.418017	0.732662	0.328797	0.0904339	0.535796	0.698216	386789	39.63	chr10	protein_coding	transmembrane and tetratricopeptide repeat containing 2 [Source:MGI Symbol;Acc:MGI:1914057]
Myrf	NND	5.03344	1.02676	0.87958	-3.25923	0.448125	0.13043	-0.800764	2.52369	0.210068	0.274936	0.0148912	N	N	D	3.90301	ENSMUSG00000036098	79.2955	0.13847	0.000981136	-0.177768	0.915745	0.796225	0.994602	0.738263	0.283075	4693.24	FALSE	0.167029	0.531494	1.78217	1.45461	-4.04855	0.856563	0.74724	1.33641	0.42549	0.0898482	0.535488	1.2092	32477	54.46	chr19	protein_coding	myelin regulatory factor [Source:MGI Symbol;Acc:MGI:2684944]
Slc17a2	NND	2.77639	0.35498	0.614943	-4.78245	0.239951	1.57515	-1.00498	5.30748	0.523926	0.348424	0.0204876	N	N	D	8.12755	ENSMUSG00000036110	24.6727	0.0376816	0.00499334	-0.112182	0.967891	0.819463	0.994606	0.754962	0.269076	1031.37	FALSE	0.02463	0.799449	1.53904	1.69749	-6.60963	0.654072	0.851603	2.46716	0.448928	0.0902237	0.553224	1.56977	18188	40.74	chr13	protein_coding	solute carrier family 17 (sodium phosphate), member 2 [Source:MGI Symbol;Acc:MGI:2443098]
Rorb	NND	5.53452	1.41576	0.293153	-3.0592	-0.724039	1.61481	-0.15496	2.65546	0.123154	0.540234	0.0200059	N	N	D	5.14927	ENSMUSG00000036192	125.765	-0.234687	0.0107578	-0.0320531	1.01348	0.712969	0.994619	0.813255	0.259843	22366	FALSE	0.0219547	0.522284	2.07484	0.596328	-3.85749	0.891812	0.590124	1.33138	0.457581	0.0908298	0.508064	1.2748	180592	39.33	chr19	protein_coding	RAR-related orphan receptor beta [Source:MGI Symbol;Acc:MGI:1343464]
Glb1l2	NND	6.62229	1.54905	1.53305	-3.29397	0.27826	0.331884	1.26108	-1.0265	0.07329	0.0755095	0.002804	N	N	D	2.89772	ENSMUSG00000036395	353.523	0.108312	0.00382749	0.490514	-0.451568	0.845768	0.99465	0.533056	0.448167	121698	FALSE	0.0272091	0.39946	1.86477	1.8111	-3.72488	0.655267	0.632773	0.965034	0.376755	0.0897509	0.644182	0.846051	43425	44.25	chr9	protein_coding	galactosidase, beta 1-like 2 [Source:MGI Symbol;Acc:MGI:2388283]
Card11	NND	2.1373	0.37127	0.739984	-4.85381	1.10857	0.430702	-2.14462	6.4443	0.48486	0.292396	0.0467295	N	N	D	10.1282	ENSMUSG00000036526	31.1289	0.101	0.00100897	-0.142341	0.625125	0.764718	0.994669	0.725573	0.348694	2179.77	FALSE	0.128163	1.0996	2.70522	2.99232	-7.76827	0.727753	1.1388	3.64254	0.479371	0.0900753	0.578281	1.25047	127593	48.15	chr5	protein_coding	caspase recruitment domain family, member 11 [Source:MGI Symbol;Acc:MGI:1916978]
Dner	NND	2.44692	0.255906	1.11269	-5.45842	-1.78786	2.40309	-1.77549	6.14636	0.574268	0.215491	0.0241699	N	N	D	12.1128	ENSMUSG00000036766	19.5816	-0.179455	0.00388512	-0.113526	0.646368	0.692484	0.994707	0.743305	0.342815	755.469	FALSE	0.103804	1.02698	2.02398	3.37024	-7.64811	0.64151	1.69406	3.08769	0.512732	0.0902082	0.569763	1.26894	326383	42.97	chr1	protein_coding	delta/notch-like EGF repeat containing [Source:MGI Symbol;Acc:MGI:2152889]
Gjd4	NND	3.461	1.68291	1.05423	-3.81368	-0.268655	0.963083	-0.908169	3.83129	0.111504	0.218796	0.0186336	N	N	D	5.9712	ENSMUSG00000036855	50.6392	-0.059059	0.00453453	-0.129263	1.05032	0.817697	0.994723	0.751543	0.253703	2805.5	FALSE	0.0404622	0.696716	2.69835	2.02476	-4.95744	1.27256	1.00374	1.77126	0.441133	0.0901392	0.548011	1.52556	4203	45.16	chr18	protein_coding	gap junction protein, delta 4 [Source:MGI Symbol;Acc:MGI:2444990]
Trim67	NND	4.38185	1.33717	1.59267	-3.96842	0.871144	0.435529	-1.57328	3.44298	0.141745	0.0952736	0.00427776	N	N	D	6.32293	ENSMUSG00000036913	85.8283	0.282298	0.00300616	-0.392069	1.63638	0.659317	0.994738	0.574249	0.16494	8451.09	FALSE	0.0501595	0.54613	2.0589	2.16953	-4.66845	0.921327	0.865881	1.33221	0.483405	0.0899266	0.650988	1.7374	41622	50.45	chr8	protein_coding	tripartite motif-containing 67 [Source:MGI Symbol;Acc:MGI:3045323]
Krt80	NND	5.53507	-0.507244	0.135344	-2.13842	2.84323	1.35196	0.427154	1.65668	0.485992	0.631587	0.0478058	N	N	D	6.27902	ENSMUSG00000037185	243.04	2.60217	0.0137637	0.133969	0.708253	0.000772462	0.994786	0.79003	0.348624	44254.8	FALSE	0.538378	0.412881	-0.961821	0.226763	-2.81589	0.56765	0.503955	1.09055	0.607505	0.0912828	0.493435	0.973811	22719	52.83	chr15	protein_coding	keratin 80 [Source:MGI Symbol;Acc:MGI:1921377]
Aldh3b3	NND	-1.04431	2.74693	5.29658	-5.9716	4.60446	-1.68288	-5.75912	6.12255	0.0769644	0.00211197	0.00695611	N	N	D	18.169	ENSMUSG00000037263	32.1506	2.73781	-0.00294725	-3.40519	1.14655	0.0559841	0.994801	0.0956184	0.241121	1546.89	FALSE	0.0270432	1.392	4.73314	6.48614	-7.69879	2.17254	1.76051	2.4457	2.08734	0.0901226	2.77863	1.90516	13459	51.68	chr19	protein_coding	aldehyde dehydrogenase 3 family, member B3 [Source:MGI Symbol;Acc:MGI:1920708]
Map4k1	NND	5.64369	0.242228	-0.156911	-7.31289	-1.03589	-0.848377	1.21094	6.62054	0.601842	0.545689	0.0114751	N	N	D	9.71575	ENSMUSG00000037337	37.7425	-0.170033	-0.00217053	0.130427	1.04498	0.720532	0.994813	0.738889	0.255713	1124.57	FALSE	2.13883	0.814488	1.24395	-0.513427	-8.38873	0.601245	0.692216	3.48957	0.48807	0.0900572	0.565246	1.79863	21230	51.54	chr7	protein_coding	mitogen-activated protein kinase kinase kinase kinase 1 [Source:MGI Symbol;Acc:MGI:1346882]
Zmat4	NND	3.23427	2.22087	2.12277	-4.84072	0.125436	0.955213	-2.14328	4.17353	0.075841	0.0792027	0.00896285	N	N	D	7.39746	ENSMUSG00000037492	69.1965	0.0189056	0.0031279	-0.254961	0.830816	0.827281	0.994842	0.655972	0.299334	8206.58	FALSE	0.0133737	0.791789	3.34107	3.18407	-6.07408	1.49036	1.38937	1.99698	0.447247	0.0900929	0.615089	1.36379	520567	42.82	chr8	protein_coding	zinc finger, matrin type 4 [Source:MGI Symbol;Acc:MGI:2443497]
Shank2	NND	3.95711	-0.0593531	2.05422	-4.16173	0.216217	4.17951	-2.18516	4.62026	0.713625	0.0828638	0.0276465	N	N	D	11.2011	ENSMUSG00000037541	94.0932	0.0361331	0.0109476	-0.280284	0.898018	0.822635	0.99485	0.636424	0.283283	25826.5	FALSE	0.100206	0.764063	-0.279616	3.08535	-5.79864	0.549538	1.34898	2.30689	0.44567	0.0910672	0.628383	1.45856	422567	49.33	chr7	protein_coding	SH3 and multiple ankyrin repeat domains 2 [Source:MGI Symbol;Acc:MGI:2671987]
Kcnh3	NND	2.20686	1.16882	2.47392	-7.64127	-1.00967	4.60789	0.885511	2.68181	0.194619	0.0564183	0.000337646	N	N	D	9.18488	ENSMUSG00000037579	95.6149	-0.153086	0.0108437	0.096338	0.375822	0.733827	0.994857	0.760876	0.436937	41797.4	FALSE	0.0116852	0.82337	2.91239	3.49637	-8.72646	1.75376	1.42132	2.177	0.482557	0.0910576	0.55435	1.03275	17957	54.79	chr15	protein_coding	potassium voltage-gated channel, subfamily H (eag-related), member 3 [Source:MGI Symbol;Acc:MGI:1341723]
Kcnk2	NND	2.43305	0.617922	2.51436	-5.30095	1.18617	1.57042	0.724398	2.0702	0.338949	0.052579	0.00714463	N	N	D	5.55119	ENSMUSG00000037624	91.615	0.191393	0.00471105	0.0854127	0.303441	0.70161	0.994863	0.768739	0.462492	15126.3	FALSE	0.873722	0.853343	2.305	3.51505	-6.59328	0.911676	1.40359	2.12647	0.496204	0.0902073	0.549709	0.992306	194344	43.35	chr1	protein_coding	potassium channel, subfamily K, member 2 [Source:MGI Symbol;Acc:MGI:109366]
Spag6	NND	3.99651	0.399225	0.268122	-7.97506	0.481182	-0.109275	0.160248	6.18051	0.481795	0.498523	0.0076467	N	N	D	6.93121	ENSMUSG00000037708	35.6347	0.0681959	-3.88065e-05	0.025865	0.908102	0.799943	0.994876	0.797149	0.279646	1203.13	FALSE	0.0355284	0.826203	1.8743	0.99032	-8.87565	0.702079	0.710871	3.49631	0.456267	0.0900195	0.544804	1.56044	56382	40.93	chr2	protein_coding	sperm associated antigen 6 [Source:MGI Symbol;Acc:MGI:3040687]
Ddx60	NND	8.00487	1.88441	0.350113	-3.39723	-0.174142	-2.22304	1.68466	2.6701	0.0685558	0.498037	0.0167681	N	N	D	6.75195	ENSMUSG00000037921	560.074	-0.0485823	-0.0125454	0.35133	0.832016	0.836154	0.994909	0.594265	0.303567	255196	FALSE	0.479041	0.568178	2.57112	0.75607	-4.28114	0.997619	0.632487	1.46305	0.419833	0.0912114	0.648904	1.20613	110158	38.57	chr8	protein_coding	DEAD (Asp-Glu-Ala-Asp) box polypeptide 60 [Source:MGI Symbol;Acc:MGI:2384570]
Bank1	NND	2.07113	2.29163	1.69082	-5.32713	1.11324	-0.303038	-0.583742	4.56153	0.0932164	0.146921	0.0104431	N	N	D	6.56155	ENSMUSG00000037922	54.7911	0.13847	-0.000544274	-0.0457817	0.700034	0.741596	0.99491	0.785817	0.331807	4136.39	FALSE	0.0506352	0.942681	3.784	3.30483	-6.838	1.92114	1.76679	2.3363	0.482992	0.0900368	0.549204	1.27054	272704	38.29	chr3	protein_coding	B cell scaffold protein with ankyrin repeats 1 [Source:MGI Symbol;Acc:MGI:2442120]
Slc24a2	NND	6.72864	-0.0301745	0.0967988	-4.67184	-0.835292	2.21881	1.62166	3.42768	0.727164	0.581108	0.0197473	N	N	D	8.10344	ENSMUSG00000037996	133.967	-0.14636	0.00637165	0.182717	0.525538	0.747307	0.994925	0.70551	0.386569	21709.6	FALSE	0.200283	0.765856	-0.137146	0.330879	-6.27595	0.545779	0.662076	2.36329	0.472843	0.0903726	0.581702	1.11449	247354	42.45	chr4	protein_coding	solute carrier family 24 (sodium/potassium/calcium exchanger), member 2 [Source:MGI Symbol;Acc:MGI:1923626]
Sgsm2	NND	6.48905	0.5286	0.429979	-2.93122	1.04149	-0.334964	-0.131271	2.35466	0.481493	0.503758	0.010962	N	N	D	3.86239	ENSMUSG00000038351	180.501	0.550914	-0.00346476	-0.0381154	1.22142	0.454194	0.994997	0.819804	0.210909	11747.8	FALSE	0.203141	0.419433	0.976485	0.693113	-3.47752	0.551736	0.542419	1.05271	0.541916	0.0897659	0.48113	1.2008	47800	49.77	chr11	protein_coding	small G protein signaling modulator 2 [Source:MGI Symbol;Acc:MGI:2144695]
Tmc3	NND	4.92656	0.520744	0.550176	-3.57041	0.244881	-0.0625366	-1.36325	4.18073	0.393987	0.371374	0.0448525	N	N	D	5.85141	ENSMUSG00000038540	73.4415	0.0348481	-3.74335e-05	-0.144068	0.732938	0.819598	0.995036	0.733088	0.323822	5396.98	FALSE	0.56082	0.798685	2.15617	1.65563	-5.30264	0.814089	0.83384	2.36709	0.450031	0.0900163	0.565582	1.28252	40688	45.03	chr7	protein_coding	transmembrane channel-like gene family 3 [Source:MGI Symbol;Acc:MGI:2669033]
Alpk3	NND	7.06364	-0.101895	1.22056	-2.30854	0.497721	0.352904	0.98384	0.447536	0.761362	0.150325	0.0263568	N	N	D	2.282	ENSMUSG00000038763	316.124	0.243034	0.00442363	0.380737	0.186007	0.774007	0.995079	0.622617	0.553383	114190	FALSE	0.385958	0.378722	-0.199297	1.52903	-2.80414	0.4332	0.591134	0.937271	0.394822	0.0897461	0.565338	0.777727	48013	49.74	chr7	protein_coding	alpha-kinase 3 [Source:MGI Symbol;Acc:MGI:2151224]
Tcfl5	NND	3.55354	0.46242	0.351144	-5.97494	-2.06048	1.6254	0.993467	3.70393	0.421939	0.450655	0.0138172	N	N	D	8.38328	ENSMUSG00000038932	23.0499	-0.242781	0.00336053	0.0802514	0.370434	0.629322	0.995108	0.763985	0.434763	795.293	FALSE	0.0907774	0.945589	2.53267	1.44225	-7.97699	0.799168	0.770761	2.89153	0.548612	0.0901564	0.559585	1.05761	20753	45.14	chr2	protein_coding	transcription factor-like 5 (basic helix-loop-helix) [Source:MGI Symbol;Acc:MGI:2672878]
St6galnac5	NND	5.17604	-0.0614913	-0.160826	-4.81476	0.891885	1.88528	0.767795	5.47726	0.717877	0.555565	0.0410222	N	N	D	9.02222	ENSMUSG00000039037	80.6828	0.167737	0.00658265	0.104026	1.0121	0.732693	0.995123	0.761164	0.260945	5344.93	FALSE	0.362423	0.732646	-0.240252	-0.460957	-6.48936	0.541813	0.668789	3.33522	0.475265	0.090368	0.549126	1.66446	165166	45.53	chr3	protein_coding	ST6 (alpha-N-acetyl-neuraminyl-2,3-beta-galactosyl-1,3)-N-acetylgalactosaminide alpha-2,6-sialyltransferase 5 [Source:MGI Symbol;Acc:MGI:1349471]
Camk1d	NND	6.74189	0.0861017	-0.141584	-3.59159	-1.18313	2.40982	1.84018	3.4905	0.710091	0.56705	0.0338977	N	N	D	8.92363	ENSMUSG00000039145	150.24	-0.243097	0.00802588	0.245455	0.724079	0.657163	0.995141	0.663399	0.328202	42308.8	FALSE	0.0435953	0.710666	0.369505	-0.433361	-5.02154	0.538662	0.659757	2.05905	0.51245	0.090555	0.607656	1.23504	421059	44.5	chr2	protein_coding	calcium/calmodulin-dependent protein kinase ID [Source:MGI Symbol;Acc:MGI:2442190]
Calhm4	NND	3.27073	1.00574	1.94772	-3.22222	1.73852	-0.716828	-2.46463	3.16852	0.216785	0.0689369	0.0278555	N	N	D	8.0885	ENSMUSG00000039508	40.2842	0.591635	-0.00343484	-0.56745	0.945551	0.34914	0.995195	0.44348	0.274928	1096.68	FALSE	0.105221	0.657128	2.08322	2.67006	-4.30584	1.04921	1.04536	1.62631	0.800311	0.0900171	0.875048	1.34108	5527	39.86	chr10	protein_coding	calcium homeostasis modulator family member 4 [Source:MGI Symbol;Acc:MGI:2685489]
Dnajc28	NND	6.05069	0.40418	-0.221696	-3.89751	0.597979	-0.191764	2.02252	2.34173	0.504443	0.537771	0.0194687	N	N	D	5.15399	ENSMUSG00000039763	126.702	0.136765	-0.000884936	0.331339	0.495097	0.772026	0.995233	0.600378	0.403059	19588.4	FALSE	3.19012	0.651097	1.31263	-0.581512	-5.10021	0.645023	0.655602	1.85638	0.452018	0.0899543	0.656384	1.04771	4773	45.72	chr16	protein_coding	DnaJ heat shock protein family (Hsp40) member C28 [Source:MGI Symbol;Acc:MGI:2181053]
Gabbr2	NND	3.48416	0.539181	1.60842	-9.82793	1.0398	0.506096	-1.51052	9.12104	0.391075	0.13253	0.00134383	N	N	D	12.1775	ENSMUSG00000039809	62.717	0.185892	0.00206912	-0.18131	7.74397	0.713751	0.99524	0.711166	0.015588	5490.74	FALSE	0.030318	0.754797	1.96929	2.76603	-10.234	0.795438	1.31577	3.36668	0.486185	0.090031	0.573246	3.81703	329569	49.05	chr4	protein_coding	gamma-aminobutyric acid (GABA) B receptor, 2 [Source:MGI Symbol;Acc:MGI:2386030]
Slc45a1	NND	1.74653	0.48789	2.06674	-6.70207	2.77945	-0.391999	-3.20977	7.23888	0.407428	0.108622	0.00485979	N	N	D	13.6201	ENSMUSG00000039838	36.1925	0.418109	-0.00118427	-0.318533	1.35788	0.442462	0.995244	0.59867	0.223374	2221.55	FALSE	0.06179	0.975564	2.52866	3.56362	-8.44363	0.810751	1.76634	2.61787	0.732159	0.0900471	0.672417	2.59684	23603	50.47	chr4	protein_coding	solute carrier family 45, member 1 [Source:MGI Symbol;Acc:MGI:2653235]
Srrm3	NND	4.20652	0.838642	2.20484	-2.72436	1.00327	1.28427	-2.42595	2.33613	0.274271	0.0227683	0.0270487	N	N	D	7.04962	ENSMUSG00000039860	90.5501	0.381465	0.00948109	-1.23538	0.92506	0.567248	0.995249	0.241771	0.280947	8051.89	FALSE	0.0259171	0.515572	1.55473	2.63379	-3.49086	0.768594	0.805665	1.24869	0.521863	0.0905762	1.29697	1.16676	67883	49.83	chr5	protein_coding	serine/arginine repetitive matrix 3 [Source:MGI Symbol;Acc:MGI:1920309]
Pik3cd	NND	6.60108	0.348848	-0.0469554	-4.1045	-0.527716	0.770304	-0.125312	4.04722	0.535546	0.602016	0.0179129	N	N	D	5.47055	ENSMUSG00000039936	119.684	-0.103285	0.00282919	-0.0128603	0.932802	0.787649	0.995258	0.806466	0.276578	13787.5	FALSE	0.257416	0.712259	1.34032	-0.130463	-5.35314	0.634651	0.647213	1.93966	0.452426	0.0900573	0.535864	1.4502	53404	49.87	chr4	protein_coding	phosphatidylinositol-4,5-bisphosphate 3-kinase catalytic subunit delta [Source:MGI Symbol;Acc:MGI:1098211]
Negr1	NND	4.9672	0.228942	0.3629	-5.258	-0.662575	2.29114	0.7674	3.11374	0.626962	0.469537	0.00617429	N	N	D	6.83486	ENSMUSG00000040037	62.5414	-0.135204	0.00815251	0.106317	0.578411	0.76595	0.995278	0.761586	0.371417	6775.21	FALSE	0.0806664	0.695342	0.901081	0.979329	-6.49291	0.571156	0.696599	2.0436	0.459583	0.090561	0.547025	1.12561	754652	39.79	chr3	protein_coding	neuronal growth regulator 1 [Source:MGI Symbol;Acc:MGI:2444846]
Tph1	NND	2.34369	1.4523	1.59136	-4.38313	2.03471	-0.370395	-2.56417	4.06429	0.166547	0.147772	0.0206644	N	N	D	9.03357	ENSMUSG00000040046	46.0473	0.325204	-0.000884331	-0.302101	0.760405	0.552674	0.99528	0.617113	0.317076	3349.63	FALSE	0.0159482	0.842242	3.18573	3.04109	-5.91831	1.93251	1.52465	2.21428	0.595237	0.0900181	0.648031	1.29248	27897	44.76	chr7	protein_coding	tryptophan hydroxylase 1 [Source:MGI Symbol;Acc:MGI:98796]
Bmf	NND	5.2317	0.599022	1.35942	-3.11482	1.12108	1.08871	-0.565862	0.624056	0.405562	0.132863	0.0140746	N	N	D	3.39971	ENSMUSG00000040093	142.992	0.484629	0.0083747	-0.138505	0.198101	0.476455	0.995282	0.770671	0.525327	26466.7	FALSE	0.0240146	0.487864	1.21472	1.86938	-3.8094	0.641313	0.781734	1.23551	0.573821	0.090396	0.515565	0.85753	20931	51.19	chr2	protein_coding	BCL2 modifying factor [Source:MGI Symbol;Acc:MGI:2176433]
Trim7	NND	6.98808	-0.114857	-0.188125	-2.36502	0.475382	1.24004	1.17221	1.88229	0.754428	0.622531	0.0300701	N	N	D	4.76992	ENSMUSG00000040350	205.695	0.219241	0.0139504	0.450458	1.09294	0.783147	0.99532	0.56139	0.239033	21314.7	FALSE	0.0392232	0.396177	-0.234431	-0.30279	-2.94464	0.444399	0.49964	1.02791	0.397946	0.0912747	0.618983	1.11145	26070	47.04	chr11	protein_coding	tripartite motif-containing 7 [Source:MGI Symbol;Acc:MGI:2137353]
Timd2	NND	0.865613	2.25477	4.02491	-6.61163	2.25355	0.0707924	-4.30551	6.66117	0.082294	0.00499676	0.000804455	N	N	D	13.291	ENSMUSG00000040413	38.147	0.38035	0.000538485	-0.862686	4.23441	0.493576	0.99533	0.318828	0.0616623	2390.33	FALSE	0.0180712	0.999919	3.5972	4.88745	-7.73075	1.64014	1.40429	2.01528	0.649101	0.0900137	1.94174	3.09626	38102	43.03	chr11	protein_coding	T cell immunoglobulin and mucin domain containing 2 [Source:MGI Symbol;Acc:MGI:2159681]
Hipk4	NND	5.67459	0.06791	0.166396	-3.51384	0.865356	-0.146107	0.162159	3.40991	0.742056	0.594143	0.016729	N	N	D	4.58353	ENSMUSG00000040424	75.2099	0.281823	-0.000839758	0.0363916	1.21658	0.658899	0.995332	0.810807	0.222693	1791.84	FALSE	0.109498	0.540379	0.20717	0.359509	-4.46783	0.496944	0.583889	1.53283	0.484201	0.0898647	0.512563	1.53452	7909	53.19	chr7	protein_coding	homeodomain interacting protein kinase 4 [Source:MGI Symbol;Acc:MGI:2685008]
2022-03-09	NND	5.11355	-0.0976043	0.0952974	-3.13278	0.929385	1.14084	0.175093	2.14398	0.72038	0.608438	0.0415672	N	N	D	4.3893	ENSMUSG00000040502	54.2978	0.2791	0.0061206	0.0305083	0.475462	0.650211	0.995344	0.80928	0.412149	1926.74	FALSE	0.0569795	0.581506	-0.314111	0.226442	-4.54374	0.517573	0.59717	1.87869	0.496257	0.090227	0.519131	1.02273	5174	57.79	chr10	protein_coding	membrane-associated ring finger (C3HC4) 9 [Source:MGI Symbol;Acc:MGI:2446144]
Aipl1	NND	3.56094	0.28673	0.361665	-4.71857	-1.23807	2.56419	0.298393	5.17506	0.56596	0.452242	0.0305287	N	N	D	9.27571	ENSMUSG00000040554	33.5879	-0.175766	0.00607285	0.0321493	0.691087	0.709838	0.995351	0.7927	0.333234	1625.31	FALSE	0.173448	0.864879	1.50158	1.27826	-6.86024	0.63053	0.75229	2.81374	0.496792	0.0903636	0.547835	1.2776	9547	49.52	chr11	protein_coding	aryl hydrocarbon receptor-interacting protein-like 1 [Source:MGI Symbol;Acc:MGI:2148800]
Slco4c1	NND	1.43293	0.418733	0.317472	-6.79369	-2.11472	2.51178	-1.45282	7.29898	0.439544	0.454373	0.0325913	N	N	D	13.3783	ENSMUSG00000040693	13.4115	-0.145715	0.00338766	-0.0557446	0.524729	0.718606	0.995373	0.771122	0.378615	362.251	FALSE	0.0941983	1.21126	3.58085	1.90865	-8.93694	0.8008	0.796656	4.51563	0.504804	0.0901908	0.564479	1.18937	55902	38.06	chr1	protein_coding	solute carrier organic anion transporter family, member 4C1 [Source:MGI Symbol;Acc:MGI:2442784]
Crocc	NND	7.1449	-0.271882	-0.0175549	-3.94034	0.126464	1.14572	0.436192	2.90573	0.661339	0.647985	0.00189026	N	N	D	4.61411	ENSMUSG00000040860	142.045	0.0490909	0.0114445	0.132555	1.56472	0.855654	0.995402	0.788317	0.158886	8302.76	FALSE	0.0885299	0.419632	-0.563536	-0.0245775	-4.49843	0.490386	0.506969	1.17127	0.378346	0.0908003	0.495951	1.4347	43914	55.31	chr4	protein_coding	ciliary rootlet coiled-coil, rootletin [Source:MGI Symbol;Acc:MGI:3529431]
Grid1	NND	1.8876	2.12553	1.25139	-5.72086	3.12148	-0.0439573	-1.1476	4.109	0.0803642	0.183304	0.00247709	N	N	D	8.42204	ENSMUSG00000041078	81.1535	2.07279	8.65165e-05	-0.136841	0.865791	0.0677453	0.995422	0.741265	0.291094	23496.9	FALSE	0.21123	0.791777	3.23644	2.49092	-6.81894	1.4423	1.2337	1.9467	1.44836	0.089991	0.557559	1.38492	763272	43.43	chr14	protein_coding	glutamate receptor, ionotropic, delta 1 [Source:MGI Symbol;Acc:MGI:95812]
Pla2g5	NND	4.86252	0.260062	0.0937902	-7.43221	1.01007	-0.330907	0.975609	6.88036	0.605777	0.594192	0.00713205	N	N	D	9.19695	ENSMUSG00000041193	68.8842	0.219857	-0.00108169	0.148886	4.33832	0.688805	0.995433	0.73641	0.0916268	4439.6	FALSE	0.173876	0.678287	1.01139	0.302252	-8.19068	0.580234	0.634696	3.17938	0.491372	0.0899725	0.556929	4.24875	64239	48.5	chr4	protein_coding	phospholipase A2, group V [Source:MGI Symbol;Acc:MGI:101899]
Pla2g2d	NND	4.50883	0.674031	0.927486	-3.30679	0.22842	-0.350416	-0.842271	3.33867	0.332213	0.254379	0.0261531	N	N	D	4.75978	ENSMUSG00000041202	48.3067	0.0519701	-0.00159897	-0.139453	0.919844	0.828438	0.995434	0.750148	0.27994	1182.52	FALSE	0.0567517	0.628891	1.71383	1.74214	-4.39875	0.817716	0.882661	1.64966	0.430182	0.0899459	0.543119	1.33175	6312	51.09	chr4	protein_coding	phospholipase A2, group IID [Source:MGI Symbol;Acc:MGI:1341796]
Tmem45b	NND	3.71135	0.80172	1.08689	-2.815	0.453136	-0.509738	-0.92573	2.50513	0.272946	0.211174	0.0496938	N	N	D	4.39373	ENSMUSG00000041737	32.7991	0.0980818	-0.00219131	-0.145938	0.59959	0.798737	0.995493	0.743461	0.368884	529.739	FALSE	1.54472	0.672866	1.97719	1.99135	-4.10462	0.956828	0.983159	1.76805	0.442745	0.0899816	0.548807	1.09254	38267	44.14	chr9	protein_coding	transmembrane protein 45b [Source:MGI Symbol;Acc:MGI:2384574]
Tdrkh	NND	6.87602	-0.0478643	0.4042	-7.78449	-0.0320476	0.206425	0.102847	7.41949	0.731619	0.454334	0.000189423	N	N	D	7.76081	ENSMUSG00000041912	133.36	-0.0111173	0.00105001	0.0217336	5.46552	0.838164	0.995513	0.806656	0.0211771	8359.61	FALSE	0.307391	0.658754	-0.155732	1.02748	-8.79153	0.5283	0.695444	2.08744	0.432918	0.0899675	0.530518	2.7846	21396	40.93	chr3	protein_coding	tudor and KH domain containing protein [Source:MGI Symbol;Acc:MGI:1919884]
Ubash3a	NND	6.63864	1.2972	1.00562	-2.1255	0.421068	0.691596	-0.230568	1.56117	0.115	0.230835	0.0303126	N	N	D	2.9044	ENSMUSG00000042345	331.663	0.21624	0.0100536	-0.0860045	0.857123	0.810683	0.995557	0.819583	0.308622	69516.4	FALSE	0.0398333	0.354046	1.62242	1.29402	-2.56119	0.573016	0.538695	0.849995	0.374219	0.0903363	0.458023	0.909417	39020	48.26	chr17	protein_coding	ubiquitin associated and SH3 domain containing, A [Source:MGI Symbol;Acc:MGI:1926074]
Thsd7b	NND	4.58262	1.25747	1.63882	-2.3524	2.00343	0.12205	-1.57797	1.97097	0.143636	0.0693604	0.0340997	N	N	D	5.67441	ENSMUSG00000042581	142.198	1.5873	0.0012887	-0.606063	0.899382	0.0542328	0.995587	0.452399	0.290361	16365.8	FALSE	0.0252827	0.458522	1.76689	2.03159	-2.99185	0.731678	0.707088	1.07736	0.690926	0.0897204	0.748724	1.06167	945977	39.02	chr1	protein_coding	thrombospondin, type I, domain containing 7B [Source:MGI Symbol;Acc:MGI:2443925]
Tmem108	NND	2.61534	1.2551	1.62673	-5.54262	-2.87617	3.94315	0.0150538	3.00249	0.19236	0.15098	0.00863565	N	N	D	9.83686	ENSMUSG00000042757	41.9331	-0.342226	0.00755988	0.00380099	0.374273	0.519076	0.995611	0.801332	0.435517	2971.2	FALSE	0.119116	0.910854	3.30656	3.16243	-6.99552	2.43252	1.69823	2.34921	0.640476	0.0905536	0.550836	1.04588	278891	45.41	chr9	protein_coding	transmembrane protein 108 [Source:MGI Symbol;Acc:MGI:1932411]
Flt3	NND	3.61153	1.17098	1.20863	-4.56374	0.396411	0.744999	-1.61885	4.52946	0.186922	0.186811	0.0080205	N	N	D	7.28972	ENSMUSG00000042817	55.513	0.0724711	0.00306919	-0.235492	1.40417	0.809468	0.995618	0.675899	0.208092	4320.29	FALSE	0.052901	0.710382	2.43989	2.23456	-5.65492	1.30201	1.09535	1.81019	0.443993	0.0900526	0.591887	2.07626	69749	45.56	chr5	protein_coding	FMS-like tyrosine kinase 3 [Source:MGI Symbol;Acc:MGI:95559]
Olfr1414	NND	2.1252	0.667738	2.49694	-7.35647	2.32049	0.651815	-3.54511	7.40441	0.30589	0.0655762	0.000974071	N	N	D	13.9218	ENSMUSG00000042849	67.2403	0.361507	0.00194276	-0.393387	4.09549	0.505276	0.995622	0.540367	0.102152	16370.2	FALSE	0.0183265	0.903383	2.84019	3.72873	-8.69612	1.05371	1.59074	2.34019	0.646925	0.0900657	0.743045	4.34149	12296	47.87	chr1	protein_coding	olfactory receptor 1414 [Source:MGI Symbol;Acc:MGI:3031248]
Olfr648	NND	6.8686	1.09451	1.39049	-2.33973	0.301205	0.670804	-0.894746	1.67496	0.185541	0.110534	0.0307722	N	N	D	3.54171	ENSMUSG00000042909	330.666	0.126052	0.00709503	-0.29575	0.760147	0.83584	0.995625	0.677548	0.334546	59121.6	FALSE	0.071179	0.416046	1.56224	1.75458	-2.91486	0.671668	0.65653	1.01688	0.386143	0.0900972	0.542748	0.973703	5795	43.85	chr7	protein_coding	olfactory receptor 648 [Source:MGI Symbol;Acc:MGI:3030482]
Qrfp	NND	2.98828	0.346053	0.395976	-5.21205	1.48737	-1.1661	-2.13498	5.36068	0.506435	0.424303	0.0355984	N	N	D	10.1491	ENSMUSG00000043102	22.6599	0.152051	-0.00197005	-0.145437	0.492813	0.721591	0.995636	0.723696	0.391508	977.121	FALSE	0.52541	1.03621	2.4383	1.8549	-7.81756	0.703727	0.816612	3.43659	0.497549	0.0900942	0.57912	1.14052	4415	55.56	chr2	protein_coding	pyroglutamylated RFamide peptide [Source:MGI Symbol;Acc:MGI:3630329]
Olfr1009	NND	4.1677	1.8664	1.68466	-3.96234	2.10527	-0.833468	-1.82644	3.14958	0.0617571	0.0804237	0.00363755	N	N	D	7.91476	ENSMUSG00000043226	98.1017	1.48442	-0.005712	-0.517785	1.41808	0.0941675	0.995642	0.488308	0.187045	6617.53	FALSE	0.140844	0.545672	2.46414	2.23985	-4.63872	0.897034	0.858468	1.29632	0.87718	0.0900969	0.750862	1.55617	9718	38.81	chr2	protein_coding	olfactory receptor 1009 [Source:MGI Symbol;Acc:MGI:3030843]
Fam129c	NND	4.74627	-0.0182234	0.0360017	-4.09451	-0.303017	2.08783	1.80615	3.35031	0.736672	0.606014	0.0254957	N	N	D	7.54731	ENSMUSG00000043243	46.5846	-0.0592562	0.00750058	0.253106	0.627404	0.8161	0.995643	0.659806	0.355044	1733.38	FALSE	0.105431	0.72848	-0.0681521	0.130842	-5.63879	0.534527	0.643618	2.19003	0.443128	0.09047	0.60922	1.16147	10289	54.31	chr8	protein_coding	family with sequence similarity 129, member C [Source:MGI Symbol;Acc:MGI:3686743]
Adamts3	NND	5.67308	-0.152758	0.00278711	-5.09125	-0.643267	2.66779	0.0609069	4.19899	0.693022	0.629953	0.00570522	N	N	D	7.57095	ENSMUSG00000043635	52.2675	-0.187387	0.014157	0.0143785	1.2471	0.746402	0.995671	0.813686	0.222498	2699.59	FALSE	0.0734783	0.562137	-0.467006	0.0169837	-6.26614	0.523118	0.587152	1.93554	0.450921	0.0916171	0.516096	1.74118	206248	40.36	chr5	protein_coding	a disintegrin-like and metallopeptidase (reprolysin type) with thrombospondin type 1 motif, 3 [Source:MGI Symbol;Acc:MGI:3045353]
Prr33	NND	3.59972	0.454348	0.0808315	-7.14621	0.416781	-0.363051	0.127473	7.22127	0.428743	0.57233	0.0167877	N	N	D	8.12858	ENSMUSG00000043795	31.5904	0.0456443	-0.000531492	0.0207829	0.89455	0.806249	0.995677	0.795377	0.281825	1742.07	FALSE	0.0906745	0.925267	2.50247	0.432968	-8.54967	0.788174	0.694097	3.75281	0.460507	0.0900467	0.550258	1.58416	15698	52.16	chr7	protein_coding	proline rich 33 [Source:MGI Symbol;Acc:MGI:3642289]
Klri2	NND	3.50674	0.559932	0.235353	-5.37979	-1.55248	0.515559	-0.198669	5.18685	0.366012	0.512813	0.0155706	N	N	D	7.45356	ENSMUSG00000043932	16.1486	-0.230323	0.00149344	-0.0136339	0.710616	0.652287	0.995687	0.800827	0.328276	517.12	FALSE	0.102913	0.846711	2.34511	0.871304	-7.2588	0.8694	0.703721	2.62626	0.526804	0.090049	0.546179	1.2936	11444	36.12	chr6	protein_coding	killer cell lectin-like receptor family I member 2 [Source:MGI Symbol;Acc:MGI:2443965]
Gls2	NND	3.59033	1.37647	1.1262	-4.40915	1.49914	-2.15009	-1.33668	4.61259	0.170459	0.207979	0.0173013	N	N	D	9.59851	ENSMUSG00000044005	49.107	0.263136	-0.00657027	-0.151849	0.955258	0.625791	0.995692	0.729661	0.271391	2003.91	FALSE	0.0341378	0.798826	2.92474	2.4574	-5.80928	1.75745	1.22312	2.10472	0.537887	0.0903685	0.565547	1.52362	15548	48.17	chr10	protein_coding	glutaminase 2 (liver, mitochondrial) [Source:MGI Symbol;Acc:MGI:2143539]
Efcab8	NND	0.65501	0.328991	3.86472	-5.37806	3.17856	0.4413	-4.78369	6.22748	0.522321	0.0173471	0.0270229	N	N	D	14.631	ENSMUSG00000044083	29.8428	0.354684	0.00115224	-0.41054	0.673134	0.498624	0.995699	0.522405	0.336544	2295.39	FALSE	0.0511527	1.14796	2.32115	5.07863	-7.89632	0.68382	1.74904	3.17033	0.666726	0.0900708	0.783699	1.2858	64821	49.16	chr2	protein_coding	EF-hand calcium binding domain 8 [Source:MGI Symbol;Acc:MGI:3644206]
Olfr1384	NND	1.16796	2.10048	2.64776	-7.50769	3.05256	-1.50647	-2.94159	7.15454	0.0921464	0.0439214	0.000635299	N	N	D	14.6552	ENSMUSG00000044170	28.0728	1.4969	-0.00452282	-0.396227	4.27117	0.145667	0.995706	0.544828	0.0729202	799.676	FALSE	0.133058	0.944116	3.4297	3.70238	-8.84194	1.61153	1.41217	2.27942	2.06968	0.0901699	0.726053	3.47698	10622	39.64	chr11	protein_coding	olfactory receptor 1384 [Source:MGI Symbol;Acc:MGI:3031218]
Wfikkn2	NND	3.9044	1.31986	1.24547	-2.85274	0.460032	-1.36404	-0.598749	1.97582	0.146916	0.166199	0.0302856	N	N	D	4.39864	ENSMUSG00000044177	33.4057	0.131413	-0.00858989	-0.119413	0.608134	0.794685	0.995707	0.773136	0.373334	388.815	FALSE	0.233192	0.568667	2.0807	1.8801	-3.75595	0.94907	0.85692	1.39782	0.430544	0.090471	0.524196	1.03252	10050	53.73	chr11	protein_coding	WAP, follistatin/kazal, immunoglobulin, kunitz and netrin domain containing 2 [Source:MGI Symbol;Acc:MGI:2669209]
4932415D10Rik	NND	2.37278	0.615399	4.32776	-9.56365	1.66762	0.971795	-4.62237	9.2559	0.33183	0.00302102	6.30038e-05	N	N	D	16.5177	ENSMUSG00000044581	73.0167	0.226084	0.00276947	-0.589852	6.77081	0.655251	0.995732	0.409566	0.0172612	11902.2	FALSE	0.0248741	0.926281	2.71978	5.18377	-10.8498	0.969721	1.43429	2.44201	0.526048	0.0901015	1.07575	3.3708	34467	41.57	chr10	protein_coding	RIKEN cDNA 4932415D10 gene [Source:MGI Symbol;Acc:MGI:3045298]
Ttc41	NND	5.43308	1.11007	0.523463	-2.13419	0.630175	0.791022	-0.326993	1.47525	0.183532	0.444652	0.0499041	N	N	D	3.22344	ENSMUSG00000044937	134.276	0.25618	0.00733104	-0.0903284	0.532139	0.722887	0.995756	0.806478	0.411793	15526.9	FALSE	0.0637059	0.456142	1.65591	0.857228	-2.8314	0.736109	0.582113	1.10702	0.434738	0.0901846	0.493791	0.914836	71034	44.66	chr10	protein_coding	tetratricopeptide repeat domain 41 [Source:MGI Symbol;Acc:MGI:2387653]
Acer1	NND	2.78943	0.623524	1.47218	-3.65282	2.87665	-0.25646	-1.7758	3.52593	0.368804	0.122397	0.0125996	N	N	D	8.43484	ENSMUSG00000045019	50.1389	2.38976	-0.00148214	-0.463356	1.53815	0.0123987	0.995763	0.523943	0.176319	1843.86	FALSE	0.250278	0.609899	1.49201	2.12456	-4.57216	0.731792	0.903378	1.50461	0.85974	0.0898741	0.708782	1.74698	28637	45.27	chr17	protein_coding	alkaline ceramidase 1 [Source:MGI Symbol;Acc:MGI:2181962]
Arhgef37	NND	5.13718	1.69318	0.397428	-3.45739	-0.405185	-0.602482	-0.587489	3.76423	0.12441	0.447625	0.0368944	N	N	D	5.35939	ENSMUSG00000045094	80.3374	-0.0756508	-0.00197302	-0.0686595	0.797225	0.802437	0.995768	0.781533	0.308039	7111.26	FALSE	0.226139	0.732704	2.90753	1.14213	-4.90406	1.50427	0.726274	2.03788	0.449746	0.0900207	0.542077	1.30626	44938	47.15	chr18	protein_coding	Rho guanine nucleotide exchange factor (GEF) 37 [Source:MGI Symbol;Acc:MGI:3045339]
Fndc7	NND	5.30889	0.589219	0.498814	-4.17202	-0.372742	1.153	0.551397	2.98208	0.413032	0.44586	0.0019178	N	N	D	5.05922	ENSMUSG00000045326	77.8515	-0.129975	0.00887323	0.142444	1.36035	0.812777	0.995785	0.766467	0.193241	3371.88	FALSE	0.0292823	0.488088	1.2003	0.879738	-4.7898	0.63576	0.608957	1.26592	0.413185	0.0904681	0.518443	1.47567	36331	44.55	chr3	protein_coding	fibronectin type III domain containing 7 [Source:MGI Symbol;Acc:MGI:2443535]
6330549D23Rik	NND	6.41889	0.228769	-0.154407	-3.94351	0.899414	-0.804678	1.2517	3.04634	0.647909	0.585423	0.0128286	N	N	D	6.00214	ENSMUSG00000045327	129.579	0.261716	-0.00434944	0.239024	0.844772	0.666826	0.995786	0.681157	0.298857	13473.9	FALSE	0.0877659	0.580745	0.715494	-0.352573	-4.98093	0.539546	0.612007	1.67872	0.489061	0.0900535	0.579979	1.2619	23162	44.12	chr3	transcribed_processed_pseudogene	RIKEN cDNA 6330549D23 gene [Source:MGI Symbol;Acc:MGI:2442586]
Pou3f3	NND	3.66636	0.832555	1.86236	-3.65388	1.21651	0.636243	-1.69932	3.0066	0.267839	0.0720445	0.0127579	N	N	D	6.55867	ENSMUSG00000045515	62.5622	0.366326	0.0031206	-0.357789	0.983158	0.553199	0.995798	0.593076	0.266833	4140.63	FALSE	0.442748	0.612075	1.8097	2.52344	-4.5616	0.891803	0.980362	1.51185	0.558752	0.0899878	0.64517	1.33872	7409	51.14	chr1	protein_coding	POU domain, class 3, transcription factor 3 [Source:MGI Symbol;Acc:MGI:102564]
Olfr984	NND	5.80155	1.03389	1.1861	-3.09726	-0.0561574	0.818213	-0.87029	2.04402	0.206873	0.168695	0.00826788	N	N	D	3.78868	ENSMUSG00000045812	124.958	-0.0225362	0.00790847	-0.266427	0.92803	0.85782	0.995815	0.694146	0.2817	10010.5	FALSE	0.0634107	0.438932	1.55334	1.59416	-3.64606	0.699307	0.674033	1.07352	0.383525	0.0902412	0.539661	1.08288	17692	39.33	chr9	protein_coding	olfactory receptor 984 [Source:MGI Symbol;Acc:MGI:3030818]
Calhm6	NND	1.65522	0.255453	0.559177	-9.59175	-0.960941	0.53688	2.82052	5.58987	0.560245	0.339349	0.0123047	N	N	D	9.90821	ENSMUSG00000046031	53.4224	-0.0622435	0.000832386	0.119567	0.322603	0.780835	0.995827	0.732624	0.444142	6799.07	FALSE	0.112427	1.39652	3.36224	4.26937	-11.3013	0.670367	1.06276	4.84569	0.48093	0.0901056	0.582388	1.07051	1918	48.07	chr10	protein_coding	calcium homeostasis modulator family member 6 [Source:MGI Symbol;Acc:MGI:2443082]
Gm5590	NND	5.75837	0.717953	1.24443	-2.4104	0.914164	1.01627	-0.938435	1.62718	0.365661	0.142453	0.0208418	N	N	D	4.49605	ENSMUSG00000046372	180.908	0.517739	0.0129635	-0.366594	0.834385	0.50707	0.995847	0.638178	0.314368	23702.7	FALSE	0.036829	0.384665	1.12639	1.55338	-2.88855	0.559573	0.590686	0.924825	0.486243	0.0909792	0.550052	0.943825	3392	43.1	chr7	transcribed_processed_pseudogene	predicted gene 5590 [Source:MGI Symbol;Acc:MGI:3645451]
Fbxw21	NND	3.06525	0.149073	0.503135	-5.86629	-0.0515471	3.40122	-0.0523044	5.23962	0.674849	0.401381	0.0211986	N	N	D	8.7447	ENSMUSG00000047237	40.9887	-0.0134181	0.0112943	-0.000539675	0.981627	0.832752	0.995905	0.809541	0.266357	3850.7	FALSE	0.00710134	0.734382	0.671435	1.33839	-7.0896	0.552755	0.759389	3.21277	0.441056	0.0910928	0.53457	1.60176	22595	42.65	chr9	protein_coding	F-box and WD-40 domain protein 21 [Source:MGI Symbol;Acc:MGI:2443323]
Dmbt1	NND	1.11281	0.229751	2.6418	-9.27817	1.14888	1.94363	-5.4081	9.80846	0.58557	0.13672	0.00936499	N	N	D	18.3091	ENSMUSG00000047517	32.1492	0.0677158	0.00284377	-0.264281	0.749094	0.780372	0.995923	0.630986	0.314215	3848.11	FALSE	0.190847	1.33277	2.54456	5.18986	-10.8617	0.641539	3.72223	4.34261	0.478768	0.0901623	0.654105	1.43491	89583	45.5	chr7	protein_coding	deleted in malignant brain tumors 1 [Source:MGI Symbol;Acc:MGI:106210]
Ccdc144b	NND	5.88901	1.19288	1.28583	-2.27576	0.900595	0.821557	-1.16998	1.74714	0.156539	0.137913	0.0344186	N	N	D	4.63927	ENSMUSG00000047696	235.374	0.441523	0.00867403	-0.411384	0.804995	0.550913	0.995934	0.588351	0.320258	47572.1	FALSE	0.0243706	0.426571	1.65856	1.66343	-2.86558	0.686221	0.65711	1.02285	0.495022	0.0903062	0.600603	0.992111	46304	39.66	chr3	protein_coding	coiled-coil domain containing 144B [Source:MGI Symbol;Acc:MGI:2681852]
Diras2	NND	2.41441	0.359981	1.57779	-5.54813	2.25685	0.355231	-2.13842	4.79377	0.526546	0.130266	0.00661298	N	N	D	9.54427	ENSMUSG00000047842	30.2633	0.709544	0.00155374	-0.330368	1.03972	0.273204	0.995945	0.602934	0.255802	996.824	FALSE	0.0864609	0.765201	1.42797	2.61578	-7.01175	0.643264	1.21891	2.21031	1.10433	0.0899964	0.652523	1.6076	26900	45.75	chr13	protein_coding	DIRAS family, GTP-binding RAS-like 2 [Source:MGI Symbol;Acc:MGI:1915453]
Olfr49	NND	5.67754	0.542253	0.451829	-2.91894	0.278551	1.05305	0.706192	2.0152	0.452512	0.475191	0.0176868	N	N	D	4.05298	ENSMUSG00000048153	137.405	0.10065	0.00961098	0.18821	0.842871	0.833815	0.995964	0.739752	0.304512	16327.6	FALSE	0.33489	0.469451	1.08965	0.78182	-3.59905	0.599787	0.584994	1.1953	0.400532	0.0905518	0.52639	1.09372	6687	38.9	chr14	protein_coding	olfactory receptor 49 [Source:MGI Symbol;Acc:MGI:1333764]
Tmem81	NND	4.41999	0.594171	0.102327	-8.11384	1.87514	-1.21701	0.98203	6.66197	0.358752	0.584887	0.00509072	N	N	D	10.7361	ENSMUSG00000048174	83.9448	0.427606	-0.00415145	0.135076	2.3913	0.456841	0.995965	0.741975	0.208496	7182.38	FALSE	0.321431	0.733206	1.99585	0.364222	-8.79458	0.83925	0.651518	3.2946	0.682299	0.0901255	0.557733	7.18715	2410	48.8	chr1	protein_coding	transmembrane protein 81 [Source:MGI Symbol;Acc:MGI:1921876]
Tas2r126	NND	3.89177	0.196697	0.634222	-8.1694	0.0745774	0.480051	0.848197	2.26172	0.63198	0.335317	0.00754314	N	N	D	3.66454	ENSMUSG00000048284	35.7684	0.00682948	0.00145158	0.0909097	0.290838	0.827434	0.995972	0.762508	0.45857	1936.09	FALSE	0.0978601	0.855069	1.10013	1.96811	-8.97453	0.587229	0.911922	3.5849	0.452467	0.0900474	0.555372	1.03231	930	47.85	chr6	protein_coding	taste receptor, type 2, member 126 [Source:MGI Symbol;Acc:MGI:2681273]
Pou4f1	NND	4.77462	0.823607	0.0619527	-4.44863	1.76411	-1.46125	1.16447	3.79011	0.275921	0.620579	0.00266672	N	N	D	8.17994	ENSMUSG00000048349	91.0264	0.924023	-0.00940654	0.261914	1.83257	0.220916	0.995975	0.671326	0.152513	6545.59	FALSE	0.904472	0.568166	1.65408	0.148288	-5.20178	0.818197	0.582861	1.44107	0.919769	0.0905871	0.5796	1.95497	6324	50.79	chr14	protein_coding	POU domain, class 4, transcription factor 1 [Source:MGI Symbol;Acc:MGI:102525]
Atp13a5	NND	-2.01959	0.452327	0.936707	-13.018	3.49041	-1.33798	-4.87949	10.1325	0.402196	0.241396	0.00338907	N	N	D	19.8404	ENSMUSG00000048939	29.7068	0.145164	-0.00155558	-0.174912	0.611699	0.711544	0.99601	0.695565	0.349295	2473.02	FALSE	0.149865	1.66122	6.80678	6.36528	-13.1669	0.89025	1.98446	5.19106	0.512833	0.0901337	0.604353	1.28468	146882	41.4	chr16	protein_coding	ATPase type 13A5 [Source:MGI Symbol;Acc:MGI:2444068]
Olfr982	NND	4.98493	1.61719	1.41429	-2.95063	0.799876	-0.697037	-1.65745	2.61186	0.097916	0.132264	0.0271263	N	N	D	5.76622	ENSMUSG00000049010	92.76	0.240896	-0.00418638	-0.383172	0.875701	0.69695	0.996013	0.577047	0.293039	6208.33	FALSE	0.0389194	0.560877	2.3254	2.0575	-3.855	0.969357	0.892752	1.41334	0.470359	0.0900114	0.654404	1.21277	5576	38.52	chr9	protein_coding	olfactory receptor 982 [Source:MGI Symbol;Acc:MGI:3030816]
Olfr1258	NND	3.47143	1.51604	0.92927	-3.1686	-0.219782	1.83762	-0.812165	1.28621	0.133958	0.252333	0.0364397	N	N	D	4.15578	ENSMUSG00000049149	52.0912	-0.0447001	0.00748532	-0.119219	0.267031	0.825547	0.996024	0.758102	0.482216	9680.13	FALSE	0.0250209	0.686491	2.55227	1.84972	-4.41785	1.25862	0.937071	1.7889	0.437831	0.0904449	0.544406	0.946243	9026	31.87	chr2	protein_coding	olfactory receptor 1258 [Source:MGI Symbol;Acc:MGI:3031092]
Lrp1b	NND	2.72373	0.95891	2.0249	-4.00077	1.20355	0.997125	-2.5088	3.80526	0.223351	0.105334	0.034042	N	N	D	8.51473	ENSMUSG00000049252	71.8393	0.16534	0.0027747	-0.258721	0.602534	0.720603	0.996028	0.649837	0.360563	11074.4	FALSE	0.0281681	0.906837	3.01936	3.36799	-5.72164	1.60449	1.6329	2.38986	0.490748	0.090097	0.624281	1.17199	2058379	36.36	chr2	protein_coding	low density lipoprotein-related protein 1B [Source:MGI Symbol;Acc:MGI:2151136]
Zfp219	NND	7.92066	-0.113544	-1.58278	-2.6489	0.129119	0.288549	3.36041	2.43523	0.73396	0.0987773	0.0385401	N	N	D	6.2133	ENSMUSG00000049295	265.419	0.0453466	0.002204	2.59093	0.881853	0.847557	0.99603	0.0463197	0.292392	46879.7	FALSE	0.719352	0.486211	-0.291682	-2.11503	-3.56933	0.487224	0.873521	1.39134	0.399753	0.0898455	1.22808	1.18141	14657	54.03	chr14	protein_coding	zinc finger protein 219 [Source:MGI Symbol;Acc:MGI:1917140]
Htr1b	NND	3.17961	0.511006	1.97257	-5.02455	2.12137	0.111845	-1.87688	4.81038	0.427947	0.0682125	0.00285332	N	N	D	8.92048	ENSMUSG00000049511	56.8658	1.00982	0.000728135	-0.358371	2.44141	0.194278	0.996041	0.587471	0.130122	1998.19	FALSE	0.51809	0.661697	1.51904	2.71638	-5.97104	0.707516	1.06366	1.69744	1.2046	0.0899334	0.656132	2.65347	5538	48.18	chr9	protein_coding	5-hydroxytryptamine (serotonin) receptor 1B [Source:MGI Symbol;Acc:MGI:96274]
C1ql3	NND	1.57327	2.92998	1.6337	-3.83969	3.54659	-4.08456	-0.713204	3.66545	0.0367024	0.146133	0.037288	N	N	D	12.0098	ENSMUSG00000049630	52.1304	2.2845	-0.0107562	-0.0635186	0.606883	0.0661675	0.996051	0.779319	0.359844	4608.08	FALSE	0.114165	0.951247	4.07388	3.13929	-5.58824	1.57002	1.60966	2.3624	1.70908	0.0910058	0.54809	1.16776	8350	43.35	chr2	protein_coding	C1q-like 3 [Source:MGI Symbol;Acc:MGI:2387350]
Olfr466	NND	5.40228	1.17992	1.14622	-2.10805	-0.0450105	0.606668	-0.704506	1.65209	0.162876	0.181087	0.0490634	N	N	D	3.00828	ENSMUSG00000049806	106.416	-0.017777	0.0050474	-0.206361	0.695999	0.857839	0.996063	0.73643	0.352216	5006.3	FALSE	0.546963	0.445603	1.69875	1.56792	-2.7745	0.720935	0.675827	1.07438	0.385353	0.0899356	0.519301	0.973643	5913	36.14	chr13	protein_coding	olfactory receptor 466 [Source:MGI Symbol;Acc:MGI:3030300]
Suox	NND	7.77692	0.0817246	-0.0712968	-9.84342	1.01121	-0.548941	0.401091	8.51406	0.740385	0.621747	0.000607348	N	N	D	10.4753	ENSMUSG00000049858	290.593	0.349034	-0.00336208	0.0962424	7.76469	0.590025	0.996065	0.787047	0.00652349	49432.1	FALSE	0.109867	0.525523	0.259282	-0.119892	-9.93083	0.493251	0.573937	3.07891	0.518581	0.0899383	0.518755	3.2025	4180	50.26	chr10	protein_coding	sulfite oxidase [Source:MGI Symbol;Acc:MGI:2446117]
Olfr921	NND	2.45174	0.487332	0.379079	-7.16084	-0.536936	1.90983	0.191427	6.9433	0.407273	0.439528	0.0150403	N	N	D	9.58149	ENSMUSG00000049926	31.6528	-0.071149	0.0044526	0.0257592	0.93154	0.790147	0.996069	0.793852	0.275225	2006.33	FALSE	0.0116929	0.939834	2.48352	1.50324	-8.45301	0.811789	0.775918	3.64742	0.465593	0.0902206	0.549827	1.62726	5954	34.28	chr9	protein_coding	olfactory receptor 921 [Source:MGI Symbol;Acc:MGI:3030755]
Amz1	NND	5.49396	0.496411	1.03081	-4.31808	0.875763	0.531762	-0.951268	3.58423	0.491064	0.221029	0.000611234	N	N	D	5.94302	ENSMUSG00000050022	112.023	0.377416	0.0048587	-0.27507	2.33136	0.595034	0.996075	0.682461	0.086568	9344.66	FALSE	1.77221	0.453488	0.996367	1.48809	-4.8348	0.569747	0.685212	1.15544	0.489399	0.089944	0.550704	1.61731	37313	51.81	chr5	protein_coding	archaelysin family metallopeptidase 1 [Source:MGI Symbol;Acc:MGI:2442258]
Olfr524	NND	1.54496	0.276492	1.48273	-7.56206	0.960333	2.84411	-2.99576	5.48599	0.564467	0.174372	0.0133826	N	N	D	12.2862	ENSMUSG00000050366	30.2432	0.0917012	0.00548391	-0.228256	0.576676	0.77224	0.996095	0.666081	0.364343	2937.64	FALSE	0.175658	1.0217	1.85762	3.42725	-8.84434	0.642385	1.93045	3.78162	0.475476	0.0903254	0.616139	1.20598	7466	51.22	chr7	protein_coding	olfactory receptor 524 [Source:MGI Symbol;Acc:MGI:3030358]
P4ha3	NND	4.54246	0.558436	-0.031663	-3.85315	-0.171608	1.10245	0.825383	4.05165	0.395516	0.61417	0.0214014	N	N	D	6.15109	ENSMUSG00000051048	55.0834	-0.0405092	0.00505351	0.132818	1.14644	0.831053	0.996128	0.750572	0.237586	3503.02	FALSE	0.0188688	0.648519	1.60393	-0.0688131	-5.12651	0.743523	0.62245	1.88844	0.431556	0.0901637	0.546821	1.64959	34180	46.37	chr7	protein_coding	procollagen-proline, 2-oxoglutarate 4-dioxygenase (proline 4-hydroxylase), alpha polypeptide III [Source:MGI Symbol;Acc:MGI:2444049]
Nat8f3	NND	3.84403	0.765104	0.773364	-4.23098	0.62494	-0.292598	-0.0337704	3.66407	0.282244	0.297374	0.0153987	N	N	D	4.61537	ENSMUSG00000051262	49.1021	0.121455	-0.000990279	-0.00478436	0.812896	0.775678	0.99614	0.80904	0.304394	1818.13	FALSE	0.0783237	0.721767	2.13738	1.77393	-5.47502	0.997551	0.89899	1.92856	0.456283	0.0899805	0.533598	1.30595	33242	43.66	chr6	protein_coding	N-acetyltransferase 8 (GCN5-related) family member 3 [Source:MGI Symbol;Acc:MGI:2136449]
Tlr6	NND	9.01952	0.0442781	-0.317304	-6.84068	-0.282514	-0.481918	1.30252	5.80223	0.760851	0.544798	9.25057e-07	N	N	D	7.86918	ENSMUSG00000051498	400.542	-0.107842	-0.00418909	0.402461	4.87956	0.834226	0.996154	0.578533	0.00354197	81867.8	FALSE	0.0353284	0.450678	0.113671	-0.550427	-7.30234	0.46277	0.561641	1.29215	0.396813	0.0898846	0.631164	1.67201	8067	44.35	chr5	protein_coding	toll-like receptor 6 [Source:MGI Symbol;Acc:MGI:1341296]
Mtcl1	NND	6.78197	0.280677	-0.407337	-4.36427	-0.700315	0.147681	1.91935	4.08128	0.6118	0.460704	0.00531767	N	N	D	6.84862	ENSMUSG00000052105	106.697	-0.199006	0.000896905	0.413644	1.78035	0.732041	0.996178	0.545477	0.165776	7586.6	FALSE	0.0421048	0.570986	0.82978	-0.884721	-5.2387	0.554853	0.671576	1.57133	0.45796	0.0899036	0.702816	2.15348	112769	47.49	chr17	protein_coding	microtubule crosslinking factor 1 [Source:MGI Symbol;Acc:MGI:1915867]
Ostn	NND	2.18667	2.429	0.901263	-5.3301	1.26669	-1.75339	-0.690349	4.93618	0.0528122	0.257989	0.0051656	N	N	D	8.64661	ENSMUSG00000052276	22.4853	0.228054	-0.00608434	-0.0796496	1.2731	0.66911	0.996184	0.776218	0.223179	437.097	FALSE	1.9265	0.818212	3.42484	2.11187	-6.55174	1.35964	1.02218	2.01044	0.508919	0.0902929	0.543203	1.97178	43724	37.28	chr16	protein_coding	osteocrin [Source:MGI Symbol;Acc:MGI:2677164]
Cemip	NND	3.5037	1.03691	2.20733	-3.5768	0.587352	0.785496	-1.95455	3.47216	0.208715	0.0371098	0.0136533	N	N	D	6.79956	ENSMUSG00000052353	53.1342	0.150733	0.0042015	-0.431535	1.31455	0.770927	0.996188	0.537224	0.20915	2721.95	FALSE	0.363056	0.611067	1.9877	2.80396	-4.47819	0.989265	0.96883	1.49152	0.445857	0.0900551	0.706407	1.64522	153646	45.96	chr7	protein_coding	cell migration inducing protein, hyaluronan binding [Source:MGI Symbol;Acc:MGI:2443629]
Robo2	NND	3.21838	2.94738	0.968536	-7.01026	0.0586879	-0.552805	-1.28043	7.16803	0.0519296	0.239368	0.00282038	N	N	D	9.05995	ENSMUSG00000052516	71.791	0.000250298	-0.000981138	-0.097714	1.15477	0.825038	0.996198	0.756182	0.241999	8726.45	FALSE	1.38621	0.962989	4.29027	2.90682	-8.54344	1.83	1.3388	2.53112	0.458799	0.0900529	0.560604	2.07965	519987	36.59	chr16	protein_coding	roundabout guidance receptor 2 [Source:MGI Symbol;Acc:MGI:1890110]
Dnah6	NND	4.67237	0.356164	0.36697	-4.27999	-1.26668	2.39973	-0.0945556	4.54646	0.518395	0.45457	0.0304746	N	N	D	8.30742	ENSMUSG00000052861	64.983	-0.207746	0.00641613	-0.00749041	0.740618	0.681827	0.996214	0.804369	0.320936	5896.57	FALSE	0.0604293	0.803322	1.6238	1.19302	-6.04855	0.664216	0.738478	2.48047	0.506968	0.0903869	0.5429	1.30371	204046	43.8	chr6	protein_coding	dynein, axonemal, heavy chain 6 [Source:MGI Symbol;Acc:MGI:107744]
Shisa6	NND	2.16146	0.487144	2.49698	-5.77014	1.73581	0.221708	-2.25801	4.36036	0.405952	0.0742602	0.00894858	N	N	D	8.57589	ENSMUSG00000053930	37.8127	0.221846	0.000905739	-0.199252	0.575057	0.656634	0.996255	0.690319	0.36751	2358.68	FALSE	0.0349021	0.959178	2.53876	3.84219	-7.36537	0.817646	1.7482	2.47895	0.527581	0.0900493	0.595441	1.17344	314240	42.75	chr11	protein_coding	shisa family member 6 [Source:MGI Symbol;Acc:MGI:2685725]
Dsp	NND	6.08235	-0.293031	0.490581	-7.28992	0.459419	2.24144	0.0530273	4.23034	0.561318	0.402635	0.0098909	N	N	D	6.98423	ENSMUSG00000054889	108.84	0.0808805	0.00700935	0.0133275	0.614655	0.79911	0.996293	0.804948	0.354488	12568.5	FALSE	0.0873804	0.739789	-1.32017	1.39862	-8.17532	0.633978	0.773836	3.35407	0.450812	0.0904357	0.538501	1.20609	47284	45.3	chr13	protein_coding	desmoplakin [Source:MGI Symbol;Acc:MGI:109611]
Lmntd1	NND	-2.01959	0.422038	1.03514	-11.7086	5.19813	-2.73842	-5.23436	10.6898	0.427439	0.229621	0.00625621	N	N	D	23.8607	ENSMUSG00000054966	27.9568	0.238895	-0.00287139	-0.212527	0.713136	0.613405	0.996298	0.669235	0.322963	1835.84	FALSE	0.0267825	1.6422	5.99087	6.22503	-12.2108	0.837265	2.42982	5.15539	0.573336	0.0901758	0.6227	1.40047	249186	46.08	chr6	protein_coding	lamin tail domain containing 1 [Source:MGI Symbol;Acc:MGI:1921321]
Sec14l3	NND	2.29759	0.235875	1.17577	-7.54354	1.43948	1.46744	-2.0872	6.57517	0.599165	0.203374	0.0116076	N	N	D	11.5693	ENSMUSG00000054986	31.3537	0.187269	0.00368901	-0.185018	0.876462	0.696075	0.996298	0.700904	0.285971	3115.93	FALSE	0.0726892	0.927231	1.44807	2.95926	-8.71943	0.611627	1.4886	3.63234	0.504731	0.0901617	0.58761	1.53504	12896	49.43	chr11	protein_coding	SEC14-like lipid binding 3 [Source:MGI Symbol;Acc:MGI:3617848]
Olfr354	NND	6.5376	1.58984	1.36997	-3.30154	-0.0291256	0.588962	-1.04139	2.32713	0.0550988	0.0994358	0.00104171	N	N	D	3.98661	ENSMUSG00000055088	230.239	-0.0167666	0.00854223	-0.456808	1.51437	0.869634	0.996302	0.577817	0.144095	32816.1	FALSE	0.0148313	0.357912	1.88732	1.63948	-3.65961	0.576948	0.558606	0.852888	0.350691	0.0901063	0.575146	1.09323	10359	38.75	chr2	protein_coding	olfactory receptor 354 [Source:MGI Symbol;Acc:MGI:3030188]
Fut9	NND	-0.186259	0.456413	1.07201	-6.79924	4.42393	-3.65461	-4.62671	7.00945	0.403922	0.224668	0.0174024	N	N	D	19.7147	ENSMUSG00000055373	22.7934	0.253516	-0.00413262	-0.214282	0.513718	0.59807	0.996311	0.669808	0.383017	1008.95	FALSE	0.0605365	1.49403	5.12112	5.23125	-9.44954	0.87635	2.3553	3.59268	0.582846	0.0902373	0.620428	1.17516	190913	37.32	chr4	protein_coding	fucosyltransferase 9 [Source:MGI Symbol;Acc:MGI:1330859]
Cyp3a11	NND	0.477999	0.397627	1.09652	-7.44169	1.25087	2.26388	-2.48705	6.86287	0.465452	0.217426	0.0170041	N	N	D	12.8647	ENSMUSG00000056035	29.81	0.103607	0.00409997	-0.162684	0.712829	0.761125	0.996335	0.711435	0.325388	1907.3	FALSE	0.454608	1.20746	2.91454	3.58488	-8.99193	0.748639	1.65117	3.94844	0.481778	0.0902183	0.585802	1.34619	25539	41.38	chr5	protein_coding	cytochrome P450, family 3, subfamily a, polypeptide 11 [Source:MGI Symbol;Acc:MGI:88609]
Actr3b	NND	3.724	0.238992	0.0128108	-5.23493	0.292258	0.896771	1.88445	4.65564	0.596496	0.594906	0.047076	N	N	D	7.72912	ENSMUSG00000056367	37.3636	0.0341435	0.00223007	0.164768	0.510267	0.813374	0.996349	0.711558	0.386473	2271.92	FALSE	0.03915	0.908406	1.4404	0.115777	-7.2947	0.613765	0.68986	4.02055	0.458098	0.0900892	0.584183	1.15041	90692	45.36	chr5	protein_coding	ARP3 actin-related protein 3B [Source:MGI Symbol;Acc:MGI:2661120]
Med12l	NND	5.71691	0.0155079	0.680666	-4.59316	0.172321	1.93031	-0.683623	4.44741	0.753721	0.348674	0.00393993	N	N	D	7.23366	ENSMUSG00000056476	103.368	0.0497399	0.0123514	-0.143815	2.40074	0.839768	0.996351	0.757634	0.118608	7448.41	FALSE	0.170997	0.537483	0.0563482	1.24027	-5.48594	0.496709	0.705614	1.59448	0.413007	0.0911758	0.529653	2.30957	312858	41.88	chr3	protein_coding	mediator complex subunit 12-like [Source:MGI Symbol;Acc:MGI:2139916]
Dnah9	NND	3.73654	0.292404	1.40366	-8.16653	0.695403	1.64337	-2.46328	8.25715	0.564158	0.168629	0.000448783	N	N	D	13.0592	ENSMUSG00000056752	65.3238	0.0962006	0.00465354	-0.268547	5.8249	0.780571	0.996363	0.642412	0.0307114	5374.9	FALSE	0.364871	0.830997	1.48465	2.85715	-9.37457	0.62877	1.45978	2.41334	0.46396	0.0902142	0.628173	3.41028	337270	42.23	chr11	protein_coding	dynein, axonemal, heavy chain 9 [Source:MGI Symbol;Acc:MGI:1289279]
St8sia3	NND	1.8552	2.07422	3.66668	-3.77486	2.79686	-0.126067	-3.93043	1.87526	0.0619599	0.00117421	0.0107411	N	N	D	8.72861	ENSMUSG00000056812	47.1402	2.06933	-0.000464499	-2.92668	0.503256	0.0405587	0.996364	0.0441076	0.40732	4567.58	FALSE	0.00511867	0.713797	2.87585	4.15633	-4.67833	1.11716	1.0096	1.50675	1.05555	0.0899146	1.45578	1.00266	25253	43.02	chr18	protein_coding	ST8 alpha-N-acetyl-neuraminide alpha-2,8-sialyltransferase 3 [Source:MGI Symbol;Acc:MGI:106019]
Zfp85	NND	4.91132	0.151604	0.618928	-8.63293	1.20379	0.223563	-1.95553	7.10143	0.67503	0.351619	0.00330221	N	N	D	10.4843	ENSMUSG00000058331	56.872	0.244576	0.00112	-0.272431	4.46126	0.656687	0.996419	0.64759	0.0917986	2577.03	FALSE	0.0734409	0.71441	0.682665	1.57241	-9.18091	0.550933	0.817956	3.2845	0.51215	0.0899911	0.616485	4.40896	7429	40.05	chr13	protein_coding	zinc finger protein 85 [Source:MGI Symbol;Acc:MGI:107767]
Gm8369	NND	3.72649	0.438814	0.85118	-4.68236	1.20323	0.0432878	-0.901451	4.38137	0.478696	0.276961	0.00839407	N	N	D	6.52935	ENSMUSG00000058470	40.9557	0.294912	0.000360007	-0.138673	1.34396	0.616047	0.996425	0.749407	0.21236	793.206	FALSE	0.328604	0.683003	1.38943	1.72797	-5.87849	0.662548	0.87959	1.8932	0.527499	0.0899356	0.544431	1.91532	26640	39.41	chr19	protein_coding	predicted gene 8369 [Source:MGI Symbol;Acc:MGI:3645380]
AW822073_ENSMUSG00000058537	NND	1.81016	0.183927	1.55482	-4.65348	-0.0243674	2.37648	-2.40475	5.75926	0.624658	0.180372	0.0453943	N	N	D	10.5649	ENSMUSG00000058537	27.0296	-0.0120611	0.00406197	-0.14998	0.608135	0.812583	0.996427	0.719284	0.354523	919.293	FALSE	0.246214	1.14198	1.67871	4.07649	-7.27348	0.608894	2.53239	3.39169	0.469434	0.0902178	0.582202	1.22638	1959	57.73	chr10	protein_coding	expressed sequence AW822073 [Source:MGI Symbol;Acc:MGI:3034577]
Anks1b	NND	4.51253	1.28298	1.74261	-3.69449	1.71325	-1.92571	-0.396814	3.49747	0.17739	0.116585	0.0312067	N	N	D	7.53325	ENSMUSG00000058589	155.64	0.347455	-0.00639654	-0.0427588	0.687035	0.536346	0.996429	0.794392	0.338028	18817.5	FALSE	0.206429	0.744465	2.72536	2.82791	-5.12994	1.56993	1.33124	2.05501	0.602508	0.0903373	0.539429	1.20926	1099792	40.76	chr10	protein_coding	ankyrin repeat and sterile alpha motif domain containing 1B [Source:MGI Symbol;Acc:MGI:1924781]
Kcnt1	NND	1.17714	0.384503	3.34816	-9.50111	3.24672	-3.24439	-4.02296	8.83501	0.464812	0.102781	0.00170031	N	N	D	19.3491	ENSMUSG00000058740	62.5807	0.147608	-0.00326666	-0.167474	0.745928	0.713973	0.996435	0.703509	0.315781	4299.1	FALSE	0.33024	1.19876	4.9996	6.36262	-11.6862	0.766938	3.63697	3.34485	0.508897	0.0901842	0.596003	1.40732	54540	53.71	chr2	protein_coding	potassium channel, subfamily T, member 1 [Source:MGI Symbol;Acc:MGI:1924627]
Olfr15	NND	3.38197	2.22571	1.13449	-3.80055	2.02321	-0.179161	-1.84227	2.99944	0.0515439	0.199243	0.0151532	N	N	D	7.04409	ENSMUSG00000059043	84.6575	0.798915	-0.000678537	-0.329118	0.794649	0.253293	0.996444	0.609575	0.311526	21218.7	FALSE	0.0476558	0.669114	3.01386	2.02891	-4.84359	1.14158	0.989894	1.66437	1.09263	0.0899396	0.63951	1.2294	13870	42.58	chr16	protein_coding	olfactory receptor 15 [Source:MGI Symbol;Acc:MGI:106182]
Foxb1	NND	1.11304	0.531429	2.77322	-3.64874	2.42113	0.680105	-3.70338	4.28327	0.387401	0.0380137	0.0413418	N	N	D	11.0879	ENSMUSG00000059246	27.7339	0.459251	0.00219136	-0.552491	0.831963	0.418097	0.99645	0.437398	0.298817	1525.32	FALSE	0.0155342	0.965514	2.3208	3.81128	-5.41305	0.824182	1.43342	2.32813	0.752264	0.0900581	0.947067	1.367	3231	54.91	chr9	protein_coding	forkhead box B1 [Source:MGI Symbol;Acc:MGI:1927549]
Ptk2b	NND	4.77322	0.417376	0.730886	-6.30968	-1.65731	2.56642	1.39207	5.96772	0.501933	0.319676	0.00048119	N	N	D	11.5835	ENSMUSG00000059456	99.2018	-0.503342	0.011181	0.238267	3.98629	0.410056	0.996458	0.677214	0.0518311	20137.8	FALSE	0.0176416	0.620822	1.25232	1.48439	-7.21969	0.636445	0.79851	1.79617	0.717346	0.0910206	0.587899	2.6109	127796	46.67	chr14	protein_coding	PTK2 protein tyrosine kinase 2 beta [Source:MGI Symbol;Acc:MGI:104908]
Tmem40	NND	3.9643	-0.131946	0.937732	-6.39886	0.839752	1.85554	0.925588	4.62972	0.684782	0.249986	0.0139457	N	N	D	8.2506	ENSMUSG00000059900	62.235	0.181268	0.00741071	0.145889	0.87145	0.727926	0.996475	0.739912	0.288604	5864.48	FALSE	0.0486313	0.691034	-0.510051	1.90587	-7.37465	0.54852	0.950023	3.14618	0.472026	0.0904411	0.553601	1.43561	33280	48.83	chr6	protein_coding	transmembrane protein 40 [Source:MGI Symbol;Acc:MGI:2137870]
Olfr1265	NND	6.50574	1.58514	0.930052	-3.00135	-1.78738	1.28168	-0.15673	2.2563	0.0670423	0.262794	0.00630338	N	N	D	5.48209	ENSMUSG00000059910	154.677	-1.41045	0.0143465	-0.0456511	1.17529	0.0819348	0.996475	0.820185	0.217637	17394.8	FALSE	0.0352364	0.397929	1.94947	1.26411	-3.4612	0.650544	0.591051	0.964599	0.631655	0.0913713	0.475736	1.12138	6878	38.08	chr2	protein_coding	olfactory receptor 1265 [Source:MGI Symbol;Acc:MGI:3031099]
Unc5c	NND	5.57894	1.56336	1.37322	-2.45596	1.09264	0.486702	-0.0621768	0.91891	0.0844836	0.122927	0.0319478	N	N	D	2.56043	ENSMUSG00000059921	258.566	0.512845	0.00436135	-0.0108348	0.333944	0.463938	0.996476	0.820695	0.481971	51405.1	FALSE	0.0205023	0.458395	2.05048	1.80936	-3.12566	0.762471	0.72078	1.12541	0.5637	0.0899093	0.491015	0.861084	369709	38.14	chr3	protein_coding	unc-5 netrin receptor C [Source:MGI Symbol;Acc:MGI:1095412]
A930017M01Rik	NND	1.7688	0.446734	0.704285	-6.00719	1.17994	-1.3797	-3.21285	7.02403	0.41417	0.296499	0.0297739	N	N	D	12.7965	ENSMUSG00000060530	28.913	0.0817051	-0.00158417	-0.167868	0.547494	0.772738	0.996494	0.704462	0.372477	1746.58	FALSE	1.17378	1.22946	4.47143	3.71211	-8.77823	0.851886	1.1892	3.75954	0.480232	0.0901058	0.594196	1.20053	132461	38.94	chr15	transcribed_processed_pseudogene	RIKEN cDNA A930017M01 gene [Source:MGI Symbol;Acc:MGI:2685151]
Dcc	NND	2.92877	2.24674	2.57991	-5.73137	1.15086	0.01183	-2.64216	5.12945	0.0561062	0.0291352	0.000799913	N	N	D	8.9343	ENSMUSG00000060534	55.4693	0.242537	0.000267017	-0.47724	2.62911	0.662627	0.996495	0.494412	0.126761	3148.47	FALSE	0.177709	0.723819	3.13087	3.33206	-6.60806	1.22984	1.15473	1.69872	0.506371	0.0899604	0.792305	2.92005	1097436	37.06	chr18	protein_coding	deleted in colorectal carcinoma [Source:MGI Symbol;Acc:MGI:94869]
Ces4a	NND	1.12418	0.380792	0.743717	-8.52112	0.910484	1.13939	-3.02452	8.30935	0.471209	0.287281	0.0117915	N	N	D	13.3837	ENSMUSG00000060560	25.1522	0.0634773	0.00204646	-0.163965	0.698138	0.785474	0.996496	0.707611	0.328092	1420.3	FALSE	0.0650809	1.23718	3.34767	3.56841	-10.0548	0.755326	1.21664	4.19085	0.475056	0.0901176	0.591112	1.35499	18310	45.95	chr8	protein_coding	carboxylesterase 4A [Source:MGI Symbol;Acc:MGI:2384581]
Agbl4	NND	3.22061	0.255819	1.40391	-5.73319	1.21824	0.535031	-2.02275	5.30214	0.585369	0.175481	0.00914845	N	N	D	9.07816	ENSMUSG00000061298	40.665	0.15537	0.00146422	-0.181319	0.76919	0.72565	0.996517	0.703303	0.312528	1732.6	FALSE	0.0857395	0.903745	1.49581	3.08755	-7.33025	0.620415	1.66381	2.47091	0.489898	0.0900591	0.586272	1.36079	1266664	39.61	chr4	protein_coding	ATP/GTP binding protein-like 4 [Source:MGI Symbol;Acc:MGI:1918244]
Myt1l	NND	2.89724	0.326017	2.26525	-6.92847	1.68709	1.16048	-2.37811	5.39519	0.528126	0.102193	0.00286161	N	N	D	10.6209	ENSMUSG00000061911	67.1098	0.200433	0.00262499	-0.192104	0.689159	0.676628	0.996538	0.693707	0.333051	15056.1	FALSE	0.948042	0.939593	1.98833	3.80486	-8.40892	0.673523	1.95122	2.50313	0.518219	0.0901146	0.595129	1.29214	394830	43.95	chr12	protein_coding	myelin transcription factor 1-like [Source:MGI Symbol;Acc:MGI:1100511]
Zfp13	NND	7.45674	-0.509848	-0.98048	-5.89418	0.515716	1.04291	1.88834	4.02988	0.447804	0.239488	0.0134725	N	N	D	7.47684	ENSMUSG00000062012	157.339	0.172796	0.00741156	0.538594	1.04658	0.777211	0.99654	0.469892	0.254552	12786.7	FALSE	1.89414	0.501855	-1.17903	-1.5864	-6.70584	0.65362	0.825594	2.82342	0.428073	0.0902991	0.790831	1.55343	23644	47.48	chr17	protein_coding	zinc finger protein 13 [Source:MGI Symbol;Acc:MGI:99159]
Cyp26c1	NND	2.84872	-0.00363451	0.946451	-5.8771	0.305766	-4.36521	1.82774	5.216	0.725775	0.244015	0.0341286	N	N	D	11.7147	ENSMUSG00000062432	38.8098	0.0310042	-0.00749961	0.165291	0.526883	0.813631	0.996555	0.711534	0.380304	5755.88	FALSE	0.648104	0.93984	0.075052	2.7677	-7.706	0.562824	1.27447	3.88624	0.459274	0.0905401	0.583851	1.16925	7818	53.39	chr19	protein_coding	cytochrome P450, family 26, subfamily c, polypeptide 1 [Source:MGI Symbol;Acc:MGI:2679699]
Msln	NND	5.412	1.72171	0.214329	-2.98686	-1.61093	0.0541932	0.120246	3.061	0.0936918	0.558039	0.0350921	N	N	D	4.84637	ENSMUSG00000063011	63.2868	-0.543598	0.000358376	0.0224318	0.904945	0.383364	0.996573	0.809258	0.284277	8189.48	FALSE	0.168708	0.608476	2.52507	0.514689	-4.08438	1.07584	0.621047	1.61022	0.738256	0.0899169	0.523497	1.30154	5766	54.7	chr17	protein_coding	mesothelin [Source:MGI Symbol;Acc:MGI:1888992]
Olfr1387	NND	1.25153	2.23999	0.739131	-8.7208	2.69163	-0.580072	-1.59582	7.60948	0.0999722	0.296718	0.00535045	N	N	D	12.477	ENSMUSG00000063386	42.11	0.386571	-0.00105608	-0.131796	1.30347	0.474212	0.996585	0.736901	0.228115	6403.73	FALSE	0.401266	1.01569	3.83707	2.5111	-9.6142	1.99017	1.04358	3.60882	0.686072	0.0900433	0.567468	2.50579	8659	39.74	chr11	protein_coding	olfactory receptor 1387 [Source:MGI Symbol;Acc:MGI:3031221]
Plppr1	NND	0.223551	0.446608	2.7133	-10.5671	-0.159657	1.89777	-2.26671	9.7501	0.41485	0.12306	0.00394948	N	N	D	14.0742	ENSMUSG00000063446	40.3302	-0.0208209	0.00268945	-0.0953629	0.743306	0.804043	0.996588	0.749908	0.315552	7223.38	FALSE	0.180475	1.38809	4.38403	5.12945	-11.7515	0.849839	3.31985	4.24553	0.47461	0.0901557	0.571134	1.42526	280987	40.49	chr4	protein_coding	phospholipid phosphatase related 1 [Source:MGI Symbol;Acc:MGI:2445015]
Gpbar1	NND	5.59095	-0.04442	-0.0552311	-5.79712	-1.4627	3.31366	2.1542	-0.0219781	0.717658	0.590643	0.0293437	N	N	D	6.95254	ENSMUSG00000064272	49.297	-0.241982	0.00817979	0.228271	0.126605	0.64571	0.996616	0.669998	0.508928	6062.73	FALSE	0.0375223	0.801294	-0.214433	-0.171918	-7.21914	0.551873	0.671527	3.58254	0.52868	0.0906196	0.608926	0.999668	1075	61.3	chr1	protein_coding	G protein-coupled bile acid receptor 1 [Source:MGI Symbol;Acc:MGI:2653863]
Zfp600_ENSMUSG00000066007	NND	-2.01963	0.762314	5.77456	-7.46517	4.79682	-2.0598	-5.9589	7.00009	0.254136	0.0146412	0.0123912	N	N	D	19.8156	ENSMUSG00000066007	24.3595	0.337644	-0.00308582	-0.355182	0.738864	0.50958	0.996623	0.55873	0.317949	1245.03	FALSE	0.261611	1.51918	5.67344	6.70696	-8.78095	1.64223	2.80622	3.65401	0.663379	0.0901755	0.731619	1.38423	41932	39.17	chr4	protein_coding	zinc finger protein 600 [Source:MGI Symbol;Acc:MGI:3705222]
Olfr586	NND	5.46481	1.16867	0.870504	-2.98791	0.782826	0.56275	-1.02044	2.69528	0.173099	0.27982	0.0190066	N	N	D	5.0613	ENSMUSG00000066268	153.977	0.278138	0.00425016	-0.254606	1.13542	0.677099	0.996629	0.687573	0.233969	21301.8	FALSE	0.391115	0.504146	1.83085	1.40857	-3.72972	0.836106	0.717029	1.26116	0.467505	0.0899677	0.558488	1.32092	7236	36.25	chr7	protein_coding	olfactory receptor 586 [Source:MGI Symbol;Acc:MGI:3030420]
Rpl17-ps9	NND	5.32634	2.25878	-0.147009	-9.84319	0.271053	-2.98859	1.21129	8.10487	0.0580171	0.56653	0.00121166	N	N	D	12.5758	ENSMUSG00000066543	74.0851	0.0477391	-0.011195	0.176461	6.44205	0.822897	0.996635	0.715806	0.0288007	15712.2	FALSE	4.20718	0.701222	3.18674	-0.375873	-10.1517	1.25879	0.656712	3.32229	0.439889	0.0910329	0.569868	3.75204	555	47.57	chr7	processed_pseudogene	ribosomal protein L17, pseudogene 9 [Source:MGI Symbol;Acc:MGI:3641818]
Gm16223	NND	4.71658	1.54631	1.3448	-2.55753	2.1708	0.510267	-0.966271	2.03138	0.0707432	0.115664	0.0155898	N	N	D	5.67872	ENSMUSG00000067285	232.775	1.89198	0.00659877	-0.376289	1.14268	0.0137666	0.996653	0.630118	0.223861	60545.7	FALSE	0.149899	0.404414	1.90632	1.66678	-3.03302	0.636442	0.609194	0.934089	0.576434	0.0899351	0.555841	1.05292	148839	40.31	chr5	protein_coding	predicted gene 16223 [Source:MGI Symbol;Acc:MGI:3648966]
Ifit1bl2	NND	4.52395	1.34882	2.07265	-2.56733	-0.00511131	0.0993673	-1.66961	2.29555	0.144394	0.0454436	0.0452247	N	N	D	4.06964	ENSMUSG00000067297	70.0936	-0.00353394	0.000676161	-0.368545	0.711908	0.847072	0.996653	0.586736	0.338281	2864.41	FALSE	0.0209204	0.57756	2.16184	2.64803	-3.57746	0.999153	0.934748	1.45218	0.41837	0.0898888	0.648242	1.10816	23695	42.56	chr19	protein_coding	interferon induced protein with tetratricopeptide repeats 1B like 2 [Source:MGI Symbol;Acc:MGI:2148249]
Olfr76	NND	4.73239	0.878165	0.557699	-3.97912	0.193856	0.916819	0.0935884	3.18115	0.258159	0.410264	0.00412249	N	N	D	4.38541	ENSMUSG00000067522	74.1164	0.0617883	0.00666304	0.0242006	1.43506	0.840117	0.996656	0.815501	0.184449	3897.83	FALSE	0.107151	0.51696	1.58869	1.00583	-4.67606	0.780163	0.642573	1.3305	0.407267	0.0901999	0.504656	1.57628	5208	43.13	chr19	protein_coding	olfactory receptor 76 [Source:MGI Symbol;Acc:MGI:2153205]
Sp9	NND	1.57704	0.416931	0.97988	-4.98228	1.60869	0.471619	-0.713915	5.40319	0.462431	0.237394	0.0251972	N	N	D	8.19741	ENSMUSG00000068859	28.2299	0.216166	0.00136719	-0.0590743	0.74163	0.665874	0.996684	0.77978	0.319427	1132.46	FALSE	0.0741941	0.968146	2.19206	2.66705	-7.08335	0.733277	1.24965	2.79927	0.520052	0.0900523	0.550206	1.32897	12782	49.02	chr2	protein_coding	trans-acting transcription factor 9 [Source:MGI Symbol;Acc:MGI:3574660]
Olfr23	NND	2.33653	0.540035	0.736377	-8.62953	-0.696218	0.727255	-1.07354	7.95682	0.353076	0.290698	0.00214915	N	N	D	10.4538	ENSMUSG00000069816	39.0371	-0.0690134	0.00141267	-0.0550138	0.705167	0.783492	0.996701	0.77492	0.326798	3805.11	FALSE	0.646956	1.1177	4.09118	3.30584	-10.5164	0.989469	1.19284	3.08685	0.474102	0.090094	0.559705	1.35613	5982	37.56	chr11	protein_coding	olfactory receptor 23 [Source:MGI Symbol;Acc:MGI:109312]
Gm12070	NND	5.19809	0.112298	0.0193022	-6.67959	0.264911	0.136256	0.236795	5.9783	0.68287	0.597646	0.0191111	N	N	D	6.61626	ENSMUSG00000069939	43.9451	0.0331924	0.000584151	0.030816	0.767897	0.81691	0.996705	0.793625	0.311681	1201.89	FALSE	0.752592	0.851636	0.689696	0.138249	-8.04055	0.56404	0.678396	3.6112	0.454286	0.0900343	0.547318	1.38507	1002	55.09	chr11	processed_pseudogene	predicted gene 12070 [Source:MGI Symbol;Acc:MGI:3650751]
Trcg1	NND	-0.0908976	0.435881	1.56278	-7.74814	3.48554	-2.30392	-2.48057	8.14404	0.435536	0.17633	0.0140561	N	N	D	16.4141	ENSMUSG00000070298	15.5868	0.342563	-0.00371663	-0.161674	0.972931	0.513396	0.996708	0.712754	0.267611	300.884	FALSE	0.12741	1.34298	3.29667	4.07777	-9.29804	0.789771	2.35984	3.9386	0.651952	0.0901794	0.584456	1.73346	13309	51.55	chr9	protein_coding	taste receptor cell gene 1 [Source:MGI Symbol;Acc:MGI:3576664]
Itgad	NND	-0.586906	1.08325	2.60569	-5.77705	5.68877	-1.32741	-3.17636	5.0824	0.205279	0.0429474	0.00222215	N	N	D	15.2749	ENSMUSG00000070369	31.7438	5.13795	-0.004453	-0.539191	1.79267	3.22661e-05	0.996711	0.450211	0.181176	1183.28	FALSE	1.74588	1.03559	2.81447	3.59968	-6.90409	1.47247	1.36005	1.94646	1.20726	0.0901478	0.888864	2.73922	69441	45.44	chr7	protein_coding	integrin, alpha D [Source:MGI Symbol;Acc:MGI:3578624]
Vmn1r27	NND	4.35919	0.410935	0.525511	-2.38462	0.619041	0.405273	-0.182754	2.03165	0.556452	0.444612	0.0384482	N	N	D	3.23872	ENSMUSG00000071428	41.1898	0.253258	0.00243662	-0.0521791	0.872686	0.72681	0.996743	0.816275	0.2973	496.713	FALSE	0.163172	0.458114	0.845069	0.857795	-3.11988	0.536206	0.579786	1.16741	0.431755	0.0897687	0.487729	1.07765	5731	35.32	chr6	protein_coding	vomeronasal 1 receptor 27 [Source:MGI Symbol;Acc:MGI:2159470]
Vmn1r4	NND	0.913947	1.94976	3.60529	-4.34227	3.2883	-1.67771	-3.68757	4.32439	0.114501	0.0106294	0.0196613	N	N	D	12.978	ENSMUSG00000071893	29.4274	1.76239	-0.00488295	-0.526569	0.865356	0.121295	0.996758	0.451475	0.29085	669.627	FALSE	0.0685496	0.99972	3.48018	4.52584	-5.84493	1.81922	1.4214	2.14972	2.00538	0.09021	0.904963	1.39826	34086	38.28	chr6	protein_coding	vomeronasal 1 receptor 4 [Source:MGI Symbol;Acc:MGI:2159457]
Olfr446	NND	5.2354	1.44833	0.787851	-2.02422	0.807452	-0.0770677	-0.820866	1.11148	0.0930973	0.326251	0.047736	N	N	D	2.81687	ENSMUSG00000073111	97.8265	0.392169	-0.000773711	-0.278088	0.478381	0.608012	0.996774	0.695375	0.43816	5904.59	FALSE	0.694349	0.413668	1.83997	1.12486	-2.60037	0.666483	0.585399	0.980056	0.463357	0.0896334	0.528937	0.85467	9765	37.96	chr6	protein_coding	olfactory receptor 446 [Source:MGI Symbol;Acc:MGI:3030280]
C4b	NND	7.30869	2.11539	0.556252	-13.671	-1.41343	-1.12116	3.06032	11.2064	0.0525171	0.392015	2.83089e-05	N	N	D	16.8013	ENSMUSG00000073418	490.048	-0.446453	-0.00538192	1.10332	10.8309	0.464921	0.996779	0.281512	0.000759802	424895	FALSE	0.10084	0.604393	2.86122	1.21912	-13.4035	1.05652	0.71743	3.38416	0.638258	0.090156	2.2566	3.46816	15503	54.98	chr17	protein_coding	complement component 4B (Chido blood group) [Source:MGI Symbol;Acc:MGI:88228]
Olfr1330	NND	6.93645	1.25307	1.48629	-2.47375	-0.318874	0.900746	-1.05238	1.72981	0.125667	0.0706406	0.012322	N	N	D	4.0018	ENSMUSG00000073768	277.751	-0.164344	0.0136227	-0.48772	1.00828	0.84178	0.996791	0.55912	0.260329	36536.9	FALSE	0.106177	0.346856	1.56641	1.73544	-2.8623	0.55771	0.545729	0.831349	0.360121	0.0910139	0.580112	0.940783	11001	43.23	chr4	protein_coding	olfactory receptor 1330 [Source:MGI Symbol;Acc:MGI:3031164]
Olfr472	NND	8.5943	0.906307	1.00833	-2.79434	-1.12887	0.769104	-0.599532	1.80491	0.280076	0.227609	0.000573812	N	N	D	4.30242	ENSMUSG00000073893	453.009	-0.941509	0.0204231	-0.336934	1.36475	0.243611	0.996795	0.731927	0.145572	72212.8	FALSE	0.0861689	0.259473	1.0982	1.16613	-3.00236	0.405929	0.400389	0.618423	0.380506	0.0923878	0.439346	0.788758	9861	37.58	chr7	protein_coding	olfactory receptor 472 [Source:MGI Symbol;Acc:MGI:3030306]
Psg23	NND	6.78494	1.32195	1.03224	-2.33603	0.0092425	0.721675	-0.80395	1.69872	0.103486	0.216427	0.0153608	N	N	D	3.23358	ENSMUSG00000074359	256.985	-0.000309176	0.0119051	-0.360819	1.02988	0.874415	0.996812	0.663859	0.253882	32463.9	FALSE	0.731674	0.334665	1.60542	1.27175	-2.7052	0.535992	0.508767	0.79702	0.338883	0.0905827	0.513877	0.915582	10159	47.77	chr7	protein_coding	pregnancy-specific glycoprotein 23 [Source:MGI Symbol;Acc:MGI:1891355]
2410141K09Rik	NND	2.81278	1.17278	2.33747	-7.00323	1.06288	1.27121	-3.11911	7.32403	0.191856	0.0646899	0.00184235	N	N	D	12.7772	ENSMUSG00000074832	73.3566	0.168641	0.00417533	-0.422061	4.16924	0.723791	0.996829	0.525027	0.0861117	9822.74	FALSE	0.0393546	0.798611	2.83507	3.39997	-8.50824	1.63093	1.40351	2.38412	0.484962	0.0901587	0.758743	3.83892	23005	39.5	chr13	protein_coding	RIKEN cDNA 2410141K09 gene [Source:MGI Symbol;Acc:MGI:1924053]
Olfr1256	NND	3.25335	0.900525	1.48921	-3.26949	-0.352013	1.76338	-2.27268	2.97931	0.240353	0.138509	0.0355386	N	N	D	7.36738	ENSMUSG00000075073	35.5911	-0.073227	0.00694643	-0.362133	0.633367	0.809048	0.996838	0.575601	0.355704	1701.27	FALSE	0.0314602	0.689149	2.15514	2.42199	-4.5714	1.07629	1.13099	1.85126	0.443976	0.0903856	0.67894	1.13614	16245	37.34	chr2	protein_coding	olfactory receptor 1256 [Source:MGI Symbol;Acc:MGI:3031090]
Olfr1226	NND	4.13669	1.56529	2.09153	-4.17841	1.67912	-0.0445792	-2.21603	3.75681	0.0988823	0.0336659	0.00207109	N	N	D	7.69654	ENSMUSG00000075097	98.7139	0.90585	-0.000155758	-0.794681	2.1515	0.228688	0.996839	0.350839	0.115059	7254.3	FALSE	0.0949327	0.536657	2.20888	2.58137	-4.81759	0.897356	0.848989	1.27897	0.854165	0.0898282	1.05084	1.83399	11210	35.21	chr2	protein_coding	olfactory receptor 1226 [Source:MGI Symbol;Acc:MGI:3031060]
Olfr1216	NND	3.78638	0.878839	1.27524	-4.1242	0.430302	0.766637	-1.33401	3.69386	0.247757	0.171112	0.0116409	N	N	D	6.22482	ENSMUSG00000075107	52.0896	0.0943588	0.00361364	-0.221575	1.07356	0.802239	0.99684	0.692272	0.248781	2356.68	FALSE	0.444955	0.665101	2.05278	2.17174	-5.19779	1.01393	1.03521	1.73462	0.440846	0.0900547	0.576067	1.52137	10778	35.83	chr2	protein_coding	olfactory receptor 1216 [Source:MGI Symbol;Acc:MGI:3031050]
Olfr1162	NND	3.14157	0.590584	1.38026	-3.95998	1.71798	0.382464	-1.89938	3.5933	0.37527	0.151243	0.0131851	N	N	D	7.59313	ENSMUSG00000075139	42.4184	0.555558	0.00199248	-0.360265	1.08523	0.37296	0.996842	0.586047	0.246778	1859.23	FALSE	0.0526388	0.662496	1.64888	2.22956	-5.03113	0.765157	1.03317	1.70026	0.764863	0.0899641	0.658937	1.51091	5210	36.12	chr2	protein_coding	olfactory receptor 1162 [Source:MGI Symbol;Acc:MGI:3030996]
Olfr1090	NND	4.44476	1.17973	0.783119	-3.33898	0.00677168	0.196987	-1.22413	3.08988	0.180649	0.301826	0.023472	N	N	D	4.51777	ENSMUSG00000075172	50.647	-0.000626001	0.00110454	-0.216121	0.908566	0.844295	0.996844	0.698711	0.2832	2409.19	FALSE	0.778864	0.620497	2.1551	1.53497	-4.3778	1.07732	0.811214	1.6029	0.425518	0.0899303	0.569259	1.30825	6270	33.11	chr2	protein_coding	olfactory receptor 1090 [Source:MGI Symbol;Acc:MGI:3030924]
Hoxc4	NND	6.20638	-0.00392972	-0.420984	-2.72416	1.6892	-1.104	1.42734	2.57617	0.764762	0.482143	0.0340709	N	N	D	6.79671	ENSMUSG00000075394	138.457	1.12576	-0.00952447	0.424662	0.999767	0.15943	0.996852	0.557386	0.262918	18755.5	FALSE	0.0172165	0.470069	-0.00434592	-0.748643	-3.63256	0.470862	0.600855	1.37348	0.758941	0.0905138	0.656059	1.24269	17919	46.88	chr15	protein_coding	homeobox C4 [Source:MGI Symbol;Acc:MGI:96195]
Cfap74	NND	5.67375	1.48014	2.33632	-6.10967	1.72096	-0.74129	-2.40935	5.27754	0.0791172	0.00347103	6.57562e-09	N	N	D	10.1491	ENSMUSG00000078490	183.464	1.39909	-0.0100453	-1.87344	4.75389	0.0733833	0.996868	0.0722552	0.000358077	14775.2	FALSE	0.0496753	0.383911	1.82719	2.57602	-6.376	0.609864	0.590051	0.918919	0.56565	0.0903474	0.844375	1.19934	57634	48.14	chr4	protein_coding	cilia and flagella associated protein 74 [Source:MGI Symbol;Acc:MGI:1917130]
Arhgap8	NND	4.20465	0.124537	0.473263	-8.14246	-1.38206	2.76735	-0.165104	6.69953	0.66347	0.386067	0.0130774	N	N	D	11.014	ENSMUSG00000078954	43.1515	-0.138122	0.00440617	-0.00134948	0.585491	0.730727	0.996889	0.799668	0.359913	4093.14	FALSE	1.13399	1.05147	1.06649	2.26868	-9.55432	0.585705	0.880742	4.09834	0.494145	0.0902521	0.554818	1.23108	52156	50.12	chr15	protein_coding	Rho GTPase activating protein 8 [Source:MGI Symbol;Acc:MGI:1920417]
Slc8a3	NND	3.8936	0.425254	0.268366	-5.36634	0.275502	-1.13597	0.31948	6.18144	0.446376	0.487129	0.0229242	N	N	D	7.91239	ENSMUSG00000079055	40.4894	0.0278249	-0.00211708	0.0311088	0.725457	0.812923	0.996893	0.789177	0.322738	2254.57	FALSE	0.094733	0.968951	2.61625	1.23219	-7.47306	0.770888	0.744723	2.97137	0.461528	0.090092	0.553068	1.34504	135266	44.14	chr12	protein_coding	solute carrier family 8 (sodium/calcium exchanger), member 3 [Source:MGI Symbol;Acc:MGI:107976]
AC132444.1	NND	0.0655173	0.660424	4.73368	-9.17532	2.51189	-1.49201	-5.3107	9.39608	0.296675	0.00824758	0.000781806	N	N	D	18.7107	ENSMUSG00000079222	21.5289	0.198053	-0.00203242	-0.365869	1.28624	0.671411	0.996898	0.552104	0.232458	603.349	FALSE	0.876056	1.3592	4.39216	6.11789	-11.0356	1.20275	1.91898	2.92551	0.526388	0.0901049	0.737439	2.67389	NA	NA	NA	NA	NA
Trim71	NND	2.35745	0.610595	2.24027	-5.94096	0.429982	0.402205	-1.97422	5.94109	0.338008	0.0807455	0.00481845	N	N	D	8.74749	ENSMUSG00000079259	28.3259	0.0553825	0.00129554	-0.198847	1.21392	0.804097	0.996899	0.693762	0.233592	896.647	FALSE	0.0304762	0.888219	2.51767	3.46459	-7.33224	0.93665	1.56001	2.26451	0.457804	0.0900409	0.590044	2.05788	57237	49.42	chr9	protein_coding	tripartite motif-containing 71 [Source:MGI Symbol;Acc:MGI:2685973]
Hoxd3	NND	-2.0196	0.316004	8.52626	-10.472	5.93399	-3.41401	-8.4699	10.3312	0.519291	0.000839844	0.00200802	N	N	D	28.1491	ENSMUSG00000079277	21.5709	0.417559	-0.00435054	-0.56757	1.21924	0.421349	0.9969	0.411293	0.237913	1853.42	FALSE	1.67442	1.52447	3.58327	8.98238	-11.5449	0.703012	2.74701	3.80096	0.798885	0.0902522	1.11764	2.51812	36516	49.19	chr2	protein_coding	homeobox D3 [Source:MGI Symbol;Acc:MGI:96207]
Gm9006	NND	1.07606	0.438668	1.85888	-5.2134	1.00906	1.44264	-1.97909	5.68513	0.444803	0.127999	0.02062	N	N	D	10.1159	ENSMUSG00000079359	22.6238	0.115204	0.00353365	-0.178853	0.813284	0.760052	0.996903	0.705739	0.301754	763.016	FALSE	0.0544984	1.05699	2.40774	3.45126	-7.29706	0.757131	1.76404	2.75572	0.476655	0.0901517	0.584	1.40769	841	40.07	chr12	processed_pseudogene	predicted gene 9006 [Source:MGI Symbol;Acc:MGI:3644004]
Rps2-ps9	NND	6.48131	0.128449	-0.476546	-4.72617	-0.262265	-0.536786	0.968323	5.1398	0.697877	0.414025	0.0135447	N	N	D	6.90718	ENSMUSG00000080731	62.8076	-0.062012	-0.00232298	0.154198	1.44206	0.822548	0.996921	0.735649	0.20703	2475.05	FALSE	0.175689	0.639116	0.478876	-1.16067	-6.25264	0.53093	0.74649	2.15326	0.433761	0.0899851	0.554776	2.22639	868	52.76	chr17	transcribed_processed_pseudogene	ribosomal protein S2, pseudogene 9 [Source:MGI Symbol;Acc:MGI:3644037]
Gm5697	NND	4.77929	1.35104	1.94211	-3.43119	0.14666	0.522773	-1.28728	2.82349	0.140108	0.0542371	0.0118252	N	N	D	4.7802	ENSMUSG00000081557	97.0957	0.0393779	0.00340679	-0.289965	1.05034	0.841838	0.996932	0.654456	0.251997	5668.79	FALSE	0.0671807	0.55131	2.08781	2.48667	-4.21343	0.939561	0.885884	1.35624	0.413878	0.0899617	0.588998	1.32876	2482	44.92	chr1	processed_pseudogene	predicted gene 5697 [Source:MGI Symbol;Acc:MGI:3649021]
Gm13323	NND	6.00801	1.20107	0.43909	-2.17358	0.296443	0.84234	-0.247244	1.43871	0.138223	0.552835	0.0219678	N	N	D	2.82474	ENSMUSG00000081851	155.538	0.162317	0.0149407	-0.100164	0.852826	0.849836	0.996936	0.821711	0.313679	15386.2	FALSE	0.0280386	0.330027	1.47831	0.597304	-2.54304	0.519825	0.450302	0.784439	0.34633	0.0912004	0.442389	0.84963	1151	48.05	chr2	processed_pseudogene	predicted gene 13323 [Source:MGI Symbol;Acc:MGI:3650423]
Gm13857	NND	-2.01961	0.434568	0.679692	-11.9284	2.27348	-0.153628	-3.70971	7.68517	0.415831	0.299117	0.00683227	N	N	D	13.822	ENSMUSG00000084965	23.9101	0.110982	-0.00084694	-0.143384	0.462286	0.741291	0.996968	0.716825	0.398154	3713	FALSE	0.0202521	1.67872	6.8087	5.44011	-12.2437	0.865337	1.24536	5.35405	0.498695	0.090123	0.590782	1.15351	26041	42.48	chr6	transcribed_processed_pseudogene	predicted gene 13857 [Source:MGI Symbol;Acc:MGI:3649688]
Gm17131	NND	11.0712	0.371849	1.02845	-2.18934	-0.716796	0.0649755	-0.659078	1.56712	0.648267	0.218423	0.0235914	N	N	D	3.00797	ENSMUSG00000085328	2240.16	-0.423601	0.00103896	-0.27694	0.776787	0.629934	0.996969	0.722363	0.337992	1.85132e+06	FALSE	0.0889858	0.336939	0.607095	1.27708	-2.58482	0.439035	0.519223	0.815817	0.417007	0.089446	0.491361	0.862725	3846	38.98	chr5	unprocessed_pseudogene	predicted gene 17131 [Source:MGI Symbol;Acc:MGI:4937958]
Gm4969	NND	1.34639	0.390251	2.74808	-9.76445	2.48138	-0.408769	-3.94266	9.02279	0.471146	0.0787551	0.00387282	N	N	D	15.8556	ENSMUSG00000085601	29.0182	0.232737	-0.00032263	-0.280907	1.12863	0.635422	0.99697	0.623438	0.245452	1328.77	FALSE	0.016203	1.17748	2.87387	4.51189	-10.7466	0.743919	2.15197	3.88159	0.547246	0.0900638	0.655016	2.13147	19323	47.57	chr7	protein_coding	predicted gene 4969 [Source:MGI Symbol;Acc:MGI:3647482]
Cers1	NND	2.77088	0.272116	0.768894	-7.95417	1.27114	0.698954	0.197444	5.34297	0.56931	0.287779	0.010227	N	N	D	7.51051	ENSMUSG00000087408	44.2599	0.154569	0.00180383	0.0267991	0.591665	0.724861	0.996978	0.793335	0.359673	2397.34	FALSE	0.203931	0.940405	1.73598	2.54617	-9.06754	0.63622	1.08871	3.73378	0.491479	0.0900767	0.549945	1.21447	15818	53.3	chr8	protein_coding	ceramide synthase 1 [Source:MGI Symbol;Acc:MGI:2136690]
BC035947	NND	4.90835	1.33886	2.84168	-3.46097	0.496323	1.50183	-2.74696	2.99654	0.155775	0.0128846	0.0221763	N	N	D	7.74166	ENSMUSG00000090486	210.235	0.11281	0.0067413	-0.628526	0.810645	0.791195	0.997	0.407926	0.306946	63948.8	FALSE	0.206471	0.642329	2.3639	3.44121	-4.53357	1.18564	1.05087	1.65323	0.443537	0.0903386	0.989537	1.24285	15133	46.79	chr1	protein_coding	cDNA sequence BC035947 [Source:MGI Symbol;Acc:MGI:2652858]
Hist2h4	NND	4.91569	0.547868	0.353455	-2.75278	0.687293	-0.695539	-0.650381	1.94503	0.406107	0.487165	0.0492387	N	N	D	3.97824	ENSMUSG00000091405	48.792	0.171956	-0.00337937	-0.107771	0.464797	0.748696	0.997016	0.770031	0.417068	1503.03	FALSE	0.200034	0.622094	1.5016	0.838209	-3.98689	0.720421	0.658104	1.70121	0.457196	0.0900152	0.53479	1.00809	1630	50.92	chr3	protein_coding	histone cluster 2, H4 [Source:MGI Symbol;Acc:MGI:2140113]
Gm20523	NND	-0.976922	0.295937	2.2816	-7.50405	3.05112	0.746911	-4.06638	7.83449	0.5382	0.15026	0.0231622	N	N	D	15.6989	ENSMUSG00000092172	21.8937	0.188988	0.00142082	-0.208373	0.650835	0.677239	0.997031	0.676175	0.340695	1070.1	FALSE	0.120357	1.52749	3.42837	5.20688	-9.67282	0.681218	3.43084	4.43934	0.525155	0.0901104	0.612475	1.29463	1124	46.62	chr17	unprocessed_pseudogene	predicted gene 20523 [Source:MGI Symbol;Acc:MGI:5141988]
Gm18294	NND	5.21057	1.33547	0.777627	-2.59753	-0.112175	0.0104255	-0.655279	2.13668	0.132578	0.318468	0.0296931	N	N	D	2.91456	ENSMUSG00000093416	73.0628	-0.0416405	0.000160017	-0.165768	0.853475	0.848932	0.997037	0.754749	0.301714	2785.63	FALSE	0.0619129	0.484584	1.91064	1.24152	-3.32636	0.80473	0.669013	1.1984	0.398137	0.0897783	0.520075	1.10476	18104	38.01	chr3	unprocessed_pseudogene	predicted gene, 18294 [Source:MGI Symbol;Acc:MGI:5010479]
Gm8473	NND	2.10767	0.900998	1.61048	-3.24849	2.33907	-0.00224717	-2.52512	3.6311	0.237272	0.131998	0.0456999	N	N	D	8.49754	ENSMUSG00000093543	39.4009	0.620938	0.000200933	-0.369857	0.783475	0.307918	0.997038	0.567207	0.312259	2283.07	FALSE	0.0195247	0.818983	2.48904	2.7517	-4.82018	1.21729	1.31152	2.09229	0.991835	0.0899872	0.693096	1.28154	1885	42.23	chr5	processed_pseudogene	predicted gene 8473 [Source:MGI Symbol;Acc:MGI:3647680]
Gsdmcl2	NND	1.67368	1.30898	4.20684	-4.06037	-0.157513	1.8993	-4.08171	4.00256	0.177264	0.0018183	0.0216945	N	N	D	10.1411	ENSMUSG00000093867	33.6801	-0.0277658	0.00566036	-0.647803	0.794638	0.819024	0.997042	0.387651	0.308194	1516.68	FALSE	0.335042	0.873568	2.93171	4.89641	-5.4537	1.70771	1.28383	2.03259	0.454158	0.0902915	1.15891	1.31704	9806	49.36	chr15	transcribed_unprocessed_pseudogene	gasdermin C-like 2 [Source:MGI Symbol;Acc:MGI:1925409]
Olfr612	NND	-1.04037	2.64077	0.834533	-5.3679	3.14513	-1.96012	-2.42228	6.33619	0.104454	0.266591	0.0318647	N	N	D	13.8637	ENSMUSG00000094119	12.3006	0.264465	-0.00300517	-0.146292	0.670491	0.60007	0.997046	0.722044	0.33745	225.901	FALSE	0.014259	1.45367	4.90786	3.65931	-8.05939	2.75061	1.26366	3.36776	0.571137	0.0901438	0.580528	1.2825	5496	36.3	chr7	protein_coding	olfactory receptor 612 [Source:MGI Symbol;Acc:MGI:3030446]
Olfr237-ps1	NND	3.95441	1.50556	0.518401	-3.24596	1.53982	-0.808602	-0.90582	3.16907	0.132327	0.401964	0.0327315	N	N	D	6.42331	ENSMUSG00000094200	60.9933	0.427275	-0.00346456	-0.14225	0.829582	0.475631	0.997047	0.746173	0.302346	3281.3	FALSE	0.0747392	0.660077	2.50561	1.22433	-4.45545	1.21168	0.733189	1.7517	0.638864	0.0900362	0.547432	1.26942	10603	38.41	chr6	protein_coding	olfactory receptor 237, pseudogene 1 [Source:MGI Symbol;Acc:MGI:3030071]
Vmn2r-ps104	NND	3.67064	1.81819	2.28595	-3.23618	1.29865	0.620234	-2.59251	2.74103	0.0647271	0.0206122	0.0119779	N	N	D	7.25242	ENSMUSG00000094499	81.832	0.535929	0.00464482	-1.41941	1.18221	0.421912	0.99705	0.207973	0.223812	8005.41	FALSE	0.10116	0.544426	2.39123	2.7364	-3.94445	0.874976	0.831685	1.25268	0.635114	0.0900018	1.36252	1.34384	50955	39.45	chr13	transcribed_unprocessed_pseudogene	vomeronasal 2, receptor, pseudogene 104 [Source:MGI Symbol;Acc:MGI:3761523]
Gm10310	NND	4.90129	1.57962	1.62403	-4.21289	-0.982383	1.12727	-1.20182	2.99961	0.106903	0.099962	0.00407421	N	N	D	6.31107	ENSMUSG00000094632	78.6422	-0.285154	0.00622296	-0.233047	0.937541	0.640523	0.997053	0.690348	0.277294	5332.89	FALSE	0.484691	0.580081	2.34657	2.28822	-4.97693	1.01747	0.945058	1.43235	0.503797	0.0902325	0.570283	1.29312	4988	38.47	chr10	protein_coding	predicted pseudogene 10310 [Source:MGI Symbol;Acc:MGI:3710649]
Muc3a	NND	1.85908	0.842644	1.52561	-4.74462	-0.50274	2.21023	-0.288007	4.06976	0.250897	0.149932	0.0143147	N	N	D	7.07073	ENSMUSG00000094840	31.6297	-0.0736023	0.00630747	-0.024654	0.724343	0.793377	0.997056	0.799095	0.327094	1805.73	FALSE	0.0119939	0.875793	2.61012	2.81372	-6.19781	1.21617	1.39996	2.19321	0.460687	0.0903616	0.54281	1.26452	3577	53.72	chr5	protein_coding	mucin 3A, cell surface associated [Source:MGI Symbol;Acc:MGI:3588263]
Gm4791	NND	4.26291	1.65365	1.49017	-2.59518	0.733656	0.40517	-1.15262	1.86412	0.0814971	0.107434	0.0321432	N	N	D	4.15557	ENSMUSG00000094893	80.4235	0.255167	0.0031929	-0.302631	0.68645	0.701328	0.997058	0.65411	0.350389	4488.38	FALSE	0.15579	0.51991	2.21115	2.00219	-3.36101	0.847227	0.799177	1.23706	0.457273	0.0898882	0.579166	1.02409	5120	44.71	chr9	protein_coding	predicted gene 4791 [Source:MGI Symbol;Acc:MGI:3779436]
Gm3336_ENSMUSG00000095026	NND	0.137546	0.749613	0.728743	-7.34411	4.52314	-1.6718	-2.41224	5.4659	0.270953	0.29841	0.0144995	N	N	D	14.0731	ENSMUSG00000095026	26.7872	3.10834	-0.00325581	-0.191106	0.652149	0.0303789	0.997061	0.695891	0.342061	1463.79	FALSE	0.0396843	1.26485	3.62084	2.86678	-8.72759	1.25544	1.06294	3.73163	1.78096	0.090132	0.591979	1.25917	4092	51.03	chr8	protein_coding	predicted gene 3336 [Source:MGI Symbol;Acc:MGI:3781514]
Olfr1338	NND	1.34888	0.462589	0.57049	-7.71358	-0.728211	2.26062	-1.48228	6.10766	0.417106	0.348924	0.0139825	N	N	D	10.5788	ENSMUSG00000095218	16.7053	-0.0699004	0.00408495	-0.0868785	0.599953	0.782019	0.997064	0.758603	0.356051	1271.62	FALSE	0.0965083	1.17085	3.14998	2.59714	-9.1105	0.818744	0.947353	3.91563	0.475196	0.0902159	0.563577	1.23181	6763	42.38	chr4	protein_coding	olfactory receptor 1338 [Source:MGI Symbol;Acc:MGI:3031172]
Gm21119	NND	3.06305	2.3061	1.5999	-10.9453	1.15081	-1.88762	-0.896441	8.85736	0.0604388	0.130866	0.00051159	N	N	D	12.7922	ENSMUSG00000095294	38.9806	0.21165	-0.00656513	-0.104528	7.41182	0.688366	0.997065	0.762891	0.0164836	1025.84	FALSE	0.119425	0.756824	3.32489	2.72041	-11.1229	1.33947	1.27172	3.39148	0.497179	0.0903414	0.546584	3.69667	25785	38.89	chr8	protein_coding	predicted gene, 21119 [Source:MGI Symbol;Acc:MGI:5434474]
Olfr741	NND	0.779866	0.61203	0.300727	-7.91223	1.52	-1.52479	-1.9652	7.91542	0.310378	0.46082	0.0178102	N	N	D	12.9254	ENSMUSG00000095765	17.2486	0.103025	-0.0018514	-0.0924221	0.626494	0.756804	0.997072	0.75321	0.346387	1021.56	FALSE	0.0297271	1.27091	4.96431	1.94943	-9.7081	1.17254	0.791923	4.31331	0.486589	0.0901091	0.568624	1.27761	15601	37.5	chr14	protein_coding	olfactory receptor 741 [Source:MGI Symbol;Acc:MGI:3030575]
Olfr5	NND	-0.259357	0.309895	1.21604	-5.71602	4.58476	-0.801306	-3.23503	6.41376	0.533611	0.200581	0.0405771	N	N	D	15.0348	ENSMUSG00000096228	22.4509	3.19565	-0.00110369	-0.272622	0.755914	0.0276354	0.997081	0.634228	0.314865	1047.04	FALSE	0.0117883	1.30751	2.63617	3.49859	-7.88992	0.676324	1.65264	4.10083	1.78825	0.0900704	0.639727	1.37775	8620	41	chr7	protein_coding	olfactory receptor 5 [Source:MGI Symbol;Acc:MGI:106685]
Gm4349	NND	6.07556	0.930285	0.016983	-3.43982	-0.226645	-0.857843	0.361257	3.05827	0.236678	0.629122	0.0145739	N	N	D	4.50401	ENSMUSG00000097532	84.4725	-0.0688885	-0.00490707	0.0744077	1.11447	0.831597	0.997099	0.796033	0.240102	8050.69	FALSE	0.314556	0.552917	1.79301	0.0629284	-4.29518	0.888602	0.581629	1.4369	0.418012	0.0900682	0.519227	1.41863	3417	46.12	chr3	transcribed_unprocessed_pseudogene	predicted gene 4349 [Source:MGI Symbol;Acc:MGI:3782533]
Gm2115	NND	5.94326	0.338016	0.51261	-5.00853	-0.34264	0.559614	-0.462729	4.10847	0.552324	0.402322	0.00340646	N	N	D	5.47346	ENSMUSG00000097789	90.015	-0.0760648	0.00245898	-0.0641079	1.18856	0.811834	0.9971	0.789348	0.231318	6235.54	FALSE	0.143441	0.662632	1.17961	1.24897	-5.96094	0.611226	0.741324	1.73199	0.439819	0.090011	0.53405	1.71681	54578	43.22	chr7	protein_coding	predicted gene 2115 [Source:MGI Symbol;Acc:MGI:3780284]
Gm14496	NND	7.66951	1.23724	1.00281	-2.0571	-0.567838	0.520605	-0.577125	1.39477	0.123783	0.232224	0.026255	N	N	D	3.06034	ENSMUSG00000098505	343.179	-0.340248	0.00932437	-0.248568	0.832067	0.730858	0.997107	0.755335	0.321688	35589.1	FALSE	0.261338	0.317584	1.49075	1.22047	-2.41057	0.509736	0.485318	0.756583	0.378086	0.0900612	0.467822	0.835419	12733	36.97	chr2	protein_coding	predicted gene 14496 [Source:MGI Symbol;Acc:MGI:3769929]
Gm29201	NND	1.76207	0.206895	0.45956	-5.66584	2.38399	-2.83827	-1.84204	7.06657	0.607391	0.393112	0.0486434	N	N	D	14.1309	ENSMUSG00000099663	12.1097	0.217374	-0.00449425	-0.112211	0.693033	0.651906	0.997115	0.744583	0.33034	105.135	FALSE	1.61309	1.18613	1.94069	2.4016	-8.11886	0.61991	0.869699	4.50029	0.536001	0.0902397	0.568989	1.32883	431	53.36	chr18	processed_pseudogene	predicted gene 29201 [Source:MGI Symbol;Acc:MGI:5579907]
Olfr1220	NND	6.76678	1.6509	2.39395	-2.9906	-0.554712	0.479831	-2.08883	2.35378	0.0574143	0.00403441	0.00612769	N	N	D	5.47715	ENSMUSG00000101480	272.95	-0.259852	0.00565882	-1.33855	1.35245	0.746636	0.997126	0.1968	0.177982	46168.5	FALSE	0.504021	0.395931	2.00238	2.65459	-3.44557	0.647793	0.629146	0.953426	0.410545	0.0898917	0.954839	1.17043	12648	38.57	chr2	protein_coding	olfactory receptor 1220 [Source:MGI Symbol;Acc:MGI:3031054]
Zbed4-ps1	NND	1.34262	2.87945	0.245981	-7.97453	-1.03381	0.781498	1.02289	7.37417	0.0816108	0.490343	0.0139641	N	N	D	10.2124	ENSMUSG00000101532	26.2038	-0.090411	0.00152367	0.0700762	0.659738	0.767764	0.997126	0.765868	0.338425	2215.28	FALSE	0.209013	1.1594	4.68951	1.41738	-9.46401	2.44186	0.756193	4.06617	0.481041	0.0900961	0.563181	1.30282	3466	48.07	chr7	processed_pseudogene	zinc finger, BED type containing 4, pseudogene 1 [Source:MGI Symbol;Acc:MGI:3645416]
Gm5703	NND	1.92075	2.12757	2.35963	-4.1354	-0.820858	2.05139	-2.15274	3.32923	0.100937	0.0740117	0.0291564	N	N	D	8.35421	ENSMUSG00000101564	33.1762	-0.104522	0.00502211	-0.200095	0.493556	0.768133	0.997126	0.690852	0.396512	3132.53	FALSE	0.036214	0.925605	3.54562	3.57965	-5.78205	1.8211	1.58193	2.33617	0.473275	0.0902572	0.594154	1.09746	3973	49.31	chr1	processed_pseudogene	predicted gene 5703 [Source:MGI Symbol;Acc:MGI:3646159]
Gm6198	NND	3.64983	0.487703	0.867982	-2.9206	1.24912	0.898718	-1.04493	2.8646	0.459246	0.276343	0.0343311	N	N	D	6.05737	ENSMUSG00000101986	50.5909	0.416451	0.00537247	-0.219903	0.958088	0.511135	0.997128	0.702785	0.272161	2341.32	FALSE	0.0188553	0.588965	1.26797	1.53041	-3.96054	0.651504	0.794644	1.53464	0.58313	0.0901279	0.559301	1.29803	3327	50.32	chr1	processed_pseudogene	predicted gene 6198 [Source:MGI Symbol;Acc:MGI:3644461]
Pcdhgb8	NND	4.8413	0.140145	-0.0316253	-5.97767	1.22511	1.06043	0.381293	4.31515	0.663635	0.590419	0.0317265	N	N	D	6.98197	ENSMUSG00000103081	74.6872	0.161572	0.00263298	0.0405051	0.488797	0.720957	0.997135	0.787168	0.393141	14750.1	FALSE	0.0101177	0.892403	0.889897	-0.0667077	-7.67901	0.57509	0.68858	3.83035	0.492418	0.0901054	0.550535	1.13544	80070	45.63	chr18	polymorphic_pseudogene	protocadherin gamma subfamily B, 8 [Source:MGI Symbol;Acc:MGI:1935200]
Gm19026	NND	0.672454	0.519074	2.35822	-10.8531	0.498367	0.733535	-3.35242	10.1635	0.365223	0.14357	0.00268274	N	N	D	14.7478	ENSMUSG00000103845	29.5852	0.0250457	0.00148713	-0.174102	0.91701	0.805118	0.997139	0.700536	0.277462	2227.47	FALSE	0.616554	1.29554	4.42331	4.76199	-11.8722	0.956191	3.33183	4.11801	0.471466	0.0901016	0.596339	1.70047	11642	48.37	chr1	processed_pseudogene	predicted gene, 19026 [Source:MGI Symbol;Acc:MGI:5011211]
Wdr49	NND	2.39402	0.0979728	1.73655	-3.56073	2.27276	1.7339	-2.09747	2.68833	0.699181	0.109875	0.0407041	N	N	D	8.79246	ENSMUSG00000104301	35.2479	0.74457	0.00632089	-0.328821	0.488024	0.263211	0.997141	0.604604	0.402907	1586.88	FALSE	0.0963034	0.772702	0.473613	2.72891	-5.25413	0.547508	1.23119	2.22904	1.16184	0.0903267	0.650541	1.06344	207169	38.66	chr3	protein_coding	WD repeat domain 49 [Source:MGI Symbol;Acc:MGI:3645287]
Fbxw14	NND	-0.794675	2.74326	3.39395	-5.44787	3.20008	-1.79467	-5.48428	6.75354	0.0914364	0.0481608	0.0228059	N	N	D	17.2326	ENSMUSG00000105589	15.9472	0.258729	-0.00256585	-0.426706	0.846246	0.607807	0.997145	0.511216	0.293644	565.583	FALSE	0.0624418	1.43109	5.0439	5.33619	-7.89776	2.53645	2.14232	3.01613	0.56512	0.0901203	0.801903	1.4804	16887	42.33	chr9	protein_coding	F-box and WD-40 domain protein 14 [Source:MGI Symbol;Acc:MGI:1354703]
Lhfpl3	NND	-0.157222	0.488908	0.570859	-9.90278	-1.51615	1.93643	-0.497432	7.68122	0.379508	0.339298	0.00784507	N	N	D	11.6312	ENSMUSG00000106379	21.7549	-0.0785475	0.00224119	-0.00291487	0.43779	0.767542	0.997147	0.793512	0.40723	1315.76	FALSE	0.0414978	1.54771	5.6627	3.86979	-11.3898	0.938016	1.03528	4.50187	0.487547	0.090147	0.563218	1.13527	529539	40.88	chr5	protein_coding	lipoma HMGIC fusion partner-like 3 [Source:MGI Symbol;Acc:MGI:1925076]
AW822073_ENSMUSG00000106953	NND	1.81016	0.183927	1.55482	-4.65348	-0.0243674	2.37648	-2.40475	5.75926	0.624692	0.180437	0.0454283	N	N	D	10.5649	ENSMUSG00000106953	27.0296	-0.0120611	0.00406197	-0.14998	0.608135	0.812599	0.997152	0.719308	0.354558	919.293	FALSE	0.246214	1.14198	1.67871	4.07649	-7.27348	0.608894	2.53239	3.39169	0.469434	0.0902178	0.582202	1.22638	NA	NA	NA	NA	NA
Celsr3_ENSMUSG00000107269	NND	0.911647	2.6659	1.473	-10.6659	1.02855	-0.506211	-2.73964	9.36964	0.10397	0.18694	0.00226712	N	N	D	13.644	ENSMUSG00000107269	24.6186	0.0824815	-0.000431712	-0.17197	1.0408	0.775862	0.997155	0.704539	0.256427	1170.44	FALSE	0.591469	1.15666	4.69901	3.88987	-11.515	2.78533	2.4868	3.94944	0.476461	0.0900718	0.591197	1.9299	NA	NA	NA	NA	NA
AC202135.1	NND	1.45808	0.261103	3.9892	-11.1844	2.08775	-0.630836	-5.15086	9.65484	0.559437	0.0457736	0.0034677	N	N	D	17.5243	ENSMUSG00000107366	35.1671	0.126224	-0.000341198	-0.229026	0.629456	0.733277	0.997156	0.658255	0.344747	3428.68	FALSE	0.782398	1.32154	3.09214	5.96836	-12.4253	0.667266	2.6135	4.41632	0.498342	0.0900901	0.631739	1.29831	NA	NA	NA	NA	NA
Gm3854	NND	5.98486	1.04674	1.01645	-3.76909	0.318792	0.789088	-0.917981	2.94254	0.202696	0.226448	0.00146797	N	N	D	4.9684	ENSMUSG00000109398	164.017	0.124897	0.00764707	-0.281435	1.73553	0.830534	0.99717	0.682136	0.134041	18602.3	FALSE	0.0868912	0.438553	1.5679	1.42768	-4.25592	0.702059	0.657313	1.06534	0.394325	0.0902075	0.546245	1.41878	12198	44.82	chr7	protein_coding	predicted gene 3854 [Source:MGI Symbol;Acc:MGI:3782026]
Gm6853	NND	2.59457	1.62365	2.62638	-4.21583	3.03371	-0.880929	-2.68005	3.81513	0.0987615	0.0117037	0.00291165	N	N	D	10.4098	ENSMUSG00000109586	58.5237	2.56133	-0.0064054	-1.32864	2.12517	0.00712403	0.997172	0.230237	0.120527	2363.44	FALSE	0.00933745	0.622888	2.36771	3.12084	-4.93011	0.988685	0.906494	1.36104	0.858541	0.0901857	1.48282	1.89708	5929	41.2	chr8	transcribed_unprocessed_pseudogene	predicted gene 6853 [Source:MGI Symbol;Acc:MGI:3644291]
Gm20219	NND	6.25821	-0.304063	0.0591619	-6.6066	-0.0945737	0.97639	1.19536	4.8098	0.574395	0.612187	0.0107096	N	N	D	7.07612	ENSMUSG00000110218	73.5626	-0.0256608	0.00474549	0.211006	1.05606	0.83836	0.997177	0.69887	0.25339	3911.6	FALSE	0.191566	0.613932	-1.00955	0.172043	-7.43523	0.599568	0.610282	3.04349	0.426247	0.0901296	0.57267	1.65702	2974	54.47	chr17	protein_coding	predicted gene, 20219 [Source:MGI Symbol;Acc:MGI:5012404]
Gm33543	NND	4.04486	0.430607	0.364203	-4.55041	0.112548	0.802492	0.172308	4.10526	0.475375	0.468404	0.0146112	N	N	D	5.19261	ENSMUSG00000110353	38.9401	0.0182478	0.00316566	0.027487	0.866312	0.832999	0.997179	0.80319	0.291053	1599.07	FALSE	0.0239965	0.711968	1.51196	0.994055	-5.94595	0.681061	0.698568	2.09154	0.438535	0.090063	0.534503	1.38083	18958	42.49	chr10	protein_coding	predicted gene, 33543 [Source:MGI Symbol;Acc:MGI:5592702]
Gm3336_ENSMUSG00000111206	NND	0.137546	0.749613	0.728743	-7.34411	4.52314	-1.6718	-2.41224	5.4659	0.271064	0.298464	0.0145181	N	N	D	14.0731	ENSMUSG00000111206	26.7872	3.10834	-0.00325581	-0.191106	0.652149	0.0305434	0.997186	0.695918	0.342097	1463.79	FALSE	0.0396843	1.26485	3.62084	2.86678	-8.72759	1.25544	1.06294	3.73163	1.78096	0.090132	0.591979	1.25917	NA	NA	NA	NA	NA
Olfr1245	NND	3.29133	1.1896	1.46496	-2.92254	0.41517	1.48988	-0.69302	1.74764	0.179272	0.132131	0.036955	N	N	D	4.34571	ENSMUSG00000111456	56.3712	0.0962835	0.00743802	-0.118689	0.444857	0.804977	0.997189	0.764709	0.426578	3749.32	FALSE	0.134691	0.642175	2.17161	2.23438	-4.0148	1.08394	0.999732	1.59445	0.437134	0.0903951	0.535271	0.985399	5042	33.22	chr2	protein_coding	olfactory receptor 1245 [Source:MGI Symbol;Acc:MGI:3031079]
Gm48348	NND	7.17658	0.496506	2.91694	-3.11176	0.144502	0.808898	-2.58306	2.54672	0.498378	0.000793053	0.00788544	N	N	D	6.08317	ENSMUSG00000111619	383.874	0.0549997	0.00773326	-1.81816	1.33239	0.852407	0.997192	0.113899	0.189192	129250	FALSE	0.242091	0.435453	0.959815	3.19525	-3.65779	0.55597	0.694966	1.06854	0.384645	0.0902249	1.0659	1.27839	2440	40.49	chr9	processed_pseudogene	predicted gene, 48348 [Source:MGI Symbol;Acc:MGI:6097812]
CR936839.3	NND	7.92775	1.09938	2.24496	-2.91452	0.64666	0.567303	-1.85515	1.95293	0.169197	0.000721323	0.000627183	N	N	D	5.02204	ENSMUSG00000111855	708.735	0.439937	0.012968	-1.49691	1.44265	0.677192	0.997196	0.109362	0.134099	201579	FALSE	0.519105	0.284347	1.31953	2.38442	-3.15262	0.449034	0.445674	0.669564	0.36267	0.0905035	0.627296	0.854035	NA	NA	NA	NA	NA
Gm47036	NND	9.49725	1.01307	1.74416	-3.04279	-1.69527	0.524363	-1.44025	2.29262	0.212641	0.0377481	0.00410313	N	N	D	5.9525	ENSMUSG00000112844	915.492	-1.36772	0.00668073	-0.681043	1.37129	0.0832899	0.997205	0.426918	0.172764	773284	FALSE	0.539131	0.374383	1.40459	2.02438	-3.45535	0.597637	0.600876	0.911501	0.576496	0.0899505	0.72141	1.13137	3841	38.82	chr12	processed_pseudogene	predicted gene, 47036 [Source:MGI Symbol;Acc:MGI:6095735]
Gm48417	NND	9.3896	0.641245	1.53204	-3.12481	0.415389	-0.0181276	-1.20306	2.55685	0.413639	0.0743845	0.00413223	N	N	D	4.19343	ENSMUSG00000112972	1292.07	0.190756	-0.000144778	-0.477836	1.56645	0.808593	0.997205	0.547762	0.145629	560818	FALSE	0.0548306	0.38876	1.0522	1.8491	-3.56387	0.553611	0.62196	0.949896	0.38807	0.089608	0.620348	1.2252	3845	38.86	chr12	processed_pseudogene	predicted gene, 48417 [Source:MGI Symbol;Acc:MGI:6097910]
Gm48691	NND	2.92823	0.794723	0.286864	-6.85745	0.44159	-0.629545	-0.565295	6.53243	0.253673	0.481195	0.00564881	N	N	D	8.16886	ENSMUSG00000113623	26.8815	0.0489249	-0.00119399	-0.0394901	0.839151	0.803689	0.997211	0.78694	0.294732	1405.07	FALSE	0.0207089	0.935573	3.30373	1.23464	-8.5945	1.43189	0.742854	2.76612	0.461395	0.0900558	0.551473	1.48026	14551	39.31	chr13	transcribed_processed_pseudogene	predicted gene, 48691 [Source:MGI Symbol;Acc:MGI:6098320]
Gm4263	NND	0.885538	0.425154	0.264762	-7.24035	0.253619	0.166964	0.367053	5.96283	0.427802	0.474224	0.0331818	N	N	D	6.75046	ENSMUSG00000113761	20.1319	0.00815667	0.000517075	0.0285331	0.399009	0.810881	0.997213	0.784435	0.420453	1114.26	FALSE	0.0170398	1.40985	4.66436	2.00449	-9.56889	0.83195	0.788418	4.90285	0.473299	0.0900934	0.561417	1.1046	1274	49.76	chr12	transcribed_processed_pseudogene	predicted gene 4263 [Source:MGI Symbol;Acc:MGI:3782440]
Vmn1r38	NND	5.63375	1.27396	1.32351	-2.83473	0.311886	0.947875	-1.22459	2.19728	0.138475	0.129733	0.0135628	N	N	D	4.68163	ENSMUSG00000115170	157.519	0.123305	0.00932558	-0.411036	1.06194	0.832018	0.997227	0.583672	0.247371	21350.1	FALSE	0.124314	0.437112	1.75731	1.72096	-3.39936	0.713796	0.679165	1.06072	0.392927	0.0904382	0.611287	1.13805	8625	36.82	chr6	protein_coding	vomeronasal 1 receptor 38 [Source:MGI Symbol;Acc:MGI:2159445]
Gm19098	NND	4.86107	0.346952	0.597322	-4.988	-0.114123	1.27436	-0.383987	4.41205	0.577791	0.388521	0.00129287	N	N	D	6.18452	ENSMUSG00000115290	53.4986	-0.0366441	0.00856003	-0.0821126	2.61578	0.844888	0.997229	0.797612	0.0971088	1610.6	FALSE	0.0420956	0.528119	0.884003	1.09002	-5.7615	0.557509	0.664727	1.50799	0.409012	0.0904687	0.512851	2.1491	1945	45.91	chr14	processed_pseudogene	predicted gene, 19098 [Source:MGI Symbol;Acc:MGI:5011283]
Zfp600_ENSMUSG00000115945	NND	-2.01963	0.762314	5.77456	-7.46517	4.79682	-2.0598	-5.9589	7.00009	0.254251	0.0146779	0.0124085	N	N	D	19.8156	ENSMUSG00000115945	24.3595	0.337644	-0.00308582	-0.355182	0.738864	0.509684	0.997235	0.558785	0.317987	1245.03	FALSE	0.261611	1.51918	5.67344	6.70696	-8.78095	1.64223	2.80622	3.65401	0.663379	0.0901755	0.731619	1.38423	NA	NA	NA	NA	NA
Slfn8_ENSMUSG00000115953	NND	5.61733	1.03429	1.6651	-4.90796	-0.858121	-0.0110633	0.060623	3.75415	0.2081	0.0823495	0.000361099	N	N	D	4.68395	ENSMUSG00000115953	100.701	-0.297219	2.56794e-05	0.0168435	2.07103	0.647055	0.997236	0.815708	0.125302	5600.39	FALSE	0.100577	0.523562	1.77633	2.20443	-5.4936	0.852703	0.845479	1.29077	0.487956	0.0898401	0.507881	1.89061	NA	NA	NA	NA	NA
Trerf1	NND	6.41728	-0.235033	-0.232873	-6.81319	0.127412	1.72945	1.46109	5.07556	0.655747	0.571363	0.00693123	N	N	D	8.39351	ENSMUSG00000116235	104.93	0.0395319	0.0120323	0.387372	2.28772	0.847127	0.997243	0.578737	0.156517	6952.58	FALSE	0.117077	0.501339	-0.600353	-0.442481	-7.38898	0.523578	0.581115	2.85791	0.403184	0.0910651	0.646859	3.1631	NA	NA	NA	NA	NA
Vmn1r59	NND	3.49335	1.76504	1.36011	-3.44887	1.09109	-0.144944	-0.974461	2.53553	0.0832085	0.147837	0.0155131	N	N	D	4.74602	ENSMUSG00000117744	52.4196	0.319512	-0.00070067	-0.186371	0.778204	0.603453	0.997259	0.724325	0.318594	2072.07	FALSE	0.067554	0.597628	2.49796	2.06261	-4.33751	1.01618	0.928774	1.46556	0.524754	0.089894	0.550449	1.16179	6567	38.82	chr7	protein_coding	vomeronasal 1 receptor 59 [Source:MGI Symbol;Acc:MGI:3033479]
Gnai3	NNN	12.8303	-0.244433	-0.163325	0.807142	-0.758433	-0.272886	0.276746	-0.696393	0.765567	0.664628	0.306516	N	N	N	2.00446	ENSMUSG00000000001	5330.93	-0.564067	-0.00722019	0.144048	-0.442671	0.579083	0.349142	0.824547	0.4997	5.77784e+06	FALSE	0.424038	0.2605	-0.350927	-0.2096	1.03074	0.355077	0.368243	0.572965	0.356831	0.0893756	0.407353	0.662871	38867	41.65	chr3	protein_coding	guanine nucleotide binding protein (G protein), alpha inhibiting 3 [Source:MGI Symbol;Acc:MGI:95773]
Cdc45	NNN	12.6023	0.0842047	0.370551	0.0771211	0.858787	-1.18169	-0.0477075	-0.889657	0.761332	0.543724	0.500616	N	N	N	2.97784	ENSMUSG00000000028	8971.79	0.438335	-0.0134196	-0.0161039	-0.194114	0.561723	0.358058	0.823135	0.54415	2.20273e+07	FALSE	0.584114	0.40248	0.170489	0.579321	0.146746	0.441766	0.519864	0.693739	0.481656	0.0911246	0.475906	0.802231	31541	46.23	chr16	protein_coding	cell division cycle 45 [Source:MGI Symbol;Acc:MGI:1338073]
Scml2	NNN	7.92812	-0.288585	-2.89348	-0.597989	-0.711498	-0.734497	2.54611	4.31266	0.587854	0.0158158	0.32299	N	N	N	8.30476	ENSMUSG00000000037	107.733	-0.182046	-0.00359522	0.516333	1.67428	0.740404	0.366733	0.466563	0.178867	8195.07	FALSE	0.579432	0.606565	-0.965694	-3.49586	-1.76212	0.588896	1.12789	0.998752	0.459771	0.0900305	0.844247	2.26524	175689	39.03	chrX	protein_coding	Scm polycomb group protein like 2 [Source:MGI Symbol;Acc:MGI:1340042]
Narf	NNN	8.68549	0.183647	-0.352688	0.431075	0.787924	0.646916	1.16437	-2.90983	0.690516	0.501116	0.385343	N	N	N	5.50904	ENSMUSG00000000056	748.06	0.269036	0.00415576	0.259506	-1.14399	0.677802	0.375177	0.674635	0.233781	386251	FALSE	0.0115436	0.520841	0.483918	-0.722234	1.01734	0.50727	0.621998	0.846568	0.472457	0.0899988	0.5754	1.40056	18604	46.96	chr11	protein_coding	nuclear prelamin A recognition factor [Source:MGI Symbol;Acc:MGI:1914858]
Cav2	NNN	12.3221	-0.0390473	-0.387308	1.71387	-1.41416	0.376688	1.16673	-0.891696	0.783213	0.575368	0.0615721	N	N	N	3.84927	ENSMUSG00000000058	5181.33	-1.13287	0.00608937	0.586504	-0.467978	0.140963	0.383398	0.497687	0.459332	1.96584e+07	FALSE	0.0537706	0.327904	-0.0726814	-0.543395	2.12511	0.39559	0.457989	0.790604	0.493922	0.0897129	0.617161	0.771547	7931	39.77	chr6	protein_coding	caveolin 2 [Source:MGI Symbol;Acc:MGI:107571]
Klf6	NNN	14.8323	0.00990947	-0.806903	1.78493	-0.158305	-0.297076	0.67076	-2.26381	0.793804	0.36047	0.0300162	N	N	N	3.38996	ENSMUSG00000000078	26343.5	-0.103511	-0.00871626	0.396681	-1.86883	0.878175	0.391406	0.694392	0.0552464	2.1928e+08	FALSE	0.405342	0.247636	0.0105221	-0.941962	2.01806	0.329206	0.38546	0.590756	0.287796	0.0894393	0.443481	0.78584	8913	43.44	chr13	protein_coding	Kruppel-like factor 6 [Source:MGI Symbol;Acc:MGI:1346318]
Scmh1	NNN	10.2684	0.289061	-0.588626	0.713309	0.0735389	-0.312231	1.25711	-1.78026	0.752345	0.497863	0.345123	N	N	N	3.42314	ENSMUSG00000000085	1395.18	0.0479318	-0.00793731	0.858465	-1.31286	0.879352	0.399208	0.36668	0.160125	214199	FALSE	0.260321	0.266573	0.40929	-0.723982	0.932022	0.36137	0.400497	0.575638	0.298908	0.0895102	0.577785	0.808293	124906	39.89	chr4	protein_coding	sex comb on midleg homolog 1 [Source:MGI Symbol;Acc:MGI:1352762]
Cox5a	NNN	13.25	-0.686076	-0.328047	0.837296	-0.302057	-0.4791	-0.172349	0.0741585	0.428236	0.622486	0.287028	N	N	N	1.02766	ENSMUSG00000000088	6276.01	-0.179309	-0.0101044	-0.0814032	0.0437475	0.854539	0.406813	0.827115	0.582827	7.60451e+06	FALSE	0.338717	0.292853	-0.935581	-0.435472	1.1248	0.453944	0.413651	0.637852	0.328655	0.0900237	0.424259	0.676025	11153	42.75	chr9	protein_coding	cytochrome c oxidase subunit 5A [Source:MGI Symbol;Acc:MGI:88474]
Tbx2	NNN	6.13879	1.17481	-0.345963	0.463564	-0.0657959	-1.81488	1.9097	-1.00208	0.181777	0.482906	0.364652	N	N	N	4.79246	ENSMUSG00000000093	152.918	-0.0145871	-0.0091529	0.34299	-0.228337	0.841662	0.414228	0.594975	0.499048	28066.5	FALSE	0.713728	0.609242	2.13703	-0.893344	1.29209	1.0821	0.676592	0.917517	0.425022	0.0906208	0.6556	0.921084	9398	55.36	chr11	protein_coding	T-box 2 [Source:MGI Symbol;Acc:MGI:98494]
Tbx4	NNN	8.44839	-0.0243099	-1.48821	-5.87726	1.51175	-0.487384	1.57874	6.79483	0.757026	0.117575	0.000928139	N	N	N	10.3727	ENSMUSG00000000094	500.283	0.785864	-0.00343137	0.424193	5.36528	0.276915	0.42146	0.549853	0.00868221	151061	FALSE	0.55725	0.499226	-0.0519067	-2.04057	-6.89069	0.482547	0.886182	1.78178	0.772379	0.0899108	0.677259	2.16256	29676	50.74	chr11	protein_coding	T-box 4 [Source:MGI Symbol;Acc:MGI:102556]
Ngfr	NNN	7.23621	0.124407	-0.531052	-0.28824	1.62121	-1.34507	1.09269	0.110921	0.721819	0.408236	0.428865	N	N	N	4.1699	ENSMUSG00000000120	243.045	0.814248	-0.00883121	0.237157	0.0312827	0.263002	0.428515	0.690488	0.564788	37895.2	FALSE	0.0805659	0.531227	0.348928	-1.04545	-0.69838	0.500197	0.68753	0.816993	0.847513	0.0904983	0.566959	0.865538	18918	53.62	chr11	protein_coding	nerve growth factor receptor (TNFR superfamily, member 16) [Source:MGI Symbol;Acc:MGI:97323]
Wnt9a	NNN	4.90262	0.334741	0.119427	0.707145	0.732126	0.676224	0.576354	-3.99317	0.551768	0.584351	0.290631	N	N	N	5.97787	ENSMUSG00000000126	108.646	0.158374	0.0025648	0.076473	-1.06709	0.749041	0.435401	0.780282	0.250461	22568.6	FALSE	0.0828144	0.686661	1.17861	0.314697	2.13871	0.615912	0.640033	1.08911	0.464421	0.0900272	0.539342	1.58681	26625	52.53	chr11	protein_coding	wingless-type MMTV integration site family, member 9A [Source:MGI Symbol;Acc:MGI:2446084]
Fer	NNN	11.4284	-0.267273	-0.689839	0.832652	-0.0538457	-0.70486	0.825957	-1.12054	0.711423	0.38912	0.280241	N	N	N	2.7052	ENSMUSG00000000127	2028.86	-0.0253385	-0.0111049	0.348922	-0.583328	0.871015	0.442122	0.663069	0.411436	793930	FALSE	0.179979	0.340574	-0.454716	-0.930916	1.22294	0.430413	0.510298	0.724287	0.34326	0.0904471	0.524689	0.817554	276435	40.27	chr17	protein_coding	fer (fms/fps related) protein kinase [Source:MGI Symbol;Acc:MGI:105917]
Xpo6	NNN	12.1218	-0.537054	-1.22632	1.83925	-0.0138115	0.139981	1.41486	-3.54392	0.535398	0.133997	0.0420836	N	N	N	5.11257	ENSMUSG00000000131	3252.32	-0.00471161	0.00246683	0.876835	-3.05415	0.877268	0.448685	0.347662	0.00785513	2.44239e+06	FALSE	0.529946	0.307751	-0.79432	-1.4471	2.20006	0.451425	0.499176	0.743704	0.324882	0.0893517	0.679022	1.0027	98787	43.53	chr7	protein_coding	exportin 6 [Source:MGI Symbol;Acc:MGI:2429950]
Tfe3	NNN	10.8118	-0.320201	-1.81376	2.40636	-0.515795	0.392404	2.25767	-2.99612	0.723858	0.0125676	0.00660101	N	N	N	6.16198	ENSMUSG00000000134	1354.61	-0.332142	0.00853904	1.92376	-2.53777	0.77823	0.455096	0.0339735	0.0179891	341187	FALSE	0.0720896	0.281865	-0.477464	-1.9807	2.68197	0.386013	0.461788	0.68305	0.344926	0.0897461	0.642238	0.914028	12643	51.75	chrX	protein_coding	transcription factor E3 [Source:MGI Symbol;Acc:MGI:98511]
Axin2	NNN	5.42534	-0.129427	-0.183772	-0.623623	-0.169674	1.50866	0.84789	1.9071	0.67662	0.542645	0.309265	N	N	N	4.43333	ENSMUSG00000000142	43.0725	-0.0300966	0.00470953	0.105526	0.31791	0.826628	0.461359	0.759137	0.458728	1334.64	FALSE	0.181227	0.737614	-0.643237	-0.576238	-2.3072	0.563218	0.676545	1.08478	0.443102	0.0901987	0.551165	0.992177	30435	53.94	chr11	protein_coding	axin 2 [Source:MGI Symbol;Acc:MGI:1270862]
Brat1	NNN	8.47914	0.397587	-1.2702	1.34634	1.42151	-1.43982	0.659013	-0.616038	0.657402	0.118961	0.120408	N	N	N	4.13638	ENSMUSG00000000148	554.61	1.1967	-0.0300845	0.300765	-0.343229	0.111055	0.46748	0.721199	0.521328	70426.7	FALSE	0.0362109	0.302821	0.593561	-1.48301	1.69945	0.410353	0.495939	0.708553	0.448242	0.096797	0.476407	0.713167	14369	51.56	chr5	protein_coding	BRCA1-associated ATM activator 1 [Source:MGI Symbol;Acc:MGI:1891679]
Slc22a18	NNN	3.92113	0.0129596	-0.000358694	0.205099	-3.04968	3.94081	-0.105296	-1.01891	0.707497	0.578424	0.410753	N	N	N	8.11469	ENSMUSG00000000154	25.9811	-0.148965	0.00312977	-0.00791495	-0.0480983	0.707997	0.479314	0.79156	0.532011	1918.41	FALSE	0.288183	1.3634	0.0898638	-0.0743013	2.28029	0.585604	0.739675	1.00407	0.514913	0.0902018	0.563033	0.992832	25599	52	chr7	protein_coding	solute carrier family 22 (organic cation transporter), member 18 [Source:MGI Symbol;Acc:MGI:1336884]
Pih1d2	NNN	5.24949	0.738658	0.49856	-1.16323	1.32332	-1.9585	-1.02231	3.5318	0.339887	0.462984	0.18116	N	N	N	7.83593	ENSMUSG00000000167	80.8312	0.812853	-0.020778	-0.334725	2.51926	0.280812	0.485036	0.646401	0.0601225	1934.1	FALSE	0.307368	0.429522	1.23889	0.801223	-1.84064	0.621346	0.561995	0.933557	0.632916	0.09328	0.565353	1.4342	7680	43.52	chr9	protein_coding	PIH1 domain containing 2 [Source:MGI Symbol;Acc:MGI:1919864]
Dlat	NNN	11.1356	-0.601632	-0.65932	-0.0464691	-0.109398	0.355104	0.665889	0.326592	0.499003	0.4315	0.514109	N	N	N	1.45698	ENSMUSG00000000168	1575.5	-0.0629537	0.00735959	0.332689	0.187935	0.87494	0.490633	0.705892	0.572122	380245	FALSE	0.25487	0.290507	-0.837799	-0.954467	-0.064239	0.439069	0.442437	0.567008	0.315936	0.08965	0.474317	0.680053	25148	44.1	chr9	protein_coding	dihydrolipoamide S-acetyltransferase (E2 component of pyruvate dehydrogenase complex) [Source:MGI Symbol;Acc:MGI:2385311]
Sdhd	NNN	12.9522	-0.6557	-1.26194	1.24408	0.294987	-0.377449	0.866556	-1.00154	0.450504	0.118764	0.143956	N	N	N	2.54054	ENSMUSG00000000171	5683.19	0.177239	-0.0078129	0.447308	-0.590944	0.854163	0.49611	0.614302	0.421352	7.42829e+06	FALSE	0.0669118	0.295998	-0.908856	-1.46349	1.58081	0.454509	0.479928	0.684919	0.330539	0.0897124	0.518028	0.748871	7456	45.09	chr9	protein_coding	succinate dehydrogenase complex, subunit D, integral membrane protein [Source:MGI Symbol;Acc:MGI:1914175]
Fgf6	NNN	2.47693	0.272625	2.05592	-3.07333	1.49991	0.194382	-3.36057	4.57593	0.580645	0.0891811	0.068647	N	N	N	9.63079	ENSMUSG00000000183	22.6966	0.250132	0.000762961	-0.458056	0.887217	0.638955	0.501471	0.49804	0.2856	382.273	FALSE	0.2139	0.844238	1.36298	3.20734	-5.02535	0.614822	1.45112	2.46023	0.530812	0.0900175	0.807079	1.44342	12602	49.34	chr6	protein_coding	fibroblast growth factor 6 [Source:MGI Symbol;Acc:MGI:95520]
Ccnd2	NNN	9.80196	0.336717	-0.278733	0.283961	-1.90311	0.328732	1.6024	0.836173	0.53131	0.486771	0.403437	N	N	N	4.67042	ENSMUSG00000000184	1721.36	-0.314689	0.000847415	0.156521	0.126232	0.559	0.506718	0.720648	0.519895	5.27211e+06	TRUE	0.57396	0.815335	1.55896	-1.04121	1.26505	0.655154	0.734988	0.945265	0.592558	0.0900301	0.575574	0.953462	27032	49.26	chr6	protein_coding	cyclin D2 [Source:MGI Symbol;Acc:MGI:88314]
Gpr107	NNN	10.4535	-0.708047	-0.864824	0.725044	-0.0546143	0.725319	1.11764	-0.91952	0.397917	0.304897	0.326873	N	N	N	2.81709	ENSMUSG00000000194	1119.2	-0.0281362	0.0131374	0.595863	-0.518668	0.875124	0.511857	0.499943	0.44477	149240	FALSE	0.187016	0.31061	-0.992502	-1.09406	1.02783	0.484011	0.485961	0.65711	0.326897	0.0907555	0.59469	0.758167	66460	49.01	chr2	protein_coding	G protein-coupled receptor 107 [Source:MGI Symbol;Acc:MGI:2139054]
Btbd17	NNN	7.49634	-0.174187	-0.210813	0.332176	0.673524	1.11674	-2.46837	1.46	0.608338	0.486447	0.374979	N	N	N	5.71863	ENSMUSG00000000202	85.7179	0.0418699	0.000894092	-0.0908518	0.0872062	0.792192	0.521819	0.749574	0.519307	15554.7	TRUE	0.0681196	1.43648	-4.649	-2.40022	4.41057	0.643754	0.805457	1.06898	0.477839	0.0901156	0.574386	0.998823	4729	56.02	chr11	protein_coding	BTB (POZ) domain containing 17 [Source:MGI Symbol;Acc:MGI:1919264]
Drp2	NNN	13.2533	-0.15471	-1.49579	0.654619	0.315996	-0.561755	1.39294	-0.98334	0.784435	0.042093	0.374949	N	N	N	3.25403	ENSMUSG00000000223	7925.82	0.212263	-0.015463	1.03236	-0.653658	0.859653	0.531382	0.276527	0.410278	1.10899e+07	FALSE	0.0911886	0.256528	-0.223959	-1.64141	0.847398	0.343524	0.415754	0.552885	0.304755	0.0908389	0.573357	0.686743	52023	44.54	chrX	protein_coding	dystrophin related protein 2 [Source:MGI Symbol;Acc:MGI:107432]
Tspan32	NNN	5.25661	0.641805	0.580498	-6.49181	-0.817943	1.08711	-1.02003	7.14684	0.342223	0.373138	0.000234855	N	N	N	10.0719	ENSMUSG00000000244	84.8644	-0.186406	0.00462096	-0.146392	5.65258	0.724344	0.536022	0.74063	0.00998995	9138.07	FALSE	0.199815	0.67511	1.82547	1.37992	-7.31909	0.836419	0.770319	1.72957	0.473731	0.0901473	0.55221	2.37647	14599	53.07	chr7	protein_coding	tetraspanin 32 [Source:MGI Symbol;Acc:MGI:1350360]
Clec2g	NNN	1.9108	0.360647	0.587618	-0.276072	0.674622	1.5172	-1.77549	1.26063	0.497182	0.344002	0.400635	N	N	N	5.22795	ENSMUSG00000000248	41.6814	0.063093	0.00286478	-0.129301	0.137452	0.789497	0.540571	0.734883	0.512337	3389.12	FALSE	0.0173287	1.12192	2.47021	2.46589	-1.58581	0.709009	0.951413	0.970383	0.470279	0.0901365	0.572173	0.972665	50327	41.63	chr6	protein_coding	C-type lectin domain family 2, member g [Source:MGI Symbol;Acc:MGI:1918059]
Gmpr	NNN	7.41485	0.405329	-0.316528	1.22533	0.170149	-2.0654	0.467456	0.672139	0.534556	0.519189	0.177281	N	N	N	3.37514	ENSMUSG00000000253	316.872	0.0535053	-0.013981	0.0994416	0.209259	0.840845	0.545032	0.785545	0.516062	145268	FALSE	0.450973	0.521471	0.985279	-0.649235	2.26045	0.581516	0.613217	1.17204	0.409528	0.0914784	0.51889	0.878671	46357	48.23	chr13	protein_coding	guanosine monophosphate reductase [Source:MGI Symbol;Acc:MGI:1913605]
Mid2	NNN	8.71939	0.0471743	-0.135711	0.634221	0.283122	-0.657945	0.532523	-1.34859	0.779747	0.647136	0.351805	N	N	N	2.82218	ENSMUSG00000000266	471.895	0.148455	-0.0102987	0.211906	-0.728059	0.848389	0.549406	0.764971	0.353441	36663.2	FALSE	0.0830537	0.341774	0.0805897	-0.201974	0.972977	0.404147	0.449491	0.691526	0.354838	0.0903085	0.478453	0.859429	103117	40.18	chrX	protein_coding	midline 2 [Source:MGI Symbol;Acc:MGI:1344333]
Trim25	NNN	11.7066	-0.86573	-2.00277	3.75667	-0.344668	0.206108	2.27183	-3.18563	0.310073	0.00214281	8.30915e-07	N	N	N	6.00823	ENSMUSG00000000275	2615.35	-0.229872	0.00546178	2.01822	-2.83657	0.857	0.553698	0.017273	0.00428632	1.90048e+06	FALSE	0.155975	0.253252	-1.05925	-2.13138	3.92688	0.406778	0.411481	0.605755	0.304002	0.0891524	0.566422	0.81141	20918	48.45	chr11	protein_coding	tripartite motif-containing 25 [Source:MGI Symbol;Acc:MGI:102749]
Dgke	NNN	9.32881	0.0723491	-0.406091	0.218439	-0.230688	0.126582	0.280435	0.429413	0.771032	0.537251	0.487228	N	N	N	1.06712	ENSMUSG00000000276	609.906	-0.109448	0.00166121	0.0992429	0.196173	0.852677	0.557908	0.814898	0.553886	54528.2	FALSE	0.0303191	0.364892	0.133158	-0.664057	0.371483	0.419728	0.501332	0.665397	0.361751	0.0895638	0.467983	0.766132	31672	43.85	chr11	protein_coding	diacylglycerol kinase, epsilon [Source:MGI Symbol;Acc:MGI:1889276]
Scpep1	NNN	12.7755	-0.333298	-0.208207	0.664315	0.205023	-0.354441	0.550252	-1.16213	0.757088	0.667701	0.384296	N	N	N	2.27184	ENSMUSG00000000278	6669.73	0.145592	-0.0119984	0.339119	-0.855101	0.877941	0.56204	0.758154	0.327685	4.6819e+06	FALSE	0.334313	0.22969	-0.438889	-0.252999	0.819712	0.329649	0.333456	0.50327	0.275719	0.0897669	0.408434	0.654824	31446	47.22	chr11	protein_coding	serine carboxypeptidase 1 [Source:MGI Symbol;Acc:MGI:1921867]
Mnt	NNN	7.60713	-0.325557	-0.76398	1.12838	0.754608	0.07555	1.25439	-2.08944	0.65983	0.343952	0.185565	N	N	N	4.17398	ENSMUSG00000000282	230.045	0.435107	0.000981351	0.576256	-1.25593	0.603941	0.566095	0.490796	0.193453	12712.7	FALSE	0.15976	0.354683	-0.577938	-1.04396	1.61414	0.456139	0.544538	0.807198	0.434984	0.0895117	0.650926	1.05411	14806	56.49	chr11	protein_coding	max binding protein [Source:MGI Symbol;Acc:MGI:109150]
Itgb2	NNN	5.74441	1.84018	-0.179657	0.0115601	-1.27186	-1.58815	-0.164066	1.17242	0.115875	0.538168	0.479202	N	N	N	4.1965	ENSMUSG00000000290	110.624	-0.223189	-0.00488071	-0.0169587	0.182242	0.66916	0.570076	0.802102	0.503903	36765.8	FALSE	2.2954	0.775324	3.10489	-0.617541	0.0351833	1.64237	0.690043	0.887711	0.512123	0.0902071	0.542037	0.956435	35457	50.26	chr10	protein_coding	integrin beta 2 [Source:MGI Symbol;Acc:MGI:96611]
Hddc2	NNN	9.78988	-0.375576	-0.937047	-0.156838	0.326084	-0.557107	1.50863	1.02195	0.559976	0.254729	0.478605	N	N	N	3.41378	ENSMUSG00000000295	694.808	0.117573	-0.00452996	0.433783	0.350294	0.82401	0.573984	0.548519	0.471165	158851	FALSE	0.118712	0.474935	-0.877308	-1.46114	-0.336334	0.562692	0.751556	0.759605	0.406384	0.0899495	0.670334	0.885905	14822	42.09	chr10	protein_coding	HD domain containing 2 [Source:MGI Symbol;Acc:MGI:1916942]
Tpd52l1	NNN	6.47017	-0.210841	-0.608359	1.92722	0.0136354	0.8006	2.73227	-4.76898	0.643713	0.357714	0.111684	N	N	N	8.31548	ENSMUSG00000000296	111.275	0.00882866	0.00360049	0.570936	-2.60703	0.842774	0.577822	0.433865	0.116862	5372.84	FALSE	0.287568	0.612996	-0.767749	-1.40337	3.39748	0.558205	0.798239	1.71093	0.425281	0.0900468	0.926772	2.60041	113583	40.19	chr10	protein_coding	tumor protein D52-like 1 [Source:MGI Symbol;Acc:MGI:1298386]
Pemt	NNN	7.92499	-0.23051	-1.85282	1.55941	-0.194533	-0.568174	2.12128	-2.13	0.645233	0.0759522	0.135167	N	N	N	5.01399	ENSMUSG00000000301	151.111	-0.0525014	-0.00357011	0.512194	-0.633139	0.837832	0.581591	0.478805	0.362305	8617.86	FALSE	1.03327	0.546579	-0.698299	-2.50626	2.75532	0.542361	1.02002	1.38057	0.41529	0.0899766	0.795895	1.06246	75876	49.74	chr11	protein_coding	phosphatidylethanolamine N-methyltransferase [Source:MGI Symbol;Acc:MGI:104535]
Cdh4	NNN	6.91853	-0.676696	0.188478	-3.34031	0.906444	1.84003	0.26045	5.83729	0.325653	0.579652	0.0256716	N	N	N	8.84421	ENSMUSG00000000305	306.721	0.275757	0.00968185	0.0566622	4.43786	0.656952	0.588932	0.802486	0.020721	221520	FALSE	0.0088257	0.560894	-1.70406	0.423428	-4.4488	0.858126	0.597951	1.66064	0.490735	0.0907106	0.519498	2.13274	456943	49.53	chr2	protein_coding	cadherin 4 [Source:MGI Symbol;Acc:MGI:99218]
Bcl6b	NNN	7.49587	0.207264	-0.0536796	0.609062	-2.31829	0.151422	0.142558	0.978456	0.645354	0.60464	0.317599	N	N	N	3.59073	ENSMUSG00000000317	254.46	-1.01566	0.000563702	0.0200094	0.199869	0.194035	0.596019	0.805951	0.504017	133634	FALSE	0.816395	0.670674	0.764483	-0.161221	1.86357	0.558446	0.635049	1.02752	1.51748	0.0899692	0.532806	0.93534	5671	51.38	chr11	protein_coding	B cell CLL/lymphoma 6, member B [Source:MGI Symbol;Acc:MGI:1278332]
Alox12	NNN	5.13465	1.25762	0.356678	-3.90048	0.57695	-0.913628	-0.0869612	4.23701	0.156029	0.504781	0.00566011	N	N	N	5.81454	ENSMUSG00000000320	77.6465	0.17938	-0.0060477	-0.0123454	2.65859	0.76383	0.599472	0.816069	0.0854872	3606.43	FALSE	0.111253	0.534473	1.98223	0.719606	-4.64732	0.904284	0.610108	1.37107	0.438359	0.0901426	0.509238	1.98882	13897	48.86	chr11	protein_coding	arachidonate 12-lipoxygenase [Source:MGI Symbol;Acc:MGI:87998]
Arvcf	NNN	10.1369	-0.280398	-1.33326	-1.9519	0.736914	-0.518813	1.74622	2.15253	0.644535	0.137118	0.0673179	N	N	N	5.15448	ENSMUSG00000000325	995.34	0.31115	-0.00474672	0.640557	0.946163	0.666025	0.602867	0.424714	0.277126	526439	FALSE	0.233801	0.445335	-0.626518	-1.78961	-2.68414	0.508002	0.759821	1.11691	0.45691	0.089916	0.826025	1.12319	58895	50.36	chr16	protein_coding	armadillo repeat gene deleted in velocardiofacial syndrome [Source:MGI Symbol;Acc:MGI:109620]
Comt_ENSMUSG00000000326	NNN	11.5043	-0.0662028	-1.25305	1.38967	0.235238	-0.677124	1.39438	-1.18893	0.790613	0.11139	0.0980459	N	N	N	3.49568	ENSMUSG00000000326	2741.3	0.152497	-0.0174978	1.00494	-0.792346	0.868437	0.606204	0.295855	0.344605	891383	FALSE	0.634908	0.265645	-0.0963845	-1.41527	1.68235	0.347274	0.428635	0.623307	0.305482	0.0914711	0.594067	0.728865	19967	48.68	chr16	protein_coding	catechol-O-methyltransferase [Source:MGI Symbol;Acc:MGI:88470]
Rtca	NNN	10.709	-0.111508	-1.09905	1.50302	0.34741	-0.671513	1.06927	-1.12887	0.786671	0.177895	0.0750808	N	N	N	3.21706	ENSMUSG00000000339	1623.84	0.227778	-0.0171388	0.673108	-0.742224	0.851793	0.609485	0.475273	0.366065	305902	FALSE	0.178933	0.267315	-0.167154	-1.26442	1.77966	0.350898	0.42802	0.63238	0.315445	0.0913838	0.543888	0.723367	19246	43.09	chr3	protein_coding	RNA 3'-terminal phosphate cyclase [Source:MGI Symbol;Acc:MGI:1913618]
Dbt	NNN	9.775	-0.376524	-0.561576	0.72671	0.101286	-0.243426	1.05016	-0.832494	0.582121	0.425277	0.304329	N	N	N	2.22737	ENSMUSG00000000340	733.614	0.0434144	-0.00254811	0.333779	-0.322727	0.8563	0.612713	0.64141	0.490272	114209	FALSE	0.199358	0.421882	-0.772904	-0.899205	1.28681	0.524514	0.589968	0.830234	0.379188	0.08974	0.573623	0.840434	36912	44.05	chr3	protein_coding	dihydrolipoamide branched chain transacylase E2 [Source:MGI Symbol;Acc:MGI:105386]
Dazap2	NNN	13.9853	-0.113687	0.131912	0.57172	-0.364453	0.108525	0.492636	-1.45326	0.789072	0.668994	0.411929	N	N	N	2.41887	ENSMUSG00000000346	16030.1	-0.245737	0.00289582	0.274151	-1.05029	0.853131	0.615887	0.782392	0.243335	3.27688e+07	FALSE	0.097499	0.252567	-0.164508	0.162176	0.741694	0.337258	0.356922	0.53883	0.305448	0.0889675	0.421782	0.737772	5413	50.58	chr15	protein_coding	DAZ associated protein 2 [Source:MGI Symbol;Acc:MGI:1344344]
Mcts1	NNN	11.1417	-0.370455	-0.48793	1.10454	-0.181668	-0.703396	0.322509	-0.735094	0.647041	0.513311	0.189703	N	N	N	1.94267	ENSMUSG00000000355	1628.92	-0.0946623	-0.0118668	0.130138	-0.379666	0.862952	0.61901	0.814304	0.494229	482334	FALSE	0.282735	0.328851	-0.605578	-0.671848	1.50882	0.441587	0.470526	0.74226	0.341219	0.0905384	0.453781	0.755192	12849	37.89	chrX	protein_coding	malignant T cell amplified sequence 1 [Source:MGI Symbol;Acc:MGI:1916245]
Rem1	NNN	10.4023	-0.19999	0.0231579	-0.0834856	0.91842	-1.54275	-0.114242	1.30887	0.685488	0.636914	0.490529	N	N	N	3.88428	ENSMUSG00000000359	1483.78	0.362559	-0.0121101	-0.027377	0.446455	0.593132	0.622083	0.816234	0.436213	757460	FALSE	0.15486	0.483435	-0.504999	0.042487	-0.185929	0.504701	0.547957	0.759112	0.503556	0.0910129	0.500664	0.921641	8248	52.13	chr2	protein_coding	rad and gem related GTP binding protein 1 [Source:MGI Symbol;Acc:MGI:1097696]
Rnf17	NNN	3.85636	0.931686	0.423785	-1.54328	1.6031	-0.757644	-0.642259	2.14571	0.235486	0.458215	0.137401	N	N	N	5.14872	ENSMUSG00000000365	48.7912	0.626229	-0.0043191	-0.120992	0.623131	0.337845	0.625106	0.767352	0.365762	1205.89	FALSE	0.680284	0.602038	1.85937	0.914872	-2.802	0.923888	0.659005	1.38455	0.779579	0.0900366	0.530213	1.0601	122452	38.66	chr14	protein_coding	ring finger protein 17 [Source:MGI Symbol;Acc:MGI:1353419]
Trappc10	NNN	7.74055	-0.173234	1.4031	0.426731	-0.144423	-0.0193664	-2.03088	-0.495872	0.69251	0.128332	0.387195	N	N	N	2.69055	ENSMUSG00000000374	336.856	-0.0446871	-0.00016225	-0.637662	-0.146608	0.844181	0.628081	0.418013	0.539023	165016	FALSE	2.5882	0.513626	-0.480171	1.96285	0.978519	0.511199	0.830668	0.84013	0.407142	0.0898387	0.879786	0.867018	57917	48.02	chr10	protein_coding	trafficking protein particle complex 10 [Source:MGI Symbol;Acc:MGI:1336209]
Ccm2	NNN	11.3427	-0.968975	-0.386106	1.40127	-0.424528	0.197523	0.320538	-0.669759	0.232499	0.595594	0.10759	N	N	N	1.61235	ENSMUSG00000000378	1795.71	-0.252312	0.0037423	0.14322	-0.373473	0.821536	0.63101	0.817035	0.508748	572666	FALSE	0.375	0.301513	-1.24058	-0.516692	1.75386	0.496216	0.428279	0.709275	0.346733	0.0893855	0.438583	0.717578	49858	47.75	chr11	protein_coding	cerebral cavernous malformation 2 [Source:MGI Symbol;Acc:MGI:2384924]
Tbrg4	NNN	9.86781	-0.858675	-0.701247	1.2723	-0.250161	0.61338	0.169385	-0.827148	0.303835	0.411755	0.133747	N	N	N	1.86007	ENSMUSG00000000384	636.625	-0.151419	0.0133296	0.0795389	-0.496802	0.86382	0.633893	0.828256	0.464257	48468.2	FALSE	0.992716	0.282444	-1.10108	-0.867458	1.5822	0.458346	0.430987	0.659391	0.31764	0.0906238	0.417734	0.709819	10470	51.38	chr11	protein_coding	transforming growth factor beta regulated gene 4 [Source:MGI Symbol;Acc:MGI:1100868]
Tmprss2	NNN	1.36929	0.864111	3.01744	-6.39007	3.20445	-3.00715	-3.51003	7.96212	0.23166	0.063275	0.00892011	N	N	N	17.6838	ENSMUSG00000000385	48.6201	0.291804	-0.00488577	-0.232786	0.990112	0.562399	0.636731	0.660811	0.26475	2536.52	FALSE	1.13319	1.10011	4.4638	4.61609	-8.2769	2.26713	2.09788	2.79983	0.605982	0.0902731	0.623784	1.78703	46514	46.44	chr16	protein_coding	transmembrane protease, serine 2 [Source:MGI Symbol;Acc:MGI:1354381]
Mx1	NNN	6.27636	0.227224	1.02151	-0.958531	0.8233	1.30161	-0.895026	0.745661	0.722996	0.223006	0.237721	N	N	N	3.7656	ENSMUSG00000000386	212.724	0.461444	0.0169873	-0.356169	0.346782	0.563578	0.639525	0.650685	0.495742	26145.6	FALSE	0.517284	0.373497	0.420927	1.31709	-1.43332	0.440078	0.56453	0.788146	0.458317	0.0919783	0.540735	0.789851	15873	46.16	chr16	polymorphic_pseudogene	MX dynamin-like GTPase 1 [Source:MGI Symbol;Acc:MGI:97243]
Fap	NNN	8.97243	0.432053	-0.0429738	-0.188272	-0.485166	-1.13749	0.610739	0.0776616	0.531862	0.635756	0.471783	N	N	N	2.31105	ENSMUSG00000000392	493.143	-0.176814	-0.00948604	0.154982	0.0264272	0.78375	0.642277	0.76052	0.570054	91544.2	FALSE	0.453161	0.470241	0.925754	-0.0845202	-0.399333	0.560111	0.541582	0.756512	0.419028	0.0905153	0.518853	0.833001	73133	38.39	chr2	protein_coding	fibroblast activation protein [Source:MGI Symbol;Acc:MGI:109608]
Ndufa9	NNN	12.7883	-0.606316	-0.748799	0.979186	0.178737	-0.49361	0.679475	-0.297924	0.506325	0.383556	0.232763	N	N	N	1.64975	ENSMUSG00000000399	5562.99	0.111106	-0.0114414	0.355989	-0.172704	0.871494	0.644987	0.697186	0.57584	4.17619e+06	FALSE	0.137088	0.279293	-0.825341	-0.915277	1.25974	0.423912	0.429338	0.625939	0.311704	0.0901616	0.469743	0.6637	27416	45.75	chr6	protein_coding	NADH:ubiquinone oxidoreductase subunit A9 [Source:MGI Symbol;Acc:MGI:1913358]
Egfl6	NNN	3.13929	0.237249	0.215175	-3.16161	2.25699	-0.309106	-0.779577	4.88206	0.627029	0.546104	0.0576688	N	N	N	8.22773	ENSMUSG00000000402	30.8183	1.21839	-0.00126627	-0.119507	1.3463	0.157682	0.647656	0.760503	0.213856	508.498	FALSE	0.234202	0.679073	0.882948	0.582826	-5.13953	0.56497	0.643332	2.29136	1.26088	0.089951	0.540694	2.00939	62714	42.54	chrX	protein_coding	EGF-like-domain, multiple 6 [Source:MGI Symbol;Acc:MGI:1858599]
Lck	NNN	5.11515	-0.0910711	0.203825	-5.89387	-0.438557	1.87895	-2.2613	9.66888	0.694087	0.531695	0.0256464	N	N	N	14.2477	ENSMUSG00000000409	44.2418	-0.0777656	0.00534609	-0.244156	8.26031	0.796149	0.650285	0.66161	0.0154833	1828.16	FALSE	0.308965	0.789983	-0.424076	0.745802	-7.45139	0.559457	0.685343	3.47138	0.455604	0.0902739	0.612459	4.0991	25298	48.13	chr4	protein_coding	lymphocyte protein tyrosine kinase [Source:MGI Symbol;Acc:MGI:96756]
Cttnbp2	NNN	5.72131	0.00424268	-0.012155	0.448605	-1.36977	1.80398	1.87094	-3.31587	0.73854	0.608485	0.359711	N	N	N	8.36056	ENSMUSG00000000416	67.1819	-0.264821	0.00564599	0.225292	-0.631947	0.629995	0.652876	0.676022	0.353057	2847.38	FALSE	0.0584033	0.729051	0.00358048	-0.0672671	1.66131	0.538283	0.651876	0.979116	0.531715	0.0902797	0.599577	1.16828	148366	40.7	chr6	protein_coding	cortactin binding protein 2 [Source:MGI Symbol;Acc:MGI:1353467]
Galnt1	NNN	10.8616	-0.101635	-0.221845	1.86042	-0.288947	-0.680861	0.206536	-2.16176	0.745828	0.593352	0.0792578	N	N	N	3.3381	ENSMUSG00000000420	1903.7	-0.105823	-0.00618183	0.0515324	-0.923448	0.834763	0.655428	0.814429	0.282284	7.21995e+06	FALSE	0.825796	0.451743	-0.249651	-0.408245	2.63302	0.470998	0.547146	1.13901	0.396836	0.0900565	0.494536	1.12433	81475	40.82	chr18	protein_coding	polypeptide N-acetylgalactosaminyltransferase 1 [Source:MGI Symbol;Acc:MGI:894693]
Myf5	NNN	13.0382	-0.140644	-1.19112	0.369329	0.643576	-0.632317	1.76639	-1.08287	0.742733	0.167711	0.426253	N	N	N	4.12516	ENSMUSG00000000435	8289.22	0.296213	-0.00686403	0.792821	-0.444633	0.701368	0.657943	0.363553	0.446948	2.39443e+07	FALSE	0.388686	0.411823	-0.304806	-1.58897	0.689929	0.456601	0.681331	0.734436	0.431997	0.0900474	0.890619	0.863131	3227	43.32	chr10	protein_coding	myogenic factor 5 [Source:MGI Symbol;Acc:MGI:97252]
Mkrn2	NNN	11.0604	-0.441232	-0.593842	0.264743	0.0802458	0.190617	1.25857	-1.02086	0.614395	0.466391	0.493706	N	N	N	2.55029	ENSMUSG00000000439	1870.22	0.0475549	0.00359333	0.742101	-0.591631	0.874392	0.660422	0.417167	0.418384	663989	FALSE	0.244035	0.302885	-0.663851	-0.769929	0.393806	0.428029	0.449655	0.593048	0.322991	0.0893822	0.632098	0.760689	20723	47.04	chr6	protein_coding	makorin, ring finger protein, 2 [Source:MGI Symbol;Acc:MGI:1914277]
Pparg	NNN	6.95102	0.0252979	0.0888094	0.235232	-0.675346	-0.0948854	0.402702	0.318014	0.726527	0.579365	0.418227	N	N	N	1.49095	ENSMUSG00000000440	163.969	-0.105132	-0.000302693	0.0397833	0.049266	0.77655	0.662865	0.790966	0.544906	26676.7	FALSE	0.0747218	0.808674	0.121413	0.29534	1.03279	0.549346	0.671881	0.928537	0.463896	0.0900204	0.5458	0.944189	129449	39.51	chr6	protein_coding	peroxisome proliferator activated receptor gamma [Source:MGI Symbol;Acc:MGI:97747]
Raf1	NNN	12.7361	0.0278557	-0.695787	0.795096	-0.315193	-0.19283	1.10717	-1.92297	0.788935	0.40713	0.301555	N	N	N	3.53817	ENSMUSG00000000441	5633.89	-0.185021	-0.00401864	0.626265	-1.34081	0.852324	0.665273	0.488161	0.162315	4.57835e+06	FALSE	0.082236	0.296283	0.0401182	-0.878707	1.08407	0.371159	0.449664	0.639252	0.331875	0.0893549	0.5822	0.901874	58569	42.75	chr6	protein_coding	v-raf-leukemia viral oncogene 1 [Source:MGI Symbol;Acc:MGI:97847]
2022-09-01	NNN	6.58204	-0.439631	-0.0121788	0.991519	-1.00405	1.26964	-0.0271243	-2.00573	0.433834	0.603021	0.226663	N	N	N	4.30653	ENSMUSG00000000486	66.8292	-0.163719	0.00329478	-0.00717699	-0.289807	0.726674	0.667647	0.804471	0.466141	3634.3	FALSE	0.144711	0.796047	-2.38838	-0.0900803	3.49718	0.79017	0.667977	1.47194	0.483577	0.0901213	0.542758	0.994001	18684	48.19	chr7	protein_coding	septin 1 [Source:MGI Symbol;Acc:MGI:1858916]
Pdgfb	NNN	7.60368	0.146776	-0.968048	1.77677	0.614346	-1.52684	-0.173464	1.18248	0.71674	0.243183	0.1026	N	N	N	3.49714	ENSMUSG00000000489	273.892	0.210206	-0.0110653	-0.0395965	0.387619	0.743017	0.669988	0.812143	0.45354	71374.4	FALSE	0.0677098	0.504828	0.381171	-1.58028	2.75056	0.494247	0.816474	1.29439	0.441576	0.0908391	0.507298	0.916452	19104	55.39	chr15	protein_coding	platelet derived growth factor, B polypeptide [Source:MGI Symbol;Acc:MGI:97528]
Acvrl1	NNN	8.50562	0.865584	-0.192846	1.1083	-0.07422	-0.884509	1.94898	-0.951753	0.271507	0.609444	0.195895	N	N	N	3.85946	ENSMUSG00000000530	1075.25	-0.0269142	-0.00868414	0.872531	-0.362046	0.857577	0.672295	0.335147	0.473693	1.48534e+06	FALSE	0.066699	0.434028	1.38651	-0.342719	1.81107	0.669841	0.530619	0.954458	0.382595	0.0903269	1.0029	0.858381	16815	52.3	chr15	protein_coding	activin A receptor, type II-like 1 [Source:MGI Symbol;Acc:MGI:1338946]
Grasp	NNN	7.89491	-0.690113	-0.517412	4.13719	1.70036	1.57084	1.42727	-5.26814	0.354074	0.446182	0.000477938	N	N	N	9.96661	ENSMUSG00000000531	723.013	1.26964	0.0145217	0.490252	-4.55544	0.117641	0.674571	0.522533	0.00214015	364741	FALSE	0.147723	0.428652	-1.25775	-0.854638	4.59592	0.660369	0.586028	1.06081	0.676377	0.0915052	0.677311	1.41386	8569	55.63	chr15	protein_coding	GRP1 (general receptor for phosphoinositides 1)-associated scaffold protein [Source:MGI Symbol;Acc:MGI:1860303]
Acvr1b	NNN	8.27839	0.195808	-0.954252	0.129042	-0.157584	-0.699206	1.55217	0.0518518	0.736988	0.253095	0.498466	N	N	N	2.46081	ENSMUSG00000000532	278.742	-0.0715517	-0.00910824	0.807054	0.0248423	0.858487	0.676816	0.364896	0.577891	14685.4	FALSE	0.0439338	0.374988	0.366104	-1.27909	0.22846	0.437382	0.595296	0.670781	0.362287	0.0902391	0.813487	0.764607	39618	49.44	chr15	protein_coding	activin A receptor, type 1B [Source:MGI Symbol;Acc:MGI:1338944]
Tom1l2	NNN	9.71226	0.345145	-0.359085	0.57044	0.639095	-0.394697	0.92339	-2.03084	0.675442	0.591466	0.380632	N	N	N	3.98802	ENSMUSG00000000538	1208.47	0.382572	-0.00676035	0.427444	-1.32881	0.680772	0.679029	0.6108	0.171878	321070	FALSE	0.720508	0.326481	0.550959	-0.506791	0.853354	0.424849	0.453731	0.659128	0.395776	0.0897493	0.543779	0.987392	126192	46.54	chr11	protein_coding	target of myb1-like 2 (chicken) [Source:MGI Symbol;Acc:MGI:2443306]
Zfp385a	NNN	6.72468	-0.332615	-0.113896	0.756949	-0.0400373	0.0312641	1.31429	-3.90448	0.527159	0.572142	0.273157	N	N	N	5.29006	ENSMUSG00000000552	92.3989	-0.00234924	-4.71146e-05	0.142799	-0.722759	0.833828	0.681213	0.733884	0.327389	7438.93	FALSE	0.205205	0.7567	-1.65416	-0.409292	2.69963	0.669481	0.669502	1.19377	0.444306	0.0900046	0.56511	1.26352	26199	50.68	chr15	protein_coding	zinc finger protein 385A [Source:MGI Symbol;Acc:MGI:1352495]
Itga5	NNN	10.1098	0.0940299	-0.73404	0.176679	-1.00029	0.74101	1.1342	-0.580063	0.767064	0.355539	0.493928	N	N	N	3.45557	ENSMUSG00000000555	846.658	-0.607071	0.00967407	0.471496	-0.262435	0.439281	0.683367	0.555696	0.529311	168390	FALSE	0.102907	0.36587	0.184573	-1.03449	0.305894	0.421335	0.551965	0.663218	0.500854	0.0903364	0.606636	0.777404	22478	50.81	chr15	protein_coding	integrin alpha 5 (fibronectin receptor alpha) [Source:MGI Symbol;Acc:MGI:96604]
Gabra2	NNN	7.125	0.225135	-0.182601	-0.960852	-0.182373	1.03639	0.781009	1.8861	0.710133	0.623156	0.236513	N	N	N	3.88587	ENSMUSG00000000560	234.38	-0.0782441	0.0115491	0.263011	0.938851	0.853089	0.685492	0.704076	0.279814	57549.6	FALSE	0.0231823	0.399732	0.445018	-0.296699	-1.51956	0.456663	0.501681	0.844415	0.373378	0.0907642	0.527085	1.03108	138253	36.51	chr5	protein_coding	gamma-aminobutyric acid (GABA) A receptor, subunit alpha 2 [Source:MGI Symbol;Acc:MGI:95614]
Wdr77	NNN	12.085	-1.30012	-0.473177	2.44158	-0.0528779	0.18831	-0.262726	-2.64983	0.109883	0.527206	0.0110894	N	N	N	3.15375	ENSMUSG00000000561	2908.41	-0.025729	0.00307479	-0.1133	-1.99011	0.87369	0.687588	0.819119	0.072975	3.13535e+06	FALSE	0.578899	0.322365	-1.58995	-0.648147	2.79737	0.546579	0.46118	0.788544	0.333557	0.0894558	0.446194	1.0534	10669	44.83	chr3	protein_coding	WD repeat domain 77 [Source:MGI Symbol;Acc:MGI:1917715]
Adora3	NNN	4.51475	0.599905	0.48276	-1.43418	1.66256	-0.0779631	-0.367139	2.20324	0.399985	0.448864	0.140943	N	N	N	4.31091	ENSMUSG00000000562	91.9934	0.994415	0.000403035	-0.0874886	0.83315	0.199102	0.689657	0.799334	0.306045	6557.65	FALSE	1.42297	0.514828	1.25183	0.884282	-2.39232	0.657835	0.620579	1.16703	0.816096	0.0898031	0.507487	1.1164	38069	45.35	chr3	protein_coding	adenosine A3 receptor [Source:MGI Symbol;Acc:MGI:104847]
Atp5f1	NNN	14.749	-0.869621	-0.629113	1.29093	-1.23959	0.0445488	0.558022	-1.19267	0.295422	0.452202	0.130663	N	N	N	3.03484	ENSMUSG00000000563	13531	-1.00675	0.000811075	0.269555	-0.73431	0.193065	0.691699	0.753354	0.362135	6.68982e+07	FALSE	0.12331	0.291296	-1.12455	-0.797967	1.61887	0.470528	0.437103	0.677415	0.430767	0.0892073	0.457466	0.770572	17402	40.23	chr3	protein_coding	ATP synthase, H+ transporting, mitochondrial F0 complex, subunit B1 [Source:MGI Symbol;Acc:MGI:1100495]
Sox9	NNN	13.2712	0.288855	-1.44778	0.540728	-2.46152	1.142	2.10737	-2.00896	0.681185	0.0909613	0.377039	N	N	N	7.71986	ENSMUSG00000000567	5655.68	-2.22243	0.0139959	1.40746	-1.09764	0.00303408	0.693714	0.180236	0.236462	2.67027e+07	FALSE	1.09322	0.375608	0.52186	-1.76898	0.906792	0.453774	0.62752	0.723656	0.556706	0.0912328	0.940896	1.05477	5537	50.95	chr11	protein_coding	SRY (sex determining region Y)-box 9 [Source:MGI Symbol;Acc:MGI:98371]
Hnrnpd	NNN	11.9189	-1.07926	-1.10614	1.42135	-0.648918	-0.0558625	1.02726	-1.04929	0.179522	0.176396	0.095123	N	N	N	2.78133	ENSMUSG00000000568	2023.77	-0.44273	-0.00138353	0.60731	-0.658085	0.677474	0.695703	0.512955	0.398925	970506	FALSE	0.209194	0.278132	-1.30556	-1.28543	1.72239	0.458745	0.445442	0.655078	0.360619	0.0891257	0.545593	0.730294	23004	38.55	chr5	protein_coding	heterogeneous nuclear ribonucleoprotein D [Source:MGI Symbol;Acc:MGI:101947]
Dynlt1c	NNN	9.91328	-0.213032	-1.21881	1.94505	-0.142053	0.120121	1.54865	-2.49069	0.781889	0.114482	0.0157242	N	N	N	4.30151	ENSMUSG00000000579	864.344	-0.0955746	0.00362778	1.25762	-2.132	0.880161	0.697666	0.166432	0.0260049	82197.1	FALSE	0.665238	0.236794	-0.292195	-1.34345	2.17368	0.327967	0.382697	0.567664	0.278636	0.0888382	0.533689	0.754836	8104	47.56	chr17	protein_coding	dynein light chain Tctex-type 1C [Source:MGI Symbol;Acc:MGI:3807476]
C1d	NNN	12.1732	-0.451303	-0.810604	1.37666	-0.334353	-0.235422	0.708786	-1.29233	0.611907	0.338383	0.111764	N	N	N	2.57089	ENSMUSG00000000581	3144.44	-0.196811	-0.00485944	0.329244	-0.795056	0.848693	0.699604	0.703973	0.337775	1.69083e+06	FALSE	0.106151	0.297058	-0.668723	-1.00512	1.71885	0.423003	0.459818	0.696663	0.334143	0.0894193	0.479798	0.795419	11598	37.25	chr11	protein_coding	C1D nuclear receptor co-repressor [Source:MGI Symbol;Acc:MGI:1927354]
Gm2a	NNN	10.5235	0.0221458	-0.461873	0.456064	0.198246	-0.938545	1.41773	-0.435668	0.782903	0.520424	0.417007	N	N	N	2.99019	ENSMUSG00000000594	1640.34	0.103567	-0.01481	0.761051	-0.211706	0.85889	0.701518	0.396335	0.555663	636966	FALSE	1.22389	0.341067	0.0361994	-0.652051	0.715189	0.403462	0.481378	0.664056	0.348794	0.0912389	0.71732	0.743966	14915	48.96	chr11	protein_coding	GM2 ganglioside activator protein [Source:MGI Symbol;Acc:MGI:95762]
Krit1	NNN	12.6046	-0.225379	-0.415344	0.12319	-0.673997	0.385648	0.388296	-0.580671	0.794536	0.668956	0.517328	N	N	N	2.02861	ENSMUSG00000000600	4344.34	-0.602758	0.0272099	0.298703	-0.482184	0.747336	0.703407	0.831198	0.568596	1.11533e+06	FALSE	0.046613	0.15682	-0.261263	-0.45229	0.140156	0.233264	0.240708	0.346558	0.220026	0.0927237	0.300941	0.448751	42381	36.51	chr5	protein_coding	KRIT1, ankyrin repeat containing [Source:MGI Symbol;Acc:MGI:1930618]
Clcn4	NNN	12.5009	-0.0600539	-1.24215	1.02121	-0.0660821	-0.547697	1.52362	-1.95882	0.788101	0.121736	0.217198	N	N	N	4.09622	ENSMUSG00000000605	4515.72	-0.0372642	-0.0122548	1.08206	-1.41796	0.877852	0.705272	0.256981	0.142729	3.38248e+06	FALSE	0.662217	0.285009	-0.0965848	-1.42964	1.31957	0.363608	0.460828	0.641663	0.311403	0.0903591	0.650111	0.878385	18543	47.23	chr7	protein_coding	chloride channel, voltage-sensitive 4 [Source:MGI Symbol;Acc:MGI:104571]
Vmn2r88	NNN	5.0051	1.1959	1.4811	-2.93159	0.754867	0.667393	-1.66014	3.1975	0.171339	0.117311	0.0255709	N	N	N	6.2799	ENSMUSG00000000606	141.365	0.237848	0.00436403	-0.411506	1.35646	0.704995	0.707114	0.557947	0.198191	19967.7	FALSE	0.0534524	0.545528	1.95856	2.08059	-3.78861	0.919497	0.869439	1.3682	0.463804	0.0900224	0.669488	1.56588	9902	35.79	chr14	protein_coding	vomeronasal 2, receptor 88 [Source:MGI Symbol;Acc:MGI:1316662]
Grm6	NNN	3.2529	0.442335	0.751413	-5.95869	-0.265026	1.67153	-2.53741	7.01471	0.457936	0.301448	0.0054934	N	N	N	11.4887	ENSMUSG00000000617	27.6666	-0.0497306	0.00545174	-0.322286	3.9239	0.814684	0.708933	0.602707	0.0949395	1335.96	FALSE	0.0115924	0.775505	1.75532	1.91807	-7.49392	0.713219	0.933055	2.32759	0.449177	0.0902618	0.660889	3.82435	15524	50.24	chr11	protein_coding	glutamate receptor, metabotropic 6 [Source:MGI Symbol;Acc:MGI:1351343]
Sema4f	NNN	8.59349	0.0346278	-0.165528	0.211255	-2.0755	0.892831	1.24083	-2.51002	0.726358	0.546223	0.427616	N	N	N	6.71919	ENSMUSG00000000627	244.443	-0.409104	0.00257432	0.132131	-0.406085	0.461961	0.71073	0.739712	0.428795	57374.8	FALSE	0.376692	0.769067	0.14163	-0.586456	0.8844	0.544251	0.683708	0.911527	0.687129	0.0900705	0.562849	1.03715	27885	47.76	chr6	protein_coding	sema domain, immunoglobulin domain (Ig), TM domain, and short cytoplasmic domain [Source:MGI Symbol;Acc:MGI:1340055]
Hk2	NNN	12.892	0.211626	-0.642542	-0.129991	-3.04914	-0.628821	0.486662	1.68198	0.665902	0.354847	0.473296	N	N	N	5.8466	ENSMUSG00000000628	3374.24	-2.61139	-0.00385518	0.0942981	0.491405	0.00595463	0.712505	0.784187	0.413363	1.61978e+07	FALSE	0.0295917	0.548903	0.596716	-1.26141	-0.328138	0.524071	0.748553	0.803523	0.846735	0.089994	0.523781	0.983828	49430	49.08	chr6	protein_coding	hexokinase 2 [Source:MGI Symbol;Acc:MGI:1315197]
Myo18a	NNN	9.5202	0.306034	-0.632456	0.670872	0.685037	-0.262247	1.10647	-1.03386	0.70807	0.433001	0.345218	N	N	N	3.08761	ENSMUSG00000000631	1146.53	0.427981	-0.00473032	0.570234	-0.574258	0.646047	0.714258	0.513687	0.421208	257432	FALSE	0.239742	0.317577	0.484557	-0.833085	0.969698	0.41103	0.473603	0.660109	0.39859	0.0895199	0.594527	0.779814	102735	51.78	chr11	protein_coding	myosin XVIIIA [Source:MGI Symbol;Acc:MGI:2667185]
Sez6	NNN	5.02878	0.442861	0.2304	0.54427	-0.266616	0.577306	0.0382082	-0.934265	0.476486	0.541954	0.339093	N	N	N	1.8164	ENSMUSG00000000632	110.849	-0.0594049	0.00253598	0.005539	-0.203513	0.82339	0.715989	0.811322	0.505777	27549.3	FALSE	0.0155002	0.642289	1.34474	0.568957	1.56385	0.662994	0.639147	0.967288	0.433894	0.0900018	0.527599	0.92451	48249	51.55	chr11	protein_coding	seizure related gene 6 [Source:MGI Symbol;Acc:MGI:104745]
Haao	NNN	4.22042	-0.10793	0.792432	-4.80336	1.07178	2.564	-1.51519	5.70967	0.694572	0.292506	0.0163789	N	N	N	10.8606	ENSMUSG00000000673	65.0308	0.221771	0.00893931	-0.21187	1.67825	0.682556	0.7177	0.693487	0.196831	8781.92	FALSE	0.419873	0.706621	-0.451293	1.79858	-6.42237	0.548526	0.907275	2.30633	0.497026	0.0906784	0.581084	2.93015	16808	50.92	chr17	protein_coding	3-hydroxyanthranilate 3,4-dioxygenase [Source:MGI Symbol;Acc:MGI:1349444]
Loxl3	NNN	9.03623	0.331782	-0.904493	0.456193	0.168911	-0.953418	0.825718	-0.615462	0.638075	0.272565	0.398347	N	N	N	2.56351	ENSMUSG00000000693	502.215	0.0811548	-0.0108975	0.273485	-0.251793	0.85222	0.721061	0.694693	0.52256	64830	FALSE	0.0767406	0.400905	0.643535	-1.27417	0.815727	0.479875	0.62955	0.739365	0.374387	0.0906103	0.533651	0.808401	18390	49.9	chr6	protein_coding	lysyl oxidase-like 3 [Source:MGI Symbol;Acc:MGI:1337004]
Btn1a1	NNN	2.88525	-0.429479	0.767077	0.061541	1.10641	5.19479	-1.78176	1.50185	0.426347	0.288441	0.444241	N	N	N	9.5848	ENSMUSG00000000706	19.7616	0.143355	0.00668001	-0.155191	-0.036396	0.734791	0.722712	0.719632	0.532718	385.55	FALSE	0.132825	0.953701	-4.88349	2.45091	-1.07051	0.829772	1.08796	0.998618	0.486958	0.0904694	0.578086	1.00273	8910	45.26	chr13	protein_coding	butyrophilin, subfamily 1, member A1 [Source:MGI Symbol;Acc:MGI:103118]
Kat2b	NNN	10.6081	-0.435403	-1.2411	1.10051	0.747458	0.102855	1.53687	-2.33401	0.620073	0.127064	0.188246	N	N	N	4.72119	ENSMUSG00000000708	1638.54	0.501394	0.00188527	1.03433	-1.73419	0.588678	0.724343	0.280351	0.095798	806806	FALSE	0.108466	0.302058	-0.65616	-1.4521	1.44576	0.426079	0.489923	0.687034	0.398	0.0892981	0.690966	0.966548	105860	43.46	chr17	protein_coding	K(lysine) acetyltransferase 2B [Source:MGI Symbol;Acc:MGI:1343094]
Rab5b	NNN	10.7755	-0.623561	-0.937134	1.40701	-0.131081	0.787688	1.27484	-2.86493	0.487239	0.269958	0.100566	N	N	N	5.05854	ENSMUSG00000000711	1373.36	-0.0765308	0.0188984	0.820563	-2.39173	0.874817	0.725955	0.383828	0.0252047	268002	FALSE	0.124962	0.282986	-0.852706	-1.12097	1.73155	0.431705	0.446544	0.665469	0.311706	0.092106	0.609333	0.917429	19090	44.42	chr10	protein_coding	RAB5B, member RAS oncogene family [Source:MGI Symbol;Acc:MGI:105938]
Cryba1	NNN	4.36347	0.173481	-0.139002	-0.199851	0.0333869	0.809332	1.7893	0.690208	0.663497	0.570258	0.437137	N	N	N	3.32223	ENSMUSG00000000724	50.5991	0.0156539	0.00320257	0.251159	0.134779	0.834737	0.727548	0.661411	0.524601	6345.52	FALSE	0.0877482	0.695539	0.682419	-0.413374	-0.682597	0.552956	0.654532	0.880687	0.43692	0.0900629	0.607277	0.927378	6669	42.74	chr11	protein_coding	crystallin, beta A1 [Source:MGI Symbol;Acc:MGI:88518]
Aire	NNN	3.00089	0.0345823	0.751971	-0.792983	0.647441	2.06913	-1.23275	2.06103	0.721023	0.298627	0.264624	N	N	N	6.01035	ENSMUSG00000000731	26.1764	0.100737	0.00567698	-0.134657	0.304403	0.779951	0.729123	0.739492	0.460824	704.894	FALSE	0.181049	0.840136	0.204147	2.03219	-3.16998	0.552703	0.969381	1.24978	0.462395	0.0903028	0.561412	0.999506	13589	52.02	chr10	protein_coding	autoimmune regulator (autoimmune polyendocrinopathy candidiasis ectodermal dystrophy) [Source:MGI Symbol;Acc:MGI:1338803]
Icosl	NNN	7.31113	-0.0407254	0.318454	-0.0483368	0.885558	0.2945	1.07848	-1.38883	0.746456	0.517066	0.48878	N	N	N	3.64736	ENSMUSG00000000732	364.326	0.279285	0.00168535	0.21698	-0.385231	0.655784	0.73068	0.70169	0.448924	99144.8	FALSE	0.0493416	0.552659	-0.131397	0.660319	-0.1151	0.501787	0.616486	0.800783	0.489403	0.0899057	0.56309	0.944661	14612	49.9	chr10	protein_coding	icos ligand [Source:MGI Symbol;Acc:MGI:1354701]
Spg7	NNN	10.7149	0.0740978	-1.78847	0.761761	-0.292242	-0.397382	1.95692	-1.29376	0.789282	0.0121129	0.323088	N	N	N	3.9403	ENSMUSG00000000738	1230.49	-0.183895	-0.00975005	1.62399	-0.86088	0.86054	0.732219	0.0753439	0.316657	238061	FALSE	0.444642	0.271551	0.107383	-1.94237	1.00026	0.351624	0.443508	0.591708	0.313207	0.0898097	0.61993	0.754613	34819	48.71	chr8	protein_coding	SPG7, paraplegin matrix AAA peptidase subunit [Source:MGI Symbol;Acc:MGI:2385906]
Sult5a1	NNN	8.07453	-0.262766	0.674778	-0.380056	-0.577336	1.57513	0.800335	-0.981684	0.648147	0.362427	0.410062	N	N	N	3.93449	ENSMUSG00000000739	358.534	-0.212625	0.0122509	0.206382	-0.337912	0.753773	0.73374	0.725417	0.47635	53951.1	FALSE	0.142803	0.469962	-0.609925	1.09264	-0.781599	0.51535	0.639422	0.786606	0.430305	0.0910658	0.535302	0.879373	18124	49.92	chr8	protein_coding	sulfotransferase family 5A, member 1 [Source:MGI Symbol;Acc:MGI:1931463]
Rpl13	NNN	16.6109	-0.924774	-0.442642	0.862124	-0.0147351	-0.0243596	1.02657	-1.60769	0.260998	0.577006	0.277269	N	N	N	2.67336	ENSMUSG00000000740	77073.8	-0.00621001	-0.000648971	0.586927	-1.08449	0.879467	0.735244	0.52079	0.234158	1.33657e+09	FALSE	0.466506	0.285863	-1.16951	-0.573699	1.14286	0.464996	0.414475	0.627207	0.311417	0.0891668	0.551947	0.829964	2895	54.34	chr8	protein_coding	ribosomal protein L13 [Source:MGI Symbol;Acc:MGI:105922]
Chmp1a	NNN	11.4656	-0.0815018	-0.682528	0.633026	0.398796	-0.515484	1.07763	-1.04083	0.786998	0.4257	0.373674	N	N	N	3.03275	ENSMUSG00000000743	2903.14	0.254685	-0.0126386	0.646039	-0.649866	0.835157	0.736732	0.485352	0.401747	1.23075e+06	FALSE	0.220563	0.280317	-0.127021	-0.843931	0.857482	0.36067	0.426285	0.592972	0.330211	0.0904065	0.560418	0.732213	8500	53.56	chr8	protein_coding	charged multivesicular body protein 1A [Source:MGI Symbol;Acc:MGI:1920159]
Rpa1	NNN	11.1571	-0.719413	-2.00783	1.93105	0.542915	0.326677	1.65104	-2.04385	0.386001	0.00865666	0.037167	N	N	N	4.56448	ENSMUSG00000000751	1927.81	0.324319	0.00559106	1.10061	-1.36802	0.747132	0.738203	0.254122	0.161923	938855	FALSE	0.150679	0.317768	-1.01991	-2.20945	2.31112	0.49683	0.525358	0.77333	0.3744	0.0896161	0.742924	0.972041	50159	44.89	chr11	protein_coding	replication protein A1 [Source:MGI Symbol;Acc:MGI:1915525]
Serpinf1	NNN	11.9147	0.182992	0.557464	0.6617	-0.0675718	0.0022157	-0.511938	-0.0727655	0.739215	0.450019	0.334053	N	N	N	0.654491	ENSMUSG00000000753	6925.08	-0.0289488	-1.99765e-05	-0.17849	-0.0295102	0.863955	0.739657	0.772632	0.576741	4.12073e+07	FALSE	2.10704	0.382649	0.348762	0.810338	1.08869	0.440569	0.527475	0.757318	0.363112	0.0895932	0.489594	0.771212	12933	49.44	chr11	protein_coding	serine (or cysteine) peptidase inhibitor, clade F, member 1 [Source:MGI Symbol;Acc:MGI:108080]
Tubgcp3	NNN	10.6786	-0.102283	-1.22025	0.365915	-0.411064	0.150173	1.55186	-0.439293	0.790662	0.11784	0.491761	N	N	N	2.55239	ENSMUSG00000000759	1273.16	-0.283297	0.00417354	1.23065	-0.281813	0.843134	0.741095	0.185595	0.567801	170516	FALSE	0.0933516	0.249171	-0.146701	-1.36288	0.482286	0.3335	0.400791	0.519982	0.306927	0.0890071	0.562543	0.626365	57972	46.98	chr8	protein_coding	tubulin, gamma complex associated protein 3 [Source:MGI Symbol;Acc:MGI:2183752]
Polr3d	NNN	10.8913	-0.707931	-0.597016	1.15412	-0.456705	0.302592	0.0650388	-1.39362	0.389529	0.449979	0.173991	N	N	N	2.21795	ENSMUSG00000000776	1131.32	-0.253779	0.00491957	0.0241346	-0.792956	0.800016	0.743925	0.828351	0.333489	255824	FALSE	0.907624	0.326411	-1.02348	-0.802782	1.55881	0.508409	0.480352	0.743732	0.365335	0.0895995	0.442083	0.852819	4691	51.78	chr14	protein_coding	polymerase (RNA) III (DNA directed) polypeptide D [Source:MGI Symbol;Acc:MGI:1914315]
Tcf7	NNN	5.92118	0.536993	0.14372	-0.861741	0.53854	-0.164783	0.289895	1.09333	0.410435	0.583737	0.254692	N	N	N	2.08655	ENSMUSG00000000782	126.433	0.12894	-0.00073359	0.0469955	0.278071	0.781275	0.745317	0.799953	0.48042	10933.5	FALSE	0.0187466	0.631658	1.52193	0.378814	-2.17858	0.723702	0.623766	1.12278	0.446204	0.0899398	0.528953	0.940159	30644	52.81	chr11	protein_coding	transcription factor 7, T cell specific [Source:MGI Symbol;Acc:MGI:98507]
Ddx3x	NNN	14.746	-0.187735	-0.22779	0.527082	-0.821578	-0.0944737	0.618884	-1.2867	0.78096	0.659218	0.432208	N	N	N	2.82164	ENSMUSG00000000787	19297	-0.636914	-0.00273125	0.3562	-0.90789	0.520377	0.746693	0.721245	0.300407	5.95841e+07	FALSE	1.10372	0.251417	-0.267104	-0.28637	0.685971	0.340919	0.360246	0.533446	0.351836	0.0889385	0.438578	0.714775	13083	39.75	chrX	protein_coding	DEAD/H (Asp-Glu-Ala-Asp/His) box polypeptide 3, X-linked [Source:MGI Symbol;Acc:MGI:103064]
Il12rb1_ENSMUSG00000000791	NNN	-0.294648	0.774905	3.37577	-1.63306	3.74885	-2.01617	-4.76978	5.54826	0.257816	0.0401301	0.172464	N	N	N	16.0831	ENSMUSG00000000791	23.5831	0.40931	-0.00337166	-0.39377	0.700473	0.442198	0.748055	0.535087	0.33023	860.485	FALSE	0.0686483	1.33094	4.22527	4.93303	-5.56253	1.45648	1.95555	2.95929	0.743855	0.090157	0.760232	1.29857	12976	52.9	chr8	protein_coding	interleukin 12 receptor, beta 1 [Source:MGI Symbol;Acc:MGI:104579]
Kcnn3	NNN	11.2139	-1.0334	-1.01403	0.840692	0.56609	-0.953868	1.30641	-0.990953	0.207364	0.227548	0.269235	N	N	N	3.81732	ENSMUSG00000000794	1745.05	0.252135	-0.0101599	0.459258	-0.397272	0.742021	0.749402	0.546417	0.463402	1.57112e+06	FALSE	3.33982	0.415596	-1.554	-1.41852	1.42868	0.725333	0.667653	0.851394	0.418821	0.09052	0.645138	0.853659	154969	48.56	chr3	protein_coding	potassium intermediate/small conductance calcium-activated channel, subfamily N, member 3 [Source:MGI Symbol;Acc:MGI:2153183]
Usp32	NNN	9.72177	0.256412	-0.617518	0.419118	-0.0564778	-0.499575	1.25437	-1.63603	0.682153	0.399315	0.4079	N	N	N	3.44646	ENSMUSG00000000804	834.841	-0.0208398	-0.00532503	0.434061	-0.71828	0.860484	0.750735	0.564721	0.346031	160057	FALSE	0.266576	0.415337	0.518326	-0.959675	0.78076	0.473152	0.592996	0.747364	0.375906	0.0899025	0.628255	0.968572	155720	39.1	chr11	protein_coding	ubiquitin specific peptidase 32 [Source:MGI Symbol;Acc:MGI:2144475]
Car4	NNN	8.70573	-0.078034	-0.0696617	0.745599	-4.36225	4.63032	3.28868	-5.76375	0.685949	0.566585	0.2692	N	N	N	18.045	ENSMUSG00000000805	800.291	-0.36669	0.00584582	0.1868	-0.55292	0.47027	0.752054	0.690432	0.371284	2.96069e+06	TRUE	0.14936	1.02897	-0.772005	-0.481351	4.81863	0.580951	0.716221	1.3599	0.716959	0.0903963	0.604484	1.19403	8259	52.03	chr11	protein_coding	carbonic anhydrase 4 [Source:MGI Symbol;Acc:MGI:1096574]
Txnrd3	NNN	9.65142	-0.642411	-0.519785	0.340592	0.826923	-1.18878	0.197868	0.798675	0.464748	0.522778	0.481513	N	N	N	3.01225	ENSMUSG00000000811	726.115	0.588978	-0.0262424	0.0921805	0.472139	0.520875	0.753359	0.826035	0.472001	172648	FALSE	0.131326	0.290392	-0.883368	-0.667238	0.486675	0.445604	0.426695	0.582592	0.397762	0.0948678	0.424082	0.716256	31542	47.25	chr6	protein_coding	thioredoxin reductase 3 [Source:MGI Symbol;Acc:MGI:2386711]
Zfp512b	NNN	10.5361	0.119946	-2.10646	1.02311	0.96446	-0.999344	2.13604	-1.7808	0.778108	0.00395042	0.216973	N	N	N	5.88065	ENSMUSG00000000823	1670.09	0.705656	-0.0203069	1.73903	-1.18355	0.408016	0.754651	0.0686183	0.204996	776380	FALSE	0.229111	0.301742	0.18775	-2.28365	1.36071	0.378342	0.498172	0.679315	0.429034	0.0926273	0.701743	0.89264	10701	53.58	chr2	protein_coding	zinc finger protein 512B [Source:MGI Symbol;Acc:MGI:2685478]
Dnajc5	NNN	11.4003	-0.0610696	-0.58714	0.515598	0.0740916	-0.196507	0.602062	-1.32936	0.789369	0.490982	0.423152	N	N	N	2.20202	ENSMUSG00000000826	2325.45	0.0470622	-0.00467047	0.313435	-0.880144	0.8783	0.755928	0.732244	0.30835	482198	FALSE	0.229185	0.275741	-0.0949639	-0.731919	0.703407	0.355854	0.413236	0.574006	0.305517	0.0892602	0.454554	0.767534	34649	42.98	chr2	protein_coding	DnaJ heat shock protein family (Hsp40) member C5 [Source:MGI Symbol;Acc:MGI:892995]
Tpd52l2	NNN	12.971	-0.719632	-0.871179	1.24117	-0.158892	-0.0865487	0.727362	-1.53173	0.440866	0.319308	0.131719	N	N	N	2.50453	ENSMUSG00000000827	5312.47	-0.104951	-0.00264506	0.442616	-1.14306	0.878519	0.757193	0.662241	0.207738	4.02465e+06	FALSE	0.33666	0.244889	-0.895711	-1.00563	1.47153	0.384113	0.383964	0.568739	0.285676	0.0888685	0.450641	0.728712	20825	44.51	chr2	protein_coding	tumor protein D52-like 2 [Source:MGI Symbol;Acc:MGI:1913564]
Fmr1	NNN	12.0774	-0.656266	-0.130835	1.31381	-0.63955	-0.214869	0.345989	-2.10863	0.406263	0.643318	0.140373	N	N	N	3.30903	ENSMUSG00000000838	2939.18	-0.338104	-0.00308541	0.123477	-1.25173	0.695112	0.758445	0.809182	0.195569	3.26196e+06	FALSE	0.885146	0.360271	-1.03595	-0.204831	1.81745	0.547183	0.466169	0.838134	0.411825	0.0895971	0.469601	1.0668	39423	35.06	chrX	protein_coding	fragile X mental retardation 1 [Source:MGI Symbol;Acc:MGI:95564]
Il4	NNN	5.10307	-0.183143	-0.428085	0.544754	-0.477274	1.0075	1.15744	-4.84936	0.637981	0.417408	0.329858	N	N	N	7.49157	ENSMUSG00000000869	20.805	-0.0761874	0.00277357	0.123099	-0.929455	0.798923	0.760909	0.745562	0.27662	179.075	FALSE	0.207596	0.780443	-1.00086	-1.48838	2.23073	0.586656	0.79972	1.05751	0.453305	0.0900835	0.560451	1.52165	15688	47.09	chr11	protein_coding	interleukin 4 [Source:MGI Symbol;Acc:MGI:96556]
Pxmp4	NNN	9.87347	-0.616223	-2.28746	2.2623	0.744388	-0.000961819	1.77892	-1.80919	0.48712	0.000930171	0.0118927	N	N	N	4.33345	ENSMUSG00000000876	875.118	0.517105	-0.00013759	1.35709	-1.25273	0.588378	0.762123	0.155506	0.181011	182022	FALSE	0.699771	0.289815	-0.855319	-2.44452	2.56188	0.440223	0.477387	0.705432	0.385573	0.0891882	0.674614	0.870177	17951	47.38	chr2	protein_coding	peroxisomal membrane protein 4 [Source:MGI Symbol;Acc:MGI:1891701]
Dlg3	NNN	7.75509	0.0974139	0.0880247	0.474199	0.542649	0.465924	0.789389	-1.81236	0.745811	0.629385	0.38	N	N	N	3.61032	ENSMUSG00000000881	413.546	0.205617	0.00374951	0.204811	-0.675496	0.761723	0.763324	0.727249	0.355357	55325.4	FALSE	0.168705	0.467113	0.229201	0.156019	0.976335	0.47324	0.538958	0.810539	0.426218	0.0898971	0.533736	1.00896	50689	46.89	chrX	protein_coding	discs large MAGUK scaffold protein 3 [Source:MGI Symbol;Acc:MGI:1888986]
Gnb1l	NNN	7.5333	0.116261	-0.207107	-0.524894	0.910889	-0.988297	0.30787	1.58512	0.713911	0.559535	0.349056	N	N	N	3.79218	ENSMUSG00000000884	228.091	0.258768	-0.00528627	0.0552678	0.418146	0.667774	0.764514	0.800332	0.4356	12436.1	FALSE	0.102602	0.586353	0.375268	-0.486286	-1.36417	0.515857	0.624039	0.920127	0.489623	0.090135	0.523882	0.97218	67967	47.73	chr16	protein_coding	guanine nucleotide binding protein (G protein), beta polypeptide 1-like [Source:MGI Symbol;Acc:MGI:1338057]
Mmp11	NNN	8.60498	0.0359862	-1.63922	1.16564	-0.0510742	0.0232409	1.38311	-1.2362	0.760565	0.0829279	0.185328	N	N	N	2.69362	ENSMUSG00000000901	340.639	-0.0156031	0.000106146	0.399293	-0.438327	0.856033	0.765691	0.576738	0.440625	37009.4	FALSE	0.575203	0.462193	0.0778963	-2.12278	1.99231	0.467406	0.818001	1.03481	0.390786	0.0897627	0.637693	0.905452	13275	53.54	chr10	protein_coding	matrix metallopeptidase 11 [Source:MGI Symbol;Acc:MGI:97008]
Smarcb1	NNN	11.6736	-0.159354	-1.46618	0.745092	0.568191	-0.919938	1.07062	0.0286638	0.775647	0.0589709	0.32658	N	N	N	2.58741	ENSMUSG00000000902	2884.35	0.37655	-0.0211501	0.506707	0.0186744	0.735239	0.766857	0.576996	0.584297	1.65626e+06	FALSE	0.260291	0.28312	-0.245192	-1.64431	0.998148	0.368407	0.461559	0.61014	0.353934	0.092783	0.523423	0.66297	24849	48.04	chr10	protein_coding	SWI/SNF related, matrix associated, actin dependent regulator of chromatin, subfamily b, member 1 [Source:MGI Symbol;Acc:MGI:1328366]
Hip1r	NNN	7.6748	0.359537	0.0294136	-0.785599	-0.932201	1.3284	0.381346	1.34697	0.582978	0.636871	0.281495	N	N	N	3.98891	ENSMUSG00000000915	281.162	-0.373015	0.0101397	0.0931731	0.471333	0.583276	0.768011	0.797101	0.428313	57480.7	FALSE	0.0307245	0.477016	0.811106	0.0546885	-1.50671	0.537879	0.544591	0.910127	0.506419	0.0906738	0.507275	0.926016	31931	54.59	chr5	protein_coding	huntingtin interacting protein 1 related [Source:MGI Symbol;Acc:MGI:1352504]
Nsun5	NNN	10.3472	-0.39654	-1.14438	1.54663	0.499981	-0.107416	1.11219	-1.54993	0.610472	0.173262	0.0929542	N	N	N	3.26952	ENSMUSG00000000916	1224.1	0.26802	-0.00167445	0.494596	-0.840554	0.771047	0.769154	0.547646	0.31433	287180	FALSE	0.472985	0.349434	-0.676617	-1.42984	2.02204	0.467522	0.567683	0.836736	0.384189	0.0895053	0.600707	0.909771	6853	51.36	chr5	protein_coding	NOL1/NOP2/Sun domain family, member 5 [Source:MGI Symbol;Acc:MGI:2140844]
Hoxa10	NNN	8.93653	-0.0375102	-0.267595	0.323446	1.80487	-0.704563	0.46675	-1.47111	0.77113	0.598132	0.448589	N	N	N	4.4473	ENSMUSG00000000938	914.068	1.46986	-0.00845687	0.162151	-0.687489	0.0625862	0.771406	0.778566	0.360597	386741	FALSE	0.254503	0.391272	-0.0797462	-0.428466	0.577755	0.435059	0.505568	0.705429	0.600416	0.0901929	0.491369	0.921361	9658	50.46	chr6	protein_coding	homeobox A10 [Source:MGI Symbol;Acc:MGI:96171]
Hoxa4	NNN	4.797	-0.151092	-0.118429	0.570062	0.691087	1.64156	0.742264	-3.69763	0.658139	0.565542	0.322073	N	N	N	6.77255	ENSMUSG00000000942	43.2921	0.118824	0.00436573	0.073741	-0.613716	0.768256	0.772516	0.774333	0.357055	1275.52	FALSE	1.70775	0.797727	-0.858713	-0.45186	2.341	0.577144	0.680725	1.07684	0.465612	0.0901907	0.54951	1.17922	2083	57.27	chr6	protein_coding	homeobox A4 [Source:MGI Symbol;Acc:MGI:96176]
Gm38393	NNN	6.16659	0.572036	0.0349718	-0.169674	-2.54998	1.65605	1.21746	-0.653435	0.446171	0.644553	0.484562	N	N	N	6.07693	ENSMUSG00000000948	74.4492	-2.21868	0.0142861	0.379695	-0.250254	0.00760017	0.773615	0.601203	0.516326	2517.06	FALSE	0.253186	0.429342	1.03644	0.0552914	-0.315661	0.5743	0.512688	0.719763	0.674836	0.0914559	0.607074	0.832	30916	35.42	chr7	protein_coding	predicted gene, 38393 [Source:MGI Symbol;Acc:MGI:5613898]
Mmp14	NNN	11.3176	-0.0917877	-1.76667	2.68514	0.0979888	-0.339185	1.57259	-2.19489	0.772852	0.0293804	0.00698102	N	N	N	4.20465	ENSMUSG00000000957	2411.03	0.0533133	-0.00546963	0.92594	-1.43133	0.867904	0.774703	0.326293	0.155336	2.1679e+06	FALSE	0.0506396	0.337861	-0.168228	-2.00905	3.05773	0.405602	0.56178	0.829658	0.342969	0.089675	0.767426	1.0444	13753	53.13	chr14	protein_coding	matrix metallopeptidase 14 (membrane-inserted) [Source:MGI Symbol;Acc:MGI:101900]
Slc7a7	NNN	7.71423	0.318568	0.00591456	0.491521	-0.185512	-0.15114	1.06718	-1.66308	0.584965	0.627871	0.359648	N	N	N	3.0669	ENSMUSG00000000958	371.098	-0.0477654	-0.000915382	0.200226	-0.445128	0.836054	0.775781	0.710895	0.427546	139185	FALSE	0.300334	0.572081	0.900399	0.002033	1.23905	0.568886	0.593388	0.903029	0.420336	0.0899003	0.560376	0.978593	48339	47.12	chr14	protein_coding	solute carrier family 7 (cationic amino acid transporter, y+ system), member 7 [Source:MGI Symbol;Acc:MGI:1337120]
Oxa1l	NNN	10.6973	-0.137078	-1.80387	1.23159	0.102822	-1.26922	1.13095	-0.43439	0.793491	0.00254692	0.122433	N	N	N	2.93738	ENSMUSG00000000959	1124.32	0.076957	-0.805841	0.88795	-0.313703	0.882288	0.217055	0.367902	0.575305	260908	FALSE	0.0700572	0.207687	-0.177398	-1.89415	1.39809	0.29223	0.337426	0.486291	0.252441	0.649051	0.450266	0.553796	8840	47.94	chr14	protein_coding	oxidase assembly 1-like [Source:MGI Symbol;Acc:MGI:1916339]
Heatr6	NNN	10.178	-0.0600328	-1.06384	1.65234	0.818153	-0.232786	0.860253	-2.28874	0.783161	0.201851	0.0659103	N	N	N	4.19993	ENSMUSG00000000976	1373.36	0.544256	-0.00430472	0.408191	-1.63388	0.53597	0.776849	0.631655	0.114012	374957	FALSE	0.0553327	0.314831	-0.104512	-1.29492	2.06539	0.387138	0.505203	0.756368	0.421412	0.0894769	0.524662	0.999263	30059	45.93	chr11	protein_coding	HEAT repeat containing 6 [Source:MGI Symbol;Acc:MGI:1919790]
Ilf2	NNN	13.5667	-0.81521	-0.295565	1.05499	-0.451877	0.271322	0.274822	-1.75986	0.342967	0.640959	0.201613	N	N	N	2.75788	ENSMUSG00000001016	7981.62	-0.297102	0.00647817	0.137753	-1.28146	0.819959	0.777906	0.823842	0.169163	1.11683e+07	FALSE	0.718651	0.26906	-1.03158	-0.379771	1.32318	0.429418	0.384244	0.610755	0.327369	0.0893924	0.413655	0.813792	12254	42.32	chr3	protein_coding	interleukin enhancer binding factor 2 [Source:MGI Symbol;Acc:MGI:1915031]
Chtop	NNN	12.5676	-0.534614	0.11075	0.549383	-0.423774	-0.242082	-0.441468	-0.680824	0.61022	0.672023	0.430055	N	N	N	1.78815	ENSMUSG00000001017	4285.27	-0.300977	-0.00752389	-0.259862	-0.460218	0.842751	0.778954	0.805502	0.505458	3.63376e+06	FALSE	0.65502	0.239445	-0.687038	0.133908	0.696917	0.360788	0.34153	0.513885	0.299947	0.0891972	0.403166	0.626976	10543	42.19	chr3	protein_coding	chromatin target of PRMT1 [Source:MGI Symbol;Acc:MGI:1913761]
Snapin	NNN	12.0469	0.0501722	-0.682431	0.74306	0.241677	-0.849556	0.999562	-1.44439	0.786153	0.41044	0.321252	N	N	N	3.53518	ENSMUSG00000001018	3983.16	0.140392	-0.0167314	0.520792	-0.891221	0.859852	0.779992	0.552333	0.300883	2.61247e+06	FALSE	0.384254	0.305222	0.0778485	-0.874372	1.03741	0.378331	0.460971	0.648787	0.331985	0.0915537	0.557066	0.834781	3008	45.35	chr3	protein_coding	SNAP-associated protein [Source:MGI Symbol;Acc:MGI:1333745]
S100a4	NNN	8.66633	0.949176	-0.552337	0.649409	0.131785	-1.53691	1.34893	-0.968205	0.237866	0.440795	0.335821	N	N	N	3.98583	ENSMUSG00000001020	599.385	0.0597189	-0.0186545	0.541322	-0.42211	0.857888	0.78102	0.499451	0.459908	126034	FALSE	0.0530961	0.393545	1.37633	-0.839453	1.09405	0.619838	0.555223	0.767913	0.36861	0.092497	0.676819	0.835655	2275	48.53	chr3	protein_coding	S100 calcium binding protein A4 [Source:MGI Symbol;Acc:MGI:1330282]
S100a3	NNN	7.2382	-0.272678	0.00916777	0.589533	-2.26899	3.45085	-2.8613	-7.50732	0.546475	0.588033	0.307992	N	N	N	16.0885	ENSMUSG00000001021	77.0352	-0.209081	0.00459697	-0.197756	-0.678062	0.657057	0.782038	0.685299	0.333343	12046.8	FALSE	0.129365	1.04512	-3.04589	-0.0350177	4.07251	0.684173	0.710263	1.19481	0.535629	0.0902757	0.604848	1.32863	18044	49.07	chr3	protein_coding	S100 calcium binding protein A3 [Source:MGI Symbol;Acc:MGI:1338849]
S100a6	NNN	13.0387	0.992829	0.484864	0.0548196	-0.415708	-0.965786	0.289781	0.0715286	0.220558	0.548788	0.513696	N	N	N	1.7428	ENSMUSG00000001025	13319.1	-0.254366	-0.0208496	0.134859	0.0409477	0.827309	0.783047	0.820375	0.583007	7.34767e+07	FALSE	0.0847136	0.292116	1.23168	0.620746	0.0806647	0.462951	0.418772	0.568671	0.339839	0.0927473	0.430721	0.674851	11300	47.42	chr3	protein_coding	S100 calcium binding protein A6 (calcyclin) [Source:MGI Symbol;Acc:MGI:1339467]
Icam2	NNN	9.53358	0.0764033	-0.223333	0.378114	-2.64755	0.638258	1.1376	1.09071	0.686722	0.49123	0.365797	N	N	N	5.51413	ENSMUSG00000001029	1127.59	-0.206764	0.000845457	0.0586928	0.0978579	0.654017	0.785038	0.771091	0.520069	3.79066e+06	TRUE	0.67487	1.12696	0.629381	-1.49639	2.94228	0.580187	0.77703	1.05509	0.540564	0.0900888	0.562765	0.983997	10420	48.84	chr11	protein_coding	intercellular adhesion molecule 2 [Source:MGI Symbol;Acc:MGI:96394]
Mapk7	NNN	9.0484	-0.277202	-0.716101	1.03917	0.616197	-0.139725	0.832624	-0.654641	0.635863	0.33945	0.215126	N	N	N	2.24319	ENSMUSG00000001034	571.393	0.235623	-0.00121651	0.219398	-0.205166	0.73099	0.786019	0.715711	0.524793	116988	FALSE	0.2312	0.469624	-0.67099	-1.1903	1.85928	0.52204	0.683717	1.00446	0.437901	0.0897888	0.54031	0.851465	5595	54.78	chr11	protein_coding	mitogen-activated protein kinase 7 [Source:MGI Symbol;Acc:MGI:1346347]
Epn2	NNN	10.6251	-0.1231	-0.579554	0.473799	-0.0902222	-0.371771	1.55947	-0.820633	0.781863	0.489666	0.436209	N	N	N	2.84209	ENSMUSG00000001036	1532.7	-0.0525518	-0.00837545	1.13111	-0.493554	0.877007	0.786992	0.234529	0.466166	401101	FALSE	0.0488326	0.283281	-0.191065	-0.73161	0.659074	0.365583	0.422993	0.582023	0.310646	0.0896992	0.648325	0.708806	62439	45.69	chr11	protein_coding	epsin 2 [Source:MGI Symbol;Acc:MGI:1333766]
B9d1	NNN	9.3022	0.0170044	-1.98307	1.31335	0.383333	-0.517142	2.41301	-1.74964	0.782111	0.0159637	0.138825	N	N	N	5.06313	ENSMUSG00000001039	640.424	0.201176	-0.00780134	1.91126	-0.988959	0.82365	0.787956	0.0630245	0.2664	89983.1	FALSE	0.143429	0.349171	0.0189375	-2.23167	1.79164	0.409022	0.587572	0.816556	0.368237	0.0899679	0.832754	0.957949	7788	48.78	chr11	protein_coding	B9 protein domain 1 [Source:MGI Symbol;Acc:MGI:1351471]
Sec24b	NNN	11.1274	-0.508647	-0.856823	1.22868	0.164632	0.0442317	1.10577	-1.64092	0.57591	0.314829	0.145954	N	N	N	2.95556	ENSMUSG00000001052	1908.66	0.100281	0.000840286	0.648101	-1.10708	0.871056	0.788911	0.478653	0.226092	418028	FALSE	0.075896	0.287976	-0.72647	-1.04256	1.54719	0.421729	0.449431	0.665769	0.316753	0.0891874	0.574888	0.839869	78795	44.2	chr3	protein_coding	Sec24 related gene family, member B (S. cerevisiae) [Source:MGI Symbol;Acc:MGI:2139764]
N4bp3	NNN	9.03932	-0.23059	-0.860529	1.41556	-0.799545	0.0905775	0.689115	0.237314	0.624826	0.270128	0.161866	N	N	N	1.81655	ENSMUSG00000001053	377.255	-0.186629	0.000313182	0.101582	0.0571946	0.727757	0.789858	0.768501	0.552063	105102	FALSE	0.0375888	0.640836	-0.872984	-1.85764	3.06481	0.5738	0.986786	1.57589	0.469143	0.0899488	0.540374	0.907405	7780	56.75	chr11	protein_coding	NEDD4 binding protein 3 [Source:MGI Symbol;Acc:MGI:2442218]
Rmnd5b	NNN	10.0736	0.360691	-0.940678	1.63451	0.862949	-0.830314	0.876556	-2.92588	0.71132	0.268422	0.0545911	N	N	N	5.4957	ENSMUSG00000001054	1440.13	0.652353	-0.0201901	0.501108	-2.49984	0.479729	0.790796	0.590777	0.0173367	498351	FALSE	0.767731	0.272712	0.508445	-1.1109	1.92064	0.375604	0.430907	0.648973	0.381693	0.0923621	0.504888	0.878657	12226	50.38	chr11	protein_coding	required for meiotic nuclear division 5 homolog B [Source:MGI Symbol;Acc:MGI:1913339]
Nhp2	NNN	12.9935	-1.0915	-0.0243362	0.86962	-0.733568	-0.829573	-0.561953	0.114767	0.169702	0.673375	0.279299	N	N	N	2.23986	ENSMUSG00000001056	4484.93	-0.546506	-0.0231176	-0.317521	0.0732569	0.603033	0.791726	0.748363	0.584276	8.59342e+06	FALSE	0.24014	0.256809	-1.28215	-0.0329004	1.09437	0.42086	0.360959	0.571015	0.350037	0.0932619	0.432739	0.626131	3980	50.38	chr11	protein_coding	NHP2 ribonucleoprotein [Source:MGI Symbol;Acc:MGI:1098547]
Vps9d1	NNN	9.25582	-0.261107	-0.869913	1.43925	0.147355	0.624386	1.61957	-2.51673	0.620451	0.272282	0.15058	N	N	N	4.90804	ENSMUSG00000001062	586.973	0.0456608	0.00324465	0.333431	-0.768065	0.83847	0.792647	0.610669	0.321312	117919	FALSE	0.148842	0.558431	-0.797491	-1.61221	2.68538	0.556912	0.863372	1.35882	0.417357	0.08998	0.633281	1.1595	11993	54.85	chr8	protein_coding	VPS9 domain containing 1 [Source:MGI Symbol;Acc:MGI:1914143]
Zfp276	NNN	8.48121	0.0777673	-0.890491	0.8929	-0.209413	0.02686	1.59287	-1.95227	0.745048	0.269561	0.25055	N	N	N	3.78141	ENSMUSG00000001065	343.027	-0.0649933	9.2477e-05	0.410778	-0.666026	0.840033	0.793561	0.558841	0.355079	41527.7	FALSE	1.1255	0.501576	0.195365	-1.48413	1.78405	0.485075	0.784064	1.00079	0.405993	0.0898225	0.668377	1.0409	15551	51.54	chr8	protein_coding	zinc finger protein (C2H2 type) 276 [Source:MGI Symbol;Acc:MGI:1888495]
Mfsd10	NNN	9.78147	0.0841192	-0.568352	0.0191705	0.124853	-0.359847	0.700095	-0.554359	0.78638	0.495351	0.515043	N	N	N	1.73915	ENSMUSG00000001082	793.909	0.0760485	-0.00796931	0.360546	-0.323499	0.874407	0.794466	0.689221	0.539409	64845.9	FALSE	0.069078	0.285741	0.127562	-0.720035	0.0300393	0.363641	0.424925	0.559812	0.313217	0.0896602	0.47738	0.686805	3571	57.97	chr5	protein_coding	major facilitator superfamily domain containing 10 [Source:MGI Symbol;Acc:MGI:1915544]
Luzp1	NNN	11.7418	0.201566	0.369171	0.364595	0.064196	-0.0811122	0.23559	-1.18872	0.743003	0.573773	0.447393	N	N	N	1.56962	ENSMUSG00000001089	4982.41	0.0333692	-0.00123018	0.0860749	-0.6016	0.867989	0.795364	0.818947	0.400707	6.60838e+06	FALSE	0.0638354	0.353011	0.355581	0.528982	0.594733	0.423758	0.474241	0.667123	0.349819	0.0895086	0.460564	0.840379	85020	40.42	chr4	protein_coding	leucine zipper protein 1 [Source:MGI Symbol;Acc:MGI:107629]
Poldip2	NNN	11.174	-0.179897	-1.08031	1.03043	0.459886	-0.920827	0.721989	-0.945351	0.780289	0.18545	0.21171	N	N	N	3.04805	ENSMUSG00000001100	1945.71	0.317462	-0.0258228	0.41815	-0.624319	0.818523	0.797135	0.66834	0.422191	664865	FALSE	0.0827887	0.257334	-0.259329	-1.23307	1.27319	0.346282	0.411218	0.584673	0.319176	0.0943652	0.461277	0.683787	10544	48.81	chr11	protein_coding	polymerase (DNA-directed), delta interacting protein 2 [Source:MGI Symbol;Acc:MGI:1915061]
Ift20	NNN	11.4798	-0.378168	-0.580454	0.830861	0.012181	-0.45658	0.43687	-0.325069	0.696949	0.501081	0.29371	N	N	N	1.2307	ENSMUSG00000001105	2244.18	0.00898293	-0.0113844	0.226186	-0.208162	0.880734	0.79801	0.801309	0.57372	445863	FALSE	0.587905	0.268897	-0.536445	-0.716686	1.07258	0.379811	0.403207	0.591603	0.299963	0.090068	0.42788	0.650993	5377	47.18	chr11	protein_coding	intraflagellar transport 20 [Source:MGI Symbol;Acc:MGI:1915585]
Pcbp3	NNN	8.58359	-0.282201	0.180671	-0.478639	0.240815	-0.127149	-0.124923	1.43074	0.686891	0.635434	0.403	N	N	N	1.92363	ENSMUSG00000001120	401.814	0.118366	-0.00125376	-0.0453841	0.740596	0.851719	0.799736	0.823656	0.346138	21554.3	FALSE	0.0909558	0.360099	-0.510022	0.329206	-0.774222	0.450709	0.465338	0.6903	0.360215	0.0895372	0.459002	0.891266	200031	45.07	chr10	protein_coding	poly(rC) binding protein 3 [Source:MGI Symbol;Acc:MGI:1890470]
Lgals9	NNN	12.1473	-0.408826	-0.799115	1.55875	0.132895	-0.307848	1.14292	-1.01417	0.651868	0.346818	0.0732074	N	N	N	2.59784	ENSMUSG00000001123	4331.72	0.080384	-0.00658589	0.672161	-0.608839	0.872934	0.800588	0.461896	0.415895	3.65873e+06	FALSE	1.0988	0.291087	-0.605386	-0.985061	1.88644	0.409164	0.450205	0.692029	0.317346	0.0895394	0.587864	0.743838	21973	48.47	chr11	protein_coding	lectin, galactose binding, soluble 9 [Source:MGI Symbol;Acc:MGI:109496]
Araf	NNN	11.6923	0.121608	-0.776154	0.941039	0.322061	-0.143224	0.931309	-1.92686	0.791078	0.386809	0.250875	N	N	N	3.32345	ENSMUSG00000001127	3565.13	0.225964	-0.00445905	0.617361	-1.54421	0.862615	0.801433	0.53392	0.10014	1.25813e+06	FALSE	0.211452	0.240541	0.165251	-0.901231	1.14632	0.324332	0.373517	0.54243	0.292265	0.0889178	0.48219	0.748386	62706	42.71	chrX	protein_coding	Araf proto-oncogene, serine/threonine kinase [Source:MGI Symbol;Acc:MGI:88065]
Cfp	NNN	6.46185	2.15441	-0.269254	-0.2899	1.16107	-2.68322	0.714292	2.50538	0.0709644	0.503006	0.408939	N	N	N	7.06396	ENSMUSG00000001128	303.957	0.235968	-0.00949476	0.0921923	0.485559	0.664461	0.802271	0.768263	0.404697	206580	FALSE	0.222801	0.71571	3.13407	-0.804645	-1.04719	1.34767	0.69671	0.907322	0.508656	0.0907483	0.546575	1.05758	6102	47.82	chrX	protein_coding	complement factor properdin [Source:MGI Symbol;Acc:MGI:97545]
Timp1	NNN	10.5145	0.438709	0.406022	0.710916	-3.92189	1.84622	-1.42811	0.186032	0.618626	0.582967	0.33296	N	N	N	7.38225	ENSMUSG00000001131	1468.61	-3.81941	0.0334756	-0.888134	0.101072	1.13075e-11	0.803102	0.342668	0.578141	5.0391e+06	FALSE	0.164404	0.310856	0.657401	0.540249	1.00506	0.425648	0.433677	0.653196	0.450431	0.0989226	0.683291	0.702678	4570	46.96	chrX	protein_coding	tissue inhibitor of metalloproteinase 1 [Source:MGI Symbol;Acc:MGI:98752]
Uxt	NNN	9.95561	0.11511	-0.0719043	0.274948	-0.0302062	-0.949856	-0.0652533	0.156199	0.766818	0.654454	0.478804	N	N	N	1.20151	ENSMUSG00000001134	932.902	-0.0139684	-0.0142689	-0.0253893	0.0751229	0.870966	0.803926	0.826402	0.575936	154818	FALSE	0.123552	0.349382	0.204936	-0.109371	0.447477	0.412451	0.453698	0.652374	0.347319	0.0911432	0.45348	0.741228	20296	42.12	chrX	protein_coding	ubiquitously expressed prefoldin like chaperone [Source:MGI Symbol;Acc:MGI:1277988]
Cnnm3	NNN	8.80042	0.0390609	-0.740366	0.00250588	0.911934	-0.448561	1.47157	-1.44984	0.773601	0.348874	0.50887	N	N	N	4.2819	ENSMUSG00000001138	567.63	0.517647	-0.00571182	0.66512	-0.698533	0.505594	0.804743	0.430094	0.358125	107763	FALSE	0.150077	0.379778	0.0726485	-1.05229	-0.00509382	0.42731	0.57292	0.671441	0.488436	0.0898418	0.741303	0.910598	16371	52.74	chr1	protein_coding	cyclin M3 [Source:MGI Symbol;Acc:MGI:2151055]
Lman2l	NNN	9.85638	0.318788	-0.786843	-0.270323	0.0953872	-0.618844	1.42918	-0.641441	0.715292	0.350771	0.493952	N	N	N	2.78485	ENSMUSG00000001143	897.533	0.0562129	-0.0125691	0.929214	-0.360984	0.874197	0.805553	0.330076	0.515069	121651	FALSE	0.124205	0.299341	0.483318	-0.981261	-0.390959	0.396273	0.461904	0.587703	0.321079	0.0905154	0.668266	0.712552	25401	47.29	chr1	protein_coding	lectin, mannose-binding 2-like [Source:MGI Symbol;Acc:MGI:2443010]
Mcm3ap	NNN	9.97731	-0.145009	-2.03965	1.06382	0.479453	-0.963466	1.78666	-0.62635	0.724905	0.0347801	0.208888	N	N	N	3.85593	ENSMUSG00000001150	809.125	0.181547	-0.00822603	0.484577	-0.211039	0.781713	0.806356	0.514418	0.523378	172183	FALSE	0.155561	0.465391	-0.360796	-2.47475	1.87896	0.484042	0.816909	1.00655	0.418544	0.090323	0.710049	0.849562	46931	45.98	chr10	protein_coding	minichromosome maintenance complex component 3 associated protein [Source:MGI Symbol;Acc:MGI:1930089]
Pcnt	NNN	10.4011	-0.585132	-1.09902	2.35719	0.125635	1.1155	1.37139	-3.26203	0.491356	0.185255	0.0124433	N	N	N	5.87455	ENSMUSG00000001151	1353.06	0.0723566	0.0196709	0.807903	-2.71201	0.869584	0.807153	0.38015	0.0188965	351937	FALSE	1.18897	0.31453	-0.863924	-1.3308	2.70309	0.469129	0.505609	0.767688	0.331163	0.0925775	0.676493	1.0319	91524	47.6	chr10	protein_coding	pericentrin (kendrin) [Source:MGI Symbol;Acc:MGI:102722]
Ftcd	NNN	2.305	0.0221186	0.477907	-0.275092	1.60926	0.354536	0.229212	-0.773245	0.717539	0.392838	0.401804	N	N	N	2.96625	ENSMUSG00000001155	20.4503	0.202327	0.000683858	0.01888	-0.0932522	0.676722	0.807944	0.79607	0.526669	725.083	FALSE	0.105458	0.969492	0.159374	1.80842	-1.45387	0.56503	0.841131	0.965701	0.51688	0.0900558	0.550319	0.964767	14691	50.1	chr10	protein_coding	formiminotransferase cyclodeaminase [Source:MGI Symbol;Acc:MGI:1339962]
Mxd1	NNN	9.55074	0.144537	-0.0676815	0.440369	-0.209042	0.721403	0.739126	-2.58773	0.749104	0.645659	0.406108	N	N	N	4.2573	ENSMUSG00000001156	909.313	-0.0894005	0.00811374	0.247026	-1.55908	0.851457	0.808728	0.716778	0.148127	331399	FALSE	0.374508	0.394058	0.307409	-0.116407	0.780245	0.442103	0.490482	0.727248	0.372589	0.0901867	0.519348	1.2551	22120	48.43	chr6	protein_coding	MAX dimerization protein 1 [Source:MGI Symbol;Acc:MGI:96908]
Gmcl1	NNN	10.2367	-0.573931	-0.921884	0.292269	0.187453	0.545537	0.959017	-0.474456	0.544574	0.281217	0.49854	N	N	N	2.16646	ENSMUSG00000001157	1025.42	0.120639	0.0134114	0.579845	-0.277585	0.872982	0.809505	0.538619	0.562607	141657	FALSE	0.0942068	0.266735	-0.770022	-1.08834	0.402184	0.403003	0.420527	0.544419	0.303301	0.0905069	0.518789	0.65503	41616	43.35	chr6	protein_coding	germ cell-less, spermatogenesis associated 1 [Source:MGI Symbol;Acc:MGI:1345156]
Snrnp27	NNN	11.1379	-0.356148	0.0507259	0.115888	0.0579834	-0.432894	-0.186956	0.37129	0.649633	0.659178	0.504838	N	N	N	1.04912	ENSMUSG00000001158	1890.46	0.0308836	-0.00681187	-0.169067	0.184165	0.870591	0.810276	0.796501	0.56293	425150	FALSE	0.217706	0.33927	-0.598079	0.0714533	0.188001	0.448368	0.443049	0.629653	0.342692	0.0898143	0.465484	0.738476	9372	43.33	chr6	protein_coding	small nuclear ribonucleoprotein 27 (U4/U6.U5) [Source:MGI Symbol;Acc:MGI:1913868]
Oas1c	NNN	3.83483	0.243656	0.200479	-0.187659	1.21826	-2.82613	-1.58229	0.852567	0.571674	0.503211	0.418764	N	N	N	6.47925	ENSMUSG00000001166	36.4725	0.08443	-0.00326186	-0.0732256	0.0505387	0.768722	0.811041	0.762056	0.53303	1555.18	FALSE	1.52068	1.26128	2.68334	1.39405	-1.72836	0.656318	0.761864	0.984604	0.483202	0.0901863	0.566799	0.986443	12321	50.26	chr5	protein_coding	2'-5' oligoadenylate synthetase 1C [Source:MGI Symbol;Acc:MGI:2149633]
Ocrl	NNN	11.172	-0.516651	-1.33934	1.53974	-0.0762913	0.0746866	1.09419	-2.23686	0.575196	0.0876694	0.0735136	N	N	N	3.48203	ENSMUSG00000001173	1562.39	-0.0437003	0.00153694	0.653016	-1.71301	0.877779	0.8118	0.478729	0.0906554	414908	FALSE	0.0980065	0.282119	-0.72778	-1.52159	1.85009	0.415599	0.458361	0.670354	0.309642	0.089162	0.566159	0.896314	53482	42	chrX	protein_coding	OCRL, inositol polyphosphate-5-phosphatase [Source:MGI Symbol;Acc:MGI:109589]
Calm1	NNN	15.2403	0.103751	-0.0581102	0.577639	-0.882281	-0.256296	0.682941	-0.594294	0.775429	0.661382	0.379125	N	N	N	2.41581	ENSMUSG00000001175	35712.7	-0.581079	-0.0044853	0.299533	-0.308453	0.492464	0.812553	0.709784	0.526563	3.51408e+08	FALSE	2.15477	0.322973	0.170562	-0.0870018	0.857102	0.393465	0.429365	0.655205	0.439431	0.0895303	0.492391	0.735872	10380	47.93	chr12	protein_coding	calmodulin 1 [Source:MGI Symbol;Acc:MGI:88251]
Agpat3	NNN	10.5559	-0.347596	-0.1344	1.48668	-0.686457	0.715419	0.225935	-1.58054	0.631947	0.638794	0.111121	N	N	N	3.20835	ENSMUSG00000001211	1356.56	-0.353366	0.00890778	0.0752285	-0.800331	0.668022	0.8133	0.818116	0.325128	680853	FALSE	0.231127	0.373939	-0.641578	-0.215602	2.03123	0.476962	0.47833	0.891527	0.426969	0.0902435	0.469128	0.93923	83312	50.47	chr10	protein_coding	1-acylglycerol-3-phosphate O-acyltransferase 3 [Source:MGI Symbol;Acc:MGI:1336186]
Slc26a3	NNN	6.22208	-0.0390528	-0.574093	-0.762948	0.830816	1.03971	1.35276	0.4274	0.778041	0.448225	0.301453	N	N	N	3.65069	ENSMUSG00000001225	139.375	0.49647	0.0150467	0.667553	0.205757	0.547084	0.814041	0.44036	0.554235	9066.78	FALSE	0.161883	0.357947	-0.0672882	-0.80885	-1.17276	0.413263	0.51199	0.740287	0.450833	0.0913818	0.689627	0.75539	83047	42.02	chr12	protein_coding	solute carrier family 26, member 3 [Source:MGI Symbol;Acc:MGI:107181]
Sema6b	NNN	6.26582	0.0763258	-0.228908	1.07251	0.791312	-0.549737	-1.75016	0.567064	0.731637	0.546164	0.2095	N	N	N	3.65827	ENSMUSG00000001227	117.771	0.217948	-0.00292021	-0.352827	0.139586	0.710636	0.814776	0.593933	0.531928	14947	FALSE	0.44661	0.591851	0.24539	-0.547668	2.37096	0.512495	0.63186	1.22671	0.470386	0.0899772	0.648189	0.897804	17259	56.44	chr17	protein_coding	sema domain, transmembrane domain (TM), and cytoplasmic domain, (semaphorin) 6B [Source:MGI Symbol;Acc:MGI:1202889]
Dpp9	NNN	9.85121	-0.204066	-1.35566	2.15952	0.441764	-0.6657	1.15423	-2.12767	0.751197	0.0976563	0.0229005	N	N	N	4.38937	ENSMUSG00000001229	851.354	0.25283	-0.0116965	0.590638	-1.4336	0.804079	0.816228	0.497616	0.150239	188230	FALSE	0.524771	0.322749	-0.341258	-1.59481	2.53481	0.407012	0.529958	0.788855	0.362123	0.0904748	0.611222	0.997246	32099	54.17	chr17	protein_coding	dipeptidylpeptidase 9 [Source:MGI Symbol;Acc:MGI:2443967]
Lsr	NNN	3.86569	0.296584	0.0889243	-0.245575	1.04788	-3.07478	-0.211075	4.49164	0.540244	0.55835	0.405673	N	N	N	8.82538	ENSMUSG00000001247	49.5405	0.0933816	-0.00465573	-0.00875501	0.408748	0.767863	0.817659	0.795934	0.419901	5288.73	FALSE	0.0118911	1.10026	2.4146	0.536056	-1.77225	0.67584	0.719415	0.98205	0.479392	0.0902639	0.556099	1.08986	15695	50.38	chr7	protein_coding	lipolysis stimulated lipoprotein receptor [Source:MGI Symbol;Acc:MGI:1927471]
Gramd1a	NNN	12.5835	-0.120128	-1.96303	1.727	0.0375788	-1.10103	2.02174	-2.50486	0.771299	0.011296	0.0587301	N	N	N	5.66521	ENSMUSG00000001248	4327.84	0.0229812	-0.0196169	1.53146	-1.82908	0.873956	0.818365	0.125013	0.0908831	5.17666e+06	FALSE	0.0432108	0.322587	-0.208567	-2.1728	2.12735	0.396967	0.53318	0.778163	0.333594	0.0925241	0.765863	1.04413	25770	52.22	chr7	protein_coding	GRAM domain containing 1A [Source:MGI Symbol;Acc:MGI:105490]
Hpn	NNN	5.5135	-0.194694	-0.247601	-0.304814	0.796169	-1.11783	1.38016	-1.59955	0.632981	0.508301	0.400137	N	N	N	4.89371	ENSMUSG00000001249	42.821	0.144716	-0.00360083	0.156982	-0.2591	0.750326	0.819067	0.724481	0.477497	1845.22	FALSE	0.131227	0.761229	-0.973075	-0.82575	-1.21434	0.586796	0.704291	0.934409	0.470635	0.0901108	0.570087	0.978326	16566	51.94	chr7	protein_coding	hepsin [Source:MGI Symbol;Acc:MGI:1196620]
Gabrg1	NNN	3.16389	0.342016	0.202291	-1.57107	-0.130288	1.6145	0.187758	2.4232	0.527821	0.528751	0.164743	N	N	N	4.35575	ENSMUSG00000001260	25.2081	-0.0203674	0.00437191	0.0189293	0.339278	0.82313	0.819762	0.799775	0.448411	888.997	FALSE	1.05322	0.841306	1.6311	0.74411	-4.46943	0.65872	0.694287	2.28753	0.452208	0.0901934	0.544814	1.01777	91571	35.86	chr5	protein_coding	gamma-aminobutyric acid (GABA) A receptor, subunit gamma 1 [Source:MGI Symbol;Acc:MGI:103156]
Ckb	NNN	11.514	0.283523	-1.85861	1.82145	0.163664	-0.804351	1.45734	-1.2545	0.729684	0.0152295	0.0437189	N	N	N	3.67985	ENSMUSG00000001270	2874.06	0.0942139	-0.0154972	0.920938	-0.738977	0.867494	0.820453	0.331408	0.355981	1.54161e+06	FALSE	0.422874	0.308551	0.440881	-2.05455	2.18153	0.399935	0.508566	0.745318	0.329318	0.0912455	0.690894	0.804582	2978	61.92	chr12	protein_coding	creatine kinase, brain [Source:MGI Symbol;Acc:MGI:88407]
Sp1	NNN	12.2532	-0.587284	-0.651235	0.562536	-0.802875	0.777324	0.916288	-1.77443	0.543186	0.461865	0.412387	N	N	N	4.27092	ENSMUSG00000001280	2955.82	-0.608814	0.0204784	0.563375	-1.33169	0.539331	0.821138	0.556035	0.15353	1.16506e+06	FALSE	0.744079	0.258135	-0.772765	-0.785526	0.739284	0.391994	0.392824	0.548172	0.358466	0.0924102	0.500427	0.787638	30262	42.07	chr15	protein_coding	trans-acting transcription factor 1 [Source:MGI Symbol;Acc:MGI:98372]
Itgb7	NNN	0.740971	0.339741	1.54677	-6.92417	4.17856	-1.64979	-3.19934	9.46563	0.515479	0.171242	0.0200709	N	N	N	18.4933	ENSMUSG00000001281	34.9862	0.61564	-0.00304141	-0.256876	6.88088	0.274444	0.821818	0.645312	0.0478055	2423.48	FALSE	0.0366526	0.977663	2.27703	3.54151	-8.57401	0.689141	2.06153	3.83263	1.43854	0.0901301	0.633144	4.96363	15950	49.54	chr15	protein_coding	integrin beta 7 [Source:MGI Symbol;Acc:MGI:96616]
Myg1	NNN	10.4023	-0.407072	-1.46449	1.84302	0.388234	0.100616	1.88098	-2.46846	0.558943	0.103108	0.0744314	N	N	N	4.83829	ENSMUSG00000001285	1234.28	0.165278	0.000877366	0.848054	-1.27815	0.811638	0.822493	0.34195	0.199596	434904	FALSE	0.386084	0.422585	-0.830125	-1.87464	2.52617	0.53616	0.721258	1.05503	0.397541	0.0897002	0.957513	1.24748	6431	49.42	chr15	protein_coding	melanocyte proliferating gene 1 [Source:MGI Symbol;Acc:MGI:1929864]
Rarg	NNN	8.29051	-0.094333	-0.172594	0.811825	1.23232	-0.138235	1.67408	-2.3077	0.774222	0.643402	0.290083	N	N	N	5.35234	ENSMUSG00000001288	722.552	0.935716	-0.00235638	1.07986	-1.58746	0.234338	0.823163	0.265202	0.125711	392845	FALSE	0.322394	0.331291	-0.167352	-0.252269	1.17671	0.401106	0.443551	0.704215	0.491912	0.0894471	0.77508	1.04421	22580	53.53	chr15	protein_coding	retinoic acid receptor, gamma [Source:MGI Symbol;Acc:MGI:97858]
Pfdn5	NNN	13.5561	-0.194846	-1.14687	0.827719	-0.016923	-0.140771	1.75615	-1.55479	0.755569	0.166265	0.286306	N	N	N	3.46863	ENSMUSG00000001289	10218.4	-0.00653791	-0.00259773	1.22929	-0.938905	0.875978	0.823828	0.208888	0.283241	1.7716e+07	FALSE	0.217687	0.317763	-0.326606	-1.38191	1.16785	0.401398	0.512976	0.682639	0.330703	0.0893992	0.750395	0.874148	5758	47.43	chr15	protein_coding	prefoldin 5 [Source:MGI Symbol;Acc:MGI:1928753]
Efnb2	NNN	9.26463	0.0354463	-0.342463	0.594632	-2.50931	1.62341	1.61914	-0.896248	0.744497	0.490236	0.32814	N	N	N	6.6481	ENSMUSG00000001300	523.223	-1.83013	0.00801181	0.302963	-0.221716	0.0564253	0.824488	0.63071	0.503421	333201	FALSE	0.540286	0.584831	0.0982328	-0.80237	1.54524	0.508359	0.659743	0.957315	1.0018	0.0904721	0.620231	0.91205	43809	45.21	chr8	protein_coding	ephrin B2 [Source:MGI Symbol;Acc:MGI:105097]
Rrp15	NNN	11.8064	-1.04219	0.168286	0.985084	-0.0331845	0.140163	-0.515495	-1.46402	0.196368	0.65818	0.230845	N	N	N	2.15286	ENSMUSG00000001305	2740.78	-0.0181734	0.00297172	-0.260638	-0.96786	0.878941	0.825143	0.767272	0.274674	1.90388e+06	FALSE	0.328452	0.284068	-1.2798	0.217999	1.27654	0.468436	0.392084	0.636379	0.310343	0.0892313	0.446079	0.803703	28381	45.2	chr1	protein_coding	ribosomal RNA processing 15 homolog (S. cerevisiae) [Source:MGI Symbol;Acc:MGI:1914473]
Rnd2	NNN	6.23797	0.258468	-0.29795	0.211913	0.725452	0.375631	0.382994	-0.235869	0.633978	0.520197	0.449808	N	N	N	1.71995	ENSMUSG00000001313	148.316	0.222638	0.00222553	0.0737748	-0.0615014	0.717054	0.825793	0.795415	0.55795	18532.9	FALSE	0.331561	0.55263	0.72017	-0.65396	0.554715	0.538602	0.628185	0.817592	0.461082	0.0899193	0.52045	0.87435	6855	54.98	chr11	protein_coding	Rho family GTPase 2 [Source:MGI Symbol;Acc:MGI:1338755]
Srr	NNN	10.4102	-0.0792012	-0.779962	0.936179	-0.4388	0.164495	0.932223	-1.8028	0.789727	0.370368	0.250622	N	N	N	3.33832	ENSMUSG00000001323	1050.42	-0.291056	0.00401866	0.560512	-1.33629	0.827517	0.826438	0.552046	0.154603	122908	FALSE	0.0905633	0.265051	-0.124361	-0.932726	1.16885	0.347781	0.410786	0.592901	0.322818	0.0891466	0.51109	0.808939	19590	43.41	chr11	protein_coding	serine racemase [Source:MGI Symbol;Acc:MGI:1351636]
Sync	NNN	9.9057	-0.290541	-1.85907	0.114555	0.150198	0.03239	1.57136	0.140912	0.629274	0.054792	0.487967	N	N	N	1.89486	ENSMUSG00000001333	642.378	0.0568224	0.000207277	0.481551	0.051523	0.847897	0.827078	0.517657	0.567157	120503	FALSE	0.106327	0.463665	-0.685068	-2.30783	0.254316	0.52236	0.813578	0.749562	0.394239	0.0897689	0.701922	0.831478	20943	47.2	chr4	protein_coding	syncoilin [Source:MGI Symbol;Acc:MGI:1916078]
Acp5	NNN	3.21788	0.359969	0.0569506	0.140273	0.569419	-0.617891	-1.9645	3.038	0.487002	0.5695	0.43435	N	N	N	6.1898	ENSMUSG00000001348	89.2776	0.0488982	-0.000877611	-0.107722	0.256115	0.795477	0.828345	0.744526	0.470277	40377	FALSE	0.0244883	1.12327	2.94077	0.35289	0.940682	0.734502	0.718807	0.960593	0.470366	0.0900825	0.571988	1.021	8985	52.33	chr9	protein_coding	acid phosphatase 5, tartrate resistant [Source:MGI Symbol;Acc:MGI:87883]
Cnn1	NNN	5.19971	0.13842	-0.0225869	-0.00465272	-1.51583	1.75337	-0.920402	1.48239	0.637698	0.565019	0.460084	N	N	N	5.67199	ENSMUSG00000001349	126.442	-0.059734	0.00114794	-0.0251465	0.0545853	0.777755	0.828972	0.78221	0.527666	45034.3	TRUE	3.29741	1.67628	2.56643	-0.265502	-0.0974684	0.619266	0.7562	0.985205	0.486094	0.090131	0.566668	1.00195	10415	51.99	chr9	protein_coding	calponin 1 [Source:MGI Symbol;Acc:MGI:104979]
Fbxo9	NNN	10.1149	-0.204679	-0.973239	1.91249	0.730392	0.00928949	1.11912	-2.62366	0.787187	0.252627	0.0137259	N	N	N	4.48247	ENSMUSG00000001366	1378.19	0.592581	0.000218708	0.842161	-2.33096	0.612004	0.829594	0.396036	0.0118853	247496	FALSE	0.30143	0.222208	-0.271922	-1.08637	2.09701	0.311765	0.3517	0.529414	0.307802	0.0885345	0.476218	0.703781	27567	44	chr9	protein_coding	f-box protein 9 [Source:MGI Symbol;Acc:MGI:1918788]
Vps50	NNN	11.2593	-0.386331	-0.856187	1.70805	-0.475139	-0.0835157	0.884539	-1.66712	0.692113	0.321092	0.0432876	N	N	N	3.11032	ENSMUSG00000001376	1767	-0.315696	-0.00216519	0.516743	-1.20944	0.807419	0.830211	0.583173	0.188817	580699	FALSE	0.468343	0.267944	-0.546854	-1.01682	1.98293	0.379758	0.418773	0.639743	0.329139	0.0890652	0.502879	0.800794	105150	39.55	chr6	protein_coding	VPS50 EARP/GARPII complex subunit [Source:MGI Symbol;Acc:MGI:1920538]
Hars	NNN	11.6181	-0.413572	-0.517102	0.783123	-0.0665087	-0.443775	0.43659	-0.88528	0.621818	0.50177	0.301215	N	N	N	1.83215	ENSMUSG00000001380	2262.63	-0.0341495	-0.00790562	0.18555	-0.478896	0.873297	0.830824	0.794742	0.457569	866657	FALSE	0.610578	0.319355	-0.65178	-0.697218	1.11486	0.440734	0.462443	0.679245	0.332094	0.0898542	0.458413	0.761944	16678	44.1	chr18	protein_coding	histidyl-tRNA synthetase [Source:MGI Symbol;Acc:MGI:108087]
Zmat2	NNN	11.8564	-0.839984	-0.327353	1.57247	-0.440688	-0.269476	0.27534	-1.7087	0.340168	0.648047	0.0503942	N	N	N	2.6942	ENSMUSG00000001383	2500.51	-0.316162	-0.00858782	0.156457	-1.33675	0.838507	0.831433	0.827586	0.14506	1.47607e+06	FALSE	0.400335	0.236851	-1.00741	-0.398122	1.78924	0.378656	0.346817	0.560752	0.299014	0.0893029	0.387205	0.723846	5791	45.66	chr18	protein_coding	zinc finger, matrin type 2 [Source:MGI Symbol;Acc:MGI:1913742]
Smg5	NNN	9.63216	-0.0510533	-0.551928	0.656447	-0.370479	0.130738	0.705784	-1.06551	0.788898	0.506546	0.361207	N	N	N	2.27251	ENSMUSG00000001415	661.189	-0.229139	0.0027941	0.364897	-0.657248	0.84378	0.832637	0.686426	0.39673	36049.9	FALSE	0.0725312	0.284079	-0.0815232	-0.695683	0.888604	0.36246	0.422203	0.602992	0.329179	0.089218	0.477593	0.741686	26079	49.12	chr3	protein_coding	Smg-5 homolog, nonsense mediated mRNA decay factor (C. elegans) [Source:MGI Symbol;Acc:MGI:2447364]
Cct3	NNN	14.4203	-0.741539	-0.811434	1.30509	-0.520715	-0.34287	0.296802	-1.23821	0.38501	0.339603	0.127538	N	N	N	2.3986	ENSMUSG00000001416	11935.5	-0.326095	-0.00726193	0.136199	-0.765071	0.771191	0.833232	0.819995	0.349118	3.85739e+07	FALSE	1.12479	0.292772	-0.995873	-1.00051	1.63634	0.460568	0.453411	0.681794	0.353597	0.0896254	0.431443	0.780144	24652	43.27	chr3	protein_coding	chaperonin containing Tcp1, subunit 3 (gamma) [Source:MGI Symbol;Acc:MGI:104708]
Glmp	NNN	10.9418	0.419919	-1.09286	1.39143	0.41407	-0.581532	1.06381	-1.24195	0.655403	0.183695	0.105388	N	N	N	3.30136	ENSMUSG00000001418	2550.65	0.260722	-0.0128752	0.616595	-0.784123	0.827848	0.833824	0.500435	0.343102	1.19097e+06	FALSE	0.253661	0.28662	0.601484	-1.28302	1.70903	0.397389	0.459332	0.672752	0.336325	0.0904951	0.562737	0.771251	6291	51.68	chr3	protein_coding	glycosylated lysosomal membrane protein [Source:MGI Symbol;Acc:MGI:1913318]
Mef2d	NNN	11.4886	-0.52339	-1.27084	1.48365	-0.13119	0.289964	1.54504	-2.33222	0.597606	0.100816	0.0748136	N	N	N	4.29842	ENSMUSG00000001419	2160.59	-0.0829591	0.00759389	1.1988	-1.90897	0.878424	0.834411	0.199808	0.0546665	613031	FALSE	0.0416097	0.256695	-0.69884	-1.42265	1.74088	0.383151	0.413855	0.606489	0.293505	0.0894133	0.581206	0.81816	29715	52.66	chr3	protein_coding	myocyte enhancer factor 2D [Source:MGI Symbol;Acc:MGI:99533]
Tmem79	NNN	3.72646	0.189056	-0.385553	0.767731	1.05034	-2.32414	0.605908	-1.48422	0.63311	0.427515	0.267924	N	N	N	5.46461	ENSMUSG00000001420	24.6397	0.14508	-0.00558812	0.0495904	-0.182699	0.736415	0.834994	0.782168	0.498931	687.875	FALSE	0.36598	0.906938	1.08508	-1.69176	3.46833	0.590744	0.816556	1.28624	0.484065	0.0903034	0.552537	0.975849	7494	51.49	chr3	protein_coding	transmembrane protein 79 [Source:MGI Symbol;Acc:MGI:1919163]
Snd1	NNN	10.9566	-0.0228803	-1.1334	0.179087	0.503954	-0.398786	1.50005	-0.402474	0.790466	0.165804	0.507088	N	N	N	2.80527	ENSMUSG00000001424	2091.5	0.323921	-0.00872343	1.04999	-0.230013	0.779506	0.835573	0.271131	0.566229	830115	FALSE	0.18533	0.287297	-0.0380091	-1.32381	0.259528	0.364356	0.461894	0.566848	0.348101	0.0897756	0.653315	0.679651	460024	43.79	chr6	protein_coding	staphylococcal nuclease and tudor domain containing 1 [Source:MGI Symbol;Acc:MGI:1929266]
Col18a1	NNN	11.0494	-0.328283	-2.16431	1.14861	-0.0294068	0.0246247	1.65436	-0.824384	0.692999	0.00329151	0.173429	N	N	N	2.53277	ENSMUSG00000001435	1463.24	-0.0140431	0.000359884	1.13823	-0.453996	0.876385	0.836148	0.238433	0.471292	393062	FALSE	0.0973676	0.309551	-0.519816	-2.34735	1.51504	0.414811	0.510831	0.709013	0.326027	0.089309	0.723649	0.744028	114371	50.81	chr10	protein_coding	collagen, type XVIII, alpha 1 [Source:MGI Symbol;Acc:MGI:88451]
Slc19a1	NNN	9.51684	-0.242849	-0.331076	0.430763	0.368384	0.789777	1.23034	-1.26243	0.583832	0.454491	0.357712	N	N	N	3.65093	ENSMUSG00000001436	642.379	0.0552023	0.00172974	0.102493	-0.151842	0.803564	0.836719	0.753408	0.509469	260340	TRUE	0.258807	0.878234	-1.62078	-1.42596	2.14875	0.634076	0.780527	1.02721	0.45862	0.0900694	0.561997	0.968847	28762	52.38	chr10	protein_coding	solute carrier family 19 (folate transporter), member 1 [Source:MGI Symbol;Acc:MGI:103182]
Kpnb1	NNN	12.5422	-0.593468	-1.26717	-0.107476	-0.0982817	-0.436315	1.27983	0.435548	0.473826	0.126198	0.506938	N	N	N	2.24997	ENSMUSG00000001440	3563.05	-0.0498925	-0.0073045	0.676733	0.224272	0.869808	0.837286	0.442097	0.555817	3.77345e+06	FALSE	0.443849	0.329162	-0.89647	-1.51553	-0.164401	0.490019	0.537437	0.617124	0.338224	0.0898271	0.65907	0.731724	28168	44.11	chr11	protein_coding	karyopherin (importin) beta 1 [Source:MGI Symbol;Acc:MGI:107532]
Npepps	NNN	11.6196	-0.0697865	-1.24515	0.17757	0.104147	-0.117599	1.33224	-0.760253	0.772879	0.141403	0.495505	N	N	N	2.31424	ENSMUSG00000001441	2507.4	0.0532912	-0.00174814	0.636531	-0.362182	0.864874	0.837849	0.453739	0.492185	1.03351e+06	FALSE	0.415355	0.354905	-0.133089	-1.53635	0.300222	0.415339	0.582199	0.651218	0.351628	0.0895268	0.683785	0.783336	74797	41.18	chr11	protein_coding	aminopeptidase puromycin sensitive [Source:MGI Symbol;Acc:MGI:1101358]
Mrpl10	NNN	10.5263	-0.177895	-1.27055	1.22965	0.193419	-0.531669	1.46913	-1.06097	0.772712	0.110271	0.144363	N	N	N	3.25519	ENSMUSG00000001445	1317.85	0.120138	-0.0122706	1.03823	-0.663246	0.869891	0.838408	0.275781	0.395267	216802	FALSE	0.214159	0.280328	-0.271695	-1.45144	1.53123	0.367671	0.454377	0.649142	0.313031	0.0903274	0.634339	0.735029	7654	48.68	chr11	protein_coding	mitochondrial ribosomal protein L10 [Source:MGI Symbol;Acc:MGI:1333801]
Cyp51	NNN	12.0162	-0.113519	-0.574304	1.43017	0.064624	-1.08909	-0.547966	-0.284716	0.771945	0.463676	0.108514	N	N	N	1.9864	ENSMUSG00000001467	3306.01	0.0358513	-0.0189962	-0.237716	-0.143734	0.872138	0.838963	0.757128	0.571609	4.18689e+06	FALSE	0.380727	0.325193	-0.196506	-0.772878	1.83802	0.398351	0.476153	0.767131	0.335453	0.0923388	0.472291	0.72009	23602	42.39	chr5	protein_coding	cytochrome P450, family 51 [Source:MGI Symbol;Acc:MGI:106040]
Tcf25	NNN	13.1243	-0.244628	-0.569924	1.08215	0.00214149	-0.288929	0.653932	-1.15032	0.774607	0.537465	0.187694	N	N	N	2.09532	ENSMUSG00000001472	7781.74	0.0029756	-0.00898727	0.39778	-0.821503	0.882129	0.839515	0.701533	0.339435	4.74924e+06	FALSE	0.464738	0.239799	-0.335112	-0.677482	1.29589	0.33347	0.362708	0.549287	0.278533	0.0893911	0.433513	0.674835	30083	50.22	chr8	protein_coding	transcription factor 25 (basic helix-loop-helix) [Source:MGI Symbol;Acc:MGI:1914105]
Tubb6	NNN	15.0765	-0.214198	-0.327736	0.623456	-1.67917	0.524878	0.502865	-1.15886	0.751788	0.611793	0.364001	N	N	N	3.86577	ENSMUSG00000001473	19812.3	-1.45429	0.00929978	0.220013	-0.661375	0.0456248	0.840062	0.774499	0.386665	1.5157e+08	FALSE	0.13258	0.313625	-0.35375	-0.452583	0.902945	0.400537	0.436579	0.64696	0.467283	0.0900548	0.462496	0.794705	12033	48.34	chr18	protein_coding	tubulin, beta 6 class V [Source:MGI Symbol;Acc:MGI:1915201]
Def8	NNN	8.86163	0.320424	-1.27483	-0.21096	0.871852	-0.209541	1.42612	-0.0633189	0.706108	0.119291	0.499627	N	N	N	2.57084	ENSMUSG00000001482	656.709	0.60419	-0.0040017	0.888926	-0.0324081	0.488434	0.840606	0.342429	0.58221	110266	FALSE	0.0962442	0.308054	0.495596	-1.49614	-0.313347	0.404595	0.50703	0.598715	0.422859	0.0894167	0.685177	0.696147	39744	49.55	chr8	protein_coding	differentially expressed in FDCP 8 [Source:MGI Symbol;Acc:MGI:1346331]
Meox1	NNN	5.43088	0.172254	0.0232227	0.298785	-1.01531	-2.36291	-2.67506	4.13084	0.626397	0.575818	0.387434	N	N	N	10.1841	ENSMUSG00000001493	157.991	-0.0785481	-0.0028739	-0.126114	0.292579	0.774147	0.841147	0.730906	0.455984	168058	TRUE	0.453819	1.22299	1.76603	0.186817	2.52284	0.614174	0.728857	1.02597	0.480535	0.0901622	0.580593	1.0445	16865	51.14	chr11	protein_coding	mesenchyme homeobox 1 [Source:MGI Symbol;Acc:MGI:103220]
Pax9	NNN	3.97267	0.128704	0.481826	-0.797354	-1.28265	3.07701	-0.551443	1.61543	0.68636	0.41022	0.266612	N	N	N	6.52653	ENSMUSG00000001497	33.1792	-0.247743	0.00966774	-0.068336	0.296117	0.64839	0.841683	0.782055	0.468649	1323.32	FALSE	0.061505	0.726567	0.550532	1.25756	-2.45619	0.548004	0.753036	1.16549	0.519909	0.0908099	0.541755	0.974624	21056	43.49	chr12	protein_coding	paired box 9 [Source:MGI Symbol;Acc:MGI:97493]
Irx2	NNN	2.13839	0.416533	1.27911	-0.167993	-0.588671	-0.607442	1.27949	-0.666313	0.45391	0.197016	0.431491	N	N	N	3.14192	ENSMUSG00000001504	46.3926	-0.0595098	-0.00114099	0.0908209	-0.0756331	0.792113	0.842216	0.756726	0.531114	3343.59	FALSE	0.148261	1.03422	2.57651	3.36036	-0.95641	0.76055	1.87424	0.942112	0.469153	0.0900712	0.563947	0.967284	5379	54.25	chr13	protein_coding	Iroquois homeobox 2 [Source:MGI Symbol;Acc:MGI:1197526]
Col1a1	NNN	9.77752	0.300376	-1.72512	1.32951	-0.0621304	-1.30236	0.748103	1.23607	0.60188	0.0927497	0.163893	N	N	N	3.34867	ENSMUSG00000001506	1071.27	-0.0156095	-0.00780491	0.143675	0.343748	0.846261	0.842746	0.752723	0.463298	1.76353e+06	FALSE	0.625545	0.555128	0.827718	-2.4025	2.53408	0.555015	1.03434	1.29971	0.414942	0.0903836	0.537307	0.930307	16819	53.92	chr11	protein_coding	collagen, type I, alpha 1 [Source:MGI Symbol;Acc:MGI:88467]
Itga3	NNN	8.48509	-0.249609	-1.79344	-3.60781	-0.238399	1.32591	1.96277	4.91417	0.659998	0.0622165	0.00954269	N	N	N	8.44125	ENSMUSG00000001507	318.814	-0.0864681	0.0109222	0.742123	3.75927	0.839961	0.843272	0.375131	0.0236803	66248.5	FALSE	0.180603	0.461392	-0.582784	-2.24065	-4.40037	0.507269	0.81351	1.37838	0.396826	0.0907864	0.955938	1.77871	32328	50.82	chr11	protein_coding	integrin alpha 3 [Source:MGI Symbol;Acc:MGI:96602]
Sgca	NNN	10.9965	0.377777	-0.558246	0.432659	0.75244	-0.725844	1.32199	-1.27073	0.661144	0.480939	0.437327	N	N	N	4.07101	ENSMUSG00000001508	3075.3	0.487122	-0.0134213	0.764717	-0.739269	0.589278	0.843794	0.402272	0.354732	2.00425e+06	FALSE	0.420731	0.314365	0.581949	-0.741142	0.644176	0.419279	0.460847	0.624101	0.408929	0.090785	0.66273	0.814967	13537	50.93	chr11	protein_coding	sarcoglycan, alpha (dystrophin-associated glycoprotein) [Source:MGI Symbol;Acc:MGI:894698]
Foxm1	NNN	8.53328	-0.513449	-0.432754	0.944258	-0.42822	-0.0642596	-1.67863	1.84795	0.386578	0.418271	0.235009	N	N	N	4.01906	ENSMUSG00000001517	176.137	-0.0747414	-0.000254306	-0.207594	0.31859	0.801932	0.844313	0.691299	0.458623	27186.4	FALSE	0.250958	0.750419	-2.29867	-1.37406	3.05458	0.858212	0.789584	1.36226	0.450713	0.0900013	0.587751	0.991672	13180	50.28	chr6	protein_coding	forkhead box M1 [Source:MGI Symbol;Acc:MGI:1347487]
Itfg2	NNN	10.2225	-0.227761	-0.646203	0.739923	0.448778	-0.343688	0.668074	-0.842864	0.76049	0.447385	0.329146	N	N	N	2.3034	ENSMUSG00000001518	1159.65	0.287957	-0.00775389	0.344537	-0.509253	0.813535	0.844829	0.702888	0.459568	147528	FALSE	0.124208	0.282739	-0.346978	-0.80597	0.98184	0.374643	0.427033	0.608657	0.337568	0.0896161	0.469839	0.710779	15488	47.25	chr6	protein_coding	integrin alpha FG-GAP repeat containing 2 [Source:MGI Symbol;Acc:MGI:1915450]
Nrip2	NNN	8.75629	0.334341	-2.03043	-0.098976	-1.54891	-0.956905	2.73887	1.14555	0.555586	0.0848011	0.468311	N	N	N	6.39023	ENSMUSG00000001520	268.326	-0.401553	-0.00409656	0.461116	0.241196	0.494019	0.845341	0.49924	0.490128	172569	FALSE	0.260735	0.658365	1.13933	-2.93774	-0.312178	0.608555	1.34829	0.854678	0.626353	0.0900939	0.796937	0.941728	17132	50.09	chr6	protein_coding	nuclear receptor interacting protein 2 [Source:MGI Symbol;Acc:MGI:1891884]
Tulp3	NNN	10.5411	-0.203678	-0.862665	0.112477	0.434986	0.22375	1.02486	-1.16431	0.785137	0.330074	0.516147	N	N	N	2.8479	ENSMUSG00000001521	1470.92	0.330904	0.00724365	0.726043	-0.852837	0.836004	0.845849	0.465044	0.328166	369490	FALSE	0.0275916	0.231339	-0.275255	-0.981856	0.146831	0.321351	0.363289	0.480833	0.295386	0.0890891	0.48323	0.658946	34691	46.91	chr6	protein_coding	tubby-like protein 3 [Source:MGI Symbol;Acc:MGI:1329045]
Gtf2h4	NNN	9.10742	-0.803556	-1.60185	1.93905	0.312528	0.651895	0.956288	-1.82029	0.335832	0.0394424	0.0321711	N	N	N	3.741	ENSMUSG00000001524	435.12	0.190826	0.0127823	0.503156	-1.22945	0.850772	0.846355	0.569454	0.189888	39087.9	FALSE	0.691739	0.297507	-1.07352	-1.79825	2.27753	0.478689	0.492012	0.728512	0.332552	0.0906048	0.54149	0.892674	6010	52.46	chr17	protein_coding	general transcription factor II H, polypeptide 4 [Source:MGI Symbol;Acc:MGI:1338799]
Tubb5	NNN	13.1684	-0.703194	-2.54363	1.61077	0.384746	-0.875934	2.45443	-1.03262	0.420236	0.000114067	0.0620209	N	N	N	4.74772	ENSMUSG00000001525	6618.16	0.242394	-0.0198208	2.14923	-0.631357	0.837635	0.846857	0.0181417	0.408668	1.68856e+07	FALSE	0.0677849	0.285279	-0.942307	-2.68388	1.92649	0.444577	0.464645	0.680498	0.332326	0.0923497	0.644882	0.738331	4386	51.62	chr17	protein_coding	tubulin, beta 5 class I [Source:MGI Symbol;Acc:MGI:107812]
Jup	NNN	12.2984	0.0216885	-1.31104	2.35185	0.174157	-0.0127507	1.71166	-3.06093	0.780802	0.120346	0.0198332	N	N	N	4.9595	ENSMUSG00000001552	5731.42	0.0896635	-0.000325507	1.0165	-2.31226	0.859091	0.847851	0.292863	0.0544033	1.11926e+07	FALSE	1.04843	0.352894	0.0318399	-1.60054	2.78726	0.41115	0.581576	0.870876	0.353527	0.0894979	0.830927	1.17909	28806	52.25	chr11	protein_coding	junction plakoglobin [Source:MGI Symbol;Acc:MGI:96650]
Fkbp10	NNN	11.0648	0.0859978	-2.44767	1.10543	0.0989469	-0.595473	1.95955	-1.15393	0.758806	0.0063615	0.195504	N	N	N	3.8079	ENSMUSG00000001555	1657.74	0.0440306	-0.00642525	0.992736	-0.473189	0.85744	0.848344	0.300687	0.436631	946602	FALSE	0.344455	0.413599	0.175124	-2.75285	1.75288	0.447609	0.700925	0.916991	0.376184	0.0900034	1.01519	0.873874	9128	52.02	chr11	protein_coding	FK506 binding protein 10 [Source:MGI Symbol;Acc:MGI:104769]
Nom1	NNN	10.8781	0.0220634	-0.0866168	0.838312	0.309222	-0.630591	-0.151994	-1.91986	0.791773	0.668088	0.290152	N	N	N	3.01167	ENSMUSG00000001569	1919.59	0.196353	-0.0150837	-0.0766645	-1.41694	0.856439	0.848833	0.82939	0.139639	812113	FALSE	0.191202	0.275864	0.0306437	-0.101799	1.09369	0.354295	0.38236	0.605069	0.318227	0.0909163	0.41172	0.848983	23180	44.93	chr5	protein_coding	nucleolar protein with MIF4G domain 1 [Source:MGI Symbol;Acc:MGI:1861749]
Ergic1	NNN	11.9773	-0.839699	-1.27144	1.01882	0.0643511	-1.04283	0.809296	0.502488	0.327981	0.102912	0.217498	N	N	N	2.41897	ENSMUSG00000001576	2524.29	0.0424207	-0.0286036	0.475023	0.317579	0.880154	0.849319	0.621339	0.554351	1.64517e+06	FALSE	0.269129	0.261063	-1.04233	-1.42689	1.26714	0.418186	0.421124	0.591795	0.29503	0.0956829	0.481425	0.648491	95446	50.43	chr17	protein_coding	endoplasmic reticulum-golgi intermediate compartment (ERGIC) 1 [Source:MGI Symbol;Acc:MGI:1914708]
Tnk1	NNN	3.62171	0.148231	0.314691	-1.099	1.3801	0.943589	-0.657921	2.63125	0.675827	0.489773	0.207475	N	N	N	5.61286	ENSMUSG00000001583	41.5706	0.298896	0.00353725	-0.0851293	0.520494	0.597783	0.849802	0.775279	0.391885	2134.01	FALSE	0.0464436	0.730966	0.640264	0.894018	-3.09236	0.552027	0.689309	1.42451	0.547667	0.09009	0.541387	1.07625	7726	52.86	chr11	protein_coding	tyrosine kinase, non-receptor, 1 [Source:MGI Symbol;Acc:MGI:1930958]
Tcea3	NNN	7.9404	-0.186955	-0.509516	1.70955	1.4961	-0.535467	0.824498	-2.50431	0.752773	0.498072	0.0633716	N	N	N	5.36038	ENSMUSG00000001604	424.525	1.23198	-0.00918885	0.363623	-1.79678	0.106949	0.850282	0.65812	0.097793	61056.5	FALSE	1.05132	0.332003	-0.331654	-0.703628	2.13146	0.412585	0.477223	0.800766	0.4963	0.0900862	0.521519	1.06828	27170	49.96	chr4	protein_coding	transcription elongation factor A (SII), 3 [Source:MGI Symbol;Acc:MGI:1196908]
Csn3	NNN	2.55021	0.523917	1.31762	-0.929863	1.41548	0.184147	-2.04816	2.3741	0.41166	0.16462	0.239295	N	N	N	6.02189	ENSMUSG00000001622	29.0723	0.340133	0.00104764	-0.36093	0.573251	0.56096	0.850759	0.582423	0.377995	543.387	FALSE	0.134654	0.721162	1.66879	2.25732	-2.38723	0.740315	1.07778	1.18099	0.567143	0.0899607	0.667025	1.07192	7087	34.15	chr5	protein_coding	casein kappa [Source:MGI Symbol;Acc:MGI:107461]
Ifrd1	NNN	16.6693	-0.559229	-0.413159	0.863969	-1.68229	0.334996	1.1526	-2.51473	0.494603	0.552315	0.269483	N	N	N	5.68462	ENSMUSG00000001627	52166.8	-1.41563	0.00505339	0.548239	-1.76786	0.0581796	0.851233	0.516801	0.103767	1.33059e+09	FALSE	0.371853	0.337743	-0.875374	-0.588828	1.25855	0.493598	0.47162	0.724073	0.50859	0.0896588	0.613074	1.09287	46938	41.54	chr12	protein_coding	interferon-related developmental regulator 1 [Source:MGI Symbol;Acc:MGI:1316717]
Stk38l	NNN	10.2945	0.145741	-1.05388	-0.0186726	0.0213092	-0.038245	1.57668	-0.211319	0.771327	0.205969	0.513722	N	N	N	1.84755	ENSMUSG00000001630	1260.28	0.0135616	-0.000771945	1.05743	-0.111294	0.876618	0.851703	0.27083	0.577719	286349	FALSE	0.188197	0.308576	0.23297	-1.27359	-0.024446	0.385385	0.493889	0.590384	0.325437	0.0893035	0.711312	0.69839	53818	42.34	chr6	protein_coding	serine/threonine kinase 38 like [Source:MGI Symbol;Acc:MGI:1922250]
Brpf1	NNN	11.6192	-0.131218	-1.63747	1.2391	-1.01122	-0.200159	1.56958	-1.28776	0.781615	0.0276274	0.141595	N	N	N	4.06873	ENSMUSG00000001632	1763.06	-0.783794	-0.00465952	1.15236	-0.834906	0.357358	0.852171	0.226081	0.325946	851458	FALSE	0.153956	0.279462	-0.202589	-1.80668	1.53985	0.362996	0.456812	0.647657	0.403287	0.0892879	0.640407	0.767455	17724	48.33	chr6	protein_coding	bromodomain and PHD finger containing, 1 [Source:MGI Symbol;Acc:MGI:1926033]
Akr1b3	NNN	14.9174	-0.679881	-1.26558	1.34775	0.145138	-0.0831746	1.05647	-1.3484	0.39943	0.130333	0.129891	N	N	N	2.63318	ENSMUSG00000001642	21509.9	0.0768823	-0.00138524	0.474192	-0.720601	0.863297	0.852636	0.565318	0.356155	1.01751e+08	FALSE	1.23052	0.342603	-1.02551	-1.53778	1.80457	0.526751	0.560896	0.801029	0.347111	0.089472	0.582818	0.859818	15045	49.81	chr6	protein_coding	aldo-keto reductase family 1, member B3 (aldose reductase) [Source:MGI Symbol;Acc:MGI:1353494]
Hoxc11	NNN	6.91943	-0.121166	-0.674022	0.446629	2.50515	-0.668476	2.02457	-1.97444	0.727872	0.350821	0.383218	N	N	N	7.17263	ENSMUSG00000001656	405.114	2.0928	-0.00503999	0.634877	-0.692475	0.0174827	0.853098	0.417731	0.346458	184616	FALSE	0.0713088	0.497832	-0.329004	-1.19931	1.00129	0.493612	0.70594	0.834441	0.768895	0.0900188	0.889522	1.04972	3282	57.1	chr15	protein_coding	homeobox C11 [Source:MGI Symbol;Acc:MGI:96193]
Hoxc8	NNN	7.5462	0.13925	-0.699788	-1.25454	1.8824	-0.870991	1.52973	0.862252	0.725132	0.34244	0.168993	N	N	N	5.14538	ENSMUSG00000001657	384.439	1.31736	-0.00670321	0.419968	0.274985	0.118861	0.853557	0.555016	0.495435	89912.6	FALSE	0.158128	0.489105	0.353775	-1.2046	-2.18389	0.487026	0.703318	1.11072	0.807784	0.0901683	0.667167	0.877684	3505	50.16	chr15	protein_coding	homeobox C8 [Source:MGI Symbol;Acc:MGI:96198]
Hoxc6	NNN	6.81161	-0.323416	0.107997	0.154199	1.29463	-0.25785	0.766491	-1.92051	0.620176	0.63358	0.485328	N	N	N	4.23948	ENSMUSG00000001661	192.714	0.781558	-0.00264	0.232269	-0.848565	0.295387	0.854013	0.718446	0.30463	38403.2	FALSE	0.0478569	0.426772	-0.686799	0.170132	0.315345	0.510451	0.513531	0.729444	0.632916	0.0897505	0.527316	1.04921	13625	49.24	chr15	protein_coding	homeobox C6 [Source:MGI Symbol;Acc:MGI:96197]
Gstt1	NNN	11.9409	-0.290879	-0.574489	0.506403	0.60381	-1.06248	1.32209	-0.737817	0.722437	0.476785	0.41213	N	N	N	3.72619	ENSMUSG00000001663	4186.46	0.379943	-0.0210806	0.796101	-0.410775	0.706718	0.854467	0.390605	0.490823	6.22163e+06	FALSE	0.951199	0.305325	-0.459298	-0.749812	0.732827	0.404555	0.4508	0.619517	0.375996	0.0929192	0.652751	0.728831	14772	46.62	chr10	protein_coding	glutathione S-transferase, theta 1 [Source:MGI Symbol;Acc:MGI:107379]
Gstt3	NNN	9.26707	-1.40559	0.392965	0.421564	1.25421	-0.407797	0.908166	-1.16697	0.0892044	0.572517	0.431932	N	N	N	3.73715	ENSMUSG00000001665	1157.61	0.949581	-0.00654294	0.404979	-0.62299	0.225729	0.854917	0.623315	0.395797	1.84483e+06	FALSE	0.10138	0.335231	-1.71896	0.544291	0.658871	0.576984	0.458293	0.653416	0.500633	0.0897747	0.542211	0.820487	7300	49.12	chr10	protein_coding	glutathione S-transferase, theta 3 [Source:MGI Symbol;Acc:MGI:2143526]
Ddt	NNN	10.9194	-0.374147	-0.200703	0.358577	0.499207	-0.424828	0.611316	-0.48158	0.639516	0.637192	0.457546	N	N	N	2.01693	ENSMUSG00000001666	2012.06	0.279234	-0.00691384	0.253748	-0.240137	0.773492	0.855365	0.738365	0.549271	803922	FALSE	0.360194	0.334118	-0.617961	-0.291577	0.561925	0.447512	0.446984	0.642873	0.376268	0.0898034	0.485786	0.7396	2185	53.32	chr10	protein_coding	D-dopachrome tautomerase [Source:MGI Symbol;Acc:MGI:1298381]
Ddx18	NNN	10.6873	-0.547279	0.0451898	0.683687	0.50783	0.29524	-0.419401	-0.68873	0.505773	0.66059	0.336143	N	N	N	1.9112	ENSMUSG00000001674	1718.01	0.283714	0.00459244	-0.172336	-0.347958	0.7686	0.85581	0.796966	0.505663	401938	FALSE	0.743735	0.33515	-0.852786	0.0619474	1.02006	0.488082	0.439319	0.690319	0.378178	0.0896106	0.463191	0.757149	14155	46.3	chr1	protein_coding	DEAD (Asp-Glu-Ala-Asp) box polypeptide 18 [Source:MGI Symbol;Acc:MGI:1914192]
Ubl3	NNN	12.3958	-0.120055	-0.886874	0.910959	0.15398	0.00915486	1.40712	-1.25656	0.791212	0.310257	0.26466	N	N	N	2.82682	ENSMUSG00000001687	5627.03	0.106821	0.000189112	1.10049	-0.913762	0.879244	0.856252	0.238937	0.299772	3.49943e+06	FALSE	0.276332	0.238745	-0.167808	-1.01495	1.11071	0.324096	0.374992	0.537097	0.280835	0.0887495	0.532502	0.684394	48155	42.33	chr5	protein_coding	ubiquitin-like 3 [Source:MGI Symbol;Acc:MGI:1344373]
Gramd3	NNN	10.0085	-0.65586	-0.875323	-0.323674	-0.358542	0.706577	0.731726	0.593353	0.394551	0.286894	0.450707	N	N	N	2.3902	ENSMUSG00000001700	599.647	-0.163532	0.00836715	0.254575	0.25905	0.82804	0.856692	0.714445	0.524387	86492.8	FALSE	0.103801	0.38452	-1.08782	-1.20867	-0.558981	0.581752	0.598175	0.699169	0.380159	0.0901969	0.517307	0.795158	103456	43.58	chr18	protein_coding	GRAM domain containing 3 [Source:MGI Symbol;Acc:MGI:1914815]
Eef1e1	NNN	11.2808	-1.13354	0.248499	1.0425	-0.799135	-0.800446	-1.22289	-0.136397	0.154256	0.650191	0.207704	N	N	N	2.95887	ENSMUSG00000001707	1446.52	-0.587919	-0.019791	-0.82119	-0.0803454	0.543101	0.857129	0.390403	0.582907	1.30526e+06	FALSE	0.42805	0.271172	-1.34563	0.315687	1.31165	0.448871	0.380796	0.614836	0.373446	0.0922317	0.572855	0.648365	14852	44.24	chr13	protein_coding	eukaryotic translation elongation factor 1 epsilon 1 [Source:MGI Symbol;Acc:MGI:1913393]
Akt1	NNN	10.7388	-0.569922	-1.84694	2.14562	0.150371	-0.00127851	1.71312	-1.49038	0.529343	0.0112622	0.0161474	N	N	N	3.35514	ENSMUSG00000001729	1395.09	0.0925877	-0.000143112	1.29668	-0.982518	0.872505	0.857563	0.175728	0.269548	345214	FALSE	0.0509214	0.285373	-0.79528	-2.01602	2.44111	0.4276	0.468561	0.692385	0.314326	0.0891621	0.661085	0.810397	21064	57.7	chr12	protein_coding	thymoma viral proto-oncogene 1 [Source:MGI Symbol;Acc:MGI:87986]
Cldn15	NNN	6.96484	-0.0545145	-0.344393	1.06005	0.13924	1.418	1.05725	-2.14828	0.731728	0.479329	0.213003	N	N	N	4.76277	ENSMUSG00000001739	223.803	0.0362676	0.0060133	0.167139	-0.492422	0.833142	0.857995	0.727446	0.405935	70704.8	FALSE	0.195141	0.634469	-0.222124	-0.89414	2.60677	0.524496	0.688358	1.29659	0.430297	0.0902646	0.558742	1.03361	9243	51.6	chr5	protein_coding	claudin 15 [Source:MGI Symbol;Acc:MGI:1913103]
Il16	NNN	5.95909	0.326661	0.343917	0.743663	-0.262346	1.37196	0.246688	-2.59933	0.564863	0.487595	0.28219	N	N	N	4.48033	ENSMUSG00000001741	240.035	-0.0573786	0.00545788	0.0350445	-0.594561	0.824482	0.858424	0.803798	0.369953	90528.8	FALSE	0.15699	0.63793	1.05563	0.820937	2.034	0.597302	0.666584	1.07672	0.433332	0.0902098	0.529052	1.09405	102902	45.12	chr7	protein_coding	interleukin 16 [Source:MGI Symbol;Acc:MGI:1270855]
Tcirg1	NNN	11.6965	0.288838	-0.50717	0.16595	0.226719	-0.084201	1.19684	-1.78215	0.766571	0.584811	0.514315	N	N	N	3.28992	ENSMUSG00000001750	3832.26	0.157808	-0.00268674	0.878172	-1.40591	0.874924	0.85885	0.364225	0.127632	2.32871e+06	FALSE	0.204021	0.238513	0.385172	-0.606035	0.218099	0.332087	0.357797	0.492562	0.284076	0.0887963	0.51696	0.733155	11084	53.89	chr19	protein_coding	T cell, immune regulator 1, ATPase, H+ transporting, lysosomal V0 protein A3 [Source:MGI Symbol;Acc:MGI:1350931]
Naglu	NNN	8.52138	-0.0360102	-1.73916	0.225972	0.677449	-0.263005	2.49926	-0.0381495	0.743962	0.099304	0.44007	N	N	N	3.47787	ENSMUSG00000001751	429.342	0.189852	-0.00147701	0.575095	-0.00449995	0.738674	0.859274	0.435638	0.565111	72177.5	FALSE	0.0631022	0.582508	-0.127701	-2.49616	0.642604	0.50952	1.11546	0.840494	0.45683	0.0899208	0.90869	0.887109	7661	53.06	chr11	protein_coding	alpha-N-acetylglucosaminidase (Sanfilippo disease IIIB) [Source:MGI Symbol;Acc:MGI:1351641]
Coasy	NNN	8.95507	0.0739052	-1.09019	-0.357247	1.17472	-1.17706	1.64097	1.50801	0.740865	0.208355	0.405876	N	N	N	5.50077	ENSMUSG00000001755	651.039	0.42843	-0.00754125	0.377216	0.446031	0.506227	0.859695	0.578788	0.430325	149025	FALSE	0.284855	0.535595	0.205645	-1.77733	-0.868042	0.496304	0.902671	0.835726	0.577701	0.0903288	0.657554	0.95767	4055	55.44	chr11	protein_coding	Coenzyme A synthase [Source:MGI Symbol;Acc:MGI:1918993]
Smo	NNN	10.5853	-0.0067189	-2.39165	0.681531	0.564853	-0.656182	2.3426	-1.15641	0.787375	0.00114061	0.341011	N	N	N	4.72004	ENSMUSG00000001761	1396.72	0.338208	-0.0118092	1.92969	-0.647747	0.732269	0.860114	0.0493386	0.390214	510971	FALSE	0.175459	0.318611	-0.0153195	-2.57472	0.990079	0.388093	0.526611	0.665588	0.378228	0.0904751	0.742608	0.800975	25863	48.36	chr6	protein_coding	smoothened, frizzled class receptor [Source:MGI Symbol;Acc:MGI:108075]
Tspan33	NNN	6.30602	0.0568882	-0.0894079	-0.129379	0.108605	0.85837	0.278447	-0.280592	0.7546	0.626815	0.484438	N	N	N	1.52601	ENSMUSG00000001763	99.8924	0.0395213	0.00678495	0.0625901	-0.09508	0.850369	0.86053	0.809509	0.558869	3023.64	FALSE	0.276022	0.475142	0.146106	-0.178671	-0.277094	0.473202	0.547341	0.755445	0.395883	0.0901787	0.501449	0.838673	24338	48.29	chr6	protein_coding	tetraspanin 33 [Source:MGI Symbol;Acc:MGI:1919012]
Crnkl1	NNN	10.961	-0.501614	-0.466084	1.1041	-0.0876612	-0.228482	0.25865	-1.35243	0.622396	0.595103	0.179723	N	N	N	1.92723	ENSMUSG00000001767	1479.98	-0.0560894	-0.00647079	0.138831	-0.963704	0.880416	0.860944	0.826827	0.277799	310218	FALSE	0.0508411	0.251571	-0.6657	-0.570116	1.34098	0.37394	0.372955	0.576811	0.288427	0.0892109	0.398933	0.723615	17536	43.23	chr2	protein_coding	crooked neck pre-mRNA splicing factor 1 [Source:MGI Symbol;Acc:MGI:1914127]
Rin2	NNN	9.69811	0.668574	-0.0595027	0.607428	0.615043	-0.267649	1.2206	-2.8157	0.393584	0.647488	0.349657	N	N	N	4.91899	ENSMUSG00000001768	1776.11	0.298787	-0.00324501	0.466648	-1.82859	0.711882	0.861356	0.549679	0.113255	1.56713e+06	FALSE	0.0712621	0.391575	1.08096	-0.102602	1.03397	0.563993	0.488169	0.757315	0.420424	0.0896975	0.627937	1.29756	212402	44.91	chr2	protein_coding	Ras and Rab interactor 2 [Source:MGI Symbol;Acc:MGI:1921280]
Chordc1	NNN	11.6905	-0.901879	-0.188957	1.32984	-0.562042	0.771732	0.103718	-1.82979	0.287717	0.666946	0.104591	N	N	N	3.26728	ENSMUSG00000001774	2329.38	-0.413636	0.0237286	0.0563335	-1.44792	0.763115	0.861765	0.832941	0.118956	882084	FALSE	0.223931	0.239541	-1.07325	-0.234068	1.55189	0.385658	0.344669	0.559994	0.313671	0.093388	0.381574	0.740149	25318	37.71	chr9	protein_coding	cysteine and histidine-rich domain (CHORD)-containing, zinc-binding protein 1 [Source:MGI Symbol;Acc:MGI:1914167]
Rtcb	NNN	12.4394	-0.47748	-0.901951	0.783129	0.299927	-0.165131	1.07987	-1.09112	0.563495	0.282166	0.299616	N	N	N	2.63604	ENSMUSG00000001783	4591.69	0.164162	-0.00281815	0.521245	-0.586605	0.847502	0.862171	0.539404	0.412978	3.97051e+06	FALSE	0.22924	0.32911	-0.753468	-1.148	1.1368	0.464905	0.515803	0.696267	0.350147	0.0894621	0.588929	0.801241	19187	43.68	chr10	protein_coding	RNA 2',3'-cyclic phosphate and 5'-OH ligase [Source:MGI Symbol;Acc:MGI:106379]
[truncated: 16,247 more rows]

## Sheet: Up reversible
gene_name	EAN	intercept	lfc_engraf	lfc_age	lfc_niche	intercept_batch	engraf_batch	age_batch	niche_batch	svalue_engraf	svalue_age	svalue_niche	keep_engraf	keep_age	keep_niche	total_batch	gene_id	baseMean	lfc_intercept_batch	lfc_engraf_batch	lfc_age_batch	lfc_niche_batch	svalue_intercept_batch	svalue_engraf_batch	svalue_age_batch	svalue_niche_batch	baseVar	dispOutlier	maxCooks	SE_intercept	engraf	age	niche	lfc_se_engraf	lfc_se_age	lfc_se_niche	lfc_se_intercept_batch	lfc_se_engraf_batch	lfc_se_age_batch	lfc_se_niche_batch	gene_len	perc_gene_gc	seqnames	gene_biotype	description
[truncated: 108 more rows]

[truncated: 3 more sheets: Up irreversible, Down reversible, Down irreversible]
