# Supplementary material for: Transcriptional reprogramming of skeletal muscle stem cells by the niche environment
Source: Nat Commun. 2023 Feb 1;14:535. doi: 10.1038/s41467-023-36265-x (PMC9892560; doi:10.1038/s41467-023-36265-x)
Supplement: Supplementary file 6 — Supplementary Dataset 3 [file 41467_2023_36265_MOESM6_ESM.xlsx]

## Sheet: leg_engraftment_moderated_lfc_1
LFC>1, s-value<0.15, LFCbatch<0.05
gene_name	EAN	intercept	lfc_engraf	lfc_age	lfc_niche	intercept_batch	engraf_batch	age_batch	niche_batch	svalue_engraf	svalue_age	svalue_niche	keep_engraf	keep_age	keep_niche	total_batch	gene_id	baseMean	lfc_intercept_batch	lfc_engraf_batch	lfc_age_batch	lfc_niche_batch	svalue_intercept_batch	svalue_engraf_batch	svalue_age_batch	svalue_niche_batch	baseVar	dispOutlier	maxCooks	SE_intercept	engraf	age	niche	lfc_se_engraf	lfc_se_age	lfc_se_niche	lfc_se_intercept_batch	lfc_se_engraf_batch	lfc_se_age_batch	lfc_se_niche_batch	gene_len	perc_gene_gc	seqnames	gene_biotype	description
Uhrf1	DDN	9.64412	-2.62536	-3.2102	-0.12132	-0.356348	1.38887	0.00716681	4.62383	0.0278271	0.0072795	0.463791	D	D	N	6.37622	ENSMUSG00000001228	280.469	-0.0858298	0.00636702	-0.00485445	2.21395	0.813615	0.815505	0.812292	0.146932	149713	FALSE	0.0176334	0.612235	-3.30937	-3.7628	-0.388424	1.18347	1.10701	0.853646	0.433297	0.0902889	0.52521	2.6591	20166	52.44	chr17	protein_coding	ubiquitin-like, containing PHD and RING finger domains, 1 [Source:MGI Symbol;Acc:MGI:1338889]
Cdt1	DDN	9.95659	-2.21593	-1.55308	3.36629	-0.158441	1.45653	0.950751	-3.48899	0.0165703	0.0844771	0.00419045	D	D	N	6.05471	ENSMUSG00000006585	527.856	-0.0597054	0.0138802	0.29276	-2.42992	0.853305	0.951489	0.672958	0.0700878	134798	FALSE	0.0500689	0.421386	-2.59157	-1.95694	3.88268	0.739167	0.722114	1.05897	0.380249	0.0913373	0.552924	1.47477	5540	55.42	chr8	protein_coding	chromatin licensing and DNA replication factor 1 [Source:MGI Symbol;Acc:MGI:1914427]
E2f3	DDN	9.47648	-1.8904	-2.26542	3.32884	0.0691271	1.4966	1.83554	-4.04262	0.0426918	0.0137201	0.00511206	D	D	N	7.44387	ENSMUSG00000016477	418.713	0.0325806	0.0138323	0.766366	-3.0849	0.857499	0.969649	0.370775	0.0313737	71690.1	FALSE	0.0606367	0.427291	-2.32383	-2.61657	3.86789	0.766186	0.734141	1.07948	0.380552	0.0913398	0.90841	1.48535	79489	45.73	chr13	protein_coding	E2F transcription factor 3 [Source:MGI Symbol;Acc:MGI:1096340]
Etaa1	DDN	8.27073	-2.46457	-1.76402	5.72	-0.0575901	2.6435	1.6208	-7.22517	0.0318878	0.0942111	0.00020738	D	D	N	11.5471	ENSMUSG00000016984	203.372	-0.00730033	0.0123647	0.301946	-6.16468	0.845948	0.970303	0.632047	0.00139293	30907.9	FALSE	0.317109	0.577279	-3.16513	-2.53298	6.39548	1.12756	1.10655	1.46053	0.41904	0.0912406	0.618036	1.95214	15120	36.47	chr11	protein_coding	Ewing tumor-associated antigen 1 [Source:MGI Symbol;Acc:MGI:1915395]
Hmmr	DDN	10.3709	-2.3241	-1.4753	0.516569	-0.914913	2.11155	-0.716103	0.0541424	0.0230427	0.119027	0.360459	D	D	N	3.79671	ENSMUSG00000020330	444.902	-0.341011	0.014282	-0.174927	0.0225645	0.611266	0.978514	0.744043	0.568274	301208	FALSE	0.0110676	0.494378	-2.81904	-2.03582	1.13497	0.89849	0.873185	0.85292	0.498287	0.0915751	0.529535	0.848943	32028	40.73	chr11	protein_coding	hyaluronan mediated motility receptor (RHAMM) [Source:MGI Symbol;Acc:MGI:104667]
Tac4	DDN	8.44955	-8.25975	-4.45126	0.721317	0.0159594	0.272606	2.06794	2.33053	8.91829e-07	0.000142082	0.27358	D	D	N	4.68704	ENSMUSG00000020872	111.56	0.0091798	0.000407668	0.378544	0.291453	0.844284	0.981005	0.566075	0.461451	27066.4	FALSE	0.0580508	0.593064	-8.91217	-4.89277	4.8927	1.60802	1.0588	1.35853	0.421882	0.0900545	0.685644	1.01532	7737	50.41	chr11	protein_coding	tachykinin 4 [Source:MGI Symbol;Acc:MGI:1931130]
Aurkb	DDN	8.24938	-4.46092	-4.93322	-0.0966824	0.142253	3.00662	1.33603	2.15362	0.00315379	0.00484449	0.436291	D	D	N	6.63852	ENSMUSG00000020897	108.528	0.0264729	0.00742487	0.107209	0.292126	0.824382	0.981135	0.749388	0.457411	28031.2	FALSE	0.0599469	0.783273	-5.23159	-5.92465	0.892307	1.52367	1.81758	0.998822	0.447748	0.0905152	0.564319	1.03648	6018	49.07	chr11	protein_coding	aurora kinase B [Source:MGI Symbol;Acc:MGI:107168]
Ssr1	DDN	14.4978	-1.12718	-1.82688	1.05066	-0.624573	-0.20648	1.36582	-0.496551	0.144773	0.00331124	0.199751	D	D	N	2.69342	ENSMUSG00000021427	10589.6	-0.484884	-0.00728042	1.09285	-0.342783	0.719358	0.982853	0.239608	0.564618	4.07377e+07	FALSE	0.345565	0.224874	-1.27251	-1.93094	1.23784	0.36557	0.362864	0.515395	0.303785	0.0889851	0.498496	0.588199	27613	44.01	chr13	protein_coding	signal sequence receptor, alpha [Source:MGI Symbol;Acc:MGI:105082]
Mxd3	DDN	9.13843	-2.43814	-2.38387	0.922709	0.126275	-1.76733	-1.19031	1.16171	0.0332367	0.0342492	0.240613	D	D	N	4.24563	ENSMUSG00000021485	195.012	0.0350328	-0.00939826	-0.226895	0.288514	0.838885	0.983003	0.692936	0.479358	92687.2	FALSE	0.0751757	0.58195	-3.05996	-2.98104	2.1796	1.1218	1.08185	1.14107	0.421129	0.090646	0.57105	0.931481	4656	54.9	chr13	protein_coding	Max dimerization protein 3 [Source:MGI Symbol;Acc:MGI:104987]
Shcbp1	DDN	10.7784	-1.45197	-2.52411	0.604549	-1.04115	0.486485	0.983455	0.797489	0.0824081	0.000995103	0.360646	D	D	N	3.30858	ENSMUSG00000022322	598.447	-0.692612	0.00712414	0.424934	0.399638	0.386511	0.985152	0.601249	0.480888	379040	FALSE	0.24356	0.344705	-1.7672	-2.72319	0.940401	0.592558	0.56954	0.696772	0.490406	0.0899019	0.562779	0.780279	43592	38.72	chr8	protein_coding	Shc SH2-domain binding protein 1 [Source:MGI Symbol;Acc:MGI:1338802]
Dgkg	DDN	10.4093	-1.73523	-3.08022	1.08642	-0.76804	1.05525	0.914215	0.299663	0.0805903	0.00208106	0.203935	D	D	N	3.03716	ENSMUSG00000022861	461.628	-0.272643	0.00741151	0.213598	0.0999905	0.683011	0.986362	0.713311	0.55495	213493	FALSE	0.43401	0.49487	-2.3441	-3.45573	2.02865	0.942861	0.851888	1.07395	0.464171	0.090293	0.547365	0.852984	188761	45.93	chr16	protein_coding	diacylglycerol kinase, gamma [Source:MGI Symbol;Acc:MGI:105060]
Poc1a	DDN	7.94994	-2.27178	-2.0402	3.15768	0.656935	1.38644	0.602241	-4.20694	0.0310052	0.0498189	0.019258	D	D	N	6.85255	ENSMUSG00000023345	145.376	0.225482	0.0103142	0.123861	-2.66887	0.724758	0.986925	0.770765	0.0839654	21539.2	FALSE	0.0520225	0.51489	-2.84325	-2.59981	3.99005	0.967758	0.94277	1.37448	0.450576	0.0907558	0.524191	1.96616	69461	50.93	chr9	protein_coding	POC1 centriolar protein A [Source:MGI Symbol;Acc:MGI:1917485]
Cdca3	DDN	10.2025	-6.25046	-2.46975	-0.386362	-0.186003	3.18461	-1.0556	6.27518	9.81777e-06	0.0713112	0.365148	D	D	N	10.7014	ENSMUSG00000023505	356.628	-0.0321071	0.00845619	-0.119616	1.12249	0.823808	0.986979	0.750222	0.244211	334824	FALSE	0.0196453	0.759993	-6.72575	-3.51116	-1.98013	1.33846	1.65838	1.04551	0.445974	0.0906496	0.555576	1.92438	4155	50.16	chr6	protein_coding	cell division cycle associated 3 [Source:MGI Symbol;Acc:MGI:1315198]
Ndc80	DDN	9.91062	-1.45036	-2.66703	0.39822	-0.481063	-0.0729675	0.682481	1.83662	0.110008	0.00443506	0.407092	D	D	N	3.07313	ENSMUSG00000024056	348.679	-0.187241	-0.000711087	0.194648	0.759343	0.785051	0.987352	0.738607	0.331441	151364	FALSE	0.118856	0.445192	-1.98493	-2.99922	0.802834	0.821537	0.761609	0.77829	0.412645	0.0897422	0.524005	1.02625	30758	41.67	chr17	protein_coding	NDC80 kinetochore complex component [Source:MGI Symbol;Acc:MGI:1914302]
Tk1	DDN	9.698	-2.18843	-1.36404	2.22721	0.121738	1.20272	0.843035	-2.66223	0.0166977	0.122861	0.0393769	D	D	N	4.82972	ENSMUSG00000025574	462.418	0.0543213	0.0119622	0.262556	-1.50115	0.855154	0.989359	0.698364	0.161417	119259	FALSE	0.0194612	0.414494	-2.55231	-1.76537	2.85174	0.724875	0.700673	1.05116	0.37713	0.0908979	0.536038	1.31373	10567	52.54	chr11	protein_coding	thymidine kinase 1 [Source:MGI Symbol;Acc:MGI:98763]
Chrnd	DDN	9.95929	-3.20995	-4.94561	-0.603315	-0.283594	1.14918	-0.907049	7.46086	0.0117393	6.87998e-05	0.309298	D	D	N	9.80068	ENSMUSG00000026251	293.613	-0.0644533	0.00482778	-0.127412	5.75169	0.819538	0.990004	0.752361	0.0429567	250871	FALSE	0.0134968	0.65204	-3.84355	-5.36046	-2.76981	1.22228	1.14008	1.14293	0.436322	0.0901645	0.548092	3.82234	9464	50.61	chr1	protein_coding	cholinergic receptor, nicotinic, delta polypeptide [Source:MGI Symbol;Acc:MGI:87893]
Nuf2	DDN	10.8268	-3.58288	-3.87174	1.02109	-0.885575	1.04054	0.647904	0.406647	0.00348612	0.00152937	0.220576	D	D	N	2.98067	ENSMUSG00000026683	456.793	-0.21057	0.00437393	0.0945539	0.0964068	0.706601	0.990419	0.773531	0.541407	662392	FALSE	0.0207341	0.635562	-4.16361	-4.39548	2.59537	1.15094	1.12246	1.28118	0.478757	0.0901179	0.538399	0.910671	33531	42.47	chr1	protein_coding	NUF2, NDC80 kinetochore complex component [Source:MGI Symbol;Acc:MGI:1914227]
Depdc1a	DDN	9.43876	-3.67224	-6.62831	0.29938	-1.09213	0.36216	1.91393	3.43756	0.016073	7.53629e-06	0.389521	D	D	N	6.80578	ENSMUSG00000028175	155.305	-0.178031	0.000933448	0.182328	0.442382	0.714713	0.991626	0.702265	0.413067	88695.2	FALSE	0.0292492	0.791818	-4.62036	-7.18507	2.05513	1.60527	1.42433	1.00751	0.489756	0.0900275	0.586997	1.0801	34523	34.69	chr3	protein_coding	DEP domain containing 1a [Source:MGI Symbol;Acc:MGI:1923381]
Ncbp1	DDN	11.3598	-1.47559	-1.25074	1.05311	-0.34986	0.928381	0.946868	-1.21772	0.0802509	0.138377	0.208086	D	D	N	3.44283	ENSMUSG00000028330	1384.93	-0.174024	0.0129304	0.391376	-0.614103	0.835322	0.991728	0.624091	0.394987	514298	FALSE	0.113943	0.35297	-1.80529	-1.54016	1.51852	0.609208	0.578999	0.785671	0.365728	0.0909105	0.553519	0.844752	33791	43.4	chr4	protein_coding	nuclear cap binding protein subunit 1 [Source:MGI Symbol;Acc:MGI:1891840]
Cenpa	DDN	11.6595	-2.69199	-2.57359	1.39387	-0.406061	-0.392865	-0.582335	1.81599	0.0127777	0.0161484	0.15333	D	D	N	3.19725	ENSMUSG00000029177	1007.71	-0.121473	-0.00260756	-0.130141	0.57096	0.80675	0.992342	0.766532	0.386123	1.81398e+06	FALSE	0.109581	0.530731	-3.19459	-3.06113	2.50602	0.957039	0.942373	1.26929	0.423175	0.0899102	0.525822	1.01064	8054	46.83	chr5	protein_coding	centromere protein A [Source:MGI Symbol;Acc:MGI:88375]
Ppef2	DDN	7.87386	-1.75618	-1.32246	1.18572	0.807862	0.96228	0.891946	-1.03575	0.064008	0.136986	0.178642	D	D	N	3.69784	ENSMUSG00000029410	190.583	0.375261	0.00872627	0.266592	-0.38776	0.608558	0.992474	0.690404	0.463012	16563.2	FALSE	0.284219	0.432271	-2.23394	-1.76037	1.95214	0.801152	0.733076	0.99745	0.47552	0.0903744	0.545176	0.869922	29600	45.88	chr5	protein_coding	protein phosphatase, EF hand calcium-binding domain 2 [Source:MGI Symbol;Acc:MGI:1342304]
Ino80b	DDN	8.58239	-1.24663	-1.4336	2.32378	0.884096	0.643746	1.06726	-2.62851	0.117249	0.0685739	0.01015	D	D	N	5.22362	ENSMUSG00000030034	369.769	0.649788	0.011776	0.610598	-2.10307	0.465534	0.992777	0.50343	0.0489922	39485.1	FALSE	0.230031	0.289169	-1.48862	-1.62556	2.62783	0.489004	0.4755	0.709548	0.402726	0.0903477	0.565226	0.940164	3667	52.63	chr6	protein_coding	INO80 complex subunit B [Source:MGI Symbol;Acc:MGI:1917270]
Ret	DDN	10.6351	-2.71612	-3.22052	0.283726	0.519036	-0.162412	1.27501	2.08205	0.00499617	0.000678853	0.439311	D	D	N	4.03851	ENSMUSG00000030110	734.011	0.197321	-0.00140257	0.356865	0.828613	0.769161	0.992825	0.610887	0.308467	675523	FALSE	0.250948	0.465349	-3.09697	-3.53579	0.623972	0.812191	0.788962	0.780546	0.423309	0.0897878	0.610705	1.09451	45974	49.53	chr6	protein_coding	ret proto-oncogene [Source:MGI Symbol;Acc:MGI:97902]
Oaf	DDN	10.1627	-2.26126	-1.55211	0.00462105	-0.0519123	0.410289	1.08766	2.02011	0.0629829	0.137582	0.487721	D	D	N	3.56997	ENSMUSG00000032014	477.763	-0.009122	0.00176977	0.168703	0.470234	0.840726	0.993673	0.726082	0.414012	205499	FALSE	1.07885	0.634143	-3.11045	-2.49583	0.028709	1.32574	1.26355	0.844177	0.429012	0.0899742	0.559673	1.02091	18677	52.32	chr9	protein_coding	out at first homolog [Source:MGI Symbol;Acc:MGI:94852]
Ephb1	DDN	10.0062	-1.2786	-3.18123	2.88589	0.339892	0.667877	2.22046	-2.73236	0.114252	2.43633e-06	0.00241681	D	D	N	5.96059	ENSMUSG00000032537	657.88	0.197229	0.0117575	1.78931	-2.10561	0.842331	0.99389	0.0667614	0.0588471	173130	FALSE	0.857826	0.313106	-1.55762	-3.33264	3.20997	0.531428	0.520122	0.775049	0.345084	0.0904881	0.739745	1.0346	432566	46	chr9	protein_coding	Eph receptor B1 [Source:MGI Symbol;Acc:MGI:1096337]
Podxl2	DDN	9.96027	-1.73306	-3.02743	2.22484	-0.193256	0.786278	2.30637	-2.76277	0.0718493	0.001542	0.0512344	D	D	N	6.04867	ENSMUSG00000033152	440.311	-0.0685829	0.00731934	1.09089	-1.29816	0.844797	0.99404	0.27234	0.20182	135808	FALSE	0.124333	0.464443	-2.2722	-3.36811	3.02079	0.861875	0.793208	1.20959	0.39567	0.0902308	1.26695	1.37836	32487	51	chr6	protein_coding	podocalyxin-like 2 [Source:MGI Symbol;Acc:MGI:2442488]
Parpbp	DDN	8.08277	-6.56309	-5.80255	-0.0117066	-0.514065	6.86932	3.36855	-0.901598	0.00016089	0.000562544	0.452525	D	D	N	11.6535	ENSMUSG00000035365	104.111	-0.0631525	0.00953301	0.266265	0.0965234	0.798625	0.994481	0.634306	0.515688	17424.7	FALSE	0.0524933	0.876479	-7.39346	-6.59003	3.88614	1.76373	1.67292	1.01307	0.460069	0.0908795	0.645267	1.00507	55510	39.62	chr10	protein_coding	PARP1 binding protein [Source:MGI Symbol;Acc:MGI:1922567]
Melk	DDN	8.71906	-3.63245	-5.26312	-0.217495	-0.672569	3.33178	2.37489	2.20426	0.0108771	0.000148846	0.408766	D	D	N	8.58349	ENSMUSG00000035683	126.853	-0.121294	0.00926963	0.282168	0.348486	0.771478	0.994535	0.630513	0.440873	37178.1	FALSE	0.051452	0.737912	-4.41942	-5.79718	-0.517005	1.44616	1.31288	1.00022	0.460788	0.0907673	0.638981	1.04901	63800	43.61	chr4	protein_coding	maternal embryonic leucine zipper kinase [Source:MGI Symbol;Acc:MGI:106924]
Sapcd1	DDN	9.18045	-2.28268	-8.80896	-0.0606947	-0.461652	-0.687009	6.89363	0.180995	0.0880255	1.3245e-06	0.443947	D	D	N	8.22328	ENSMUSG00000036185	163.146	-0.0809122	-0.00237885	5.30816	0.153875	0.80009	0.994617	0.0145462	0.49963	50998.4	FALSE	2.79117	0.732929	-3.44838	-9.57278	1.82615	1.80764	1.79663	1.00329	0.44992	0.0900401	2.30376	1.00658	2058	55.83	chr17	protein_coding	suppressor APC domain containing 1 [Source:MGI Symbol;Acc:MGI:2388100]
Ska1	DDN	8.80701	-6.35898	-3.93202	-0.105202	-1.1834	2.76454	0.112552	4.67889	1.63247e-05	0.00688689	0.435116	D	D	N	8.73937	ENSMUSG00000036223	99.8564	-0.2113	0.00706609	0.013432	0.648546	0.683102	0.994625	0.803236	0.343496	36354.5	FALSE	0.562745	0.764482	-6.89467	-4.67117	0.744288	1.41664	1.44895	0.99558	0.503244	0.0904639	0.542097	1.2478	12520	45.82	chr18	protein_coding	spindle and kinetochore associated complex subunit 1 [Source:MGI Symbol;Acc:MGI:1913718]
Tacc3	DDN	11.1418	-2.39943	-1.82884	2.24602	-0.312727	0.737033	1.16757	-2.99864	0.0305631	0.0811317	0.0728258	D	D	N	5.21597	ENSMUSG00000037313	877.577	-0.082334	0.00397754	0.224423	-0.997702	0.824239	0.994808	0.695075	0.26353	896681	FALSE	0.075921	0.559509	-3.03316	-2.51185	3.39319	1.06182	1.0455	1.53352	0.422307	0.0900294	0.56896	1.34919	20868	47.92	chr5	protein_coding	transforming, acidic coiled-coil containing protein 3 [Source:MGI Symbol;Acc:MGI:1341163]
Cdkn3	DDN	9.63394	-6.88416	-3.2856	0.315862	-0.796369	1.209	1.49065	0.199556	1.05266e-05	0.030684	0.385134	D	D	N	3.69557	ENSMUSG00000037628	193.838	-0.119484	0.0027415	0.141435	0.0259613	0.765399	0.994864	0.731119	0.545284	107805	FALSE	0.0809098	0.814232	-7.49316	-4.32565	2.27242	1.50016	1.71033	1.01909	0.468629	0.0901047	0.570078	0.965116	11129	42.69	chr14	protein_coding	cyclin-dependent kinase inhibitor 3 [Source:MGI Symbol;Acc:MGI:1919641]
Cpa4	DDN	7.31874	-1.72119	-2.63097	-0.041249	0.671453	1.21423	1.6445	2.93078	0.120634	0.0301777	0.475508	D	D	N	6.46097	ENSMUSG00000039070	112.644	0.166962	0.00522925	0.264665	0.653625	0.750808	0.995131	0.656211	0.348906	12373.9	FALSE	0.0798881	0.627338	-2.77833	-3.34038	-0.150407	1.4878	1.21136	0.876715	0.457969	0.0901873	0.606854	1.15288	24050	45.7	chr6	protein_coding	carboxypeptidase A4 [Source:MGI Symbol;Acc:MGI:1919041]
Pclaf	DDN	11.1282	-2.89101	-1.82384	0.737208	-1.03808	1.36545	-0.393718	1.15842	0.00254265	0.058401	0.295864	D	D	N	3.95566	ENSMUSG00000040204	660.812	-0.457327	0.0109008	-0.104717	0.41876	0.511032	0.995299	0.79488	0.447897	961293	FALSE	0.00835603	0.462358	-3.25002	-2.27274	1.42334	0.798575	0.808952	0.890148	0.542323	0.0907902	0.50372	0.898503	13030	41.04	chr9	protein_coding	PCNA clamp associated factor [Source:MGI Symbol;Acc:MGI:1915276]
Sh3pxd2b	DDN	11.6977	-1.26372	-2.24213	3.21104	-0.425844	0.781876	1.83664	-3.92356	0.126925	0.00482285	0.00139701	D	D	N	6.96792	ENSMUSG00000040711	1739.88	-0.219315	0.0113145	1.19885	-3.33452	0.813229	0.995376	0.225907	0.00776538	1.04091e+06	FALSE	0.334626	0.345463	-1.60413	-2.46909	3.56665	0.592309	0.573921	0.847088	0.370439	0.0905512	0.834695	1.13925	80354	48.39	chr11	protein_coding	SH3 and PX domains 2B [Source:MGI Symbol;Acc:MGI:2442062]
Dlk1_ENSMUSG00000040856	DDN	9.58436	-5.52923	-2.90561	-0.473153	-0.334316	-0.0483773	0.390277	6.2345	8.35269e-06	0.0170063	0.343723	D	D	N	7.00747	ENSMUSG00000040856	218.318	-0.0803802	-9.48188e-05	0.0650272	3.07874	0.814795	0.9954	0.790694	0.156292	144578	FALSE	0.0409363	0.625369	-5.92767	-3.51262	-2.15861	1.15134	1.15762	1.07025	0.434599	0.0899617	0.531784	5.09542	10514	53.54	chr12	protein_coding	delta like non-canonical Notch ligand 1 [Source:MGI Symbol;Acc:MGI:94900]
Arhgap11a	DDN	8.39103	-1.76084	-3.22869	-0.843701	-0.58548	2.09037	1.3758	6.20799	0.126421	0.0123206	0.252931	D	D	N	10.2596	ENSMUSG00000041219	129.455	-0.127211	0.00784521	0.197755	2.02081	0.776092	0.995436	0.701219	0.201562	20735.2	FALSE	0.0656703	0.669985	-2.90613	-3.87936	-3.62008	1.69582	1.25802	1.34243	0.452933	0.0905111	0.578035	4.70144	17170	41.09	chr2	protein_coding	Rho GTPase activating protein 11A [Source:MGI Symbol;Acc:MGI:2444300]
Cacna2d4	DDN	9.50468	-3.83909	-2.22496	0.651027	0.222512	2.60463	0.169323	0.490418	1.28789e-05	0.0163336	0.32557	D	D	N	3.48689	ENSMUSG00000041460	335.728	0.0930219	0.0226846	0.0453851	0.184895	0.844524	0.995463	0.817393	0.53878	107551	FALSE	0.0604005	0.426403	-4.09419	-2.57315	1.25206	0.734037	0.735562	0.845195	0.385717	0.0941371	0.487156	0.828992	115882	48.73	chr6	protein_coding	calcium channel, voltage-dependent, alpha 2/delta subunit 4 [Source:MGI Symbol;Acc:MGI:2442632]
Ncapg2	DDN	10.8808	-2.17501	-1.45096	0.777498	-0.884254	0.410562	0.870206	-0.717864	0.00503665	0.0772231	0.300399	D	D	N	2.88289	ENSMUSG00000042029	672.686	-0.567779	0.00644763	0.385265	-0.362675	0.497753	0.995524	0.639613	0.499583	395202	FALSE	0.076093	0.331413	-2.42217	-1.69856	1.14194	0.55709	0.547027	0.704198	0.447297	0.0897721	0.532038	0.758351	58330	40.27	chr12	protein_coding	non-SMC condensin II complex, subunit G2 [Source:MGI Symbol;Acc:MGI:1923294]
Clspn	DDN	9.75059	-2.49276	-2.11155	1.22718	-0.925345	1.86638	0.915698	-0.809003	0.0145789	0.0335599	0.174995	D	D	N	4.51643	ENSMUSG00000042489	295.881	-0.353726	0.0130739	0.219514	-0.242054	0.600779	0.995575	0.710649	0.507753	103316	FALSE	0.0128312	0.487104	-2.95236	-2.58313	2.17805	0.87377	0.863174	1.11658	0.501165	0.0912796	0.547263	0.871412	36969	45.01	chr4	protein_coding	claspin [Source:MGI Symbol;Acc:MGI:2445153]
Hnrnpa1	DDN	14.911	-1.28879	-1.36649	0.919928	-0.332983	-0.357948	0.864543	-0.37507	0.095135	0.075007	0.25688	D	D	N	1.93054	ENSMUSG00000046434	15025	-0.213702	-0.00904782	0.503474	-0.226372	0.855033	0.995851	0.5936	0.571704	8.79396e+07	FALSE	0.0767901	0.267111	-1.48571	-1.52809	1.17127	0.441728	0.432372	0.595866	0.31371	0.0896701	0.49793	0.649954	6261	42.31	chr15	protein_coding	heterogeneous nuclear ribonucleoprotein A1 [Source:MGI Symbol;Acc:MGI:104820]
Wbp1l	DDN	11.2973	-1.26164	-2.33675	2.68893	-0.0173244	0.719007	1.82351	-2.74791	0.0768512	4.7315e-06	6.18172e-05	D	D	N	5.30775	ENSMUSG00000047731	1594.96	-0.0111711	0.0346661	1.64002	-2.51331	0.882631	0.995937	0.0337161	0.00299252	510477	FALSE	0.128263	0.200185	-1.37417	-2.41187	2.82268	0.325369	0.326212	0.481585	0.244689	0.0979956	0.44475	0.63583	58306	49.57	chr19	protein_coding	WW domain binding protein 1 like [Source:MGI Symbol;Acc:MGI:107577]
Lig1	DDN	10.7939	-2.40079	-1.5893	1.11395	-0.658946	0.552662	0.973617	-0.732715	0.0163809	0.0924843	0.197105	D	D	N	2.91794	ENSMUSG00000056394	641.237	-0.241262	0.00419918	0.24726	-0.235141	0.723305	0.99635	0.694009	0.512538	425512	FALSE	0.0281135	0.475886	-2.84503	-2.09813	1.98784	0.847491	0.837094	1.04664	0.443031	0.089945	0.554071	0.861551	34151	46.61	chr7	protein_coding	ligase I, DNA, ATP-dependent [Source:MGI Symbol;Acc:MGI:101789]
Nsd2	DDN	11.075	-1.432	-2.35465	2.58344	-0.568529	1.2248	1.55382	-2.6694	0.0901429	0.00327172	0.0119097	D	D	N	6.01655	ENSMUSG00000057406	1022.08	-0.29519	0.0165838	0.820245	-1.83139	0.739573	0.996387	0.363104	0.103018	413466	FALSE	0.082949	0.356809	-1.77642	-2.58895	3.01471	0.61719	0.594321	0.885788	0.39672	0.0918366	0.779431	1.17392	77251	41.2	chr5	protein_coding	nuclear receptor binding SET domain protein 2 [Source:MGI Symbol;Acc:MGI:1276574]
Nuggc	DDN	8.16334	-3.06617	-3.77775	0.292018	-0.086483	2.79896	2.81624	-0.658074	0.0212463	0.00445641	0.4023	D	D	N	6.35977	ENSMUSG00000061356	122.749	-0.0118125	0.00931792	0.41452	-0.100747	0.83633	0.99652	0.530322	0.532095	16193.3	FALSE	0.181487	0.682308	-3.87734	-4.43147	1.26765	1.36472	1.26926	0.939593	0.435865	0.0907447	0.750929	0.937832	49986	46.12	chr14	protein_coding	nuclear GTPase, germinal center associated [Source:MGI Symbol;Acc:MGI:2685446]
Cenpm	DDN	9.61001	-2.29505	-2.04144	-1.07284	-0.365153	0.362823	-0.730449	10.0415	0.101785	0.117708	0.213762	D	D	N	11.4999	ENSMUSG00000068101	249.445	-0.0645463	0.00127683	-0.0726115	8.9576	0.805676	0.996666	0.776321	0.0100209	129242	FALSE	0.0323167	0.779512	-3.56631	-3.28687	-4.77135	2.11906	1.893	1.68727	0.451953	0.090028	0.547265	4.06488	10970	49.85	chr15	protein_coding	centromere protein M [Source:MGI Symbol;Acc:MGI:1913820]
Mgam	DDN	10.6401	-3.54764	-6.01661	-0.144745	-1.27401	2.53765	3.27855	1.79161	0.00022665	3.77584e-11	0.463561	D	D	N	8.88181	ENSMUSG00000068587	396.987	-0.587494	0.0176234	2.46083	0.531916	0.393173	0.996678	0.054558	0.398802	448336	FALSE	0.00339656	0.483141	-3.87906	-6.2231	-0.397979	0.822047	0.799448	0.831794	0.640427	0.0924782	1.24313	1.00048	140293	39.7	chr6	protein_coding	maltase-glucoamylase [Source:MGI Symbol;Acc:MGI:1203495]
Ccnd1	DDN	13.1289	-1.78937	-3.24104	1.22886	0.691739	-1.6578	0.705971	1.85885	0.0329673	1.20017e-05	0.159026	D	D	N	4.91437	ENSMUSG00000070348	4435.03	0.381292	-0.0240081	0.269585	1.05874	0.651852	0.99671	0.71365	0.245819	2.57161e+07	FALSE	0.181087	0.358852	-2.09107	-3.42527	1.72343	0.615265	0.589256	0.825798	0.423809	0.094319	0.507876	0.99734	9995	53.37	chr7	protein_coding	cyclin D1 [Source:MGI Symbol;Acc:MGI:88313]
Purb	DDN	13.677	-1.26088	-1.33803	1.06487	-0.407668	-0.297881	0.766305	-0.917529	0.0897915	0.0669493	0.193391	D	D	N	2.38938	ENSMUSG00000094483	6266.58	-0.296993	-0.0102565	0.504327	-0.65648	0.851447	0.99705	0.632634	0.421931	1.60836e+07	FALSE	0.0122076	0.227586	-1.40464	-1.45555	1.25727	0.371527	0.365764	0.522073	0.287653	0.0894335	0.438237	0.626477	8319	42.05	chr11	protein_coding	purine rich element binding protein B [Source:MGI Symbol;Acc:MGI:1338779]
2700099C18Rik	DDN	8.66034	-2.87284	-2.82016	-2.57364	-0.55654	-1.13648	1.85985	6.50981	0.00145104	0.00167099	0.0916232	D	D	N	10.0627	ENSMUSG00000098090	128.121	-0.243609	-0.0106611	0.851259	5.44319	0.748955	0.997103	0.341234	0.0251607	25323.3	FALSE	0.0203078	0.418341	-3.16782	-3.09649	-4.41057	0.736129	0.719005	2.38912	0.417512	0.0906555	0.959596	2.92609	25033	40.95	chr17	transcribed_unprocessed_pseudogene	RIKEN cDNA 2700099C18 gene [Source:MGI Symbol;Acc:MGI:1924272]
Dlk1_ENSMUSG00000098411	DDN	9.58436	-5.52923	-2.90561	-0.473153	-0.334316	-0.0483773	0.390277	6.2345	9.07971e-06	0.0170439	0.343755	D	D	N	7.00747	ENSMUSG00000098411	218.318	-0.0803802	-9.48188e-05	0.0650272	3.07874	0.81481	0.997107	0.790707	0.156349	144578	FALSE	0.0409363	0.625369	-5.92767	-3.51262	-2.15861	1.15134	1.15762	1.07025	0.434599	0.0899617	0.531784	5.09542	NA	NA	NA	NA	NA
Top1mt	DDU	10.238	-1.6711	-2.70823	3.52625	0.512772	-0.579346	0.316663	-2.23471	0.0917915	0.00853732	0.00857853	D	D	U	3.64349	ENSMUSG00000000934	589.71	0.175524	-0.00426554	0.0657595	-0.766538	0.77375	0.770286	0.804619	0.324569	442815	FALSE	0.746671	0.505286	-2.32691	-3.14342	4.24012	0.979923	0.884986	1.30467	0.430292	0.089974	0.510408	1.10531	21766	52.57	chr15	protein_coding	DNA topoisomerase 1, mitochondrial [Source:MGI Symbol;Acc:MGI:1920210]
Prkar2b	DDU	10.0903	-2.28487	-1.94333	2.59431	-0.133866	0.91658	1.50498	-2.2487	0.00375707	0.0166301	0.00970874	D	D	U	4.80413	ENSMUSG00000002997	553.817	-0.0690888	0.013554	0.837867	-1.45913	0.86506	0.910569	0.358819	0.151094	140532	FALSE	0.353309	0.34062	-2.52745	-2.1814	2.99003	0.577545	0.568715	0.846707	0.34524	0.0910049	0.7488	1.06578	102821	42.71	chr12	protein_coding	protein kinase, cAMP dependent regulatory, type II beta [Source:MGI Symbol;Acc:MGI:97760]
Col5a3	DDU	12.439	-1.15811	-3.28342	2.30968	0.81577	-0.53452	1.91335	-1.76487	0.140234	5.32438e-09	0.00585236	D	D	U	5.02851	ENSMUSG00000004098	3683.74	0.628905	-0.0146091	1.60946	-1.32099	0.520776	0.929105	0.0704555	0.15618	9.23062e+06	FALSE	0.539071	0.257526	-1.34881	-3.37935	2.5445	0.423503	0.41648	0.622251	0.359257	0.0906425	0.58522	0.786114	45018	51.21	chr9	protein_coding	collagen, type V, alpha 3 [Source:MGI Symbol;Acc:MGI:1858212]
Cdc20	DDU	10.6251	-4.58683	-4.05017	5.76682	-0.0966641	1.51728	0.618133	-2.57698	1.25482e-06	1.10732e-05	8.58301e-06	D	D	U	4.80906	ENSMUSG00000006398	524.601	-0.0277979	0.0109903	0.145202	-1.06217	0.852428	0.950147	0.764627	0.24869	579518	FALSE	0.00887057	0.475529	-4.86179	-4.33968	6.2174	0.806846	0.799631	1.18467	0.395688	0.0908374	0.519258	1.26449	4452	50.97	chr4	protein_coding	cell division cycle 20 [Source:MGI Symbol;Acc:MGI:1859866]
Kif11_ENSMUSG00000012443	DDU	9.47107	-2.57658	-3.1291	4.71785	-1.03807	0.690316	-0.0760617	-2.08044	0.00662778	0.000695705	0.000118671	D	D	U	3.88488	ENSMUSG00000012443	216.87	-0.483728	0.00583559	-0.0238222	-0.856696	0.491906	0.96313	0.818674	0.301358	85457.5	FALSE	0.014095	0.445846	-2.95668	-3.439	5.17285	0.783245	0.76107	1.11206	0.542062	0.090043	0.493104	1.09007	45457	40.53	chr19	protein_coding	kinesin family member 11 [Source:MGI Symbol;Acc:MGI:1098231]
Foxred2	DDU	11.0364	-3.84355	-2.70937	3.46093	0.722205	1.78106	1.71215	-3.14305	3.59059e-07	0.000729895	0.00111018	D	D	U	7.35847	ENSMUSG00000016552	1244.98	0.395612	0.0221406	0.936343	-2.30751	0.631032	0.969922	0.320208	0.0615027	1.34497e+06	FALSE	1.19262	0.367907	-4.02874	-2.93922	3.85477	0.610189	0.612608	0.916008	0.435787	0.0937265	0.854021	1.25092	16201	50.94	chr15	protein_coding	FAD-dependent oxidoreductase domain containing 2 [Source:MGI Symbol;Acc:MGI:106315]
Birc5	DDU	11.7914	-4.59466	-4.46445	1.94099	-0.0548004	0.856638	1.35696	0.516197	3.21474e-06	5.4098e-06	0.086522	D	D	U	2.7846	ENSMUSG00000017716	1128.18	-0.0125492	0.00563659	0.319348	0.163482	0.85131	0.971461	0.62988	0.533237	3.21197e+06	FALSE	0.0345238	0.510114	-4.8893	-4.76097	2.95355	0.851928	0.852349	1.34869	0.404456	0.0901142	0.606839	0.868564	6493	46.94	chr11	protein_coding	baculoviral IAP repeat-containing 5 [Source:MGI Symbol;Acc:MGI:1203517]
Shmt1	DDU	11.7922	-3.03989	-1.63576	3.72064	-0.13282	1.13613	0.691969	-2.87621	0.000204891	0.0635115	0.000729303	D	D	U	4.83713	ENSMUSG00000020534	1638.89	-0.0541639	0.0126517	0.228377	-1.87076	0.858804	0.979518	0.731481	0.109351	1.59561e+06	FALSE	0.406386	0.39182	-3.29118	-1.97588	4.13435	0.657056	0.662939	0.967428	0.368267	0.0909827	0.511934	1.31159	23615	46.31	chr11	protein_coding	serine hydroxymethyltransferase 1 (soluble) [Source:MGI Symbol;Acc:MGI:98299]
Wscd1	DDU	9.14566	-1.53442	-2.50931	4.65718	1.15081	-1.12903	-1.61085	1.08108	0.135966	0.0305824	0.00294526	D	D	U	4.97177	ENSMUSG00000020811	391.103	0.339702	-0.00587163	-0.313146	0.266935	0.576797	0.980755	0.624661	0.486025	209706	FALSE	0.440849	0.595473	-2.52151	-3.1665	5.45484	1.34286	1.12814	1.55158	0.543677	0.0902008	0.62326	0.927855	39728	50.12	chr11	protein_coding	WSC domain containing 1 [Source:MGI Symbol;Acc:MGI:2448493]
Top2a	DDU	11.7115	-3.49566	-4.49652	3.03133	-0.626574	1.4524	1.31513	-0.945584	0.000380896	1.78536e-06	0.0184485	D	D	U	4.33968	ENSMUSG00000020914	960.202	-0.216836	0.010239	0.323919	-0.291566	0.741687	0.981218	0.630553	0.489311	2.16379e+06	FALSE	0.139281	0.488906	-3.84549	-4.77086	3.78235	0.834895	0.814603	1.27787	0.438927	0.0907141	0.601811	0.882799	31247	41.38	chr11	protein_coding	topoisomerase (DNA) II alpha [Source:MGI Symbol;Acc:MGI:98790]
Glrx5	DDU	11.677	-2.33826	-1.4248	3.82864	0.386233	1.08007	0.853421	-2.82167	0.000503353	0.0668287	4.47784e-06	D	D	U	5.1414	ENSMUSG00000021102	2442.46	0.246355	0.0237577	0.462995	-2.34316	0.837943	0.981837	0.612924	0.0276567	1.6342e+06	FALSE	0.0537073	0.28202	-2.49666	-1.6061	4.03743	0.464861	0.459391	0.678825	0.330221	0.0938563	0.506102	0.915028	10219	51.86	chr12	protein_coding	glutaredoxin 5 [Source:MGI Symbol;Acc:MGI:1920296]
Cenpk	DDU	10.052	-2.76812	-3.23391	1.58232	-0.982806	-2.2961	0.794525	1.34717	0.0139472	0.00321211	0.134396	D	D	U	5.4206	ENSMUSG00000021714	267.626	-0.306813	-0.0132522	0.14381	0.369915	0.625165	0.98366	0.752016	0.453353	191911	FALSE	0.0186099	0.555213	-3.31309	-3.6915	2.82697	1.01811	0.975574	1.42132	0.506772	0.0913612	0.538106	0.943673	23782	34.26	chr13	protein_coding	centromere protein K [Source:MGI Symbol;Acc:MGI:1926210]
Diaph3	DDU	9.0763	-4.25278	-2.97739	4.89017	-0.594492	1.47781	-0.39582	-1.87828	0.000462297	0.0145306	0.0029621	D	D	U	4.3464	ENSMUSG00000022021	155.485	-0.139055	0.00620821	-0.0718213	-0.411813	0.774706	0.984452	0.78753	0.43384	57062.4	FALSE	0.00851405	0.623239	-4.7578	-3.62256	5.77847	1.11021	1.15977	1.65088	0.448276	0.0902839	0.5318	0.994937	485869	39.38	chr14	protein_coding	diaphanous related formin 3 [Source:MGI Symbol;Acc:MGI:1927222]
Racgap1	DDU	10.9333	-3.59606	-3.44422	4.4216	-0.421428	0.502177	0.728561	-0.677527	0.00028896	0.000570002	0.00102052	D	D	U	2.32969	ENSMUSG00000023015	630.684	-0.135322	0.00337528	0.166869	-0.196583	0.805135	0.986611	0.7456	0.522258	797646	FALSE	0.0112748	0.500635	-3.95342	-3.80064	5.01657	0.856055	0.852749	1.26387	0.418135	0.0899272	0.532431	0.869405	31161	45.25	chr15	protein_coding	Rac GTPase-activating protein 1 [Source:MGI Symbol;Acc:MGI:1349423]
Fhl1	DDU	14.2661	-2.00313	-2.17042	2.20445	0.00895101	-0.508212	1.1107	-0.592212	0.00199934	0.000525722	0.00758194	D	D	U	2.22008	ENSMUSG00000023092	9340.9	0.00793684	-0.0146078	0.755953	-0.38165	0.881728	0.986766	0.433509	0.534541	5.04062e+07	FALSE	0.103316	0.250767	-2.14009	-2.28943	2.42909	0.410223	0.406315	0.602794	0.286949	0.0905739	0.528154	0.638832	61560	41.57	chrX	protein_coding	four and a half LIM domains 1 [Source:MGI Symbol;Acc:MGI:1298387]
Tnfrsf21	DDU	11.7693	-2.65885	-1.67982	2.03309	-1.20232	-0.173652	-1.09504	1.91091	0.000818848	0.0491004	0.0411179	D	D	U	4.38192	ENSMUSG00000023915	1029.76	-0.817845	-0.00238926	-0.465765	1.07583	0.292185	0.987112	0.564612	0.242045	1.33223e+06	FALSE	0.0464999	0.365083	-2.89487	-1.96511	2.5223	0.611839	0.611644	0.903668	0.54153	0.0895875	0.593585	1.01924	72635	44.52	chr17	protein_coding	tumor necrosis factor receptor superfamily, member 21 [Source:MGI Symbol;Acc:MGI:2151075]
Jpt2	DDU	10.866	-1.23794	-1.34654	1.61346	-0.418054	-0.188686	0.860251	-1.05228	0.117124	0.0857787	0.0609382	D	D	U	2.51927	ENSMUSG00000024165	939.287	-0.262508	-0.0042943	0.468896	-0.650885	0.829957	0.987547	0.608387	0.400461	321207	FALSE	0.0146481	0.282183	-1.46289	-1.52818	1.92297	0.470485	0.458898	0.674705	0.333034	0.0892863	0.50854	0.737671	23271	44.75	chr17	protein_coding	Jupiter microtubule associated homolog 2 [Source:MGI Symbol;Acc:MGI:1196260]
Sncaip	DDU	9.21994	-1.61708	-1.86912	4.48851	0.915067	1.40056	0.537492	-3.00558	0.0807031	0.0443559	0.000171988	D	D	U	5.8587	ENSMUSG00000024534	613.878	0.438027	0.0127317	0.148703	-1.76476	0.545281	0.988088	0.774031	0.133058	191888	FALSE	0.480496	0.432033	-2.10584	-2.26445	4.92516	0.791467	0.747671	1.06696	0.506091	0.0911003	0.505484	1.45402	148227	41.52	chr18	protein_coding	synuclein, alpha interacting protein (synphilin) [Source:MGI Symbol;Acc:MGI:1915097]
Psat1	DDU	12.5708	-1.93292	-2.61746	1.92854	-0.293486	-0.588952	1.01539	-0.732735	0.00959747	0.000119929	0.0328995	D	D	U	2.63056	ENSMUSG00000024640	2298.53	-0.169793	-0.011949	0.544246	-0.412004	0.854791	0.98822	0.540427	0.492614	5.50682e+06	FALSE	0.0139853	0.299202	-2.13363	-2.76868	2.26502	0.498498	0.488608	0.725591	0.331768	0.0903973	0.558132	0.721486	42660	45.71	chr19	protein_coding	phosphoserine aminotransferase 1 [Source:MGI Symbol;Acc:MGI:2183441]
Cep55	DDU	8.19208	-3.87761	-4.85253	4.19744	-0.360072	0.757794	1.44972	-0.157643	0.00318666	0.000218294	0.017083	D	D	U	2.72523	ENSMUSG00000024989	87.8258	-0.0710539	0.00265746	0.187545	-0.016528	0.813663	0.988705	0.706627	0.556875	19347	FALSE	0.0226849	0.672393	-4.53582	-5.39706	5.44625	1.26698	1.23048	1.9621	0.440223	0.0900409	0.576367	0.922796	19413	41.16	chr19	protein_coding	centrosomal protein 55 [Source:MGI Symbol;Acc:MGI:1921357]
Hells	DDU	9.87714	-1.4757	-2.28263	2.17824	-1.16587	0.992947	0.783641	-1.54506	0.104575	0.0144939	0.0472842	D	D	U	4.48752	ENSMUSG00000025001	325.194	-0.608054	0.00896522	0.220789	-0.620314	0.398042	0.988724	0.721953	0.377799	126927	FALSE	0.00630703	0.435917	-1.99088	-2.64296	2.88057	0.799185	0.751813	1.12047	0.591855	0.0904121	0.530026	0.955176	40137	37.48	chr19	protein_coding	helicase, lymphoid specific [Source:MGI Symbol;Acc:MGI:106209]
Gfra1	DDU	11.8025	-3.23425	-3.81718	2.46339	0.130004	-0.690215	2.60483	-1.42928	0.00232331	0.000259004	0.0513747	D	D	U	4.85433	ENSMUSG00000025089	1379.39	0.0440583	-0.00454897	0.899795	-0.40394	0.841756	0.988824	0.319582	0.443704	2.65613e+06	FALSE	0.158102	0.534875	-3.67922	-4.19332	3.46855	0.937432	0.91149	1.44679	0.412009	0.0900296	1.38469	0.944247	220306	46.01	chr19	protein_coding	glial cell line derived neurotrophic factor family receptor alpha 1 [Source:MGI Symbol;Acc:MGI:1100842]
Prim1	DDU	10.2821	-2.12843	-1.47565	1.77925	-0.511476	1.48452	0.755451	-1.43395	0.0248293	0.106383	0.0860816	D	D	U	4.18541	ENSMUSG00000025395	556.883	-0.199208	0.0127942	0.208179	-0.546911	0.776206	0.989182	0.72992	0.404818	219379	FALSE	0.0180112	0.443747	-2.55325	-1.9272	2.54482	0.790138	0.764211	1.11439	0.415488	0.0911382	0.527517	0.930732	14870	43.36	chr10	protein_coding	DNA primase, p49 subunit [Source:MGI Symbol;Acc:MGI:97757]
Tyms	DDU	12.1845	-1.51035	-1.75038	2.05307	-0.664841	0.446007	0.200049	-0.452963	0.0526153	0.0190804	0.0218078	D	D	U	1.76386	ENSMUSG00000025747	2010.56	-0.441138	0.00923539	0.0912325	-0.255801	0.66324	0.989479	0.826112	0.559959	2.45236e+06	FALSE	0.0188898	0.289894	-1.7277	-1.92703	2.36055	0.484276	0.474391	0.701394	0.373082	0.0899039	0.424054	0.685843	15416	42.82	chr5	protein_coding	thymidylate synthase [Source:MGI Symbol;Acc:MGI:98878]
Msc	DDU	13.9996	-3.31685	-1.71346	2.98627	0.33754	0.549266	1.05971	-2.77072	2.55077e-05	0.050316	0.00623271	D	D	U	4.71723	ENSMUSG00000025930	8347.82	0.160409	0.00638982	0.393032	-1.7996	0.829863	0.989655	0.608828	0.114652	5.73243e+07	FALSE	0.143804	0.384264	-3.53923	-2.03401	3.4451	0.636341	0.648206	0.954852	0.379282	0.0899504	0.579956	1.26969	2647	54.48	chr1	protein_coding	musculin [Source:MGI Symbol;Acc:MGI:1333884]
Sgo2a	DDU	9.72105	-4.38506	-4.7524	5.53566	-0.768223	0.579416	3.2523	-2.27943	0.00010073	1.31642e-05	0.000349322	D	D	U	6.87936	ENSMUSG00000026039	241.275	-0.209056	0.00274028	1.56164	-0.59122	0.722048	0.989779	0.223806	0.37442	134477	FALSE	0.0145878	0.576459	-4.81054	-5.14572	6.24171	1.01045	1.00088	1.49337	0.463525	0.0899811	2.297	1.06611	29929	38.99	chr1	protein_coding	shugoshin 2A [Source:MGI Symbol;Acc:MGI:1098767]
Lamc1	DDU	14.0572	-1.56831	-3.03333	2.10191	0.107709	-0.824056	1.78307	-1.36754	0.033594	2.96263e-07	0.0144624	D	D	U	4.08237	ENSMUSG00000026478	7811.92	0.0700704	-0.0210717	1.43243	-0.928016	0.877734	0.990211	0.122972	0.290402	4.74933e+07	FALSE	0.102997	0.268302	-1.75089	-3.14318	2.36508	0.444171	0.433697	0.647202	0.301324	0.0926292	0.614237	0.759306	113865	44.38	chr1	protein_coding	laminin, gamma 1 [Source:MGI Symbol;Acc:MGI:99914]
Cenpf	DDU	11.6918	-4.76086	-5.50588	2.90188	-0.540084	3.51221	0.878423	-0.297729	5.92236e-07	3.0331e-09	0.0237109	D	D	U	5.22845	ENSMUSG00000026605	981.638	-0.182665	0.0223475	0.204699	-0.0790616	0.772809	0.990338	0.720717	0.559405	2.36809e+06	FALSE	0.00651416	0.488646	-5.02998	-5.738	3.70284	0.813234	0.807678	1.30875	0.4273	0.0941456	0.542544	0.851612	47481	41.15	chr1	protein_coding	centromere protein F [Source:MGI Symbol;Acc:MGI:1313302]
Caprin1	DDU	12.9169	-1.19233	-1.24232	1.4742	-0.143276	0.0253602	0.657782	-0.90786	0.13496	0.122331	0.0859213	D	D	U	1.73428	ENSMUSG00000027184	4377.96	-0.0834221	0.000440476	0.331941	-0.544536	0.873518	0.990833	0.709188	0.443211	5.18878e+06	FALSE	1.43777	0.286443	-1.42602	-1.43142	1.79319	0.476301	0.463154	0.677224	0.314547	0.0891718	0.470217	0.72371	34709	38.77	chr2	protein_coding	cell cycle associated protein 1 [Source:MGI Symbol;Acc:MGI:1858234]
Nusap1	DDU	9.27087	-2.59595	-4.61818	4.72634	-0.473476	1.43475	1.70553	-1.13725	0.0301239	8.28471e-05	0.00366511	D	D	U	4.751	ENSMUSG00000027306	229.08	-0.111044	0.00561177	0.281615	-0.240996	0.796512	0.990946	0.643666	0.492423	84226.6	FALSE	0.00991274	0.612782	-3.32984	-5.05727	5.61646	1.20196	1.0654	1.63345	0.438738	0.0902163	0.614877	0.931574	32947	42.85	chr2	protein_coding	nucleolar and spindle associated protein 1 [Source:MGI Symbol;Acc:MGI:2675669]
Knl1	DDU	11.2112	-5.12103	-3.60497	1.94114	-1.01448	1.47422	1.21909	-0.128105	1.86466e-06	0.00102802	0.100287	D	D	U	3.8359	ENSMUSG00000027326	575.21	-0.3107	0.00779138	0.230322	-0.021086	0.618527	0.990964	0.689926	0.56367	996515	FALSE	0.0709273	0.56193	-5.45114	-4.04187	3.18766	0.945192	0.975799	1.53749	0.511728	0.0904233	0.572999	0.88135	58383	38.99	chr2	protein_coding	kinetochore scaffold 1 [Source:MGI Symbol;Acc:MGI:1923714]
Knstrn	DDU	10.0525	-5.44355	-1.62638	4.21171	-0.224274	3.20109	-0.0224419	-4.18551	2.2248e-06	0.120743	0.00874949	D	D	U	7.63332	ENSMUSG00000027331	365.888	-0.0487642	0.0132495	-0.0115556	-1.54507	0.83194	0.990971	0.811653	0.189406	217007	FALSE	0.0281522	0.604161	-5.8219	-2.48606	5.19903	1.02738	1.17684	1.66339	0.426464	0.0914659	0.523534	2.105	39955	45.36	chr2	protein_coding	kinetochore-localized astrin/SPAG5 binding [Source:MGI Symbol;Acc:MGI:1289298]
Tpx2	DDU	10.7708	-3.85961	-5.71948	2.31605	-0.621045	0.626302	3.17909	-0.0907001	6.82379e-05	1.32049e-09	0.0545554	D	D	U	4.51713	ENSMUSG00000027469	480.835	-0.215477	0.00441279	2.27562	-0.0159275	0.743916	0.991091	0.079154	0.568766	607805	FALSE	0.0209702	0.487532	-4.18123	-5.95062	3.2452	0.82965	0.81875	1.34521	0.437921	0.0899837	1.30176	0.851786	47358	42.39	chr2	protein_coding	TPX2, microtubule-associated [Source:MGI Symbol;Acc:MGI:1919369]
Ccna2	DDU	10.5724	-3.58854	-3.48033	2.39662	-0.677087	-0.0432871	-0.339873	1.28919	0.000372554	0.000518278	0.0486085	D	D	U	2.34943	ENSMUSG00000027715	406.94	-0.228862	-0.000403109	-0.0795406	0.411822	0.724206	0.991285	0.799715	0.444388	465839	FALSE	0.0794765	0.504315	-3.94686	-3.83261	3.29725	0.865116	0.859376	1.34679	0.449109	0.0898337	0.511232	0.928609	7286	43.96	chr3	protein_coding	cyclin A2 [Source:MGI Symbol;Acc:MGI:108069]
Cks1b	DDU	11.4874	-1.75502	-1.51067	2.33815	-0.10577	0.324074	0.891277	-1.89765	0.0374457	0.0745087	0.0216719	D	D	U	3.21877	ENSMUSG00000028044	1494.73	-0.0471643	0.00432208	0.353236	-1.07077	0.865174	0.991521	0.652055	0.242828	976845	FALSE	0.35902	0.35854	-2.06564	-1.79972	2.79033	0.617266	0.597631	0.888619	0.353067	0.0896824	0.540882	1.00655	2912	46.81	chr3	protein_coding	CDC28 protein kinase 1b [Source:MGI Symbol;Acc:MGI:1889208]
Smc2	DDU	11.5079	-2.3157	-2.09233	3.39086	-0.122619	0.419369	0.285477	-3.05378	0.0098577	0.0196532	0.00308012	D	D	U	3.88124	ENSMUSG00000028312	1214.61	-0.047331	0.00427626	0.0824555	-1.97896	0.857567	0.991719	0.812324	0.103825	1.39685e+06	FALSE	0.276259	0.408727	-2.65298	-2.4229	3.8696	0.705169	0.695735	1.01874	0.37457	0.0898233	0.484205	1.39333	49018	37.99	chr4	protein_coding	structural maintenance of chromosomes 2 [Source:MGI Symbol;Acc:MGI:106067]
Col15a1	DDU	12.1757	-2.19492	-3.02085	1.28182	0.017741	-0.967528	1.533	-0.347165	0.00727214	7.32139e-05	0.147298	D	D	U	2.86544	ENSMUSG00000028339	1810.35	0.011423	-0.0138947	0.801588	-0.15578	0.870048	0.991735	0.370116	0.564315	3.84593e+06	FALSE	0.224836	0.35733	-2.45792	-3.2165	1.78193	0.605045	0.589218	0.831655	0.351206	0.0910912	0.772411	0.756949	105007	48.55	chr4	protein_coding	collagen, type XV, alpha 1 [Source:MGI Symbol;Acc:MGI:88449]
Stil	DDU	9.09614	-2.53424	-3.64374	4.082	-0.649977	1.98332	-0.154159	-0.380415	0.052027	0.0054015	0.0169252	D	D	U	3.16787	ENSMUSG00000028718	189.09	-0.133133	0.00783261	-0.0265651	-0.0597863	0.770156	0.992024	0.803615	0.548112	64527.8	FALSE	0.0176788	0.678063	-3.4629	-4.29116	5.26777	1.4438	1.24753	1.88843	0.455973	0.0905109	0.53414	0.920256	43038	40.24	chr4	protein_coding	Scl/Tal1 interrupting locus [Source:MGI Symbol;Acc:MGI:107477]
Stmn1	DDU	12.9594	-1.7854	-2.31241	2.94481	-0.100336	-0.972586	-0.809032	0.894607	0.0625731	0.0152664	0.0149472	D	D	U	2.77656	ENSMUSG00000028832	3187.71	-0.0347486	-0.00880246	-0.231166	0.329916	0.853756	0.992084	0.713553	0.482559	1.23357e+07	FALSE	0.449232	0.451449	-2.2745	-2.68773	3.5715	0.822321	0.77741	1.15077	0.388804	0.0903809	0.534648	0.863344	5524	47.19	chr4	protein_coding	stathmin 1 [Source:MGI Symbol;Acc:MGI:96739]
Cdca8	DDU	10.4417	-4.57344	-3.50654	2.15133	-0.469539	1.55761	1.00191	-1.5502	5.0688e-05	0.0023668	0.0898101	D	D	U	4.57925	ENSMUSG00000028873	395.504	-0.117282	0.0073663	0.169905	-0.364228	0.796378	0.992117	0.729791	0.451668	409181	FALSE	0.0235536	0.59014	-4.98755	-4.00554	3.52282	1.02138	1.04363	1.70611	0.435782	0.0903943	0.553207	0.961749	20847	47.11	chr4	protein_coding	cell division cycle associated 8 [Source:MGI Symbol;Acc:MGI:1196274]
Prxl2b	DDU	10.7777	-1.20884	-1.98186	2.37876	0.769	-0.272451	1.45454	-1.57638	0.148182	0.0192434	0.0218762	D	D	U	4.07238	ENSMUSG00000029059	1374.92	0.424382	-0.00370421	0.682931	-0.798361	0.600283	0.992252	0.423514	0.326539	920376	FALSE	0.979819	0.369498	-1.60339	-2.25764	2.85554	0.641547	0.621466	0.920343	0.446799	0.089662	0.735038	0.931774	3632	56.31	chr4	protein_coding	peroxiredoxin like 2B [Source:MGI Symbol;Acc:MGI:1913719]
Rad51ap1	DDU	9.4913	-2.29883	-2.08171	4.86622	-0.644974	1.40007	-0.767083	-0.627136	0.0473299	0.0626271	0.00159099	D	D	U	3.43926	ENSMUSG00000030346	331.126	-0.168948	0.00680646	-0.142654	-0.140536	0.757046	0.992945	0.750351	0.530947	111135	FALSE	0.0770003	0.587495	-3.0274	-2.78944	5.62005	1.1641	1.11668	1.50692	0.45063	0.0903211	0.540932	0.899888	16538	43.95	chr6	protein_coding	RAD51 associated protein 1 [Source:MGI Symbol;Acc:MGI:1098224]
Ttyh1	DDU	12.016	-2.66429	-3.23984	4.37164	0.145497	0.512476	1.7149	-3.25923	0.00106484	2.60383e-05	3.16898e-05	D	D	U	5.6321	ENSMUSG00000030428	1881.08	0.0722865	0.0062537	0.909486	-2.42313	0.858439	0.992976	0.329834	0.0533445	3.03206e+06	FALSE	0.146076	0.374334	-2.91867	-3.44804	4.70749	0.628619	0.616801	0.911873	0.362086	0.089907	0.860627	1.26977	17301	52.09	chr7	protein_coding	tweety family member 1 [Source:MGI Symbol;Acc:MGI:1889007]
Mki67	DDU	12.4803	-4.19552	-5.9978	1.99324	-0.485527	-0.809109	1.89512	1.94753	0.00570712	4.97102e-05	0.149406	D	D	U	5.13729	ENSMUSG00000031004	1497.05	-0.0712009	-0.00243166	0.184655	0.305998	0.798979	0.993233	0.701141	0.46051	6.58542e+06	TRUE	0.0859866	0.807941	-5.02698	-6.58698	4.6515	1.54748	1.41313	3.0054	0.455689	0.0900675	0.587554	0.999608	26578	43.15	chr7	protein_coding	antigen identified by monoclonal antibody Ki 67 [Source:MGI Symbol;Acc:MGI:106035]
Mmp2	DDU	14.2369	-1.33803	-3.76625	3.55254	-0.747147	0.235296	2.99515	-2.95502	0.0982781	7.12955e-09	0.000126711	D	D	U	6.93261	ENSMUSG00000031740	7829.51	-0.472103	0.00398977	2.67585	-2.3562	0.603592	0.99354	0.0030389	0.037528	3.27779e+07	FALSE	0.146427	0.315294	-1.61407	-3.89766	3.82933	0.532642	0.510822	0.764101	0.406854	0.0894748	0.70958	1.0363	26130	48.5	chr8	protein_coding	matrix metallopeptidase 2 [Source:MGI Symbol;Acc:MGI:97009]
Thy1	DDU	9.80374	-2.774	-3.3326	6.12977	0.786898	2.18064	1.89672	-4.53241	0.00825313	0.00126307	7.91062e-06	D	D	U	9.39666	ENSMUSG00000032011	720.491	0.280482	0.0134887	0.493581	-3.15664	0.668864	0.993671	0.498323	0.0522964	273978	FALSE	0.10718	0.5131	-3.25571	-3.73126	6.62152	0.918542	0.887152	1.26558	0.47457	0.0914134	0.75225	1.89297	5196	53.87	chr9	protein_coding	thymus cell antigen 1, theta [Source:MGI Symbol;Acc:MGI:98747]
Aspm	DDU	9.25572	-2.21982	-3.46685	1.96017	-0.572938	2.56556	0.747407	-1.09751	0.0799108	0.00799188	0.124379	D	D	U	4.98341	ENSMUSG00000033952	225.169	-0.114859	0.00878939	0.0934878	-0.19603	0.783276	0.994193	0.768834	0.503627	68869.6	FALSE	0.0364675	0.680228	-3.26234	-4.14092	3.81001	1.55848	1.26043	2.0607	0.450997	0.0906584	0.544717	0.941364	39320	40.38	chr1	protein_coding	abnormal spindle microtubule assembly [Source:MGI Symbol;Acc:MGI:1334448]
Loxl2	DDU	12.2663	-1.28707	-2.0663	2.1797	-0.678623	-3.23819	0.471732	1.05088	0.105792	0.00432856	0.0166705	D	D	U	5.43943	ENSMUSG00000034205	1801.13	-0.445976	-2.97703	0.220762	0.629928	0.651033	0.000560321	0.784834	0.405423	2.8273e+06	FALSE	0.469784	0.296028	-1.52841	-2.23565	2.49103	0.495455	0.485388	0.719084	0.380636	0.657393	0.449865	0.757076	86767	47.07	chr14	protein_coding	lysyl oxidase-like 2 [Source:MGI Symbol;Acc:MGI:2137913]
Kif4	DDU	8.72848	-4.2366	-5.50831	3.83814	-0.599007	3.20821	2.51577	0.368647	0.0032198	0.000100657	0.0366215	D	D	U	6.69163	ENSMUSG00000034311	174.611	-0.101116	0.00848397	0.282763	0.0762712	0.78539	0.994273	0.629086	0.538536	77172.3	FALSE	0.0916445	0.745926	-4.99761	-6.09209	5.49039	1.4279	1.34118	2.34676	0.456032	0.0906505	0.6413	0.940096	101478	40.23	chrX	protein_coding	kinesin family member 4 [Source:MGI Symbol;Acc:MGI:108389]
Smc4	DDU	13.1218	-1.16813	-2.04994	2.40199	-0.861581	0.158538	0.579109	-1.33687	0.144142	0.00390831	0.00745263	D	D	U	2.9361	ENSMUSG00000034349	3685.21	-0.61835	0.00323011	0.283332	-0.848706	0.492576	0.994284	0.744949	0.318859	8.11868e+06	FALSE	0.0436145	0.288504	-1.40771	-2.21331	2.68929	0.479689	0.472177	0.699959	0.400334	0.0892741	0.458901	0.789926	29886	37.9	chr3	protein_coding	structural maintenance of chromosomes 4 [Source:MGI Symbol;Acc:MGI:1917349]
Etl4	DDU	11.124	-1.55779	-1.57875	3.34243	-0.10369	1.03978	0.537035	-2.32574	0.0430693	0.0389144	0.000112105	D	D	U	4.00624	ENSMUSG00000036617	1448.8	-0.0588739	0.0219747	0.260781	-1.78175	0.875826	0.994686	0.761687	0.0835721	639157	FALSE	0.187565	0.287505	-1.77076	-1.76165	3.58028	0.48114	0.470924	0.695508	0.313799	0.09321	0.452416	0.920065	900934	41.38	chr2	protein_coding	enhancer trap locus 4 [Source:MGI Symbol;Acc:MGI:95454]
Anln	DDU	10.642	-3.42804	-1.71388	2.07053	-0.633693	2.1587	-0.660607	-1.37224	0.00224	0.0995016	0.0886051	D	D	U	4.82524	ENSMUSG00000036777	511.536	-0.173033	0.0107857	-0.129876	-0.347235	0.757449	0.994709	0.760741	0.460065	444046	FALSE	0.00909719	0.570981	-3.91932	-2.44529	3.30823	1.01504	1.07799	1.57287	0.448112	0.0909143	0.533933	0.942913	57177	41.74	chr9	protein_coding	anillin, actin binding protein [Source:MGI Symbol;Acc:MGI:1920174]
Vash2	DDU	10.3338	-2.03775	-1.87888	1.50941	0.331998	0.45704	-0.625202	0.190736	0.0395997	0.0555181	0.12904	D	D	U	1.60498	ENSMUSG00000037568	610.169	0.1207	0.00350809	-0.161489	0.0770871	0.822212	0.994854	0.756849	0.562112	376327	FALSE	0.17199	0.47483	-2.53767	-2.34857	2.40022	0.868545	0.837704	1.15934	0.406954	0.0898975	0.519937	0.83969	31651	50.47	chr1	protein_coding	vasohibin 2 [Source:MGI Symbol;Acc:MGI:2444826]
Ckap2	DDU	10.7754	-1.54652	-3.57641	2.80002	-0.821254	-0.108788	1.56925	-0.270666	0.0913182	5.14638e-05	0.0173619	D	D	U	2.76996	ENSMUSG00000037725	593.898	-0.362307	-0.00116022	0.543637	-0.0911437	0.618722	0.99488	0.483414	0.563992	434431	FALSE	0.021196	0.434452	-2.04401	-3.83732	3.4147	0.793298	0.729797	1.11358	0.473173	0.0897284	0.729764	0.816415	17660	41.53	chr8	protein_coding	cytoskeleton associated protein 2 [Source:MGI Symbol;Acc:MGI:1931797]
Prc1	DDU	11.9685	-3.52245	-4.7974	6.31462	-0.603706	0.669297	2.08585	-4.91689	0.000339534	3.85249e-07	1.45042e-06	D	D	U	8.27575	ENSMUSG00000038943	1176.39	-0.203921	0.0046148	0.662743	-3.80434	0.753579	0.995109	0.404914	0.020265	3.13075e+06	FALSE	0.0163873	0.491528	-3.88153	-5.06981	6.7554	0.83852	0.816537	1.20131	0.435284	0.09	0.92248	1.72841	21810	44.16	chr7	protein_coding	protein regulator of cytokinesis 1 [Source:MGI Symbol;Acc:MGI:1858961]
Ccnb1	DDU	11.3912	-3.6741	-2.27044	2.43347	-0.598181	-0.819832	-3.22939	2.25758	0.000389731	0.0298769	0.050639	D	D	U	6.90498	ENSMUSG00000041431	732.51	-0.18976	-0.00547016	-2.2795	0.762185	0.755937	0.99546	0.0841779	0.325202	1.36908e+06	FALSE	0.0125506	0.523548	-4.04723	-2.7841	3.37978	0.899583	0.939656	1.40582	0.440817	0.0900948	1.35258	1.11802	7921	43.81	chr13	protein_coding	cyclin B1 [Source:MGI Symbol;Acc:MGI:88302]
Dctpp1	DDU	10.2625	-1.40193	-1.64189	1.93275	0.180054	-0.345341	0.850783	-1.3381	0.0726224	0.0284995	0.0284102	D	D	U	2.71427	ENSMUSG00000042462	697.766	0.111225	-0.00774278	0.45985	-0.862204	0.870656	0.995573	0.613786	0.314445	210447	FALSE	0.0611274	0.283222	-1.61943	-1.81671	2.23683	0.475493	0.465189	0.688553	0.314014	0.0896266	0.507074	0.783404	3751	49.83	chr7	protein_coding	dCTP pyrophosphatase 1 [Source:MGI Symbol;Acc:MGI:1913672]
Nrep	DDU	14.3635	-2.04323	-2.78879	3.80799	0.203575	-0.867076	1.91367	-3.11174	0.00515898	1.97997e-05	1.57248e-05	D	D	U	6.09606	ENSMUSG00000042834	10571.6	0.12156	-0.0178426	1.48168	-2.59905	0.8649	0.99562	0.125914	0.0198976	8.03763e+07	FALSE	0.0281706	0.299454	-2.23867	-2.93606	4.04419	0.497053	0.487616	0.721352	0.326171	0.0918354	0.69935	0.977451	27011	43.05	chr18	protein_coding	neuronal regeneration related protein [Source:MGI Symbol;Acc:MGI:99444]
Cenpe	DDU	10.6588	-5.94747	-2.96018	4.99601	-0.593556	2.23679	-0.228801	-0.535303	6.10302e-06	0.0279158	0.00636254	D	D	U	3.59445	ENSMUSG00000045328	447.725	-0.10964	0.00697832	-0.035654	-0.0786892	0.782801	0.995786	0.798687	0.540883	467226	FALSE	0.0470913	0.712603	-6.43353	-3.81178	6.12099	1.2365	1.40819	1.93069	0.454051	0.0904257	0.537419	0.930095	61075	41.66	chr3	protein_coding	centromere protein E [Source:MGI Symbol;Acc:MGI:1098230]
Mis18bp1	DDU	10.3321	-3.33816	-4.10371	4.67439	-1.21634	2.0867	1.33712	-2.7577	0.0087892	0.00100607	0.00573902	D	D	U	7.39785	ENSMUSG00000047534	335.684	-0.292412	0.0079174	0.189094	-0.611357	0.614994	0.995923	0.708764	0.362884	302467	FALSE	0.0296428	0.652832	-4.01517	-4.65979	5.67396	1.22145	1.16075	1.73933	0.53111	0.0905128	0.571667	1.11909	39871	37.81	chr12	protein_coding	MIS18 binding protein 1 [Source:MGI Symbol;Acc:MGI:2145099]
Ercc6l	DDU	8.40129	-2.10317	-1.35288	2.47609	-0.762028	1.9471	1.15671	-2.50479	0.0225862	0.125597	0.0272039	D	D	U	6.37062	ENSMUSG00000051220	163.803	-0.348106	0.0185268	0.380262	-1.31618	0.644979	0.996135	0.606438	0.191701	10430.9	FALSE	0.105233	0.416736	-2.49243	-1.76264	3.09032	0.743086	0.70665	1.0703	0.455363	0.0926187	0.597142	1.25861	15376	42.83	chrX	protein_coding	excision repair cross-complementing rodent repair deficiency complementation group 6 like [Source:MGI Symbol;Acc:MGI:2654144]
Mest	DDU	14.757	-1.43577	-5.08508	2.88376	-0.681203	-0.174261	2.19786	-0.897414	0.105915	1.91107e-10	0.0119267	D	D	U	3.95074	ENSMUSG00000051855	8668.03	-0.300229	-0.00195798	1.28038	-0.348037	0.692142	0.996169	0.221867	0.481823	1.27333e+08	FALSE	0.0138565	0.418346	-1.91238	-5.26366	3.43873	0.752862	0.680303	1.0541	0.437424	0.0897111	1.10426	0.843293	24919	45.45	chr6	protein_coding	mesoderm specific transcript [Source:MGI Symbol;Acc:MGI:96968]
Hacd1	DDU	12.4414	-1.36484	-1.32472	1.6666	-0.176283	-0.345084	-0.0627389	-0.393587	0.103728	0.116519	0.0764242	D	D	U	0.977693	ENSMUSG00000063275	2639.08	-0.0848215	-0.00507093	-0.0257059	-0.181756	0.859947	0.996581	0.825967	0.559997	3.40925e+06	FALSE	0.158265	0.35309	-1.70502	-1.61072	2.14633	0.60864	0.581893	0.853663	0.353186	0.0897016	0.455503	0.753844	205854	40.22	chr2	protein_coding	3-hydroxyacyl-CoA dehydratase 1 [Source:MGI Symbol;Acc:MGI:1353592]
Hist1h2ae	DDU	10.3265	-2.73383	-2.93333	3.67888	-3.14887	0.746921	-6.14963	6.27258	0.0400687	0.0261641	0.0292901	D	D	U	16.318	ENSMUSG00000069272	257.497	-2.4093	0.00276162	-5.44055	4.05283	0.0310344	0.996692	0.0342328	0.114245	320728	FALSE	0.00898561	0.698139	-3.61549	-3.68847	4.93861	1.45527	1.34864	1.99875	1.19152	0.0900515	3.09941	4.82052	704	54.12	chr13	protein_coding	histone cluster 1, H2ae [Source:MGI Symbol;Acc:MGI:2448290]
Spc24	DDU	10.6278	-2.24912	-2.71739	1.76546	-0.643118	0.582913	1.47189	-1.65738	0.00903483	0.000973415	0.0731691	D	D	U	4.35529	ENSMUSG00000074476	542.094	-0.315703	0.00684178	0.662881	-0.796954	0.701045	0.996815	0.430185	0.325016	390252	FALSE	0.0722678	0.382582	-2.55049	-2.96286	2.34061	0.656171	0.639869	0.94757	0.420497	0.0899992	0.745813	0.956368	4862	51.52	chr9	protein_coding	SPC24, NDC80 kinetochore complex component, homolog (S. cerevisiae) [Source:MGI Symbol;Acc:MGI:1914879]
Selenoh	DDU	10.943	-2.0689	-2.4	3.45627	-0.130949	0.208378	1.16068	-2.45514	0.00913402	0.0016449	0.000387895	D	D	U	3.95515	ENSMUSG00000076437	900.667	-0.0650186	0.00314461	0.562563	-1.71456	0.867083	0.99686	0.509936	0.109293	562350	FALSE	0.0357539	0.333255	-2.31156	-2.6024	3.77165	0.563356	0.55235	0.816091	0.341156	0.0895129	0.61507	1.0762	1556	50.51	chr2	protein_coding	selenoprotein H [Source:MGI Symbol;Acc:MGI:1919907]
Gm2897	DDU	8.16404	-5.17188	-1.66072	5.68005	-0.458527	3.20408	1.46161	-4.73898	8.59029e-05	0.126331	0.00126026	D	D	U	9.8632	ENSMUSG00000079410	109.836	-0.0959168	0.0106261	0.21181	-1.61881	0.80137	0.996904	0.693569	0.191062	10700.5	FALSE	0.233529	0.646735	-5.73132	-2.67158	6.61866	1.23895	1.33228	1.76224	0.441155	0.0909604	0.580953	2.44506	27556	42.85	chr14	protein_coding	predicted gene 2897 [Source:MGI Symbol;Acc:MGI:3781075]
Kif11_ENSMUSG00000111220	DDU	9.47107	-2.57658	-3.1291	4.71785	-1.03807	0.690316	-0.0760617	-2.08044	0.00667239	0.000704247	0.000120303	D	D	U	3.88488	ENSMUSG00000111220	216.87	-0.483728	0.00583559	-0.0238222	-0.856696	0.492018	0.997186	0.818684	0.301398	85457.5	FALSE	0.014095	0.445846	-2.95668	-3.439	5.17285	0.783245	0.76107	1.11206	0.542062	0.090043	0.493104	1.09007	NA	NA	NA	NA	NA
Slc38a3	DND	9.16447	-2.87737	-0.866949	-5.59191	0.451169	0.0404526	1.46979	5.5623	0.00483759	0.277915	0.0161088	D	N	D	7.52371	ENSMUSG00000010064	354.776	0.150283	0.000441764	0.389216	3.35401	0.794743	0.960554	0.576377	0.102903	124726	FALSE	1.78137	0.497714	-3.27467	-1.41495	-6.48939	0.878711	0.767089	2.77428	0.421073	0.0898255	0.648757	3.32285	18897	53.75	chr9	protein_coding	solute carrier family 38, member 3 [Source:MGI Symbol;Acc:MGI:1923507]
Wdr77	DNN	12.085	-1.30012	-0.473177	2.44158	-0.0528779	0.18831	-0.262726	-2.64983	0.109883	0.527206	0.0110894	D	N	N	3.15375	ENSMUSG00000000561	2908.41	-0.025729	0.00307479	-0.1133	-1.99011	0.87369	0.687588	0.819119	0.072975	3.13535e+06	FALSE	0.578899	0.322365	-1.58995	-0.648147	2.79737	0.546579	0.46118	0.788544	0.333557	0.0894558	0.446194	1.0534	10669	44.83	chr3	protein_coding	WD repeat domain 77 [Source:MGI Symbol;Acc:MGI:1917715]
Gstt3	DNN	9.26707	-1.40559	0.392965	0.421564	1.25421	-0.407797	0.908166	-1.16697	0.0892044	0.572517	0.431932	D	N	N	3.73715	ENSMUSG00000001665	1157.61	0.949581	-0.00654294	0.404979	-0.62299	0.225729	0.854917	0.623315	0.395797	1.84483e+06	FALSE	0.10138	0.335231	-1.71896	0.544291	0.658871	0.576984	0.458293	0.653416	0.500633	0.0897747	0.542211	0.820487	7300	49.12	chr10	protein_coding	glutathione S-transferase, theta 3 [Source:MGI Symbol;Acc:MGI:2143526]
Ugp2	DNN	12.8126	-1.48354	-0.205553	0.490559	-1.75857	0.723203	0.416447	-0.800377	0.0764003	0.633213	0.402125	D	N	N	3.6986	ENSMUSG00000001891	2979.78	-1.48833	0.0104844	0.158471	-0.39202	0.047804	0.86687	0.798603	0.48349	5.61894e+06	FALSE	0.112101	0.346407	-1.79849	-0.307262	0.777155	0.594788	0.458954	0.676509	0.522484	0.0904032	0.469062	0.779608	50064	39.6	chr11	protein_coding	UDP-glucose pyrophosphorylase 2 [Source:MGI Symbol;Acc:MGI:2183447]
Hmgn2	DNN	15.3449	-1.40006	-0.834253	1.04272	-0.618395	-0.0542418	0.322932	-0.89979	0.0904943	0.31504	0.210416	D	N	N	1.89536	ENSMUSG00000003038	18899.1	-0.350537	-0.000972926	0.126026	-0.46115	0.704403	0.911414	0.813906	0.459489	1.75345e+08	FALSE	0.040053	0.335767	-1.70383	-1.08623	1.45974	0.573029	0.519426	0.747942	0.395943	0.0894371	0.457124	0.780736	3913	52.59	chr4	protein_coding	high mobility group nucleosomal binding domain 2 [Source:MGI Symbol;Acc:MGI:96136]
Pafah1b2	DNN	12.5457	-1.26123	-0.708745	2.29017	-0.0543408	0.562449	0.577232	-2.02935	0.0997302	0.425489	0.00580677	D	N	N	3.22337	ENSMUSG00000003131	4494.81	-0.0331996	0.0151386	0.324133	-1.59938	0.880973	0.912896	0.743072	0.0970518	3.34072e+06	FALSE	0.123332	0.25443	-1.44219	-0.863697	2.51798	0.418956	0.391319	0.612032	0.290007	0.0907976	0.434632	0.797119	49832	44.08	chr9	protein_coding	platelet-activating factor acetylhydrolase, isoform 1b, subunit 2 [Source:MGI Symbol;Acc:MGI:108415]
Nob1	DNN	11.3609	-1.20313	-0.0226993	1.85508	-0.155719	0.875307	-0.42615	-2.16644	0.13584	0.667952	0.039471	D	N	N	3.62361	ENSMUSG00000003848	2090.56	-0.0864668	0.0165771	-0.198267	-1.5545	0.869709	0.926086	0.797709	0.122625	1.48273e+06	FALSE	0.0740286	0.303445	-1.46671	-0.0357096	2.20274	0.509329	0.409812	0.733158	0.325582	0.0915689	0.447853	0.952743	12566	48.72	chr8	protein_coding	NIN1/RPN12 binding protein 1 homolog [Source:MGI Symbol;Acc:MGI:1914869]
Ubqln1	DNN	11.5732	-1.3199	-0.668812	1.83866	-0.119433	0.846326	0.764293	-2.01324	0.106161	0.407705	0.0464878	D	N	N	3.74329	ENSMUSG00000005312	2186.5	-0.0608432	0.0138791	0.336949	-1.30748	0.869017	0.941349	0.679813	0.175152	843946	FALSE	0.873322	0.325564	-1.61425	-0.887268	2.24149	0.55354	0.487473	0.790395	0.336822	0.0910037	0.507575	0.982893	39498	43.1	chr13	protein_coding	ubiquilin 1 [Source:MGI Symbol;Acc:MGI:1860276]
Asf1b	DNN	9.09251	-2.26304	-0.725083	-3.25558	-0.0394385	-1.2447	-0.750823	10.709	0.087671	0.30479	0.103198	D	N	N	12.7439	ENSMUSG00000005470	202.671	-0.0122505	-0.00394392	-0.0841514	9.98324	0.832582	0.942712	0.77341	0.00376965	80933.2	FALSE	0.00980438	0.729485	-3.36004	-1.88809	-5.85889	1.77574	0.989278	3.78112	0.441751	0.0901243	0.544714	3.90137	14691	44.79	chr8	protein_coding	anti-silencing function 1B histone chaperone [Source:MGI Symbol;Acc:MGI:1914179]
Por	DNN	13.3175	-1.24955	-0.835915	1.33446	-0.208115	0.220968	1.21523	-1.57368	0.129813	0.313504	0.131881	D	N	N	3.21799	ENSMUSG00000005514	6520.71	-0.104797	0.00330552	0.594518	-0.890287	0.859139	0.943267	0.486907	0.298259	1.08012e+07	FALSE	0.345067	0.338086	-1.57291	-1.0923	1.77948	0.576526	0.523165	0.789327	0.347421	0.0895372	0.6361	0.903395	65294	49.75	chr5	protein_coding	P450 (cytochrome) oxidoreductase [Source:MGI Symbol;Acc:MGI:97744]
Mthfd2	DNN	11.6311	-2.07005	-0.53262	1.24894	-2.13777	1.07454	0.822715	-1.62371	0.0128332	0.470404	0.154986	D	N	N	5.65873	ENSMUSG00000005667	1110.14	-1.89411	0.0145233	0.32275	-0.866142	0.010773	0.944477	0.67448	0.304433	1.26361e+06	FALSE	0.0232359	0.356723	-2.33716	-0.764919	1.74341	0.605612	0.509013	0.822888	0.53214	0.0912971	0.526657	0.933931	20218	44.82	chr6	protein_coding	methylenetetrahydrofolate dehydrogenase (NAD+ dependent), methenyltetrahydrofolate cyclohydrolase [Source:MGI Symbol;Acc:MGI:1338850]
Ctcf	DNN	11.136	-1.20688	-0.496186	2.39794	0.868069	0.388845	0.52206	-2.70836	0.117998	0.577558	0.00338036	D	N	N	4.48733	ENSMUSG00000005698	2569.73	0.689502	0.0106943	0.293508	-2.3323	0.467243	0.944998	0.769387	0.0190557	1.51844e+06	FALSE	0.090143	0.250942	-1.38576	-0.605265	2.61537	0.412703	0.373977	0.603786	0.354797	0.0898214	0.424048	0.804292	46355	41.42	chr8	protein_coding	CCCTC-binding factor [Source:MGI Symbol;Acc:MGI:109447]
Ranbp1_ENSMUSG00000005732	DNN	12.2539	-1.22623	-0.0170086	0.664788	-0.231505	-0.217879	-0.694192	0.320149	0.116125	0.672443	0.364343	D	N	N	1.46373	ENSMUSG00000005732	3050.46	-0.146123	-0.00544581	-0.389	0.196634	0.868917	0.945319	0.684047	0.575324	2.30603e+06	FALSE	0.244991	0.267659	-1.42689	-0.0239215	0.874906	0.442783	0.372752	0.573997	0.306427	0.0892607	0.461853	0.648122	8949	47.42	chr16	protein_coding	RAN binding protein 1 [Source:MGI Symbol;Acc:MGI:96269]
Rsl1d1	DNN	13.7383	-1.31263	0.0780515	0.878244	-0.50031	0.101292	-0.540163	-0.790185	0.0920282	0.668724	0.272523	D	N	N	1.93195	ENSMUSG00000005846	8265.44	-0.327859	0.00226193	-0.283345	-0.484532	0.788474	0.94595	0.757338	0.47329	2.13611e+07	FALSE	0.616498	0.275568	-1.52078	0.0985006	1.13956	0.457508	0.381301	0.608895	0.338328	0.0891377	0.443754	0.694856	10362	43.76	chr16	protein_coding	ribosomal L1 domain containing 1 [Source:MGI Symbol;Acc:MGI:1913659]
Rcn1	DNN	12.336	-1.21735	-1.19672	1.00157	-0.066718	0.245315	0.933937	-1.35942	0.135085	0.149081	0.224095	D	N	N	2.60539	ENSMUSG00000005973	2968.83	-0.0335847	0.00414842	0.445711	-0.786593	0.873392	0.947109	0.600332	0.336798	2.92283e+06	FALSE	0.0351199	0.319205	-1.50716	-1.43324	1.3745	0.53895	0.517653	0.709764	0.332016	0.0895057	0.544202	0.837263	13029	47.93	chr2	protein_coding	reticulocalbin 1 [Source:MGI Symbol;Acc:MGI:104559]
Zfp655	DNN	14.001	-1.48559	-0.837097	1.68719	-1.85203	1.04115	0.0916525	-1.85686	0.0631879	0.321563	0.0577787	D	N	N	4.84169	ENSMUSG00000007812	6136.29	-1.65666	0.0195943	0.0371953	-1.24306	0.0155977	0.955242	0.829342	0.187421	2.649e+07	FALSE	0.384736	0.304503	-1.72888	-1.04473	2.04507	0.511886	0.472868	0.730476	0.449736	0.0924925	0.429736	0.909955	15588	42.9	chr5	protein_coding	zinc finger protein 655 [Source:MGI Symbol;Acc:MGI:1919861]
Abhd8	DNN	10.6564	-2.58267	-2.55714	4.03942	0.812848	1.49559	2.41637	-4.47314	0.0063575	0.00683545	0.000989551	D	N	N	9.19794	ENSMUSG00000007950	1280.07	0.356722	0.0125638	1.39649	-3.50771	0.617877	0.955916	0.205209	0.0203887	915178	FALSE	0.170507	0.447758	-2.96282	-2.91544	4.5565	0.780606	0.767853	1.11938	0.478519	0.091097	1.24081	1.5489	6951	54.68	chr8	protein_coding	abhydrolase domain containing 8 [Source:MGI Symbol;Acc:MGI:1918946]
Cdk9	DNN	11.5885	-1.23153	-0.205804	2.16285	0.0254384	0.558611	0.310325	-1.93543	0.0841338	0.674001	0.00171359	D	N	N	2.8298	ENSMUSG00000009555	2822.02	0.0135225	0.0265142	0.20883	-1.69186	0.882652	0.959251	0.830745	0.0511078	1.06144e+06	FALSE	0.346257	0.192531	-1.33567	-0.237373	2.29586	0.311944	0.286114	0.457888	0.237976	0.0936663	0.343366	0.600667	7293	53.54	chr2	protein_coding	cyclin-dependent kinase 9 (CDC2-related kinase) [Source:MGI Symbol;Acc:MGI:1328368]
Tbrg1	DNN	13.2086	-1.26166	-0.332386	1.23028	-0.306705	0.186809	0.149348	-0.99647	0.0851843	0.655041	0.12689	D	N	N	1.63933	ENSMUSG00000011114	6100.42	-0.223558	0.00665626	0.0890143	-0.736885	0.871437	0.961963	0.833101	0.386824	5.54978e+06	FALSE	0.272945	0.219249	-1.39504	-0.393653	1.41426	0.357229	0.32454	0.509856	0.27239	0.0888626	0.363972	0.61658	8550	44.22	chr9	protein_coding	transforming growth factor beta regulated gene 1 [Source:MGI Symbol;Acc:MGI:1100877]
Brf1	DNN	11.0596	-1.45814	-0.636498	3.0539	0.40499	1.11954	0.51753	-3.30807	0.0623686	0.450536	0.000471419	D	N	N	5.35013	ENSMUSG00000011158	2079.34	0.255613	0.0238914	0.25154	-2.86502	0.830453	0.962025	0.769702	0.00900507	1.24938e+06	FALSE	0.297777	0.286729	-1.67675	-0.802348	3.3041	0.479563	0.431862	0.693603	0.335535	0.0939462	0.449065	0.929114	40620	49.17	chr12	protein_coding	BRF1, RNA polymerase III transcription initiation factor 90 kDa subunit [Source:MGI Symbol;Acc:MGI:1919558]
Evi5	DNN	11.2791	-1.61478	-0.581964	2.79508	-0.0305726	1.3034	1.19353	-3.61663	0.0427862	0.46643	0.00309696	D	N	N	6.14413	ENSMUSG00000011831	2157.54	-0.0134307	0.0230414	0.645594	-3.11076	0.875932	0.962511	0.466323	0.00749419	1.0712e+06	FALSE	0.303827	0.313944	-1.8662	-0.772352	3.11201	0.529395	0.462719	0.765267	0.328547	0.0937993	0.619405	1.02459	130313	40.12	chr5	protein_coding	ecotropic viral integration site 5 [Source:MGI Symbol;Acc:MGI:104736]
Trnt1	DNN	11.4109	-1.35252	-0.176227	1.95162	-0.232684	0.523768	0.15113	-2.43331	0.0752842	0.663707	0.0204216	D	N	N	3.34089	ENSMUSG00000013736	1994.32	-0.149958	0.0136251	0.0770406	-2.01147	0.870909	0.964228	0.830915	0.0447215	946542	FALSE	0.0908418	0.258291	-1.53467	-0.225983	2.20043	0.427406	0.366197	0.62024	0.299613	0.0904812	0.398875	0.826523	13355	38.97	chr6	protein_coding	tRNA nucleotidyl transferase, CCA-adding, 1 [Source:MGI Symbol;Acc:MGI:1917297]
Rnf166	DNN	10.2407	-1.14493	-1.0436	2.77138	0.38355	0.767864	1.52455	-3.26832	0.142123	0.204642	0.000346399	D	N	N	5.94428	ENSMUSG00000014470	1252.85	0.27201	0.022942	1.21789	-2.95364	0.851089	0.965262	0.187503	0.00204416	285063	FALSE	0.247208	0.242226	-1.31645	-1.18051	2.96145	0.398684	0.386038	0.583134	0.298685	0.0931212	0.544242	0.773083	9918	53.63	chr8	protein_coding	ring finger protein 166 [Source:MGI Symbol;Acc:MGI:1915968]
Pdcd2	DNN	8.77227	-1.86936	-0.129957	2.23105	0.637222	1.23915	0.296562	-2.69073	0.0184759	0.65496	0.0187365	D	N	N	4.86366	ENSMUSG00000014771	467.705	0.399011	0.0213516	0.126188	-2.06785	0.679988	0.965819	0.818299	0.0620919	48726.7	FALSE	0.127815	0.313112	-2.11206	-0.188924	2.59229	0.54612	0.423542	0.776906	0.38632	0.0931777	0.442725	1.02944	8094	42.44	chr17	protein_coding	programmed cell death 2 [Source:MGI Symbol;Acc:MGI:104643]
Nolc1	DNN	12.6113	-1.53458	0.167637	1.50282	-0.500945	0.258897	-0.31997	-1.24755	0.0179432	0.673925	0.0482944	D	N	N	2.32737	ENSMUSG00000015176	4207.84	-0.394982	0.0105641	-0.209796	-0.987049	0.831173	0.966859	0.828447	0.269377	5.21842e+06	FALSE	0.0312021	0.204867	-1.64164	0.193228	1.66542	0.333256	0.300402	0.48312	0.271975	0.0891695	0.357628	0.604603	9668	48.91	chr19	protein_coding	nucleolar and coiled-body phosphoprotein 1 [Source:MGI Symbol;Acc:MGI:1918019]
Mtmr1	DNN	11.0543	-1.5301	0.161745	1.45496	-1.13688	1.0234	0.0353313	-3.30245	0.0767379	0.634767	0.116973	D	N	N	5.49807	ENSMUSG00000015214	1274.48	-0.718975	0.0124564	0.00830053	-2.47609	0.352242	0.966929	0.825647	0.0508497	979347	FALSE	0.732757	0.37647	-1.9009	0.242414	2.01142	0.658287	0.478209	0.894567	0.543108	0.0908925	0.465755	1.27718	54437	40.02	chrX	protein_coding	myotubularin related protein 1 [Source:MGI Symbol;Acc:MGI:1858271]
Diexf	DNN	9.62903	-1.55582	-0.267169	0.395127	0.267042	1.31251	0.296707	-2.36778	0.1185	0.538229	0.391397	D	N	N	4.24404	ENSMUSG00000016181	531.41	0.0815766	0.00750649	0.0591608	-0.736589	0.826948	0.969231	0.802798	0.331185	132086	FALSE	0.332904	0.546161	-2.35994	-0.589296	1.00358	1.12475	0.616368	0.856982	0.419138	0.0903669	0.517653	1.12675	39169	46.1	chr1	protein_coding	digestive organ expansion factor homolog (zebrafish) [Source:MGI Symbol;Acc:MGI:2138080]
Sdc4	DNN	16.2203	-1.46477	-1.13413	0.623811	-0.0907729	0.047294	1.97619	-1.56529	0.0753955	0.174307	0.358494	D	N	N	3.67955	ENSMUSG00000017009	49183.8	-0.0440947	0.00063033	1.44073	-0.902952	0.870147	0.970359	0.149186	0.294651	1.44421e+09	FALSE	0.0411204	0.33177	-1.75553	-1.39169	0.939293	0.564838	0.535982	0.675587	0.339333	0.0894184	0.795084	0.894155	19641	51.13	chr2	protein_coding	syndecan 4 [Source:MGI Symbol;Acc:MGI:1349164]
Dnttip1	DNN	10.9764	-1.51063	-0.000487756	2.31607	0.296236	0.811888	-0.413412	-2.51748	0.0313566	0.674796	0.00333694	D	N	N	4.03902	ENSMUSG00000017299	1848.46	0.209543	0.0256451	-0.247735	-2.17429	0.867793	0.970675	0.811888	0.023511	786558	FALSE	0.0664503	0.236383	-1.65589	-0.00353277	2.51181	0.389062	0.337518	0.567292	0.286756	0.0941391	0.397924	0.753277	22625	47.18	chr2	protein_coding	deoxynucleotidyltransferase, terminal, interacting protein 1 [Source:MGI Symbol;Acc:MGI:1923483]
Traf4	DNN	9.19254	-1.67203	-0.830746	2.09789	2.11003	0.669046	0.830633	-3.36846	0.077757	0.294968	0.0579982	D	N	N	6.97816	ENSMUSG00000017386	956.487	1.70634	0.00556515	0.222802	-2.06037	0.0430937	0.970803	0.716352	0.109758	791113	FALSE	0.183486	0.454563	-2.19841	-1.33033	2.86632	0.841599	0.698973	1.16854	0.711927	0.0900253	0.536804	1.60451	7091	57.37	chr11	protein_coding	TNF receptor associated factor 4 [Source:MGI Symbol;Acc:MGI:1202880]
Pitpna	DNN	12.7311	-1.20096	0.100946	1.45541	-0.49141	0.770912	-0.0997139	-1.27857	0.11525	0.672633	0.0727877	D	N	N	2.64061	ENSMUSG00000017781	5266.58	-0.355973	0.0240313	-0.0581665	-0.934391	0.813839	0.971685	0.832988	0.290687	4.79229e+06	FALSE	0.0719936	0.23798	-1.36116	0.12091	1.6749	0.389363	0.339743	0.560343	0.305082	0.0934878	0.379871	0.6853	40708	47.01	chr11	protein_coding	phosphatidylinositol transfer protein, alpha [Source:MGI Symbol;Acc:MGI:99887]
Stk4	DNN	10.1751	-1.33815	-0.150219	0.944402	0.312148	-0.572942	-0.452839	-0.523438	0.0881435	0.659437	0.245691	D	N	N	1.86137	ENSMUSG00000018209	804.58	0.193123	-0.0127175	-0.22464	-0.303832	0.85394	0.972255	0.792036	0.546731	201004	FALSE	0.403375	0.28505	-1.55974	-0.205826	1.23379	0.476695	0.395838	0.636113	0.324643	0.0904583	0.439537	0.685229	85203	44.86	chr2	protein_coding	serine/threonine kinase 4 [Source:MGI Symbol;Acc:MGI:1929004]
Srsf1_ENSMUSG00000018379	DNN	12.0682	-1.48513	-0.184667	1.30902	-0.668542	0.807237	0.326856	-2.68192	0.0441992	0.663177	0.115763	D	N	N	4.48456	ENSMUSG00000018379	2532.63	-0.486847	0.021562	0.173268	-2.28601	0.663699	0.972579	0.821353	0.0233011	1.80123e+06	FALSE	0.649601	0.25617	-1.65669	-0.235769	1.56423	0.423308	0.364026	0.598263	0.342059	0.0927717	0.40752	0.823035	6383	42.57	chr11	protein_coding	serine/arginine-rich splicing factor 1 [Source:MGI Symbol;Acc:MGI:98283]
Mapt	DNN	10.9347	-2.36914	-0.702692	1.07135	0.454126	1.74568	1.11342	-3.72472	0.0373531	0.327752	0.209614	D	N	N	7.03794	ENSMUSG00000018411	1303.12	0.129292	0.00868881	0.200734	-1.44367	0.790511	0.972691	0.709337	0.193824	967575	FALSE	2.37501	0.578131	-3.05468	-1.44482	2.36513	1.11902	0.809946	1.21236	0.436105	0.0905653	0.562413	1.8369	100701	49.31	chr11	protein_coding	microtubule-associated protein tau [Source:MGI Symbol;Acc:MGI:97180]
Tmem160	DNN	10.4637	-1.9801	-0.911359	3.56473	0.305502	1.70679	1.57971	-3.98142	0.0132222	0.277466	0.00022232	D	N	N	7.57342	ENSMUSG00000019158	1448.85	0.169404	0.0272463	0.971729	-3.46161	0.846015	0.97435	0.310581	0.00392351	474083	FALSE	0.086184	0.32866	-2.22592	-1.16168	3.86582	0.557614	0.516458	0.801458	0.350446	0.0957145	0.752373	1.07417	2716	56.04	chr7	protein_coding	transmembrane protein 160 [Source:MGI Symbol;Acc:MGI:1916344]
Esr1	DNN	13.5264	-1.61685	-1.63882	1.90918	-0.0916371	0.412307	1.74373	-3.12413	0.0152275	0.0122858	0.0143516	D	N	N	5.3718	ENSMUSG00000019768	6883.1	-0.0626474	0.0142824	1.50753	-2.85452	0.881977	0.975258	0.073286	0.00158163	1.66871e+07	FALSE	0.265203	0.22328	-1.74141	-1.74707	2.09762	0.364261	0.360149	0.532758	0.266103	0.0902112	0.498004	0.709448	394022	41.08	chr10	protein_coding	estrogen receptor 1 (alpha) [Source:MGI Symbol;Acc:MGI:1352467]
Hdac2	DNN	12.8812	-1.62679	-0.616387	2.00235	0.0160968	1.14058	0.39228	-2.02301	0.025794	0.478705	0.0195968	D	N	N	3.57197	ENSMUSG00000019777	5550.47	0.0124533	0.0282949	0.201293	-1.5464	0.88072	0.97531	0.812112	0.110805	4.30431e+06	FALSE	0.228739	0.267387	-1.80513	-0.757266	2.26729	0.442695	0.403528	0.643515	0.299006	0.0957289	0.421966	0.835407	27346	40.96	chr10	protein_coding	histone deacetylase 2 [Source:MGI Symbol;Acc:MGI:1097691]
Asf1a	DNN	11.0624	-1.69119	-0.32289	2.45707	0.0126981	0.900532	0.099934	-2.42961	0.0387513	0.601224	0.012652	D	N	N	3.44277	ENSMUSG00000019857	1610.07	0.00941179	0.0116085	0.0360717	-1.67942	0.873227	0.975869	0.826547	0.114885	724749	FALSE	0.291849	0.336672	-1.97121	-0.486216	2.84539	0.575008	0.461373	0.828095	0.34086	0.0905815	0.44795	1.08023	12469	40.38	chr10	protein_coding	anti-silencing function 1A histone chaperone [Source:MGI Symbol;Acc:MGI:1913653]
2022-09-10	DNN	11.7004	-1.37799	-2.37412	2.35252	0.294739	-0.452593	2.12462	-2.3446	0.0727337	0.000244857	0.00646969	D	N	N	5.21655	ENSMUSG00000019917	2056.77	0.19077	-0.0111969	1.81366	-1.8688	0.859492	0.9762	0.0443489	0.0660075	1.87583e+06	FALSE	0.156908	0.270493	-1.57646	-2.50705	2.60976	0.449288	0.44096	0.655303	0.313398	0.0900507	0.614838	0.865835	80221	40.81	chr10	protein_coding	septin 10 [Source:MGI Symbol;Acc:MGI:1918110]
Tmpo	DNN	12.272	-1.52417	-1.18451	2.1124	-0.0796927	0.910623	1.50936	-3.07096	0.0603374	0.152815	0.0245827	D	N	N	5.57063	ENSMUSG00000019961	3305.2	-0.0400191	0.0156957	0.940197	-2.48298	0.872942	0.97638	0.322576	0.0303819	3.26637e+06	FALSE	0.506826	0.317469	-1.78656	-1.42073	2.48193	0.537197	0.514377	0.774511	0.33126	0.091412	0.717117	1.04465	33745	42.94	chr10	protein_coding	thymopoietin [Source:MGI Symbol;Acc:MGI:106920]
Pde7b	DNN	11.0742	-1.22151	-1.12995	1.48187	0.817899	0.812008	1.37318	-3.43581	0.111129	0.159312	0.0724071	D	N	N	6.43889	ENSMUSG00000019990	2181.56	0.642288	0.0229301	1.03005	-3.1171	0.517668	0.976557	0.278302	0.00132354	1.78549e+06	FALSE	0.0513016	0.249557	-1.39829	-1.27504	1.72697	0.410758	0.399655	0.590655	0.349376	0.0932036	0.556024	0.798135	327075	41.95	chr10	protein_coding	phosphodiesterase 7B [Source:MGI Symbol;Acc:MGI:1352752]
Adarb1	DNN	12.3218	-2.06149	0.329167	1.25292	-1.8206	1.76763	0.548018	-3.39899	0.0303861	0.545511	0.165351	D	N	N	7.53523	ENSMUSG00000020262	2932.61	-1.33038	0.0147727	0.14409	-2.14514	0.108156	0.978133	0.77309	0.100829	7.6582e+06	FALSE	0.109697	0.448532	-2.50501	0.554587	2.04112	0.801497	0.550937	1.02712	0.722402	0.0916147	0.509545	1.58281	127545	45.76	chr10	protein_coding	adenosine deaminase, RNA-specific, B1 [Source:MGI Symbol;Acc:MGI:891999]
Xpo1	DNN	12.5913	-1.43245	-1.6631	1.58967	-1.05649	0.928123	1.63096	-2.28462	0.0721807	0.0310901	0.0725213	D	N	N	5.90019	ENSMUSG00000020290	2628.96	-0.787828	0.0176108	1.13584	-1.67527	0.338741	0.978335	0.237422	0.104515	3.20093e+06	FALSE	0.0237491	0.302995	-1.67795	-1.86225	1.94857	0.509431	0.497825	0.723588	0.439437	0.0918622	0.703404	0.964285	42209	39.66	chr11	protein_coding	exportin 1 [Source:MGI Symbol;Acc:MGI:2144013]
Cnot6	DNN	12.2709	-1.1771	-0.980545	1.30409	-1.07959	0.495074	0.996086	-1.50217	0.12126	0.246858	0.106666	D	N	N	4.07293	ENSMUSG00000020362	2371.69	-0.934813	0.0167076	0.707714	-1.16508	0.25732	0.978631	0.481008	0.193612	1.48331e+06	FALSE	0.247294	0.226927	-1.32383	-1.09869	1.50402	0.369992	0.359271	0.530705	0.328581	0.090876	0.472193	0.681727	41221	39.54	chr11	protein_coding	CCR4-NOT transcription complex, subunit 6 [Source:MGI Symbol;Acc:MGI:2144529]
Gfpt2	DNN	14.1955	-1.83172	0.525049	-0.376526	-2.68941	1.42733	0.435785	-1.14643	0.0241162	0.490876	0.449411	D	N	N	5.69895	ENSMUSG00000020363	8260.19	-2.51509	0.0216005	0.171367	-0.602072	0.000164913	0.978641	0.794166	0.404334	1.03527e+08	FALSE	0.0178965	0.338496	-2.0978	0.714033	-0.581362	0.573841	0.475498	0.647845	0.49351	0.0933858	0.467286	0.819647	44436	45.51	chr11	protein_coding	glutamine fructose-6-phosphate transaminase 2 [Source:MGI Symbol;Acc:MGI:1338883]
Pimreg	DNN	8.51163	-6.92502	-0.961241	0.303972	-0.263147	3.44749	-2.3673	3.90718	3.47583e-05	0.239846	0.387464	D	N	N	9.98512	ENSMUSG00000020808	107.283	-0.0341776	0.00649456	-0.229123	0.426293	0.816335	0.980739	0.66882	0.416452	37194.9	FALSE	0.0355308	0.857029	-7.62953	-3.09864	2.29032	1.66087	1.56355	1.01831	0.454522	0.0904285	0.610375	1.08476	5339	53.14	chr11	protein_coding	PICALM interacting mitotic regulator [Source:MGI Symbol;Acc:MGI:1924434]
Mxra7	DNN	11.6754	-1.82362	-0.974296	2.58636	0.630588	1.42233	1.22372	-2.80187	0.0220612	0.245911	0.00776436	D	N	N	6.07851	ENSMUSG00000020814	3335.21	0.375158	0.0232084	0.634465	-2.13975	0.687927	0.980763	0.467359	0.0596979	2.89862e+06	FALSE	0.199916	0.326234	-2.07439	-1.22184	2.94318	0.551345	0.517118	0.799346	0.394298	0.0939382	0.635651	1.07318	24985	52.34	chr11	protein_coding	matrix-remodelling associated 7 [Source:MGI Symbol;Acc:MGI:1914872]
Lrrc59	DNN	12.4162	-1.32568	-0.558131	0.921012	-0.84074	0.702075	0.0504213	-0.569841	0.109136	0.462637	0.250405	D	N	N	2.16308	ENSMUSG00000020869	2652.8	-0.511132	0.0104152	0.0169778	-0.276257	0.540255	0.980997	0.827758	0.532115	2.14321e+06	FALSE	0.555088	0.342727	-1.65002	-0.77658	1.33579	0.587266	0.49577	0.742977	0.446785	0.0903757	0.450421	0.754748	15450	49.37	chr11	protein_coding	leucine rich repeat containing 59 [Source:MGI Symbol;Acc:MGI:2138133]
Lsm12	DNN	11.5534	-1.1573	-0.49347	1.94052	-1.72664	0.0935322	0.328809	-1.73736	0.132453	0.60043	0.0143884	D	N	N	3.88635	ENSMUSG00000020922	1430.54	-1.61354	0.00293993	0.192684	-1.38298	0.00688848	0.981255	0.824322	0.130641	1.31766e+06	FALSE	0.211555	0.230435	-1.31036	-0.584807	2.13888	0.377083	0.346235	0.551181	0.33356	0.0887306	0.38529	0.708538	22800	44.61	chr11	protein_coding	LSM12 homolog [Source:MGI Symbol;Acc:MGI:1919592]
Clmn	DNN	12.4941	-1.67425	-1.56089	2.57188	1.29611	0.0314982	1.55844	-4.59518	0.0548979	0.0715551	0.0154749	D	N	N	7.48123	ENSMUSG00000021097	5699.27	0.908136	0.000211495	0.740478	-3.97898	0.246644	0.981815	0.395836	0.00290006	2.80056e+07	FALSE	0.125173	0.377526	-2.03019	-1.88105	3.05452	0.657347	0.633996	0.940132	0.572049	0.0895801	0.783233	1.24285	101960	49.81	chr12	protein_coding	calmin [Source:MGI Symbol;Acc:MGI:2136957]
Eif2s1	DNN	13.0651	-1.23156	0.188416	0.630528	-0.227359	0.600125	-0.678547	-0.668767	0.136468	0.638197	0.352751	D	N	N	2.1748	ENSMUSG00000021116	5999.66	-0.114267	0.00891599	-0.282579	-0.328345	0.856271	0.9819	0.715044	0.51057	8.46565e+06	FALSE	0.724122	0.342869	-1.56439	0.269589	0.965523	0.585728	0.450541	0.693568	0.351124	0.090133	0.497369	0.763152	25192	38.78	chr12	protein_coding	eukaryotic translation initiation factor 2, subunit 1 alpha [Source:MGI Symbol;Acc:MGI:95299]
Trim27	DNN	10.9957	-1.81109	-0.222099	1.5718	0.174398	0.621847	0.0940883	-1.39777	0.01158	0.653988	0.0631087	D	N	N	2.28811	ENSMUSG00000021326	1545.19	0.111293	0.0147916	0.0451557	-0.949077	0.873345	0.982586	0.831519	0.281616	483500	FALSE	0.254206	0.270501	-1.98225	-0.288377	1.85592	0.448225	0.381974	0.64351	0.305423	0.0908651	0.406541	0.768227	15280	46.05	chr13	protein_coding	tripartite motif-containing 27 [Source:MGI Symbol;Acc:MGI:97904]
Hivep1	DNN	10.8781	-1.50166	-0.341296	1.67793	-0.937002	0.455566	0.603334	-1.70801	0.0496225	0.626705	0.0499741	D	N	N	3.70391	ENSMUSG00000021366	1052.06	-0.712008	0.0102956	0.311948	-1.20324	0.421771	0.982676	0.73254	0.192923	333664	FALSE	0.166482	0.276677	-1.70054	-0.441797	1.97339	0.460489	0.396183	0.66188	0.394234	0.0899852	0.455285	0.826901	140517	44.05	chr13	protein_coding	human immunodeficiency virus type I enhancer binding protein 1 [Source:MGI Symbol;Acc:MGI:96100]
Mrps30	DNN	10.6145	-2.45313	-0.32154	2.67691	0.202501	2.00888	0.357722	-3.16739	0.00622497	0.560209	0.0177485	D	N	N	5.73649	ENSMUSG00000021731	1264.37	0.0886229	0.0195923	0.103661	-2.08631	0.848105	0.983706	0.805016	0.095054	451377	FALSE	0.0779069	0.413902	-2.78696	-0.539801	3.2451	0.71476	0.532935	1.0461	0.380427	0.0929578	0.489049	1.42423	8872	41.75	chr13	protein_coding	mitochondrial ribosomal protein S30 [Source:MGI Symbol;Acc:MGI:1926237]
Eaf1	DNN	11.2196	-1.17234	-1.0266	0.711957	-1.20393	0.45453	0.348147	0.0329683	0.149575	0.219169	0.329923	D	N	N	2.03958	ENSMUSG00000021890	968.983	-0.917864	0.00779405	0.146086	0.0204153	0.249227	0.984077	0.812345	0.582052	431035	FALSE	0.176016	0.318619	-1.46386	-1.26095	1.02638	0.536956	0.508414	0.669004	0.472988	0.0898685	0.450559	0.708138	15460	45.36	chr14	protein_coding	ELL associated factor 1 [Source:MGI Symbol;Acc:MGI:1921677]
Slc39a14	DNN	13.2046	-1.55464	-0.748203	1.25003	-1.29149	1.01072	0.32492	-1.89388	0.0740671	0.345462	0.158216	D	N	N	4.52101	ENSMUSG00000022094	3750.74	-0.87545	0.0120711	0.106415	-0.98846	0.261745	0.9846	0.810343	0.266227	1.63453e+07	FALSE	0.109068	0.380537	-1.92942	-1.06188	1.81202	0.665715	0.572933	0.875138	0.57505	0.0908246	0.476217	1.02416	47957	47.72	chr14	protein_coding	solute carrier family 39 (zinc transporter), member 14 [Source:MGI Symbol;Acc:MGI:2384851]
Spry2	DNN	11.4027	-1.20274	-1.32707	0.966605	-1.02127	0.238167	1.48922	-0.963128	0.14616	0.114745	0.235743	D	N	N	3.71179	ENSMUSG00000022114	1175.49	-0.665457	0.00337104	0.798471	-0.476701	0.40655	0.984676	0.374915	0.449356	596297	FALSE	0.528881	0.347907	-1.5504	-1.60594	1.4053	0.595879	0.573178	0.76138	0.489938	0.0895815	0.748772	0.800998	4873	48.51	chr14	protein_coding	sprouty RTK signaling antagonist 2 [Source:MGI Symbol;Acc:MGI:1345138]
Cct5	DNN	14.8422	-1.4207	-0.717705	1.40122	-0.387288	0.289385	0.296977	-1.22399	0.0511603	0.430956	0.0840011	D	N	N	2.19764	ENSMUSG00000022234	16252.2	-0.272442	0.00876781	0.167839	-0.885199	0.852573	0.984971	0.825734	0.312105	5.88984e+07	FALSE	0.444553	0.238673	-1.5717	-0.837639	1.62246	0.391263	0.368131	0.560376	0.295839	0.0893807	0.390479	0.680721	11005	46.35	chr15	protein_coding	chaperonin containing Tcp1, subunit 5 (epsilon) [Source:MGI Symbol;Acc:MGI:107185]
Tars	DNN	13.1815	-1.63287	-0.712901	0.817849	-0.835449	0.64534	0.3166	-0.228278	0.0352152	0.394251	0.292478	D	N	N	2.02567	ENSMUSG00000022241	4283.3	-0.572477	0.0123367	0.140888	-0.121513	0.52286	0.984995	0.817301	0.577661	6.65274e+06	FALSE	0.0750469	0.302109	-1.85898	-0.90461	1.12248	0.506485	0.459228	0.653057	0.411285	0.0905372	0.438662	0.691105	17365	45.44	chr15	protein_coding	threonyl-tRNA synthetase [Source:MGI Symbol;Acc:MGI:106314]
Slc38a4	DNN	11.0081	-2.87342	-1.37152	4.6988	-0.966354	2.17179	1.48355	-5.73824	0.0171489	0.160816	0.00324197	D	N	N	10.3599	ENSMUSG00000022464	834.22	-0.245849	0.00935943	0.244313	-4.12753	0.674779	0.985505	0.672833	0.0339574	799206	FALSE	0.0536829	0.61145	-3.54768	-2.30549	5.56546	1.15708	1.16562	1.58607	0.490861	0.0907009	0.590835	2.29026	61137	44.24	chr15	protein_coding	solute carrier family 38, member 4 [Source:MGI Symbol;Acc:MGI:1916604]
Atp13a3	DNN	12.4593	-1.51393	-0.388686	0.770248	-0.885045	0.986036	0.755059	-1.741	0.0501994	0.606061	0.315848	D	N	N	4.36714	ENSMUSG00000022533	2984.02	-0.64838	0.0214201	0.395148	-1.21043	0.47039	0.985652	0.663596	0.192232	2.5056e+06	FALSE	0.118111	0.283987	-1.72246	-0.505822	1.03238	0.473505	0.407979	0.614264	0.398005	0.0929777	0.486702	0.847179	93553	39.99	chr16	protein_coding	ATPase type 13A3 [Source:MGI Symbol;Acc:MGI:2685387]
Lrch3	DNN	11.6666	-1.29292	-0.839212	1.91343	-0.562718	0.77935	1.3294	-3.0753	0.0975541	0.329301	0.0273599	D	N	N	5.74677	ENSMUSG00000022801	2002.78	-0.37435	0.0178542	0.899296	-2.64598	0.74719	0.986217	0.343385	0.0129628	892374	FALSE	0.0447485	0.275904	-1.50525	-1.00994	2.20085	0.458718	0.429995	0.664602	0.346615	0.0917383	0.60689	0.892664	101548	41.72	chr16	protein_coding	leucine-rich repeats and calponin homology (CH) domain containing 3 [Source:MGI Symbol;Acc:MGI:1917394]
Rfc4	DNN	10.5428	-1.60809	-0.876335	1.0868	-0.431514	-0.299789	0.525084	-0.0177811	0.0672586	0.286174	0.19909	D	N	N	1.27417	ENSMUSG00000022881	707.881	-0.198536	-0.00368148	0.188757	-0.00355117	0.803831	0.986385	0.762173	0.578468	276023	FALSE	0.0743236	0.386235	-1.98701	-1.22142	1.64879	0.680161	0.601075	0.860208	0.388657	0.0897129	0.496054	0.775218	13795	40.38	chr16	protein_coding	replication factor C (activator 1) 4 [Source:MGI Symbol;Acc:MGI:2146571]
Chaf1b	DNN	10.4965	-3.07633	-1.31716	-0.283194	-0.692072	1.70789	-0.800951	2.89278	0.0187432	0.177113	0.412817	D	N	N	6.0937	ENSMUSG00000022945	425.131	-0.149387	0.00631842	-0.115437	0.639152	0.757503	0.986483	0.758741	0.352987	453655	FALSE	0.0306346	0.675598	-3.82011	-2.44653	-0.94906	1.31179	1.34341	0.896813	0.460876	0.0903251	0.545731	1.146	22215	47.71	chr16	protein_coding	chromatin assembly factor 1, subunit B (p60) [Source:MGI Symbol;Acc:MGI:1314881]
Noct	DNN	14.9037	-1.13006	0.0214751	0.615173	-1.39374	0.556313	0.0525771	-1.3085	0.132955	0.675402	0.433308	D	N	N	3.31112	ENSMUSG00000023087	15845	-1.30152	0.0259005	0.0332136	-1.06793	0.0375629	0.986755	0.833944	0.22941	9.94976e+07	FALSE	0.146631	0.194426	-1.2384	0.02285	0.721523	0.313788	0.286276	0.431938	0.280531	0.09345	0.335171	0.581386	27198	46.87	chr3	protein_coding	nocturnin [Source:MGI Symbol;Acc:MGI:109382]
Il15ra	DNN	11.1689	-2.08407	-0.504597	2.66517	-1.23326	1.65716	1.48014	-3.83668	0.0069013	0.506817	0.00594356	D	N	N	8.20723	ENSMUSG00000023206	1287.08	-0.936173	0.027346	0.881826	-3.30349	0.23501	0.98684	0.342907	0.00577331	631819	FALSE	0.0518986	0.32381	-2.31199	-0.691275	3.01345	0.54398	0.466529	0.793284	0.482475	0.0957326	0.719519	1.06083	29028	44.26	chr2	protein_coding	interleukin 15 receptor, alpha chain [Source:MGI Symbol;Acc:MGI:104644]
Chd1	DNN	12.4491	-1.64115	-0.124221	1.92371	-0.462389	1.38348	0.793612	-3.49724	0.047235	0.649883	0.0425691	D	N	N	6.13672	ENSMUSG00000023852	4168.68	-0.247441	0.0210692	0.334911	-2.88729	0.796664	0.987051	0.674882	0.0177561	4.20726e+06	FALSE	0.889278	0.337163	-1.92601	-0.188189	2.35259	0.574464	0.445179	0.822625	0.371348	0.0931855	0.516392	1.11515	67644	39.52	chr17	protein_coding	chromodomain helicase DNA binding protein 1 [Source:MGI Symbol;Acc:MGI:88393]
Pde10a	DNN	11.5486	-1.34874	-1.3017	0.812935	0.450742	0.690011	1.60399	-2.90449	0.1386	0.151505	0.272593	D	N	N	5.64923	ENSMUSG00000023868	2035.71	0.165782	0.00519517	0.461139	-1.36626	0.789619	0.987058	0.528821	0.191382	2.46904e+06	FALSE	1.08342	0.478019	-1.99775	-1.84374	1.58955	0.909575	0.822511	0.934756	0.418683	0.0900279	0.695251	1.45235	461277	45.78	chr17	protein_coding	phosphodiesterase 10A [Source:MGI Symbol;Acc:MGI:1345143]
Vegfa	DNN	11.4333	-1.72655	-0.491699	0.599088	0.436278	0.189716	0.196998	-1.15702	0.0501035	0.480208	0.353664	D	N	N	1.98001	ENSMUSG00000023951	1822.19	0.208482	0.00197572	0.0635141	-0.525731	0.797988	0.987168	0.819058	0.423632	1.47323e+06	FALSE	0.675064	0.382928	-2.08283	-0.743817	1.00625	0.668965	0.531903	0.74589	0.389304	0.0896304	0.47161	0.857189	15377	54.83	chr17	protein_coding	vascular endothelial growth factor A [Source:MGI Symbol;Acc:MGI:103178]
Rsph1	DNN	6.49912	-8.29506	-0.336303	-0.0166134	-0.110658	7.30152	1.34323	-1.08909	0.00182991	0.473851	0.450971	D	N	N	9.8445	ENSMUSG00000024033	55.9315	-0.0150666	0.01358	0.176782	0.0151679	0.834699	0.987297	0.7149	0.535139	2068	FALSE	1.41959	0.693249	-8.49734	-0.983086	0.966734	2.95464	0.712887	1.01525	0.437232	0.0916234	0.570949	1.01543	22365	48.38	chr17	protein_coding	radial spoke head 1 homolog (Chlamydomonas) [Source:MGI Symbol;Acc:MGI:1194909]
Arhgap28	DNN	11.5168	-1.34715	-1.67953	1.60364	0.48353	0.451983	1.52143	-2.59873	0.1165	0.05608	0.0948427	D	N	N	5.05568	ENSMUSG00000024043	2030.6	0.232122	0.00521272	0.67592	-1.60013	0.777234	0.987318	0.421658	0.141186	1.86492e+06	FALSE	0.422345	0.386588	-1.76311	-2.00509	2.18979	0.68107	0.653132	0.937093	0.397363	0.0898411	0.760232	1.24219	161408	44.41	chr17	protein_coding	Rho GTPase activating protein 28 [Source:MGI Symbol;Acc:MGI:2147003]
Vapa	DNN	13.7072	-2.28713	0.165921	2.24371	-0.929916	1.82249	-0.329728	-2.26226	1.98249e-05	0.672861	0.00256256	D	N	N	5.3444	ENSMUSG00000024091	8427.41	-0.793516	0.100852	-0.208726	-1.96387	0.400004	0.244165	0.825841	0.0308533	2.35789e+07	FALSE	0.228304	0.216239	-2.38043	0.193304	2.44037	0.349774	0.314573	0.517207	0.309527	0.215941	0.370688	0.683163	35229	39.17	chr17	protein_coding	vesicle-associated membrane protein, associated protein A [Source:MGI Symbol;Acc:MGI:1353561]
Twsg1	DNN	13.521	-1.16544	-1.29572	1.26097	-0.84973	0.673872	1.4189	-1.97013	0.141494	0.0978548	0.13391	D	N	N	4.91263	ENSMUSG00000024098	5787.01	-0.631059	0.0157663	1.00553	-1.47169	0.49895	0.98744	0.295313	0.127225	8.76871e+06	FALSE	0.511384	0.273036	-1.37976	-1.46729	1.54981	0.451237	0.441475	0.634059	0.380911	0.0911298	0.612672	0.847016	29255	45.13	chr17	protein_coding	twisted gastrulation BMP signaling modulator 1 [Source:MGI Symbol;Acc:MGI:2137520]
Zfp397	DNN	11.3984	-1.37874	-0.43914	2.91505	-0.675281	0.084757	0.653348	-2.74967	0.0925014	0.544112	0.00265069	D	N	N	4.16305	ENSMUSG00000024276	1825.11	-0.400196	0.0012547	0.278187	-2.07783	0.662729	0.987736	0.724011	0.0661688	2.61623e+06	FALSE	0.147624	0.327058	-1.67115	-0.610973	3.24884	0.556985	0.462813	0.799367	0.400901	0.089411	0.488699	1.0751	9982	40.18	chr18	protein_coding	zinc finger protein 397 [Source:MGI Symbol;Acc:MGI:1916506]
Zfp871	DNN	12.2779	-1.34215	-0.409916	2.06236	-1.07664	0.731232	0.86886	-2.64794	0.092978	0.581496	0.0239758	D	N	N	5.32467	ENSMUSG00000024298	2883.07	-0.810883	0.0139205	0.435421	-2.07455	0.322859	0.987765	0.619133	0.0564066	3.2411e+06	FALSE	0.210655	0.302216	-1.59328	-0.555886	2.39832	0.507736	0.432163	0.733451	0.440038	0.0908844	0.521096	0.983053	22792	40.77	chr17	protein_coding	zinc finger protein 871 [Source:MGI Symbol;Acc:MGI:1921793]
Mrps18b	DNN	11.7206	-1.35772	0.085937	0.633775	-0.169676	0.268643	-0.279508	-0.70619	0.0974333	0.657378	0.355393	D	N	N	1.42402	ENSMUSG00000024436	2296.44	-0.0881856	0.00432419	-0.11663	-0.364138	0.864152	0.987963	0.817689	0.501162	1.31636e+06	FALSE	0.234702	0.328389	-1.6516	0.118733	0.942492	0.559401	0.433664	0.672298	0.340406	0.0895621	0.450006	0.75197	6011	47.7	chr17	protein_coding	mitochondrial ribosomal protein S18B [Source:MGI Symbol;Acc:MGI:1914223]
Srfbp1	DNN	10.7247	-1.60641	0.270397	1.29326	-0.945633	1.2641	-0.58663	-2.34359	0.0532081	0.621366	0.140781	D	N	N	5.13996	ENSMUSG00000024528	1044.17	-0.611352	0.019057	-0.245228	-1.58022	0.456086	0.988076	0.745122	0.130756	581548	FALSE	0.755229	0.338692	-1.89751	0.380802	1.73883	0.580082	0.451645	0.786994	0.465994	0.092507	0.483097	1.07396	26239	40.54	chr18	protein_coding	serum response factor binding protein 1 [Source:MGI Symbol;Acc:MGI:1914472]
Nars	DNN	13.8988	-1.45937	0.112921	1.04056	-0.959057	0.651505	-0.416178	-1.03517	0.0450489	0.671202	0.206248	D	N	N	3.0619	ENSMUSG00000024587	8683.53	-0.784239	0.0189834	-0.239382	-0.715974	0.382256	0.988157	0.810138	0.385388	2.80313e+07	FALSE	0.141279	0.245202	-1.61662	0.136986	1.26184	0.402943	0.348234	0.558771	0.351979	0.0917778	0.405746	0.672454	17006	44.4	chr18	protein_coding	asparaginyl-tRNA synthetase [Source:MGI Symbol;Acc:MGI:1917473]
Ankrd1	DNN	13.4177	-1.7978	0.739488	-1.09132	0.0654458	-0.477342	0.438894	0.00955645	0.0147557	0.390961	0.189113	D	N	N	0.991239	ENSMUSG00000024803	10322.5	0.0406873	-0.0107782	0.216403	0.00633891	0.877911	0.988423	0.797818	0.584663	1.03289e+08	FALSE	0.304152	0.282477	-1.98212	0.899796	-1.38041	0.468544	0.424071	0.637887	0.309862	0.0900673	0.43761	0.662213	8139	44.35	chr19	protein_coding	ankyrin repeat domain 1 (cardiac muscle) [Source:MGI Symbol;Acc:MGI:1097717]
Cpt1a	DNN	11.8341	-1.23553	-1.58649	0.960417	-0.828227	0.899356	1.39212	-1.1055	0.120884	0.0390201	0.239478	D	N	N	4.2252	ENSMUSG00000024900	1722	-0.581696	0.0184621	0.912145	-0.668839	0.525711	0.988556	0.337418	0.38955	917456	FALSE	0.883194	0.291699	-1.47599	-1.77293	1.26812	0.487182	0.477608	0.650546	0.399441	0.0920444	0.647584	0.75839	63400	49.73	chr19	protein_coding	carnitine palmitoyltransferase 1a, liver [Source:MGI Symbol;Acc:MGI:1098296]
Gal	DNN	15.4451	-2.68801	-0.283988	0.904738	-0.841794	2.06994	0.910879	-2.19765	0.00414364	0.564991	0.24961	D	N	N	6.02026	ENSMUSG00000024907	22592.1	-0.35564	0.0171915	0.253072	-0.954249	0.618397	0.98857	0.695945	0.274759	3.19552e+08	FALSE	0.0551971	0.447833	-3.04843	-0.515187	1.61947	0.772098	0.553963	0.920846	0.478802	0.0922781	0.546604	1.13534	4630	53.07	chr19	protein_coding	galanin [Source:MGI Symbol;Acc:MGI:95637]
Eif3a	DNN	15.2392	-1.25381	-0.949005	1.25391	-0.968295	-0.068366	0.63462	-1.21447	0.0818385	0.274316	0.11265	D	N	N	2.88575	ENSMUSG00000024991	17475	-0.8485	-0.00296657	0.438138	-0.958517	0.352414	0.988711	0.714709	0.282784	1.1027e+08	FALSE	0.138884	0.204035	-1.36958	-1.04384	1.41408	0.330776	0.32216	0.475505	0.292731	0.0883152	0.389772	0.599741	29542	38.25	chr19	protein_coding	eukaryotic translation initiation factor 3, subunit A [Source:MGI Symbol;Acc:MGI:95301]
Pias2	DNN	11.797	-1.56727	-0.540586	1.87995	-0.668782	1.12778	0.497765	-2.53935	0.0633933	0.470216	0.0490284	D	N	N	4.83368	ENSMUSG00000025423	1995.73	-0.369825	0.0160385	0.188821	-1.73802	0.672863	0.98922	0.777383	0.111038	1.15032e+06	FALSE	0.584719	0.348803	-1.88024	-0.764922	2.37138	0.599471	0.500814	0.853026	0.412208	0.0916531	0.477338	1.13012	88593	38.36	chr18	protein_coding	protein inhibitor of activated STAT 2 [Source:MGI Symbol;Acc:MGI:1096566]
Plk4_ENSMUSG00000025758	DNN	9.54433	-1.59003	-1.15588	1.61782	-0.681398	1.15532	1.11679	-2.00113	0.0796842	0.178873	0.101802	D	N	N	4.95464	ENSMUSG00000025758	360.199	-0.302648	0.011353	0.365573	-0.928329	0.69007	0.989486	0.617663	0.281951	56827.3	FALSE	0.109428	0.417316	-2.04277	-1.56936	2.30537	0.752311	0.689161	1.0236	0.43778	0.0907841	0.588217	1.07087	16865	38.51	chr3	protein_coding	polo like kinase 4 [Source:MGI Symbol;Acc:MGI:101783]
Get4	DNN	11.934	-1.62475	-1.08682	3.29446	-0.117477	1.12446	1.32047	-3.22567	0.032787	0.187587	0.000180649	D	N	N	5.78808	ENSMUSG00000025858	3071.47	-0.0659614	0.0232329	0.837669	-2.75723	0.874446	0.98957	0.370446	0.0126945	1.77741e+06	FALSE	0.248401	0.291079	-1.83811	-1.28574	3.54084	0.486519	0.466364	0.703369	0.316467	0.0937172	0.631478	0.945822	17728	50.54	chr5	protein_coding	golgi to ER traffic protein 4 [Source:MGI Symbol;Acc:MGI:1914854]
Nop16	DNN	12.3828	-1.44534	0.26016	0.998509	-0.449931	0.232855	-1.22088	-0.59986	0.0676924	0.638282	0.225288	D	N	N	2.50353	ENSMUSG00000025869	3322.39	-0.272435	0.00454356	-0.7392	-0.336934	0.810036	0.989579	0.422402	0.525946	4.74384e+06	FALSE	0.265593	0.298033	-1.67941	0.344228	1.32007	0.500201	0.41055	0.666191	0.347752	0.0894202	0.609091	0.707234	5906	46.44	chr13	protein_coding	NOP16 nucleolar protein [Source:MGI Symbol;Acc:MGI:107862]
Slc39a10	DNN	11.3723	-1.12988	-0.767149	1.00389	-0.351944	0.153627	1.32653	-1.02759	0.146664	0.397829	0.222748	D	N	N	2.8597	ENSMUSG00000025986	1789.66	-0.248495	0.00476081	1.0243	-0.730653	0.860164	0.989719	0.281223	0.382759	604780	FALSE	0.0959647	0.234771	-1.28866	-0.88612	1.20515	0.383438	0.364841	0.53502	0.289398	0.0888957	0.519471	0.651777	85309	39.19	chr1	protein_coding	solute carrier family 39 (zinc transporter), member 10 [Source:MGI Symbol;Acc:MGI:1914515]
Rev1	DNN	10.2207	-1.18079	-0.348242	1.31705	0.764068	-0.0539941	0.756534	-2.46132	0.12227	0.644908	0.106386	D	N	N	4.03591	ENSMUSG00000026082	1235.55	0.608861	-0.00181539	0.483511	-2.11915	0.571751	0.989819	0.641335	0.0264495	614832	FALSE	0.116146	0.234679	-1.33885	-0.421492	1.53216	0.385511	0.345414	0.550418	0.326467	0.088734	0.444816	0.748454	77016	39.39	chr1	protein_coding	REV1, DNA directed polymerase [Source:MGI Symbol;Acc:MGI:1929074]
Nppc	DNN	13.3412	-1.30528	-0.942063	-0.0765281	1.61988	-0.997517	-0.667382	1.55443	0.14679	0.252919	0.492229	D	N	N	4.8392	ENSMUSG00000026241	8716.4	1.00609	-0.00804394	-0.170205	0.557639	0.194521	0.989995	0.751104	0.39614	1.05668e+08	FALSE	1.24203	0.476946	-1.94802	-1.46801	-0.164188	0.903343	0.755216	0.75442	0.781401	0.0903176	0.522618	0.960611	4281	51.51	chr1	protein_coding	natriuretic peptide type C [Source:MGI Symbol;Acc:MGI:97369]
Ppp1r7	DNN	11.4579	-1.14094	0.115421	1.78598	-0.619413	0.286653	-0.0936659	-1.77893	0.146033	0.670244	0.0313155	D	N	N	2.77866	ENSMUSG00000026275	2101.2	-0.450376	0.00784049	-0.052433	-1.35974	0.709647	0.990027	0.832489	0.144719	1.63945e+06	FALSE	0.291547	0.25124	-1.32287	0.141151	2.02549	0.412455	0.355161	0.600035	0.331392	0.0893928	0.39108	0.76907	30636	45.81	chr1	protein_coding	protein phosphatase 1, regulatory subunit 7 [Source:MGI Symbol;Acc:MGI:1913635]
Ing5	DNN	11.7754	-1.32045	-0.496699	1.32991	-1.14152	0.469495	0.640141	-1.85644	0.0993663	0.525811	0.124864	D	N	N	4.1076	ENSMUSG00000026283	1703.14	-0.875927	0.00876737	0.298104	-1.24214	0.27671	0.990042	0.722272	0.18769	1.13578e+06	FALSE	0.519521	0.304759	-1.57692	-0.657908	1.69167	0.512736	0.44264	0.712358	0.448166	0.0899277	0.477078	0.911122	18137	48.17	chr1	protein_coding	inhibitor of growth family, member 5 [Source:MGI Symbol;Acc:MGI:1922816]
Ilkap	DNN	14.2707	-2.51408	-1.09537	1.76121	-0.628813	0.950862	0.351301	-1.47328	4.42771e-06	0.171438	0.0254205	D	N	N	3.40425	ENSMUSG00000026309	8315.04	-0.487345	0.0335992	0.209978	-1.14108	0.715375	0.990057	0.822918	0.20418	3.89463e+07	FALSE	0.0132569	0.225846	-2.60861	-1.21349	1.95658	0.365196	0.35972	0.537537	0.305177	0.0979642	0.382826	0.675699	24955	45.34	chr1	protein_coding	integrin-linked kinase-associated serine/threonine phosphatase 2C [Source:MGI Symbol;Acc:MGI:1914694]
Acbd3	DNN	12.2336	-1.32064	-0.715792	0.9476	-0.855624	0.384732	0.452209	-0.970323	0.0836701	0.416846	0.246526	D	N	N	2.66289	ENSMUSG00000026499	2301.36	-0.658044	0.00988401	0.242364	-0.636715	0.488996	0.990237	0.798169	0.415777	1.54997e+06	FALSE	0.322499	0.259772	-1.50553	-0.857487	1.1887	0.429253	0.398933	0.583689	0.365212	0.0897722	0.422749	0.691077	28162	42.05	chr1	protein_coding	acyl-Coenzyme A binding domain containing 3 [Source:MGI Symbol;Acc:MGI:2181074]
Desi2_ENSMUSG00000026502	DNN	11.0221	-1.3531	-0.450709	2.40254	-0.584044	0.776166	0.205201	-3.02305	0.0711854	0.603593	0.00326779	D	N	N	4.58846	ENSMUSG00000026502	1334.5	-0.420385	0.0217145	0.108675	-2.67205	0.739171	0.990241	0.829751	0.00704762	630818	FALSE	0.0729561	0.250282	-1.51899	-0.552711	2.62406	0.412425	0.370612	0.602906	0.326484	0.092761	0.394853	0.802857	69885	41.35	chr1	protein_coding	desumoylating isopeptidase 2 [Source:MGI Symbol;Acc:MGI:1926075]
Suv39h2	DNN	8.41581	-1.24952	-0.380485	1.6599	-0.0934151	0.908376	0.182852	-1.94682	0.134584	0.563	0.0776999	D	N	N	3.13146	ENSMUSG00000026646	248.785	-0.0437888	0.0126448	0.0656206	-1.13944	0.866979	0.990381	0.821998	0.223423	12635.1	FALSE	0.763376	0.351695	-1.60844	-0.557255	2.17261	0.611825	0.482556	0.856438	0.349134	0.090848	0.457546	1.01269	19217	40.07	chr2	protein_coding	suppressor of variegation 3-9 2 [Source:MGI Symbol;Acc:MGI:1890396]
Plxdc2	DNN	11.7868	-1.20942	-0.731242	2.14418	-0.3801	0.820485	1.32719	-2.74457	0.134709	0.380613	0.0205979	D	N	N	5.27234	ENSMUSG00000026748	2568.5	-0.218392	0.0151169	0.789844	-2.16029	0.836117	0.990471	0.392625	0.0506437	1.29904e+06	FALSE	0.096233	0.307275	-1.47979	-0.933923	2.48715	0.516094	0.468325	0.747622	0.344926	0.0912047	0.655582	1.00342	399536	38.07	chr2	protein_coding	plexin domain containing 2 [Source:MGI Symbol;Acc:MGI:1914698]
Ralgds	DNN	11.6005	-1.30839	-0.80788	2.17392	-0.431595	0.572551	0.711557	-2.3426	0.0853014	0.355985	0.00923492	D	N	N	4.0583	ENSMUSG00000026821	1927.21	-0.293203	0.0152791	0.412882	-1.89732	0.834508	0.990552	0.674078	0.0555624	763506	FALSE	0.309252	0.255313	-1.48876	-0.951788	2.40877	0.421546	0.397226	0.614325	0.314066	0.0908434	0.457214	0.813656	39957	54.76	chr2	protein_coding	ral guanine nucleotide dissociation stimulator [Source:MGI Symbol;Acc:MGI:107485]
Tcp11l1	DNN	10.2207	-1.36574	-1.42165	0.828942	-0.139526	0.0506037	1.14383	-0.655069	0.0809285	0.0677308	0.292068	D	N	N	1.98903	ENSMUSG00000027175	645.755	-0.0829703	0.0006396	0.702308	-0.388028	0.874662	0.990826	0.449704	0.512382	141418	FALSE	0.158549	0.280847	-1.5803	-1.6003	1.07477	0.469583	0.45891	0.617676	0.310291	0.089142	0.577405	0.690044	54882	44.05	chr2	protein_coding	t-complex 11 like 1 [Source:MGI Symbol;Acc:MGI:2444263]
Dut	DNN	10.5793	-1.32958	-1.36991	1.3331	0.198585	0.683688	1.28062	-1.5538	0.107027	0.0995673	0.132368	D	N	N	3.71669	ENSMUSG00000027203	1057.51	0.105593	0.0103486	0.643461	-0.871504	0.858967	0.990856	0.456154	0.304237	349876	FALSE	0.0618367	0.338796	-1.648	-1.63313	1.78294	0.580643	0.558625	0.793423	0.347735	0.0903483	0.661023	0.900288	11419	45.4	chr2	protein_coding	deoxyuridine triphosphatase [Source:MGI Symbol;Acc:MGI:1346051]
Rad51	DNN	9.28023	-1.7885	-0.630039	-0.149937	-0.24788	1.78322	0.580495	0.865906	0.0945311	0.355391	0.464483	D	N	N	3.4775	ENSMUSG00000027323	322.933	-0.0693083	0.00908229	0.104447	0.223756	0.827834	0.99096	0.7748	0.503719	66177.4	FALSE	0.0476446	0.574116	-2.60899	-1.30687	-0.397745	1.20065	0.769392	0.823253	0.423406	0.0906219	0.530583	0.908409	34653	43.41	chr2	protein_coding	RAD51 recombinase [Source:MGI Symbol;Acc:MGI:97890]
Spred1	DNN	12.4655	-1.23873	-0.371206	0.128751	-1.21603	0.205366	0.0352753	-0.331565	0.130568	0.583711	0.504938	D	N	N	1.78824	ENSMUSG00000027351	2342.73	-0.909268	0.00326493	0.0123207	-0.164848	0.253506	0.990992	0.828866	0.568009	3.07354e+06	FALSE	0.487089	0.329638	-1.54486	-0.522015	0.226286	0.559637	0.458061	0.619447	0.490689	0.0894996	0.443476	0.727186	60906	37.86	chr2	protein_coding	sprouty protein with EVH-1 domain 1, related sequence [Source:MGI Symbol;Acc:MGI:2150016]
Rab22a	DNN	11.6689	-1.28884	-0.216309	1.60441	-0.696008	0.754659	0.16951	-1.87937	0.135211	0.610981	0.100047	D	N	N	3.49955	ENSMUSG00000027519	1979.82	-0.323653	0.0079631	0.0490215	-0.894108	0.676675	0.991131	0.819008	0.29316	1.27854e+06	FALSE	2.6927	0.40537	-1.7547	-0.363557	2.244	0.721901	0.511177	0.984536	0.438331	0.0901973	0.479094	1.03113	47584	45.64	chr2	protein_coding	RAB22A, member RAS oncogene family [Source:MGI Symbol;Acc:MGI:105072]
Ttc14	DNN	11.8355	-1.15436	-0.0908333	1.9572	-0.229684	0.627791	0.154595	-2.91264	0.124661	0.674891	0.00842227	D	N	N	3.9247	ENSMUSG00000027677	2927.03	-0.169341	0.0258662	0.0961203	-2.67391	0.880118	0.991257	0.833517	0.00191568	2.01939e+06	FALSE	0.269226	0.206771	-1.27709	-0.105698	2.11652	0.335488	0.302415	0.492327	0.256364	0.0937198	0.35126	0.654657	15029	37.97	chr3	protein_coding	tetratricopeptide repeat domain 14 [Source:MGI Symbol;Acc:MGI:1914370]
Kpna4	DNN	12.1577	-1.14216	0.77963	0.792445	-1.02437	0.0745242	-1.22386	-0.450355	0.149195	0.372519	0.311066	D	N	N	2.77312	ENSMUSG00000027782	3188.79	-0.817622	0.00175395	-0.831497	-0.274261	0.334786	0.991319	0.384868	0.563214	8.44524e+06	FALSE	0.118466	0.268026	-1.34786	0.926559	1.02621	0.441819	0.406384	0.586195	0.387928	0.0890625	0.568102	0.655738	59965	37.04	chr3	protein_coding	karyopherin (importin) alpha 4 [Source:MGI Symbol;Acc:MGI:1100848]
Nmd3	DNN	13.0865	-1.51022	0.261681	1.10687	-0.968943	0.909595	-1.11278	-1.52365	0.0482808	0.645597	0.182951	D	N	N	4.51496	ENSMUSG00000027787	4945	-0.743863	0.020724	-0.698604	-1.0376	0.393326	0.991322	0.455573	0.249191	1.39095e+07	FALSE	0.322912	0.277538	-1.70911	0.334292	1.39568	0.461457	0.388627	0.633071	0.397604	0.0926767	0.560302	0.800575	34389	38.15	chr3	protein_coding	NMD3 ribosome export adaptor [Source:MGI Symbol;Acc:MGI:2140103]
Gar1	DNN	9.70381	-1.32165	-0.00305506	0.715359	-0.328004	0.313578	-0.498634	-0.485974	0.119128	0.657579	0.316377	D	N	N	1.62619	ENSMUSG00000028010	513.439	-0.153729	0.00388386	-0.18117	-0.213166	0.836605	0.991483	0.774137	0.545641	85788.2	FALSE	0.107421	0.373914	-1.71291	-0.00917861	1.14908	0.656287	0.472346	0.757802	0.37292	0.0897043	0.486021	0.778426	6485	45.95	chr3	protein_coding	GAR1 ribonucleoprotein [Source:MGI Symbol;Acc:MGI:1930948]
Gpatch4	DNN	9.84674	-1.19637	0.167523	1.86831	0.725984	-0.461055	-0.732887	-1.87089	0.132076	0.659477	0.0321991	D	N	N	3.79081	ENSMUSG00000028069	915.258	0.512979	-0.011218	-0.397768	-1.35213	0.606159	0.991543	0.668564	0.155561	324100	FALSE	0.185269	0.279772	-1.42098	0.215496	2.16221	0.46714	0.387172	0.673678	0.373186	0.0901319	0.477248	0.854617	12886	45.95	chr3	protein_coding	G patch domain containing 4 [Source:MGI Symbol;Acc:MGI:1913864]
Xpa	DNN	9.14145	-1.2344	-1.34246	2.37547	0.657754	0.816356	1.84942	-2.92806	0.110755	0.0788189	0.00478741	D	N	N	6.2516	ENSMUSG00000028329	622.047	0.482238	0.0213575	1.53559	-2.54154	0.666976	0.991726	0.0879612	0.0128277	103141	FALSE	0.180954	0.258334	-1.42722	-1.49832	2.62231	0.431007	0.421665	0.62983	0.342521	0.0927231	0.587622	0.833272	40965	45.28	chr4	protein_coding	xeroderma pigmentosum, complementation group A [Source:MGI Symbol;Acc:MGI:99135]
Nr4a3	DNN	12.5227	-1.26893	-0.600463	1.36336	-0.855381	1.01448	1.74578	-3.86017	0.141242	0.40934	0.139598	D	N	N	7.47582	ENSMUSG00000028341	3351.32	-0.414585	0.0103754	0.773727	-2.97089	0.580021	0.991737	0.371323	0.0316104	5.81358e+06	FALSE	0.0255659	0.410031	-1.75194	-0.934452	2.02755	0.732348	0.583073	0.962599	0.478428	0.0905842	0.873252	1.40713	41295	46.08	chr4	protein_coding	nuclear receptor subfamily 4, group A, member 3 [Source:MGI Symbol;Acc:MGI:1352457]
Usp1	DNN	10.6371	-1.2887	-0.703585	2.8709	0.175212	0.69922	0.766576	-3.2772	0.12265	0.374946	0.0055928	D	N	N	4.91821	ENSMUSG00000028560	1321.08	0.0892663	0.00950017	0.296556	-2.54403	0.858497	0.991901	0.694993	0.0388739	519269	FALSE	0.286073	0.356824	-1.64898	-0.974067	3.28447	0.616898	0.533932	0.881147	0.355373	0.0902781	0.51612	1.19628	11734	40.7	chr4	protein_coding	ubiquitin specific peptidase 1 [Source:MGI Symbol;Acc:MGI:2385198]
Pithd1	DNN	10.8614	-2.20158	-0.299606	3.06548	0.0878798	1.43586	0.617209	-3.02485	0.00365511	0.618186	0.00131503	D	N	N	5.1658	ENSMUSG00000028669	1646.98	0.0506927	0.0241903	0.267625	-2.41633	0.871308	0.991977	0.735587	0.0356525	712925	FALSE	0.566105	0.320613	-2.41639	-0.422635	3.37878	0.537477	0.441609	0.782842	0.333427	0.0943081	0.480439	1.05713	11805	47.56	chr4	protein_coding	PITH (C-terminal proteasome-interacting domain of thioredoxin-like) domain containing 1 [Source:MGI Symbol;Acc:MGI:1913443]
Srrm1	DNN	13.6079	-1.20036	0.516104	0.865886	-0.589102	0.63781	-0.471557	-1.58111	0.117749	0.576346	0.284649	D	N	N	3.27958	ENSMUSG00000028809	9305.02	-0.432521	0.0188209	-0.275401	-1.19364	0.737706	0.992075	0.792483	0.187959	2.62356e+07	FALSE	0.0782439	0.243684	-1.3682	0.61382	1.06925	0.399233	0.36055	0.544185	0.320652	0.0917083	0.410371	0.730722	32838	44.23	chr4	protein_coding	serine/arginine repetitive matrix 1 [Source:MGI Symbol;Acc:MGI:1858303]
Yars	DNN	12.4525	-1.15878	-0.167976	1.63218	-0.638301	0.611735	-0.454535	-1.7895	0.14313	0.66156	0.0539504	D	N	N	3.49407	ENSMUSG00000028811	3484.44	-0.444492	0.0146918	-0.240724	-1.30806	0.686778	0.992076	0.793309	0.162595	4.24521e+06	FALSE	0.0199449	0.269456	-1.36746	-0.219482	1.91222	0.444984	0.378458	0.641675	0.35136	0.0908293	0.429106	0.818495	29848	47.16	chr4	protein_coding	tyrosyl-tRNA synthetase [Source:MGI Symbol;Acc:MGI:2147627]
Slc25a33	DNN	8.41601	-1.71745	0.273626	1.93581	-0.369432	2.13242	0.722478	-3.83875	0.111254	0.529286	0.10771	D	N	N	7.06308	ENSMUSG00000028982	386.072	-0.0890231	0.00966587	0.123105	-1.39169	0.814031	0.992201	0.760214	0.203054	92988.1	FALSE	0.544317	0.598234	-2.67261	0.608	3.32713	1.33086	0.630747	1.65625	0.431349	0.0907404	0.538946	1.8473	30242	45.94	chr4	protein_coding	solute carrier family 25, member 33 [Source:MGI Symbol;Acc:MGI:1917806]
Rnf4	DNN	13.3529	-1.20714	-0.677519	1.03183	-0.474174	0.510347	0.213697	-1.22795	0.104696	0.484826	0.208621	D	N	N	2.42617	ENSMUSG00000029110	5821.95	-0.362939	0.0193692	0.130813	-0.94684	0.837041	0.992291	0.832216	0.287455	6.41788e+06	FALSE	0.216412	0.2144	-1.33667	-0.771558	1.20088	0.348494	0.330914	0.491633	0.280179	0.0914579	0.361968	0.626373	19341	42.54	chr5	protein_coding	ring finger protein 4 [Source:MGI Symbol;Acc:MGI:1201691]
Zbtb49	DNN	8.25429	-2.20141	-0.361023	-1.36965	0.310015	1.89631	0.468574	2.42334	0.0131668	0.549199	0.139354	D	N	N	5.09824	ENSMUSG00000029127	251.728	0.141612	0.0210162	0.165168	1.34053	0.836754	0.992303	0.776809	0.183414	22822.3	FALSE	0.0361461	0.390253	-2.52129	-0.565435	-2.04023	0.683044	0.519014	0.971159	0.378134	0.0933829	0.491988	1.21736	30723	49.13	chr5	protein_coding	zinc finger and BTB domain containing 49 [Source:MGI Symbol;Acc:MGI:1922329]
Slc30a9	DNN	11.6777	-2.10614	-0.957619	3.32753	0.0723385	1.69099	1.24077	-3.42047	0.000168014	0.264582	1.02844e-06	D	N	N	6.42456	ENSMUSG00000029221	2832.52	0.0542671	0.0814822	0.977958	-3.18123	0.88224	0.267785	0.312877	0.000291037	1.18263e+06	FALSE	0.0891696	0.2171	-2.2066	-1.06648	3.46395	0.35228	0.343316	0.518022	0.260521	0.156644	0.475266	0.687259	51489	39.77	chr5	protein_coding	solute carrier family 30 (zinc transporter), member 9 [Source:MGI Symbol;Acc:MGI:1923690]
Tmed2	DNN	14.3185	-2.25937	-0.16079	2.33886	-0.299922	1.37904	0.0182344	-2.06867	0.0003142	0.665721	0.00495347	D	N	N	3.76587	ENSMUSG00000029390	13966.8	-0.19663	0.038232	0.00694128	-1.63322	0.862971	0.99246	0.833224	0.0915122	3.86414e+07	FALSE	0.12031	0.256179	-2.39158	-0.206512	2.56815	0.418143	0.363265	0.616442	0.302716	0.101379	0.394395	0.804724	9812	46.17	chr5	protein_coding	transmembrane p24 trafficking protein 2 [Source:MGI Symbol;Acc:MGI:1929269]
Mcm7	DNN	11.9797	-1.62312	-0.944295	2.29907	-0.351372	0.62683	0.691618	-2.53691	0.043446	0.261059	0.0156282	D	N	N	4.20673	ENSMUSG00000029730	2255.28	-0.19964	0.010708	0.307474	-1.87961	0.838702	0.992681	0.70645	0.0835158	1.57478e+06	FALSE	0.0317769	0.318577	-1.87849	-1.17873	2.65811	0.538987	0.502972	0.779248	0.34954	0.0903172	0.491612	1.03424	7840	50.66	chr5	protein_coding	minichromosome maintenance complex component 7 [Source:MGI Symbol;Acc:MGI:1298398]
Mad2l1	DNN	11.3817	-1.37615	-1.01074	0.322982	-0.651978	-0.41361	0.101053	0.755951	0.125164	0.229317	0.433088	D	N	N	1.92259	ENSMUSG00000029910	1011.07	-0.263808	-0.00383025	0.0254618	0.278889	0.715449	0.992745	0.819038	0.502639	1.0222e+06	FALSE	0.0318081	0.44577	-1.92412	-1.47522	0.654839	0.82169	0.717956	0.760253	0.438236	0.0898538	0.490957	0.847989	11831	40.33	chr6	protein_coding	MAD2 mitotic arrest deficient-like 1 [Source:MGI Symbol;Acc:MGI:1860374]
Gxylt2	DNN	13.646	-1.46131	-1.1187	0.171247	0.258181	-0.624037	0.685162	-0.037907	0.0479951	0.164686	0.512488	D	N	N	1.60529	ENSMUSG00000030074	7395.16	0.173668	-0.0177672	0.400535	-0.0220835	0.868682	0.9928	0.686598	0.585593	2.74164e+07	FALSE	0.0866042	0.25242	-1.62694	-1.26516	0.23109	0.415778	0.403575	0.515324	0.297197	0.0914192	0.450555	0.61888	106180	45.13	chr6	protein_coding	glucoside xylosyltransferase 2 [Source:MGI Symbol;Acc:MGI:2682940]
Rerg	DNN	9.78422	-1.38124	-0.704648	1.33363	0.826498	-0.358869	1.25227	-1.80698	0.113629	0.358601	0.144648	D	N	N	4.24461	ENSMUSG00000030222	826.804	0.408569	-0.0040491	0.455162	-0.848296	0.590769	0.992873	0.552505	0.306123	388682	FALSE	1.51895	0.40425	-1.83402	-1.05187	1.9757	0.72466	0.597344	0.94678	0.470248	0.0897826	0.632507	1.01012	115673	43.83	chr6	protein_coding	RAS-like, estrogen-regulated, growth-inhibitor [Source:MGI Symbol;Acc:MGI:2665139]
Ipo5	DNN	13.746	-1.42127	-0.826895	1.0118	-1.3533	0.396684	0.725579	-0.842038	0.0812699	0.322296	0.220539	D	N	N	3.3176	ENSMUSG00000030662	5555.98	-1.07624	0.00665015	0.322167	-0.447797	0.160429	0.993083	0.693872	0.469922	1.49646e+07	FALSE	0.311136	0.321715	-1.69791	-1.05739	1.39113	0.545312	0.49781	0.715573	0.482638	0.0897441	0.499102	0.759046	36776	43.38	chr14	protein_coding	importin 5 [Source:MGI Symbol;Acc:MGI:1917822]
Chrdl2	DNN	13.1119	-1.65596	-0.838789	0.14029	0.284093	0.243214	0.644714	0.171658	0.0725119	0.295624	0.488953	D	N	N	1.34368	ENSMUSG00000030732	5258.66	0.116814	0.00227426	0.186691	0.0680137	0.835537	0.99312	0.74911	0.568312	1.4155e+07	FALSE	0.21071	0.429677	-2.11679	-1.25464	0.284686	0.775188	0.658932	0.722302	0.390683	0.0897547	0.514745	0.809315	28557	50.94	chr7	protein_coding	chordin-like 2 [Source:MGI Symbol;Acc:MGI:1916371]
Copb1	DNN	14.1907	-1.11277	-0.56865	0.834385	-0.449953	-0.00612985	0.184142	-0.623853	0.147168	0.579261	0.310666	D	N	N	1.26408	ENSMUSG00000030754	10475.9	-0.347767	-0.000335571	0.11509	-0.457001	0.848323	0.993134	0.833092	0.532885	2.12705e+07	FALSE	0.198336	0.208201	-1.23738	-0.649421	0.980053	0.336995	0.318147	0.469589	0.271907	0.088325	0.354047	0.564464	39153	39.21	chr7	protein_coding	coatomer protein complex, subunit beta 1 [Source:MGI Symbol;Acc:MGI:1917599]
Disp1	DNN	10.6003	-1.40765	-1.3632	1.32045	0.0715258	0.238832	1.33199	-3.04013	0.0956188	0.108159	0.139395	D	N	N	4.68248	ENSMUSG00000030768	888.554	0.0378065	0.00310904	0.602783	-2.24663	0.866322	0.993141	0.471933	0.0628429	362155	FALSE	1.18875	0.360163	-1.76333	-1.66349	1.83229	0.627642	0.597915	0.842614	0.353164	0.0896134	0.67389	1.21074	135257	44.41	chr1	protein_coding	dispatched RND transporter family member 1 [Source:MGI Symbol;Acc:MGI:1916147]
Fgf13	DNN	9.58781	-6.34911	-0.103868	4.89616	0.147735	3.95245	0.0874268	-5.02702	1.00464e-12	0.634357	5.07106e-05	D	N	N	9.21463	ENSMUSG00000031137	480.886	0.066083	0.0314862	0.0189813	-4.2237	0.852106	0.993271	0.821602	0.00523615	117770	FALSE	0.604019	0.421479	-6.54273	-0.194585	5.34072	0.760483	0.512868	1.09586	0.380739	0.0983722	0.482829	1.46252	505927	37.94	chrX	protein_coding	fibroblast growth factor 13 [Source:MGI Symbol;Acc:MGI:109178]
Gabra3	DNN	8.00088	-1.90378	1.14998	0.486092	0.0486429	0.688948	-0.33579	-2.41357	0.0559047	0.182261	0.375252	D	N	N	3.48695	ENSMUSG00000031343	292.698	0.0200067	0.00526629	-0.089513	-1.01983	0.85468	0.993355	0.802809	0.257985	83053.5	FALSE	0.509202	0.464212	-2.44418	1.60659	1.01623	0.890706	0.719427	0.820939	0.391943	0.0900308	0.500941	1.21434	224168	37.94	chrX	protein_coding	gamma-aminobutyric acid (GABA) A receptor, subunit alpha 3 [Source:MGI Symbol;Acc:MGI:95615]
Rasa3	DNN	12.2854	-1.40063	-0.417343	0.657642	-0.000613721	-0.594323	-0.197839	-0.00664834	0.0779838	0.579756	0.355236	D	N	N	0.799425	ENSMUSG00000031453	2843.63	0.00116583	-0.0119752	-0.0909728	-0.00161583	0.878307	0.993408	0.824947	0.583871	2.72273e+06	FALSE	0.998174	0.299906	-1.64052	-0.553411	0.920634	0.503682	0.429166	0.629407	0.320199	0.0904049	0.429785	0.684962	110656	49.81	chr8	protein_coding	RAS p21 protein activator 3 [Source:MGI Symbol;Acc:MGI:1197013]
Rwdd4a	DNN	10.554	-1.32659	-0.476236	1.75309	-0.0244373	0.521845	-0.0130307	-1.86871	0.112379	0.502629	0.0649215	D	N	N	2.42803	ENSMUSG00000031568	990.075	-0.00928976	0.00715168	-0.00764355	-1.05813	0.870501	0.993464	0.827384	0.246322	240507	FALSE	0.441799	0.355929	-1.67836	-0.689948	2.23869	0.615017	0.499923	0.866437	0.350542	0.0899462	0.456528	0.995776	19292	43.45	chr8	protein_coding	RWD domain containing 4A [Source:MGI Symbol;Acc:MGI:2681000]
Mak16	DNN	12.0796	-1.19778	0.364764	0.891807	-0.78168	-0.00105809	-1.00751	-0.61051	0.149322	0.573346	0.258636	D	N	N	2.40076	ENSMUSG00000031578	2741.36	-0.441828	-9.47611e-05	-0.431323	-0.284864	0.592249	0.99347	0.594312	0.522603	5.32776e+06	FALSE	0.641163	0.357855	-1.5647	0.527081	1.33541	0.615665	0.47835	0.765105	0.442224	0.0895165	0.568747	0.77248	9302	43.5	chr8	protein_coding	MAK16 homolog [Source:MGI Symbol;Acc:MGI:1915170]
Nip7	DNN	13.0188	-1.34613	0.580085	1.04169	-1.59673	0.691938	-1.25562	-1.08394	0.096224	0.471157	0.209653	D	N	N	4.62823	ENSMUSG00000031917	4992.52	-1.35874	0.0120242	-0.714947	-0.606234	0.0654927	0.993623	0.4291	0.408997	2.61534e+07	FALSE	0.346315	0.3168	-1.62038	0.757061	1.41105	0.535799	0.455871	0.709238	0.473732	0.0905565	0.636757	0.786799	4055	46.98	chr8	protein_coding	NIP7, nucleolar pre-rRNA processing protein [Source:MGI Symbol;Acc:MGI:1913414]
Dcun1d5	DNN	12.2491	-1.73834	-0.252628	2.281	-0.62701	1.28943	0.12398	-2.47492	0.0202407	0.643297	0.0105685	D	N	N	4.51535	ENSMUSG00000032002	3145.51	-0.414465	0.0278017	0.0557032	-1.95186	0.695657	0.993667	0.829741	0.062574	2.78884e+06	FALSE	0.795087	0.285968	-1.93549	-0.336807	2.57026	0.476198	0.400864	0.692969	0.363968	0.09567	0.418412	0.9209	23686	37.47	chr9	protein_coding	DCN1, defective in cullin neddylation 1, domain containing 5 (S. cerevisiae) [Source:MGI Symbol;Acc:MGI:1924113]
Polr2m	DNN	12.9389	-1.74961	-0.574165	2.02701	-0.142876	0.993197	0.23507	-1.81121	0.00520069	0.5599	0.00821232	D	N	N	3.18235	ENSMUSG00000032199	5262.39	-0.100701	0.0375108	0.141154	-1.48878	0.881414	0.993738	0.831208	0.101634	3.9352e+06	FALSE	0.36688	0.219795	-1.86468	-0.665392	2.20504	0.358139	0.334867	0.524748	0.264544	0.100252	0.368528	0.68114	7499	45.82	chr9	protein_coding	polymerase (RNA) II (DNA directed) polypeptide M [Source:MGI Symbol;Acc:MGI:107282]
Lipc	DNN	5.14659	-4.76211	-0.111649	-0.200871	1.26725	5.00158	0.1787	0.946852	0.00893595	0.57182	0.411097	D	N	N	7.39438	ENSMUSG00000032207	42.6558	0.2303	0.00945848	0.0215669	0.182542	0.662422	0.993741	0.801074	0.490847	1184.25	FALSE	0.0801981	0.772089	-5.96206	-0.367109	-0.831977	1.96936	0.672132	1.00816	0.514641	0.0908219	0.541463	1.01102	154099	46.26	chr9	protein_coding	lipase, hepatic [Source:MGI Symbol;Acc:MGI:96216]
Rsl24d1	DNN	11.851	-1.12579	0.160339	1.02016	-0.10579	-0.433533	-0.847757	-0.488609	0.145152	0.671909	0.214975	D	N	N	1.87569	ENSMUSG00000032215	2566.68	-0.0740389	-0.0155158	-0.588589	-0.340124	0.881818	0.993743	0.573256	0.565622	1.73984e+06	FALSE	0.183413	0.223295	-1.26887	0.190042	1.20146	0.363639	0.323002	0.510537	0.266406	0.0904524	0.441674	0.585058	9908	45.97	chr9	protein_coding	ribosomal L24 domain containing 1 [Source:MGI Symbol;Acc:MGI:2681840]
Ccnb2	DNN	11.2084	-6.11956	-0.786736	0.684511	-0.726837	2.59549	0.592203	-0.925885	0.000553316	0.271942	0.285754	D	N	N	4.84042	ENSMUSG00000032218	601.627	-0.0771953	0.00431118	0.0401565	-0.0814976	0.784881	0.993745	0.78471	0.528785	991990	TRUE	0.209921	0.964634	-7.00498	-3.82253	3.95672	1.81583	1.423	1.25826	0.468694	0.090236	0.554357	0.969802	13856	46.65	chr9	protein_coding	cyclin B2 [Source:MGI Symbol;Acc:MGI:88311]
Etfa	DNN	13.6886	-1.21955	-0.255013	0.844213	-0.503009	0.25521	0.115009	-0.989624	0.120008	0.647716	0.288196	D	N	N	1.86285	ENSMUSG00000032314	7760.84	-0.332666	0.00595105	0.0553085	-0.627644	0.78833	0.993791	0.830877	0.414748	1.2624e+07	FALSE	0.669487	0.272373	-1.42869	-0.33076	1.09547	0.450859	0.38577	0.599508	0.336131	0.0893653	0.408562	0.713394	57736	39.45	chr9	protein_coding	electron transferring flavoprotein, alpha polypeptide [Source:MGI Symbol;Acc:MGI:106092]
Manf	DNN	13.5192	-1.64814	0.255414	0.493974	-1.99912	1.27856	-0.723209	0.340924	0.0410034	0.630782	0.409342	D	N	N	4.34182	ENSMUSG00000032575	5501.27	-1.79242	0.02131	-0.32812	0.179053	0.01133	0.993906	0.691689	0.567082	2.59574e+07	FALSE	0.0187102	0.323494	-1.90631	0.352327	0.743256	0.547376	0.436082	0.644835	0.478689	0.0932006	0.498028	0.72051	53668	43.69	chr9	protein_coding	mesencephalic astrocyte-derived neurotrophic factor [Source:MGI Symbol;Acc:MGI:1922090]
Troap	DNN	7.60108	-5.94407	-0.515689	-0.134094	-0.331066	5.5441	-7.45027	9.07922	0.00195038	0.361156	0.428005	D	N	N	22.4047	ENSMUSG00000032783	66.0937	-0.0422727	0.00715584	-0.469147	5.74151	0.804362	0.993965	0.47318	0.185859	9917.11	FALSE	0.13615	0.99062	-6.8891	-2.48016	-0.246341	2.01924	0.962198	0.998246	0.463831	0.0905434	0.896159	17.4173	8835	52.46	chr15	protein_coding	trophinin associated protein [Source:MGI Symbol;Acc:MGI:1925983]
Acsl3	DNN	12.2237	-1.67948	-0.455169	2.40828	-0.49252	0.645498	0.179057	-2.39914	0.0317096	0.547435	0.0101347	D	N	N	3.71622	ENSMUSG00000032883	2875.58	-0.29024	0.0116931	0.074713	-1.77116	0.784902	0.993989	0.825472	0.0934561	3.01185e+06	FALSE	0.248084	0.309573	-1.90063	-0.612423	2.73896	0.520375	0.444141	0.75474	0.360474	0.0904528	0.435364	0.994323	49919	42.55	chr1	protein_coding	acyl-CoA synthetase long-chain family member 3 [Source:MGI Symbol;Acc:MGI:1921455]
Scaf11	DNN	13.0208	-1.12385	-0.539486	0.999954	-0.419707	-0.150446	0.677663	-1.17656	0.147548	0.57324	0.224804	D	N	N	2.42437	ENSMUSG00000033228	4981.11	-0.305346	-0.00511837	0.431748	-0.867062	0.847941	0.994056	0.687086	0.322101	4.89659e+06	FALSE	0.718339	0.229355	-1.27512	-0.634854	1.19133	0.373412	0.346853	0.5227	0.290307	0.0888362	0.426368	0.655836	49145	40.1	chr15	protein_coding	SR-related CTD-associated factor 11 [Source:MGI Symbol;Acc:MGI:1919443]
Ptprf	DNN	10.8894	-2.88569	-1.24531	1.1068	0.278736	0.0961332	0.592724	-0.721606	0.000850841	0.15275	0.195308	D	N	N	1.6892	ENSMUSG00000033295	936.475	0.121431	0.000904317	0.182189	-0.284542	0.838812	0.994067	0.757981	0.507436	729299	FALSE	0.156878	0.409769	-3.16866	-1.63859	1.75035	0.69588	0.682723	0.914324	0.383579	0.0896777	0.505566	0.823709	83193	53.64	chr4	protein_coding	protein tyrosine phosphatase, receptor type, F [Source:MGI Symbol;Acc:MGI:102695]
Tnxb	DNN	11.0543	-4.09606	-2.07465	2.49626	0.509641	1.6908	2.84537	-3.34308	2.4063e-06	0.0248059	0.0283306	D	N	N	8.38889	ENSMUSG00000033327	1519.58	0.218675	0.0152887	2.1359	-2.17913	0.7664	0.994074	0.0678247	0.0923709	2.28093e+06	FALSE	0.178241	0.42944	-4.33429	-2.44529	3.14665	0.716916	0.737988	1.10358	0.414837	0.09171	1.0733	1.5087	49281	53.66	chr17	protein_coding	tenascin XB [Source:MGI Symbol;Acc:MGI:1932137]
Angptl1	DNN	9.98174	-1.3197	-0.378773	1.64682	0.637815	1.0454	1.36811	-4.73515	0.119254	0.549374	0.0842002	D	N	N	7.78647	ENSMUSG00000033544	1124.35	0.332594	0.0129282	0.603213	-4.15388	0.689765	0.994117	0.466722	0.00175513	640038	FALSE	0.777342	0.373193	-1.71273	-0.580689	2.19323	0.653151	0.504243	0.905854	0.419171	0.0909829	0.692047	1.22262	22517	40.58	chr1	protein_coding	angiopoietin-like 1 [Source:MGI Symbol;Acc:MGI:1919963]
Tasor2	DNN	12.2269	-1.25773	-0.43368	1.60841	-1.39062	0.574303	0.842289	-2.70498	0.11575	0.570204	0.0678876	D	N	N	5.5122	ENSMUSG00000033799	2377.96	-1.15688	0.0110754	0.422786	-2.14757	0.126638	0.994166	0.630474	0.0488378	2.39457e+06	FALSE	0.893436	0.29995	-1.51121	-0.576436	1.95831	0.502761	0.430689	0.71625	0.446573	0.0902792	0.513826	0.976737	45074	38.07	chr13	protein_coding	transcription activation suppressor family member 2 [Source:MGI Symbol;Acc:MGI:2145274]
Zfyve9	DNN	11.1287	-1.19885	-0.406536	0.435701	-0.106737	0.371361	0.825452	-1.66305	0.128935	0.605612	0.458117	D	N	N	2.9666	ENSMUSG00000034557	1528.1	-0.0640432	0.00860072	0.462175	-1.17422	0.877439	0.994321	0.620509	0.202437	646956	FALSE	0.604143	0.273589	-1.41184	-0.518328	0.599086	0.453856	0.396819	0.564188	0.304731	0.0896951	0.494518	0.813211	143333	40.29	chr4	protein_coding	zinc finger, FYVE domain containing 9 [Source:MGI Symbol;Acc:MGI:2652838]
Larp6	DNN	9.15228	-2.96474	0.037179	2.48949	1.47631	1.46564	0.638217	-4.84598	0.000135381	0.657218	0.015705	D	N	N	8.42615	ENSMUSG00000034839	878.164	1.15132	0.0192922	0.241602	-4.32467	0.140228	0.994382	0.736656	0.000721145	766534	FALSE	0.0419122	0.35629	-3.18732	0.047	2.93779	0.609722	0.457667	0.894511	0.541944	0.0926755	0.495914	1.16586	25813	47.16	chr9	protein_coding	La ribonucleoprotein domain family, member 6 [Source:MGI Symbol;Acc:MGI:1914807]
Arl4d	DNN	13.2157	-1.79175	0.265123	0.850348	-1.80887	1.01436	0.696506	-2.14403	0.0304746	0.618277	0.272664	D	N	N	5.66377	ENSMUSG00000034936	5028.43	-1.53556	0.0142461	0.272112	-1.32222	0.0409474	0.994404	0.715925	0.177207	1.82377e+07	FALSE	0.0382193	0.351189	-2.08427	0.380454	1.27325	0.600173	0.463115	0.74585	0.52978	0.0912045	0.503515	1.06062	2292	53.58	chr11	protein_coding	ADP-ribosylation factor-like 4D [Source:MGI Symbol;Acc:MGI:1933155]
Fam124a	DNN	10.2795	-2.61917	0.102595	0.875645	1.12625	0.182026	1.22094	-2.81969	0.000347751	0.656735	0.267144	D	N	N	5.3489	ENSMUSG00000035184	1868.07	0.836788	0.00294066	0.647338	-2.17604	0.295188	0.994446	0.461652	0.0552991	5.61719e+06	FALSE	0.165953	0.322308	-2.80928	0.139157	1.24165	0.538391	0.428397	0.702212	0.472945	0.0894575	0.633787	1.06463	52750	46.12	chr14	protein_coding	family with sequence similarity 124, member A [Source:MGI Symbol;Acc:MGI:3645930]
Abi3bp	DNN	12.2476	-1.53143	-1.02138	2.51111	0.199487	0.20228	0.744076	-3.04686	0.0598304	0.221894	0.0085928	D	N	N	4.1927	ENSMUSG00000035258	3197.71	0.112239	0.00335662	0.334046	-2.44895	0.861594	0.994462	0.685993	0.0328509	3.49671e+06	FALSE	0.149087	0.319389	-1.81082	-1.25942	2.85736	0.54222	0.509209	0.780928	0.337556	0.089457	0.50129	1.05184	212258	39.22	chr16	protein_coding	ABI gene family, member 3 (NESH) binding protein [Source:MGI Symbol;Acc:MGI:2444583]
Reep6	DNN	6.16664	-1.53917	-0.290142	-0.552866	0.971247	2.00013	0.0225614	3.38263	0.148054	0.505427	0.327913	D	N	N	6.37657	ENSMUSG00000035504	73.4738	0.240931	0.00798981	0.00453175	0.599372	0.674731	0.994504	0.811354	0.364173	3547.74	FALSE	0.0841035	0.638719	-2.7479	-0.753181	-2.45078	1.64383	0.671808	1.05801	0.494145	0.0905147	0.528078	1.14225	6489	56.26	chr10	protein_coding	receptor accessory protein 6 [Source:MGI Symbol;Acc:MGI:1917585]
Ric8b	DNN	11.6995	-1.30376	-0.771512	1.30914	-0.138587	0.203387	0.395432	-1.5785	0.0811563	0.39119	0.110038	D	N	N	2.3159	ENSMUSG00000035620	1979.91	-0.09267	0.00608408	0.226839	-1.20236	0.880054	0.994524	0.815625	0.183305	831485	FALSE	0.140446	0.239361	-1.46168	-0.895292	1.53131	0.393202	0.371627	0.55973	0.280552	0.0890679	0.399615	0.720287	100722	43.03	chr10	protein_coding	RIC8 guanine nucleotide exchange factor B [Source:MGI Symbol;Acc:MGI:2682307]
Zhx3	DNN	13.6225	-1.53136	-0.747109	2.32649	-0.0197334	0.895049	1.21993	-3.85953	0.0333262	0.400573	0.00474635	D	N	N	5.99424	ENSMUSG00000035877	9560.5	-0.0101931	0.0248811	0.859839	-3.56251	0.881672	0.994566	0.370005	0.00025747	2.23882e+07	FALSE	0.338201	0.251956	-1.69512	-0.884526	2.55025	0.414713	0.389244	0.605797	0.287855	0.094013	0.545954	0.80156	124291	42.71	chr2	protein_coding	zinc fingers and homeoboxes 3 [Source:MGI Symbol;Acc:MGI:2444772]
Slc17a3	DNN	5.70363	-3.90302	-0.833848	0.15671	0.563984	3.08381	-0.800077	-0.479209	0.00791058	0.274034	0.431546	D	N	N	4.92708	ENSMUSG00000036083	25.5108	0.121031	0.00877651	-0.107108	-0.0612008	0.777733	0.994597	0.760622	0.537741	939.919	FALSE	0.0884644	0.702014	-4.77277	-2.06504	1.03124	1.49561	1.05584	0.954253	0.454416	0.0906742	0.547994	0.957963	21283	41.32	chr13	protein_coding	solute carrier family 17 (sodium phosphate), member 3 [Source:MGI Symbol;Acc:MGI:2389216]
Tbcc	DNN	10.5067	-1.24009	-0.769971	1.90077	0.249965	0.0531238	0.471165	-1.56366	0.0813836	0.431416	0.00780466	D	N	N	2.33791	ENSMUSG00000036430	1109.11	0.196463	0.00239158	0.328549	-1.32137	0.88091	0.994654	0.812175	0.128735	181983	FALSE	0.137498	0.190858	-1.34322	-0.852607	2.03817	0.311139	0.298776	0.455224	0.241796	0.0880536	0.354556	0.585347	1164	61.34	chr17	protein_coding	tubulin-specific chaperone C [Source:MGI Symbol;Acc:MGI:1919976]
Siah2	DNN	10.7664	-1.25551	-0.0684249	1.78289	-0.683296	1.10822	0.428662	-2.53904	0.13722	0.649862	0.0664427	D	N	N	4.75922	ENSMUSG00000036432	1264.33	-0.351523	0.013747	0.147072	-1.61364	0.671362	0.994655	0.79458	0.134795	535534	FALSE	0.57455	0.372968	-1.65304	-0.114524	2.31598	0.65025	0.473653	0.912979	0.42567	0.0911668	0.480242	1.19629	17463	45.28	chr3	protein_coding	siah E3 ubiquitin protein ligase 2 [Source:MGI Symbol;Acc:MGI:108062]
Nxt1	DNN	9.99865	-1.35691	0.124247	1.1934	0.231598	0.339244	-0.193845	-1.12724	0.0801376	0.66576	0.154179	D	N	N	1.89193	ENSMUSG00000036992	894.555	0.146924	0.00786177	-0.098705	-0.727873	0.867486	0.994756	0.82794	0.37022	126629	FALSE	0.297891	0.273089	-1.56139	0.157906	1.47845	0.456801	0.379018	0.631281	0.310211	0.0895951	0.411035	0.733319	3427	47.04	chr2	protein_coding	NTF2-related export protein 1 [Source:MGI Symbol;Acc:MGI:1929619]
Wdr62	DNN	8.3079	-3.35983	-0.867566	-1.02869	-0.0636208	2.15864	0.0425299	5.72596	0.0153458	0.265214	0.220164	D	N	N	7.99076	ENSMUSG00000037020	128.609	-0.0140519	0.00726688	0.0104119	1.15573	0.835195	0.994762	0.807733	0.239963	17371.3	FALSE	2.52773	0.687899	-4.12225	-1.98529	-4.21489	1.39572	1.05921	1.56804	0.436737	0.090452	0.533827	1.91953	40282	49.89	chr7	protein_coding	WD repeat domain 62 [Source:MGI Symbol;Acc:MGI:1923696]
Zfp146	DNN	11.6546	-2.47619	-0.148996	2.28249	-0.17142	0.0232123	-0.0695126	-2.83331	0.000514499	0.653338	0.0147229	D	N	N	3.09745	ENSMUSG00000037029	1891.45	-0.0934545	0.000282738	-0.0332232	-2.24823	0.867374	0.994763	0.8292	0.0442159	1.52689e+06	FALSE	1.94991	0.309724	-2.65825	-0.211133	2.62296	0.51374	0.420049	0.756551	0.330011	0.089316	0.432303	1.0164	8482	44.68	chr7	protein_coding	zinc finger protein 146 [Source:MGI Symbol;Acc:MGI:1347092]
Mgarp	DNN	10.0394	-3.40919	-0.280217	0.00992241	-0.226377	-0.542594	0.875459	0.660814	0.00156726	0.532504	0.493337	D	N	N	2.30524	ENSMUSG00000037161	528.91	-0.0633343	-0.00333368	0.178773	0.182157	0.834456	0.994783	0.730671	0.521133	239324	FALSE	1.53002	0.544396	-3.847	-0.608406	0.0376199	0.961542	0.618198	0.801079	0.416285	0.0899655	0.546001	0.888861	8327	44.53	chr3	protein_coding	mitochondria localized glutamic acid rich protein [Source:MGI Symbol;Acc:MGI:1914999]
Rbm17	DNN	11.8468	-1.51067	-0.504134	1.86793	0.18948	0.609352	0.290997	-2.09934	0.016256	0.632022	0.00866415	D	N	N	3.18917	ENSMUSG00000037197	2821.37	0.148932	0.0302435	0.197822	-1.86921	0.882136	0.994787	0.831933	0.0277023	1.14726e+06	FALSE	0.186775	0.188715	-1.60321	-0.566068	2.00274	0.307088	0.288381	0.448948	0.237536	0.0953096	0.337549	0.592338	18717	44.84	chr2	protein_coding	RNA binding motif protein 17 [Source:MGI Symbol;Acc:MGI:1924188]
Fermt2	DNN	13.7584	-1.17522	-0.418985	1.53232	-1.04498	0.820883	0.341461	-1.5999	0.139102	0.597499	0.0730544	D	N	N	3.80722	ENSMUSG00000037712	7722.48	-0.822426	0.0187054	0.167262	-1.10471	0.325458	0.994878	0.817556	0.225657	1.65983e+07	FALSE	0.144007	0.277181	-1.39538	-0.537267	1.83089	0.458897	0.402077	0.657026	0.40204	0.0920069	0.424448	0.810976	71324	43.57	chr14	protein_coding	fermitin family member 2 [Source:MGI Symbol;Acc:MGI:2385001]
Mrm3	DNN	9.78346	-1.33145	0.224549	1.02488	-0.215013	0.0204578	-0.878284	-0.801189	0.128434	0.607123	0.218286	D	N	N	1.91494	ENSMUSG00000038046	610.73	-0.0864666	0.000130843	-0.285864	-0.31411	0.847875	0.994937	0.682668	0.494063	132939	FALSE	0.530507	0.418251	-1.82211	0.367205	1.6683	0.75584	0.514794	0.905524	0.381906	0.0896861	0.542149	0.835453	6905	44.82	chr11	protein_coding	mitochondrial rRNA methyltransferase 3 [Source:MGI Symbol;Acc:MGI:1914640]
Nop2	DNN	10.8901	-1.20912	-0.214375	2.2055	0.461017	0.774889	-0.323097	-2.98489	0.133582	0.645013	0.01669	D	N	N	4.54389	ENSMUSG00000038279	1749.57	0.281628	0.0147797	-0.147013	-2.45269	0.798868	0.994984	0.816707	0.027611	735188	FALSE	0.285395	0.302166	-1.46601	-0.295328	2.5325	0.506906	0.415923	0.734849	0.35252	0.0910897	0.437771	0.987023	12845	50.4	chr6	protein_coding	NOP2 nucleolar protein [Source:MGI Symbol;Acc:MGI:107891]
Mpp6	DNN	9.91631	-1.32588	0.371408	1.08968	-1.18569	0.8106	-0.225641	-0.909218	0.118374	0.55883	0.197456	D	N	N	3.13115	ENSMUSG00000038388	662.03	-0.773768	0.0099482	-0.0801558	-0.418218	0.316689	0.995006	0.817454	0.464671	278268	FALSE	0.125226	0.375706	-1.71921	0.551709	1.61797	0.657996	0.495648	0.836834	0.552655	0.0904171	0.469274	0.819426	88699	39.59	chr6	protein_coding	membrane protein, palmitoylated 6 (MAGUK p55 subfamily member 6) [Source:MGI Symbol;Acc:MGI:1927340]
1700003F12Rik	DNN	6.50794	-4.78232	-1.22186	-0.223643	0.526469	0.856386	1.15371	2.74132	0.00185357	0.190812	0.406918	D	N	N	5.27788	ENSMUSG00000038523	43.7535	0.115518	0.00238618	0.165393	0.395679	0.785432	0.99503	0.724816	0.426778	2681.36	FALSE	0.286409	0.668631	-5.5725	-2.35666	-0.593332	1.53198	1.28204	1.00483	0.448684	0.0900694	0.563757	1.07078	2919	54.27	chr2	protein_coding	RIKEN cDNA 1700003F12 gene [Source:MGI Symbol;Acc:MGI:1922730]
Akap2	DNN	14.115	-1.45065	-0.211889	1.26954	-1.2026	0.457064	0.949446	-1.58254	0.0700815	0.643423	0.13968	D	N	N	4.19165	ENSMUSG00000038729	9803.97	-0.934523	0.00833175	0.477011	-0.989081	0.240325	0.995072	0.583073	0.266877	3.76557e+07	FALSE	0.0535164	0.30854	-1.70265	-0.295902	1.63776	0.519634	0.42239	0.71519	0.456957	0.0898858	0.544323	0.865891	179328	45.3	chr4	protein_coding	A kinase (PRKA) anchor protein 2 [Source:MGI Symbol;Acc:MGI:1306795]
Adk	DNN	12.236	-1.17412	-0.298197	1.02285	0.362204	0.162475	0.450034	-1.55885	0.146538	0.62498	0.21716	D	N	N	2.53357	ENSMUSG00000039197	4024.05	0.213601	0.0029617	0.201143	-0.978308	0.838763	0.995152	0.792074	0.270577	3.54031e+06	FALSE	0.369697	0.306322	-1.44318	-0.407929	1.36735	0.513217	0.42625	0.685808	0.343363	0.0893672	0.452837	0.858186	395996	39.87	chr14	protein_coding	adenosine kinase [Source:MGI Symbol;Acc:MGI:87930]
Ythdf2	DNN	12.9535	-1.21089	-0.174288	0.935316	-1.07689	0.708186	-0.411874	-0.334018	0.137095	0.647198	0.247034	D	N	N	2.53097	ENSMUSG00000040025	4159.88	-0.783244	0.0122416	-0.180684	-0.171867	0.334425	0.995275	0.800367	0.569145	6.10037e+06	FALSE	0.0651835	0.317807	-1.49778	-0.247528	1.29292	0.535816	0.429403	0.697647	0.461912	0.0906056	0.454308	0.713783	27392	42.69	chr4	protein_coding	YTH N6-methyladenosine RNA binding protein 2 [Source:MGI Symbol;Acc:MGI:2444233]
Abhd11	DNN	11.5775	-1.5572	-0.832254	1.86527	0.464915	0.460774	0.814728	-2.50982	0.0481856	0.325887	0.0377137	D	N	N	4.25024	ENSMUSG00000040532	2381.37	0.286486	0.0088908	0.406356	-1.93434	0.797158	0.995348	0.643923	0.0705195	1.63674e+06	FALSE	0.247844	0.299681	-1.78743	-1.03291	2.20575	0.503436	0.465486	0.724396	0.351574	0.0899158	0.507638	0.968943	3024	56.05	chr5	protein_coding	abhydrolase domain containing 11 [Source:MGI Symbol;Acc:MGI:1916008]
Apoc1	DNN	6.25084	-8.13298	0.3276	-0.0331996	0.462042	6.94473	0.324852	-0.246189	0.00168608	0.504951	0.447499	D	N	N	7.97781	ENSMUSG00000040564	81.0569	0.129162	0.0175072	0.055453	0.0196535	0.789008	0.995354	0.800651	0.53388	6127.27	FALSE	1.62875	0.594708	-8.24906	0.718482	-0.734815	2.87168	0.637402	1.01495	0.437655	0.092608	0.523297	1.01482	3180	52.26	chr7	protein_coding	apolipoprotein C-I [Source:MGI Symbol;Acc:MGI:88053]
Dnph1	DNN	8.27011	-2.2395	-0.467145	0.350641	0.466264	1.43358	0.7022	-1.85397	0.0174129	0.473516	0.425779	D	N	N	4.45602	ENSMUSG00000040658	228.072	0.197661	0.0131377	0.204819	-0.792219	0.78503	0.995367	0.737391	0.321951	28446.6	FALSE	0.473831	0.427373	-2.63224	-0.760789	0.701365	0.767214	0.573038	0.757724	0.407359	0.091185	0.519287	1.02722	2914	52.64	chr17	protein_coding	2'-deoxynucleoside 5'-phosphate N-hydrolase 1 [Source:MGI Symbol;Acc:MGI:3039376]
Efhd2	DNN	12.0254	-1.18724	-1.64894	2.51243	-0.0815931	0.282018	1.73543	-2.41165	0.126799	0.0199829	0.00220729	D	N	N	4.51069	ENSMUSG00000040659	2843.9	-0.0505349	0.00742334	1.41563	-1.99624	0.88031	0.995368	0.12115	0.0452248	1.62422e+06	FALSE	0.0918439	0.255478	-1.3741	-1.79061	2.73384	0.420479	0.415153	0.615538	0.291209	0.0893821	0.580298	0.816481	16779	54.59	chr4	protein_coding	EF hand domain containing 2 [Source:MGI Symbol;Acc:MGI:106504]
Wdr43	DNN	12.8542	-1.34414	-0.144306	0.807495	-0.610462	-0.0885131	-0.288438	-0.833864	0.0884976	0.658779	0.297811	D	N	N	1.82128	ENSMUSG00000041057	3942.56	-0.396181	-0.00194077	-0.137876	-0.489455	0.70734	0.99542	0.820395	0.463895	5.44633e+06	FALSE	0.191791	0.291217	-1.57484	-0.196081	1.08794	0.486932	0.400888	0.631552	0.365872	0.0892282	0.42917	0.721604	43137	42.56	chr17	protein_coding	WD repeat domain 43 [Source:MGI Symbol;Acc:MGI:1919765]
Nbl1	DNN	12.6782	-1.1539	-1.44496	1.91789	0.229274	0.543691	1.2619	-1.65255	0.138851	0.0476606	0.0195114	D	N	N	3.68742	ENSMUSG00000041120	5095.39	0.157219	0.0156959	0.923374	-1.25315	0.873171	0.995425	0.338969	0.170162	4.28131e+06	FALSE	0.377725	0.245669	-1.32739	-1.58056	2.14427	0.402441	0.397133	0.588244	0.290098	0.0908448	0.538423	0.742811	10710	55.26	chr4	protein_coding	NBL1, DAN family BMP antagonist [Source:MGI Symbol;Acc:MGI:104591]
Elovl6	DNN	10.872	-1.3383	-1.15068	1.07429	0.609801	-1.21521	-0.258899	0.245357	0.0909643	0.16049	0.196168	D	N	N	2.32927	ENSMUSG00000041220	1122.61	0.399551	-0.0266027	-0.121211	0.140232	0.70357	0.995437	0.822483	0.577297	784914	FALSE	0.284174	0.291578	-1.57018	-1.34674	1.3912	0.489123	0.470113	0.663081	0.366618	0.0950419	0.427703	0.67946	106141	44.39	chr3	protein_coding	ELOVL family member 6, elongation of long chain fatty acids (yeast) [Source:MGI Symbol;Acc:MGI:2156528]
Slc7a1	DNN	11.7503	-1.76494	-1.08026	1.05265	-1.60301	1.33613	0.374344	-1.14407	0.0289203	0.196698	0.206977	D	N	N	4.45756	ENSMUSG00000041313	1199.38	-1.33554	0.0208403	0.148172	-0.60818	0.0787829	0.995447	0.807655	0.402755	1.17455e+06	FALSE	0.226964	0.333108	-2.03062	-1.33888	1.46756	0.565846	0.535387	0.745891	0.502052	0.0930854	0.45968	0.814289	72495	48.26	chr5	protein_coding	solute carrier family 7 (cationic amino acid transporter, y+ system), member 1 [Source:MGI Symbol;Acc:MGI:88117]
Utp4	DNN	12.3305	-1.96239	0.285448	1.56403	-0.572631	1.1353	-0.407	-2.14643	0.00553707	0.639432	0.0683048	D	N	N	4.26136	ENSMUSG00000041438	3424.64	-0.377559	0.0253368	-0.205457	-1.62411	0.737204	0.99546	0.805963	0.103421	3.82661e+06	FALSE	0.429471	0.280738	-2.13777	0.365259	1.87039	0.464875	0.393264	0.667497	0.351973	0.094503	0.431975	0.885237	29453	46.05	chr8	protein_coding	UTP4 small subunit processome component [Source:MGI Symbol;Acc:MGI:1096573]
Pgm5	DNN	10.4261	-1.45804	-0.678464	0.0498756	0.397607	-0.502146	0.701459	0.614552	0.112004	0.356776	0.49701	D	N	N	2.21576	ENSMUSG00000041731	859.176	0.150916	-0.00437104	0.185176	0.215843	0.807556	0.995491	0.742485	0.522969	420334	FALSE	0.536185	0.458887	-2.02441	-1.11652	0.112589	0.856455	0.659614	0.743091	0.408286	0.0899134	0.524773	0.845926	178840	43.07	chr19	protein_coding	phosphoglucomutase 5 [Source:MGI Symbol;Acc:MGI:1925668]
Gpr155	DNN	10.085	-1.45075	-0.763242	1.61498	2.40736	-0.318728	0.396339	-1.88747	0.099609	0.332443	0.0982061	D	N	N	5.00989	ENSMUSG00000041762	1929.76	2.13708	-0.00360286	0.121301	-0.902203	0.00643864	0.995495	0.799202	0.29032	3.73926e+06	FALSE	2.92383	0.405064	-1.89038	-1.12227	2.25292	0.722511	0.609624	0.985903	0.606381	0.0897538	0.48889	1.0345	45067	41.71	chr2	protein_coding	G protein-coupled receptor 155 [Source:MGI Symbol;Acc:MGI:1915776]
Hnrnpf	DNN	14.8706	-1.1656	-0.438519	1.15186	-0.874346	0.519098	0.41264	-0.982498	0.132704	0.614216	0.160447	D	N	N	2.78858	ENSMUSG00000042079	16826.4	-0.700301	0.0152622	0.233671	-0.677655	0.465166	0.995529	0.812048	0.404607	5.36424e+07	FALSE	0.295924	0.243494	-1.33491	-0.532445	1.37638	0.3984	0.360729	0.561108	0.345184	0.0907092	0.404959	0.663223	25299	44.9	chr6	protein_coding	heterogeneous nuclear ribonucleoprotein F [Source:MGI Symbol;Acc:MGI:2138741]
Nfrkb	DNN	10.5283	-1.41417	-1.08615	3.05364	-0.0815833	0.896604	1.33613	-3.67088	0.0755067	0.189652	0.00068981	D	N	N	5.9852	ENSMUSG00000042185	1112.48	-0.0436248	0.0173846	0.823356	-3.21978	0.875346	0.995539	0.37642	0.00402539	289124	FALSE	0.716481	0.299899	-1.6569	-1.29772	3.32822	0.503794	0.481354	0.727426	0.320847	0.0917737	0.648014	0.971658	35142	44.74	chr9	protein_coding	nuclear factor related to kappa B binding protein [Source:MGI Symbol;Acc:MGI:2442410]
Pbrm1	DNN	13.5203	-1.22255	-1.00354	2.10002	-0.301556	0.171814	0.804616	-2.13257	0.098399	0.230895	0.0054494	D	N	N	3.41056	ENSMUSG00000042323	7208.75	-0.22092	0.00625066	0.557877	-1.82899	0.872799	0.995555	0.604289	0.0455266	9.6562e+06	FALSE	0.178952	0.216196	-1.35419	-1.11122	2.27022	0.351622	0.342574	0.515917	0.269241	0.088774	0.428842	0.680773	102455	39.07	chr14	protein_coding	polybromo 1 [Source:MGI Symbol;Acc:MGI:1923998]
Zfp866	DNN	11.1987	-1.37284	-1.26146	2.30152	-0.722089	1.01635	1.41034	-3.04491	0.0793441	0.115073	0.00955763	D	N	N	6.19369	ENSMUSG00000043090	1290.53	-0.496964	0.0220782	0.958087	-2.58388	0.616309	0.995635	0.318199	0.0170376	382143	FALSE	0.268722	0.283664	-1.59288	-1.44856	2.58704	0.474047	0.459416	0.688162	0.376084	0.0932175	0.634536	0.921411	29853	43.52	chr8	protein_coding	zinc finger protein 866 [Source:MGI Symbol;Acc:MGI:3584369]
Tmem11	DNN	12.384	-1.27429	-0.226195	1.34308	-0.293333	0.284512	-0.0883574	-1.26217	0.0940491	0.659875	0.104989	D	N	N	1.92837	ENSMUSG00000043284	3479.98	-0.196138	0.00785849	-0.0495875	-0.889809	0.865333	0.995646	0.832612	0.308117	2.14593e+06	FALSE	0.476759	0.250107	-1.44791	-0.283681	1.58516	0.411723	0.358625	0.585356	0.297566	0.089384	0.390122	0.709263	14821	49	chr11	protein_coding	transmembrane protein 11 [Source:MGI Symbol;Acc:MGI:2144726]
Filip1l	DNN	13.5463	-1.49652	-0.896013	1.72897	0.667997	-0.62993	0.962642	-2.38711	0.0355875	0.303014	0.0339842	D	N	N	4.64768	ENSMUSG00000043336	9581.01	0.507632	-0.0193404	0.637042	-2.01266	0.662831	0.995652	0.517459	0.0378763	4.47451e+07	FALSE	0.215367	0.243538	-1.65005	-1.03027	1.95644	0.399951	0.382719	0.580121	0.32901	0.0917933	0.491806	0.775589	220034	42.04	chr16	protein_coding	filamin A interacting protein 1-like [Source:MGI Symbol;Acc:MGI:1925999]
Mrpl50	DNN	11.6317	-1.27475	-0.0804844	0.676474	-0.539431	0.560007	-0.645511	0.0614654	0.133331	0.646637	0.329048	D	N	N	1.80641	ENSMUSG00000044018	1834.06	-0.260022	0.00676629	-0.234175	0.0295705	0.756398	0.995693	0.733926	0.576932	974261	FALSE	0.379487	0.380265	-1.68185	-0.131625	1.10776	0.665663	0.480045	0.757771	0.401797	0.0899803	0.50485	0.769419	8498	40.68	chr4	protein_coding	mitochondrial ribosomal protein L50 [Source:MGI Symbol;Acc:MGI:107329]
Abca6	DNN	10.3175	-1.29059	-0.257316	1.04495	-0.355709	0.101519	-0.0509072	-0.989283	0.144899	0.577111	0.213041	D	N	N	1.49742	ENSMUSG00000044749	722.137	-0.13225	0.000795598	-0.0161624	-0.354368	0.822226	0.995744	0.819884	0.472886	213823	FALSE	0.222794	0.451383	-1.8737	-0.467647	1.80341	0.83629	0.552223	0.972711	0.401588	0.089756	0.491866	0.871789	74957	39.36	chr11	protein_coding	ATP-binding cassette, sub-family A (ABC1), member 6 [Source:MGI Symbol;Acc:MGI:1923434]
Zfp367	DNN	10.2214	-1.74928	-0.483663	1.11773	-1.07625	1.24878	0.4938	-1.06179	0.0584177	0.468025	0.192999	D	N	N	3.88063	ENSMUSG00000044934	558.679	-0.566954	0.0121395	0.144453	-0.420714	0.43768	0.995756	0.780382	0.453939	133395	FALSE	0.0364008	0.419356	-2.17943	-0.785344	1.78935	0.75117	0.568433	0.933486	0.553903	0.0909465	0.499483	0.86453	20185	40.57	chr13	protein_coding	zinc finger protein 367 [Source:MGI Symbol;Acc:MGI:2442266]
Ubtd2	DNN	10.7428	-1.62367	-0.713024	1.56505	-0.505822	0.612311	0.78864	-2.19433	0.0437286	0.385555	0.0808292	D	N	N	4.1011	ENSMUSG00000044949	921.676	-0.291445	0.0104389	0.360395	-1.51442	0.776138	0.995758	0.6666	0.134563	228884	FALSE	0.515662	0.318566	-1.87964	-0.928019	1.96248	0.540616	0.48262	0.762473	0.367669	0.0902722	0.509984	0.998943	61318	40.48	chr11	protein_coding	ubiquitin domain containing 2 [Source:MGI Symbol;Acc:MGI:2444752]
Esf1	DNN	12.2244	-1.18708	-0.203979	0.935577	-0.819529	0.511375	-0.0358327	-1.5381	0.128559	0.660213	0.251525	D	N	N	2.90484	ENSMUSG00000045624	2619.32	-0.623994	0.0132663	-0.0207091	-1.10657	0.523255	0.995802	0.832913	0.222936	1.98393e+06	FALSE	0.0966481	0.259018	-1.37803	-0.260286	1.17372	0.426703	0.36805	0.580773	0.361064	0.0904068	0.396708	0.763127	50682	37.59	chr2	protein_coding	ESF1 nucleolar pre-rRNA processing protein homolog [Source:MGI Symbol;Acc:MGI:1913830]
Fbl	DNN	11.9581	-1.14318	-0.0555909	0.664946	0.115835	-0.499744	-0.284486	-0.138584	0.133707	0.674967	0.391694	D	N	N	1.03865	ENSMUSG00000046865	2849.02	0.0850482	-0.0195219	-0.179218	-0.096677	0.882026	0.995881	0.82957	0.585887	1.56931e+06	FALSE	0.217879	0.214227	-1.27415	-0.0671821	0.799817	0.348299	0.311368	0.47386	0.258913	0.0914295	0.365051	0.555571	9560	50.04	chr7	protein_coding	fibrillarin [Source:MGI Symbol;Acc:MGI:95486]
Erfe	DNN	15.5889	-4.11838	-0.655801	0.504521	-2.16508	0.600781	-0.248928	-0.846717	5.33642e-05	0.352763	0.36021	D	N	N	3.86151	ENSMUSG00000047443	11728	-1.54385	0.00367721	-0.0566936	-0.236085	0.0849105	0.995917	0.805996	0.504727	3.63114e+08	FALSE	0.00264269	0.528463	-4.46496	-1.24249	1.19578	0.892525	0.732126	0.876033	0.890868	0.0899763	0.512827	0.890005	7788	55.66	chr1	protein_coding	erythroferrone [Source:MGI Symbol;Acc:MGI:3606476]
Champ1	DNN	10.8352	-1.20068	-0.663464	1.92352	-0.400336	-0.310352	0.088973	-2.07914	0.134208	0.429407	0.0315065	D	N	N	2.8788	ENSMUSG00000047710	1004.31	-0.242392	-0.0065467	0.0385071	-1.50596	0.833051	0.995935	0.830092	0.127807	423168	FALSE	0.0560237	0.292904	-1.44596	-0.83856	2.24479	0.489679	0.442401	0.708143	0.338343	0.0895519	0.422342	0.91522	11999	45.45	chr8	protein_coding	chromosome alignment maintaining phosphoprotein 1 [Source:MGI Symbol;Acc:MGI:1196398]
Armcx3	DNN	12.4226	-1.11594	0.0301527	0.12011	-0.831537	0.302995	-0.064607	-0.250596	0.149828	0.674929	0.516412	D	N	N	1.44973	ENSMUSG00000049047	3094.97	-0.68641	0.0105447	-0.0396333	-0.171687	0.508224	0.996016	0.833715	0.583488	2.58259e+06	FALSE	0.160866	0.222899	-1.2586	0.0344882	0.153415	0.362426	0.321519	0.466587	0.315173	0.0894564	0.365117	0.573934	4861	45.85	chrX	protein_coding	armadillo repeat containing, X-linked 3 [Source:MGI Symbol;Acc:MGI:1918953]
Zfp518a	DNN	10.0174	-1.65644	0.000964784	0.872912	-0.614074	0.798691	-0.307055	-1.41559	0.0182088	0.674455	0.279334	D	N	N	3.13541	ENSMUSG00000049164	588.052	-0.44966	0.0229867	-0.174855	-1.02506	0.715412	0.996024	0.823184	0.252941	100591	FALSE	0.238614	0.247923	-1.80911	-0.00124699	1.08686	0.410832	0.350495	0.556505	0.327605	0.0932175	0.398993	0.726321	23243	37.03	chr19	protein_coding	zinc finger protein 518A [Source:MGI Symbol;Acc:MGI:1919922]
Pdp1	DNN	13.3512	-2.66965	-0.382028	3.01927	-2.0484	2.26125	0.152814	-4.14484	0.00126859	0.541593	0.00554851	D	N	N	8.6073	ENSMUSG00000049225	4191.37	-1.74866	0.0258957	0.0454712	-3.4372	0.023881	0.996027	0.821522	0.0113793	1.92656e+07	FALSE	0.179267	0.382554	-2.93537	-0.597715	3.47244	0.643489	0.513764	0.949129	0.579192	0.0953464	0.470026	1.27857	8269	40.05	chr4	protein_coding	pyruvate dehyrogenase phosphatase catalytic subunit 1 [Source:MGI Symbol;Acc:MGI:2685870]
Espnl	DNN	6.82736	-2.19588	-0.274417	0.801709	0.192316	1.76297	-0.462994	-1.08709	0.0624709	0.522457	0.268172	D	N	N	3.50537	ENSMUSG00000049515	69.7406	0.0562414	0.0080436	-0.0879236	-0.246844	0.83036	0.996042	0.783091	0.491898	2060.33	FALSE	0.109028	0.595595	-3.02158	-0.67055	2.07722	1.25188	0.645421	1.09208	0.425586	0.0904918	0.529131	0.926904	26232	54.46	chr1	protein_coding	espin-like [Source:MGI Symbol;Acc:MGI:2685402]
Vgll2	DNN	12.1584	-1.57513	-1.00799	2.32122	-0.288074	1.238	2.3281	-4.79664	0.0686639	0.229864	0.0251725	D	N	N	8.65081	ENSMUSG00000049641	3349.22	-0.131004	0.0152538	1.70536	-4.2182	0.844899	0.996051	0.113675	0.00144447	5.23134e+06	FALSE	0.1412	0.373266	-1.93667	-1.33791	2.81796	0.650557	0.596573	0.928164	0.368912	0.0915377	0.918322	1.22065	5970	49.41	chr10	protein_coding	vestigial like family member 2 [Source:MGI Symbol;Acc:MGI:2447460]
Rpp38	DNN	10.4615	-2.00957	0.109381	2.29066	-0.97295	1.2663	-0.378549	-4.2235	0.045521	0.62215	0.0496238	D	N	N	6.8413	ENSMUSG00000049950	861.045	-0.385216	0.00924058	-0.0976572	-2.99861	0.56947	0.996071	0.795042	0.0513145	703761	FALSE	0.929196	0.481904	-2.53872	0.193045	3.12383	0.889979	0.549244	1.257	0.515729	0.0905364	0.507544	1.73953	3695	44.98	chr2	protein_coding	ribonuclease P/MRP 38 subunit [Source:MGI Symbol;Acc:MGI:2443607]
Apol10b	DNN	8.24633	-1.42628	-0.554888	-2.26702	-1.13935	1.44858	1.26212	4.28734	0.126547	0.407484	0.064163	D	N	N	8.13739	ENSMUSG00000050014	150.497	-0.478979	0.0102974	0.32509	2.78194	0.476925	0.996074	0.630197	0.0764902	16491.8	FALSE	0.0980948	0.489568	-2.08897	-0.995724	-3.33744	0.952153	0.656229	1.44244	0.578924	0.090726	0.60142	1.95681	12307	46.61	chr15	protein_coding	apolipoprotein L 10B [Source:MGI Symbol;Acc:MGI:3043522]
Heatr1	DNN	11.3342	-1.18576	-0.234825	0.832296	-0.611576	0.275976	0.33083	-1.66018	0.141368	0.64117	0.287338	D	N	N	2.87856	ENSMUSG00000050244	1480.95	-0.384141	0.00522412	0.147372	-1.07661	0.705898	0.996089	0.816017	0.237726	642715	FALSE	0.0981232	0.302152	-1.44687	-0.323154	1.14051	0.505876	0.416928	0.655218	0.374036	0.0895002	0.439701	0.870719	45263	42.88	chr13	protein_coding	HEAT repeat containing 1 [Source:MGI Symbol;Acc:MGI:2442524]
Gpatch11	DNN	9.78502	-1.26708	-0.773519	1.77204	1.24819	0.625948	0.505109	-1.85869	0.0970709	0.381269	0.0330403	D	N	N	4.23794	ENSMUSG00000050668	1105.67	1.08394	0.0171538	0.281098	-1.43258	0.147897	0.996108	0.776794	0.127516	340654	FALSE	0.211924	0.253086	-1.44537	-0.912815	2.0167	0.416891	0.393179	0.605507	0.369491	0.0913144	0.423671	0.780689	12742	44.15	chr17	protein_coding	G patch domain containing 11 [Source:MGI Symbol;Acc:MGI:1858435]
Kif18b	DNN	7.70847	-3.63572	-2.17594	-0.180009	0.177416	4.31964	1.93572	2.80581	0.04714	0.178678	0.416638	D	N	N	9.23859	ENSMUSG00000051378	114.331	0.0244103	0.00683935	0.142776	0.310199	0.816132	0.996148	0.724749	0.450783	20543.1	FALSE	0.372465	0.942862	-5.02467	-4.25306	-0.44529	2.35932	5.17184	1.00278	0.45949	0.0904901	0.579115	1.04821	19596	47.96	chr11	protein_coding	kinesin family member 18B [Source:MGI Symbol;Acc:MGI:2446979]
Hist1h1e	DNN	9.17157	-1.67522	-1.16693	3.1821	0.682056	0.18049	0.510963	-3.20452	0.0612501	0.17274	0.00429734	D	N	N	4.57803	ENSMUSG00000051627	427.821	0.357408	0.00191848	0.164034	-2.26943	0.651688	0.99616	0.776247	0.0725367	89350.7	FALSE	0.237243	0.392636	-2.06647	-1.53303	3.63975	0.697007	0.646339	0.980461	0.440375	0.089661	0.493372	1.3457	1930	51.19	chr13	protein_coding	histone cluster 1, H1e [Source:MGI Symbol;Acc:MGI:1931527]
Dcun1d4	DNN	9.5503	-1.5421	-0.344088	2.29762	-0.344245	1.11154	0.635888	-4.01631	0.0927397	0.535257	0.0397861	D	N	N	6.10798	ENSMUSG00000051674	496.976	-0.131295	0.00990983	0.17587	-3.00952	0.826962	0.996163	0.754357	0.0370801	85184.9	FALSE	0.495188	0.437892	-2.05242	-0.606938	2.98297	0.803067	0.557746	1.11814	0.396442	0.0905673	0.514461	1.52861	79795	45.34	chr5	protein_coding	DCN1, defective in cullin neddylation 1, domain containing 4 (S. cerevisiae) [Source:MGI Symbol;Acc:MGI:2140972]
Ppp4r2	DNN	13.2148	-1.29373	-0.257793	0.92244	-0.700463	0.350117	0.148377	-2.18627	0.0894396	0.654029	0.257597	D	N	N	3.38523	ENSMUSG00000052144	5111.77	-0.518886	0.00940601	0.0770043	-1.76588	0.6356	0.99618	0.831321	0.0717697	7.7405e+06	FALSE	0.326921	0.253752	-1.47157	-0.324571	1.15035	0.417938	0.364343	0.569014	0.343079	0.0896382	0.39519	0.803503	36313	40.48	chr6	protein_coding	protein phosphatase 4, regulatory subunit 2 [Source:MGI Symbol;Acc:MGI:3027896]
B630019K06Rik	DNN	5.4741	-2.28885	0.00802914	4.80988	1.62733	2.64465	-0.421752	-6.71352	0.0547976	0.628201	0.00200101	D	N	N	11.4073	ENSMUSG00000052364	86.9379	0.726295	0.0119849	-0.0882998	-5.5866	0.28856	0.996188	0.787155	0.00366742	7475.14	FALSE	0.104676	0.568762	-3.15741	-0.00822636	5.61758	1.25461	0.590953	1.52846	0.850389	0.0911553	0.523172	1.98197	2583	57.57	chrX	protein_coding	RIKEN cDNA B630019K06 gene [Source:MGI Symbol;Acc:MGI:2147918]
Tmem248	DNN	12.2738	-1.17905	-0.752356	1.23617	-0.621388	0.611068	0.867133	-1.58718	0.106779	0.444369	0.114794	D	N	N	3.68677	ENSMUSG00000053094	2922.96	-0.515308	0.0295519	0.659265	-1.33624	0.75007	0.996223	0.549621	0.125361	1.20001e+06	FALSE	0.234376	0.194141	-1.28625	-0.833006	1.38132	0.314214	0.302832	0.452965	0.266958	0.0951007	0.401175	0.595605	26685	46.55	chr5	protein_coding	transmembrane protein 248 [Source:MGI Symbol;Acc:MGI:1918917]
9030619P08Rik	DNN	5.36779	-5.67383	-0.272621	0.304169	0.434284	0.850624	-3.61186	5.40073	0.0479002	0.464673	0.382738	D	N	N	10.2975	ENSMUSG00000053168	15.8604	0.0404541	0.00148158	-0.174755	0.0500919	0.79883	0.996228	0.698257	0.525221	647.13	FALSE	0.0315602	1.17457	-7.36603	-2.07076	3.32724	4.20703	0.811193	1.05344	0.470894	0.0901385	0.600023	1.01626	4224	47.99	chr15	transcribed_unprocessed_pseudogene	RIKEN cDNA 9030619P08 gene [Source:MGI Symbol;Acc:MGI:3612405]
Zfp943	DNN	9.88246	-1.49145	0.322984	1.02288	-0.398326	0.929891	-0.70017	-0.699214	0.0611487	0.623044	0.217048	D	N	N	2.7276	ENSMUSG00000053347	698.168	-0.236865	0.0165925	-0.347313	-0.393549	0.831702	0.996235	0.692244	0.500513	102651	FALSE	0.304653	0.299728	-1.72753	0.425948	1.35235	0.506514	0.415564	0.673481	0.342502	0.0915568	0.483022	0.71866	108617	41.11	chr17	protein_coding	zinc finger prtoein 943 [Source:MGI Symbol;Acc:MGI:1921920]
Kdm3a	DNN	12.4727	-1.18639	-0.699076	1.22725	-0.76087	0.718442	1.07383	-2.65074	0.142374	0.399945	0.151188	D	N	N	5.20388	ENSMUSG00000053470	3082.99	-0.49776	0.0132733	0.570026	-2.05915	0.585804	0.996239	0.519163	0.0599634	2.49556e+06	FALSE	0.0467554	0.306818	-1.45697	-0.896901	1.59103	0.514515	0.46466	0.707861	0.403026	0.090765	0.578591	0.999093	44019	40.1	chr6	protein_coding	lysine (K)-specific demethylase 3A [Source:MGI Symbol;Acc:MGI:98847]
Prr14l	DNN	10.155	-1.34378	-1.07825	2.49199	1.34599	0.15222	0.834813	-2.46677	0.100335	0.196634	0.00998219	D	N	N	4.7998	ENSMUSG00000054280	1336.48	1.07377	0.00242697	0.366877	-1.77544	0.161432	0.996267	0.658458	0.0988775	775617	FALSE	0.111956	0.324814	-1.63481	-1.32479	2.85081	0.552764	0.521924	0.796339	0.48729	0.0894384	0.518455	1.04899	64437	43.74	chr5	protein_coding	proline rich 14-like [Source:MGI Symbol;Acc:MGI:2443658]
Spcs3	DNN	13.843	-1.15895	-0.375801	0.53898	-1.34741	0.278986	0.467	-0.619911	0.142752	0.620534	0.416894	D	N	N	2.71331	ENSMUSG00000054408	6740.01	-1.16184	0.00671801	0.243133	-0.381434	0.114954	0.996273	0.790564	0.522775	1.72242e+07	FALSE	0.368138	0.268131	-1.36465	-0.476947	0.722849	0.442189	0.388033	0.563181	0.394753	0.0894116	0.430701	0.667869	9566	40.97	chr8	protein_coding	signal peptidase complex subunit 3 homolog (S. cerevisiae) [Source:MGI Symbol;Acc:MGI:1923937]
Zfp771	DNN	10.5461	-1.90263	-2.27327	3.73994	0.593918	1.6461	2.59355	-4.49907	0.0446715	0.0155598	0.00201501	D	N	N	9.33264	ENSMUSG00000054716	1341.79	0.252017	0.0143772	1.72916	-3.58847	0.7295	0.996286	0.136929	0.0169636	760535	FALSE	0.236928	0.438886	-2.35751	-2.64373	4.26394	0.790029	0.755889	1.09962	0.430186	0.091496	1.16438	1.50493	10530	51.8	chr7	protein_coding	zinc finger protein 771 [Source:MGI Symbol;Acc:MGI:2442050]
Msra	DNN	10.8675	-1.56575	-0.66117	1.94825	-0.0172553	0.666302	0.959217	-2.74263	0.0323359	0.451251	0.0220139	D	N	N	4.3854	ENSMUSG00000054733	1341.76	-0.00865043	0.0166655	0.585742	-2.32536	0.881051	0.996287	0.537041	0.023469	362862	FALSE	0.140547	0.263652	-1.74382	-0.8032	2.20934	0.437781	0.401377	0.634846	0.296233	0.0912925	0.515	0.849674	333279	45.04	chr14	protein_coding	methionine sulfoxide reductase A [Source:MGI Symbol;Acc:MGI:106916]
Atrnl1	DNN	10.4954	-1.29259	-0.707643	2.129	-0.413989	0.436446	1.50514	-3.20741	0.0890865	0.428525	0.0101193	D	N	N	5.56299	ENSMUSG00000054843	1017.54	-0.283092	0.0113721	1.15847	-2.86725	0.841862	0.996291	0.216227	0.00361746	279777	FALSE	0.0823412	0.251027	-1.469	-0.840692	2.35927	0.415145	0.386082	0.60439	0.308773	0.0899513	0.565016	0.805169	522310	42	chr19	protein_coding	attractin like 1 [Source:MGI Symbol;Acc:MGI:2147749]
Kcmf1	DNN	12.452	-1.30993	0.125895	0.90861	-1.17704	0.307784	-0.135275	-0.883978	0.0967078	0.661956	0.259065	D	N	N	2.50408	ENSMUSG00000055239	3111.71	-0.94358	0.00638598	-0.0654243	-0.525158	0.235234	0.996306	0.828733	0.449976	4.10728e+06	FALSE	1.34076	0.289055	-1.53977	0.163736	1.20096	0.482656	0.396188	0.638559	0.425734	0.0895312	0.420607	0.724578	58866	43.28	chr6	protein_coding	potassium channel modulatory factor 1 [Source:MGI Symbol;Acc:MGI:1921537]
Cebpg	DNN	12.6517	-1.84288	0.21949	1.75819	-1.21966	1.08889	0.201624	-1.69823	0.0125008	0.65013	0.0434533	D	N	N	4.2084	ENSMUSG00000056216	4106.02	-0.994177	0.0233806	0.0932434	-1.16429	0.201259	0.996343	0.826538	0.208193	7.1425e+06	FALSE	0.0686979	0.285883	-2.03205	0.283637	2.07058	0.474642	0.395908	0.686048	0.421893	0.0937352	0.421382	0.844574	10152	43.65	chr7	protein_coding	CCAAT/enhancer binding protein (C/EBP), gamma [Source:MGI Symbol;Acc:MGI:104982]
Ado_ENSMUSG00000057134	DNN	12.6182	-1.42008	-2.85068	2.12847	-0.763996	-0.0482344	2.52944	-2.55972	0.058819	8.58014e-07	0.0112649	D	N	N	5.90139	ENSMUSG00000057134	2506.71	-0.572666	-0.00144886	2.29176	-2.14816	0.575765	0.996377	0.00407445	0.0321804	3.82946e+06	FALSE	0.0521299	0.2568	-1.59654	-2.95696	2.37047	0.424032	0.415686	0.619219	0.352955	0.0889523	0.571693	0.825213	4445	48.26	chr10	protein_coding	2-aminoethanethiol (cysteamine) dioxygenase [Source:MGI Symbol;Acc:MGI:2685083]
Hnrnpa3	DNN	15.0753	-1.2339	-0.462955	0.358945	-2.25339	-0.215704	0.689371	-0.374278	0.114003	0.57986	0.485871	D	N	N	3.53274	ENSMUSG00000059005	12346	-2.12722	-0.00537982	0.376407	-0.224555	0.000319697	0.996443	0.6897	0.571457	1.22871e+08	FALSE	0.934669	0.26933	-1.43727	-0.58214	0.492566	0.445255	0.395395	0.550583	0.39015	0.0892674	0.464568	0.653195	10147	40.65	chr2	protein_coding	heterogeneous nuclear ribonucleoprotein A3 [Source:MGI Symbol;Acc:MGI:1917171]
Atl2	DNN	13.7277	-1.72685	-0.742132	2.36204	-0.955779	0.979356	0.766461	-3.37661	0.0228909	0.379768	0.00940895	D	N	N	6.07821	ENSMUSG00000059811	6762.07	-0.698457	0.0196102	0.382576	-2.91087	0.418381	0.996469	0.664778	0.00935696	1.99073e+07	FALSE	0.0516328	0.295176	-1.93819	-0.930631	2.66701	0.492644	0.451829	0.716698	0.419269	0.0924352	0.4948	0.959023	47734	40.63	chr17	protein_coding	atlastin GTPase 2 [Source:MGI Symbol;Acc:MGI:1929492]
Blnk	DNN	12.6423	-3.42916	-0.351053	1.62284	0.350381	0.377967	0.621305	-3.23529	1.20381e-05	0.5635	0.0888867	D	N	N	4.58495	ENSMUSG00000061132	4106.27	0.169008	0.00451579	0.214941	-2.38541	0.827903	0.996513	0.746515	0.0577307	1.25221e+07	FALSE	0.35395	0.37795	-3.63716	-0.545663	2.18298	0.624658	0.504775	0.916224	0.377907	0.0897598	0.500357	1.28327	65609	44.66	chr19	protein_coding	B cell linker [Source:MGI Symbol;Acc:MGI:96878]
Rpl15-ps3	DNN	12.8703	-1.66568	-2.01023	2.1934	0.386236	0.673683	1.95124	-2.14548	0.0249096	0.00426535	0.0127049	D	N	N	5.15663	ENSMUSG00000061167	5551.14	0.247295	0.0149049	1.58865	-1.62109	0.838446	0.996514	0.0874559	0.10394	1.02775e+07	FALSE	0.21815	0.280487	-1.85998	-2.167	2.47771	0.466444	0.45842	0.679384	0.329201	0.0909711	0.644963	0.884355	615	53.33	chr9	processed_pseudogene	ribosomal protein L15, pseudogene 3 [Source:MGI Symbol;Acc:MGI:3782952]
Gspt1	DNN	12.5059	-1.20866	-0.834298	1.41878	-0.847871	0.342905	0.497558	-1.46589	0.123908	0.33347	0.0924711	D	N	N	3.15422	ENSMUSG00000062203	2844.86	-0.633057	0.00807268	0.257115	-1.00534	0.499383	0.996549	0.77791	0.261033	2.34712e+06	FALSE	0.917555	0.27107	-1.41725	-0.997594	1.70485	0.448756	0.422257	0.638014	0.378409	0.0896017	0.436442	0.779114	35034	40.75	chr16	protein_coding	G1 to S phase transition 1 [Source:MGI Symbol;Acc:MGI:1316728]
Syt9	DNN	5.25283	-3.27071	-0.21133	-0.160665	0.33484	3.07731	-0.123273	2.31929	0.114376	0.505223	0.420794	D	N	N	5.85472	ENSMUSG00000062542	20.0943	0.0377688	0.00404885	-0.00636155	0.228423	0.806888	0.996558	0.799107	0.475725	433.455	FALSE	0.361089	0.991573	-5.69222	-1.03372	-0.541441	4.3494	0.747056	1.00665	0.463309	0.0902281	0.552977	1.0282	177929	42.92	chr7	protein_coding	synaptotagmin IX [Source:MGI Symbol;Acc:MGI:1926373]
Cfl2	DNN	14.5675	-1.22467	-0.657594	0.848421	-1.35533	0.274809	0.76137	-1.52941	0.116749	0.450814	0.287578	D	N	N	3.92091	ENSMUSG00000062929	10426.5	-1.17078	0.00662473	0.427239	-1.07234	0.111541	0.996569	0.653485	0.236415	4.84563e+07	FALSE	0.366898	0.267479	-1.4265	-0.802949	1.09242	0.441908	0.406334	0.590343	0.393663	0.0893955	0.47659	0.780371	4069	40.13	chr12	protein_coding	cofilin 2, muscle [Source:MGI Symbol;Acc:MGI:101763]
Zfp938	DNN	9.89226	-1.41508	-0.458002	1.92615	-0.182859	0.342867	0.38393	-2.20428	0.0751733	0.556818	0.0326755	D	N	N	3.11394	ENSMUSG00000062931	628.116	-0.103999	0.00664272	0.175118	-1.61404	0.868311	0.996569	0.809498	0.111155	84325.8	FALSE	0.858432	0.297768	-1.6553	-0.603304	2.25981	0.503008	0.430363	0.722214	0.323349	0.0896202	0.441318	0.942411	16431	39.68	chr10	protein_coding	zinc finger protein 938 [Source:MGI Symbol;Acc:MGI:3621440]
Lrrc40	DNN	10.6095	-3.00574	-0.472907	3.23803	-0.636325	2.33619	0.812569	-3.79564	2.77507e-05	0.516837	0.000984404	D	N	N	7.58073	ENSMUSG00000063052	912.799	-0.360984	0.0354398	0.345157	-3.22344	0.692911	0.996574	0.668051	0.00903441	236187	FALSE	0.25246	0.33623	-3.1934	-0.664725	3.57425	0.557395	0.477554	0.824046	0.399014	0.100323	0.519552	1.10824	31826	38.45	chr3	protein_coding	leucine rich repeat containing 40 [Source:MGI Symbol;Acc:MGI:1914394]
Usp31	DNN	9.9103	-1.38352	-0.773495	0.154938	-0.217317	0.50897	0.988766	0.173281	0.101058	0.339399	0.497676	D	N	N	1.88833	ENSMUSG00000063317	573.06	-0.104153	0.00690437	0.406493	0.080546	0.854852	0.996582	0.609794	0.574178	104588	FALSE	0.0575445	0.358396	-1.73306	-1.05236	0.268381	0.621989	0.545554	0.655863	0.35789	0.0899272	0.565235	0.752162	65233	41.21	chr7	protein_coding	ubiquitin specific peptidase 31 [Source:MGI Symbol;Acc:MGI:1923429]
Krr1	DNN	11.429	-1.36699	0.0323471	1.42614	-0.338092	0.156051	-0.159018	-1.75203	0.0717386	0.672842	0.0869618	D	N	N	2.40519	ENSMUSG00000063334	1871.15	-0.221533	0.00391931	-0.0849507	-1.30181	0.855744	0.996583	0.830281	0.161586	1.02641e+06	FALSE	0.33616	0.26069	-1.55071	0.0379994	1.68997	0.431263	0.36498	0.61359	0.309425	0.0891047	0.400731	0.79222	15769	43.94	chr10	protein_coding	KRR1, small subunit (SSU) processome component, homolog (yeast) [Source:MGI Symbol;Acc:MGI:1289274]
Alg11	DNN	10.9153	-1.21213	-0.124569	1.08269	-0.764242	0.701812	0.0907708	-1.28513	0.13019	0.660094	0.193587	D	N	N	2.84195	ENSMUSG00000063362	1178.9	-0.518129	0.0139772	0.0392811	-0.791897	0.579474	0.996584	0.829864	0.338966	330095	FALSE	0.128206	0.29589	-1.4473	-0.171669	1.4098	0.493903	0.404889	0.670885	0.394069	0.0908579	0.424169	0.792957	10907	41.78	chr8	protein_coding	asparagine-linked glycosylation 11 (alpha-1,2-mannosyltransferase) [Source:MGI Symbol;Acc:MGI:2142632]
Rab44	DNN	6.74236	-3.97063	-0.872426	-0.325174	-0.102893	3.37528	0.0345689	3.89122	0.00844757	0.260481	0.382137	D	N	N	7.40397	ENSMUSG00000064147	45.3243	-0.017237	0.00849433	0.00664066	0.531028	0.828506	0.996612	0.805389	0.381146	2200.75	FALSE	0.294134	0.768011	-4.79236	-2.35006	-1.61448	1.54286	1.19905	1.02525	0.445847	0.0906594	0.541209	1.15185	34836	49.73	chr17	protein_coding	RAB44, member RAS oncogene family [Source:MGI Symbol;Acc:MGI:3045302]
Tank	DNN	12.3926	-1.16793	0.670299	0.280523	-1.54444	0.842793	-0.682757	-0.936315	0.147674	0.423878	0.490899	D	N	N	4.00631	ENSMUSG00000064289	3203.94	-1.32313	0.016014	-0.332304	-0.536317	0.0709097	0.996617	0.700668	0.440128	7.64181e+06	FALSE	0.149023	0.30317	-1.43141	0.845873	0.415991	0.507226	0.446573	0.594319	0.451514	0.0914138	0.481984	0.749703	75587	37.56	chr2	protein_coding	TRAF family member-associated Nf-kappa B activator [Source:MGI Symbol;Acc:MGI:107676]
Hmgb1	DNN	16.0722	-1.45497	-0.782288	1.80396	-0.973065	0.259689	0.705379	-1.90452	0.0494301	0.375089	0.0298008	D	N	N	3.84266	ENSMUSG00000066551	33211.6	-0.786511	0.00698754	0.412601	-1.47816	0.374578	0.996635	0.676665	0.117851	3.7358e+08	FALSE	0.604982	0.252704	-1.62316	-0.922018	2.04702	0.416084	0.391902	0.60366	0.363197	0.0893021	0.453832	0.783296	137788	45.87	chr5	protein_coding	high mobility group box 1 [Source:MGI Symbol;Acc:MGI:96113]
Htatsf1	DNN	13.3352	-1.4193	-1.19115	2.14028	0.0257754	0.538807	1.08669	-2.27364	0.0613518	0.133864	0.0115411	D	N	N	3.92492	ENSMUSG00000067873	6973.85	0.0188485	0.0136194	0.700774	-1.82604	0.880889	0.996661	0.460676	0.0678293	9.12251e+06	FALSE	0.674896	0.262272	-1.60293	-1.35093	2.38975	0.433628	0.421421	0.631438	0.295465	0.0905143	0.540689	0.834237	13601	41.09	chrX	protein_coding	HIV TAT specific factor 1 [Source:MGI Symbol;Acc:MGI:1919709]
Gm6505	DNN	5.13614	-6.10123	0.173941	-0.0260111	1.71142	5.41053	-1.88615	1.69646	0.0210275	0.529631	0.448774	D	N	N	10.7046	ENSMUSG00000070522	44.0956	0.202844	0.00629813	-0.145324	0.0366145	0.672428	0.996717	0.724727	0.529164	1860.01	FALSE	0.138976	0.977044	-7.13437	0.772976	-0.789299	3.35397	0.716573	1.01517	0.522193	0.090437	0.577416	1.01598	648	48.92	chr3	processed_pseudogene	predicted pseudogene 6505 [Source:MGI Symbol;Acc:MGI:3648080]
Ccl19	DNN	12.3622	-2.43058	0.645584	0.367004	-0.560881	0.870832	1.18248	-2.34112	0.0126115	0.379487	0.415585	D	N	N	4.95532	ENSMUSG00000071005	5297.86	-0.211171	0.00713522	0.362037	-1.01381	0.759631	0.996732	0.609312	0.259535	3.36684e+07	FALSE	0.369501	0.458591	-2.83783	1.03042	0.767528	0.806814	0.62175	0.779362	0.425357	0.0902022	0.608917	1.18951	2053	52.31	chr4	protein_coding	chemokine (C-C motif) ligand 19 [Source:MGI Symbol;Acc:MGI:1346316]
Srp54a	DNN	13.0399	-1.4158	0.0710914	1.15671	-1.07802	0.679273	-0.128242	-1.57377	0.0551995	0.672823	0.159595	D	N	N	3.45931	ENSMUSG00000073079	4758.55	-0.904656	0.0194365	-0.0721653	-1.17442	0.273825	0.996774	0.832056	0.195622	8.18699e+06	FALSE	0.224218	0.247464	-1.57849	0.0853747	1.38889	0.407029	0.350381	0.570298	0.359295	0.0919481	0.388908	0.739544	35106	39.41	chr12	protein_coding	signal recognition particle 54A [Source:MGI Symbol;Acc:MGI:1346087]
Eif2s2	DNN	14.4078	-1.22788	0.37781	0.270008	-1.3601	0.535921	-1.13785	0.00485882	0.137972	0.574625	0.48124	D	N	N	3.03873	ENSMUSG00000074656	11301.7	-1.0404	0.00791335	-0.542752	0.00468139	0.178636	0.996823	0.522597	0.581184	9.20226e+07	FALSE	0.348062	0.344148	-1.56306	0.532636	0.437482	0.588018	0.466262	0.645946	0.520713	0.0899965	0.607437	0.734885	21526	38.63	chr2	protein_coding	eukaryotic translation initiation factor 2, subunit 2 (beta) [Source:MGI Symbol;Acc:MGI:1914454]
Psme3	DNN	11.3222	-1.22578	0.110326	1.07098	-0.575326	0.177292	-0.858102	-0.195639	0.130442	0.657859	0.199246	D	N	N	1.80636	ENSMUSG00000078652	1615.47	-0.345443	0.00311065	-0.42036	-0.101008	0.730197	0.996874	0.627047	0.577968	905299	FALSE	0.312173	0.313697	-1.50404	0.149976	1.43527	0.529108	0.420392	0.706777	0.375969	0.0894158	0.52169	0.704295	7325	47.7	chr11	protein_coding	proteaseome (prosome, macropain) activator subunit 3 (PA28 gamma, Ki) [Source:MGI Symbol;Acc:MGI:1096366]
Cisd3	DNN	8.42989	-1.22101	-0.0709273	1.13085	0.522273	0.727947	0.730317	-1.51729	0.142878	0.653623	0.184537	D	N	N	3.49782	ENSMUSG00000078695	404.039	0.286028	0.0100223	0.287238	-0.803974	0.752187	0.996876	0.704102	0.326428	49341.5	FALSE	0.194291	0.354456	-1.58805	-0.111717	1.61119	0.61696	0.457638	0.803731	0.391551	0.0903579	0.50969	0.906896	2796	53.11	chr11	protein_coding	CDGSH iron sulfur domain 3 [Source:MGI Symbol;Acc:MGI:101788]
Eif5a	DNN	15.685	-1.23779	-0.273712	1.04118	-0.308842	0.258776	0.227939	-1.15239	0.109012	0.64877	0.207322	D	N	N	1.94795	ENSMUSG00000078812	34031	-0.201252	0.0066247	0.117624	-0.776883	0.860625	0.99688	0.827796	0.352427	1.92007e+08	FALSE	0.392202	0.25974	-1.427	-0.347323	1.28993	0.428011	0.372126	0.589837	0.306174	0.0893279	0.40366	0.713372	5245	53.73	chr11	protein_coding	eukaryotic translation initiation factor 5A [Source:MGI Symbol;Acc:MGI:106248]
Haus3	DNN	11.2412	-2.0304	0.189797	1.03841	-1.14694	0.992993	-0.616555	-1.10526	0.0272472	0.616527	0.213914	D	N	N	3.86174	ENSMUSG00000079555	1259.66	-0.625638	0.00964031	-0.191192	-0.439434	0.393785	0.996912	0.750719	0.446812	902653	FALSE	2.07267	0.421589	-2.42163	0.311541	1.69784	0.74295	0.514897	0.915123	0.580636	0.0904876	0.509812	0.871338	15648	36.29	chr5	protein_coding	HAUS augmin-like complex, subunit 3 [Source:MGI Symbol;Acc:MGI:2387633]
Gm13502	DNN	9.56528	-2.9042	0.409824	1.75279	-0.603773	1.42704	-1.48603	-3.22708	0.00468538	0.486591	0.104512	D	N	N	6.74392	ENSMUSG00000083287	456.729	-0.203778	0.00959447	-0.412258	-1.54274	0.750893	0.996953	0.564286	0.171989	208797	FALSE	0.244979	0.498487	-3.3371	0.746254	2.73007	0.886993	0.601996	1.27713	0.437681	0.090621	0.654548	1.63161	684	38.6	chr2	processed_pseudogene	predicted gene 13502 [Source:MGI Symbol;Acc:MGI:3649894]
Gm15425	DNN	8.23666	-2.49921	-0.729779	3.72584	1.55435	1.19566	1.21755	-7.02696	0.0662956	0.303284	0.0317818	D	N	N	10.9945	ENSMUSG00000084390	303.908	0.353815	0.00377535	0.144664	-5.18305	0.534177	0.996967	0.735091	0.0237659	102767	FALSE	0.797697	0.715617	-3.59436	-1.97666	5.17901	1.65161	0.990707	2.0997	0.599274	0.0901206	0.561812	2.70144	4603	45.1	chr17	processed_pseudogene	predicted gene 15425 [Source:MGI Symbol;Acc:MGI:3705642]
Tomm20	DNN	14.0408	-1.20839	-0.31103	1.21653	-1.47747	0.372049	0.0850863	-1.26619	0.128308	0.630499	0.149729	D	N	N	3.20079	ENSMUSG00000093904	7854.21	-1.27621	0.00790371	0.037824	-0.802977	0.0810327	0.997042	0.830764	0.336653	3.13069e+07	FALSE	0.353253	0.285752	-1.44016	-0.410297	1.52942	0.475154	0.404393	0.659516	0.422929	0.0896872	0.417356	0.773935	15178	43.76	chr8	protein_coding	translocase of outer mitochondrial membrane 20 [Source:MGI Symbol;Acc:MGI:1915202]
Gm8783	DNN	9.95537	-3.84189	-0.441837	2.67232	-0.772893	3.70239	1.60463	-5.12093	0.000124793	0.460394	0.0345645	D	N	N	11.2008	ENSMUSG00000094388	545.356	-0.265396	0.0216921	0.411552	-4.00619	0.688059	0.997049	0.558395	0.0174879	185576	FALSE	0.0309657	0.501336	-4.20474	-0.862214	3.54663	0.874472	0.632941	1.34179	0.463504	0.0939181	0.668443	1.76626	522	42.91	chr19	processed_pseudogene	predicted pseudogene 8783 [Source:MGI Symbol;Acc:MGI:3646027]
Gm15801	DNN	9.95537	-3.84189	-0.441837	2.67232	-0.772893	3.70239	1.60463	-5.12093	0.000129821	0.460433	0.0345936	D	N	N	11.2008	ENSMUSG00000096592	545.356	-0.265396	0.0216921	0.411552	-4.00619	0.688103	0.997086	0.55845	0.0175257	185576	FALSE	0.0309657	0.501336	-4.20474	-0.862214	3.54663	0.874472	0.632941	1.34179	0.463504	0.0939181	0.668443	1.76626	522	42.91	chr19	processed_pseudogene	predicted gene 15801 [Source:MGI Symbol;Acc:MGI:3779625]
Srsf1_ENSMUSG00000098301	DNN	12.0682	-1.48513	-0.184667	1.30902	-0.668542	0.807237	0.326856	-2.68192	0.0442937	0.663197	0.115803	D	N	N	4.48456	ENSMUSG00000098301	2532.63	-0.486847	0.021562	0.173268	-2.28601	0.66375	0.997106	0.821363	0.023343	1.80123e+06	FALSE	0.649601	0.25617	-1.65669	-0.235769	1.56423	0.423308	0.364026	0.598263	0.342059	0.0927717	0.40752	0.823035	NA	NA	NA	NA	NA
Ranbp1_ENSMUSG00000099164	DNN	12.2539	-1.22623	-0.0170086	0.664788	-0.231505	-0.217879	-0.694192	0.320149	0.11625	0.672462	0.364374	D	N	N	1.46373	ENSMUSG00000099164	3050.46	-0.146123	-0.00544581	-0.389	0.196634	0.868925	0.997112	0.684077	0.575343	2.30603e+06	FALSE	0.244991	0.267659	-1.42689	-0.0239215	0.874906	0.442783	0.372752	0.573997	0.306427	0.0892607	0.461853	0.648122	NA	NA	NA	NA	NA
Gm10925	DNN	7.43199	-1.7378	2.01011	0.985394	5.15808	-0.452825	-3.20107	-2.09335	0.115625	0.0626859	0.228182	D	N	N	10.9053	ENSMUSG00000100862	1894.01	4.86217	-0.00215943	-1.49321	-0.510864	9.48227e-07	0.997121	0.228685	0.400216	7.14239e+06	FALSE	0.17516	0.615719	-2.75741	2.69153	2.40264	1.43407	1.04327	1.22035	0.894546	0.089973	2.16891	1.0352	678	36.14	chr1	unprocessed_pseudogene	predicted gene 10925 [Source:MGI Symbol;Acc:MGI:3809095]
Gm45799	DNN	8.88583	-2.05068	-0.2632	1.57464	-1.37042	2.6832	-0.668458	-0.300828	0.111755	0.504679	0.157933	D	N	N	5.0229	ENSMUSG00000110234	246.278	-0.271099	0.00806281	-0.0879941	-0.0420482	0.623211	0.997177	0.771184	0.550212	87823.3	FALSE	0.82654	0.731309	-3.33566	-0.840653	3.74568	1.96052	0.699298	2.0061	0.535173	0.0905746	0.545177	0.928918	43888	42.13	chr7	protein_coding	predicted gene 45799 [Source:MGI Symbol;Acc:MGI:5804914]
Desi2_ENSMUSG00000111522	DNN	11.0221	-1.3531	-0.450709	2.40254	-0.584044	0.776166	0.205201	-3.02305	0.0712956	0.603617	0.0032764	D	N	N	4.58846	ENSMUSG00000111522	1334.5	-0.420385	0.0217145	0.108675	-2.67205	0.739202	0.99719	0.82976	0.00707727	630818	FALSE	0.0729561	0.250282	-1.51899	-0.552711	2.62406	0.412425	0.370612	0.602906	0.326484	0.092761	0.394853	0.802857	NA	NA	NA	NA	NA
Gm32687	DNN	9.22378	-2.54468	-0.184294	0.866867	-0.214251	2.00196	-0.307879	-2.74571	0.0512564	0.551066	0.251056	D	N	N	5.26981	ENSMUSG00000112640	303.785	-0.0395283	0.00713877	-0.0487757	-0.589508	0.827861	0.997203	0.795439	0.369285	45350.6	FALSE	0.245139	0.67651	-3.46282	-0.545598	2.52368	1.43674	0.657819	1.21036	0.436878	0.0904242	0.534422	1.11411	17148	41.64	chr10	protein_coding	predicted gene, 32687 [Source:MGI Symbol;Acc:MGI:5591846]
Gm5802	DNN	6.7663	-7.9069	0.214926	0.561591	-1.32754	7.35466	0.0235901	-7.31682	0.0035878	0.512282	0.315517	D	N	N	16.0226	ENSMUSG00000114488	54.6886	-0.141503	0.00745693	-0.0112792	-0.706163	0.733018	0.997222	0.798133	0.326909	5869.33	FALSE	0.336136	0.958482	-8.76447	0.809828	4.34629	3.08458	0.723566	1.17739	0.489979	0.0905833	0.55171	1.35083	701	54.49	chr14	processed_pseudogene	predicted gene 5802 [Source:MGI Symbol;Acc:MGI:3643080]
Plk4_ENSMUSG00000116326	DNN	9.54433	-1.59003	-1.15588	1.61782	-0.681398	1.15532	1.11679	-2.00113	0.0797974	0.178939	0.101842	D	N	N	4.95464	ENSMUSG00000116326	360.199	-0.302648	0.011353	0.365573	-0.928329	0.690113	0.997245	0.617705	0.281992	56827.3	FALSE	0.109428	0.417316	-2.04277	-1.56936	2.30537	0.752311	0.689161	1.0236	0.43778	0.0907841	0.588217	1.07087	NA	NA	NA	NA	NA
Ado_ENSMUSG00000116486	DNN	12.6182	-1.42008	-2.85068	2.12847	-0.763996	-0.0482344	2.52944	-2.55972	0.0589197	9.52276e-07	0.0112809	D	N	N	5.90139	ENSMUSG00000116486	2506.71	-0.572666	-0.00144886	2.29176	-2.14816	0.575844	0.99725	0.00431235	0.0322279	3.82946e+06	FALSE	0.0521299	0.2568	-1.59654	-2.95696	2.37047	0.424032	0.415686	0.619219	0.352955	0.0889523	0.571693	0.825213	NA	NA	NA	NA	NA
Kif20a	DNU	9.5962	-4.1208	-1.60382	5.38033	-0.294657	1.7476	-1.53444	-0.99261	0.00379102	0.156756	0.00480812	D	N	U	4.5693	ENSMUSG00000003779	276.721	-0.0478142	0.00513689	-0.196035	-0.150441	0.818248	0.925021	0.700115	0.515268	126324	FALSE	0.0366827	0.744228	-4.86232	-2.99777	6.52046	1.40295	1.78638	2.0074	0.445802	0.0902411	0.58166	0.946512	8665	46.89	chr18	protein_coding	kinesin family member 20A [Source:MGI Symbol;Acc:MGI:1201682]
Srm	DNU	12.1839	-2.912	-0.343062	2.91132	0.345669	0.595139	-0.471705	-1.43612	1.54521e-06	0.631522	0.000425912	D	N	U	2.84864	ENSMUSG00000006442	3119.03	0.227941	0.0145901	-0.254233	-0.993721	0.852355	0.950516	0.786819	0.265359	3.46264e+06	FALSE	0.241154	0.265738	-3.02947	-0.436163	3.13164	0.433439	0.383123	0.641663	0.31432	0.0907789	0.428308	0.764545	3491	58.58	chr4	protein_coding	spermidine synthase [Source:MGI Symbol;Acc:MGI:102690]
Rala	DNU	11.5899	-1.45003	-0.840003	2.46672	0.0976136	0.509483	0.651621	-1.87937	0.0609459	0.328113	0.00489095	D	N	U	3.13809	ENSMUSG00000008859	2335.3	0.0618158	0.0114132	0.338717	-1.36201	0.876955	0.957858	0.710427	0.152682	825638	FALSE	0.364694	0.278468	-1.65534	-1.01336	2.73085	0.463785	0.434001	0.674003	0.3079	0.0901954	0.464015	0.851844	63669	40.9	chr13	protein_coding	v-ral simian leukemia viral oncogene A (ras related) [Source:MGI Symbol;Acc:MGI:1927243]
Ifrd2	DNU	9.71121	-1.42084	-0.44722	1.37634	0.350175	-0.122007	-0.222148	-0.75679	0.0452375	0.624891	0.0845194	D	N	U	1.45112	ENSMUSG00000010048	599.575	0.257425	-0.00174443	-0.134627	-0.530357	0.863071	0.960421	0.831217	0.482093	80113.7	FALSE	0.175503	0.224078	-1.55602	-0.527168	1.57291	0.370201	0.335895	0.529302	0.279592	0.0886058	0.371325	0.6065	5744	55.36	chr9	protein_coding	interferon-related developmental regulator 2 [Source:MGI Symbol;Acc:MGI:1316708]
Timm23	DNU	13.9003	-1.47781	-0.137265	1.38731	-0.513861	0.204527	-0.491411	-1.0446	0.0558038	0.661817	0.105229	D	N	U	2.2544	ENSMUSG00000013701	8783.83	-0.331218	0.0044142	-0.249151	-0.647143	0.778365	0.964173	0.777045	0.402114	2.45605e+07	FALSE	0.773727	0.28245	-1.68587	-0.184305	1.69648	0.470459	0.391392	0.662906	0.345253	0.0893083	0.442212	0.735932	21737	40.6	chr14	protein_coding	translocase of inner mitochondrial membrane 23 [Source:MGI Symbol;Acc:MGI:1858317]
Pcolce2	DNU	10.111	-2.70156	-0.5601	1.7724	0.174012	0.88367	0.161851	-1.12523	0.00479958	0.414895	0.0900911	D	N	U	2.34477	ENSMUSG00000015354	645.332	0.0677258	0.00728295	0.0390453	-0.396311	0.846473	0.967344	0.816244	0.456645	204426	FALSE	0.30839	0.45548	-3.07617	-0.953623	2.57845	0.795925	0.623637	1.14854	0.392727	0.0902184	0.494567	0.888103	60496	44.38	chr9	protein_coding	procollagen C-endopeptidase enhancer 2 [Source:MGI Symbol;Acc:MGI:1923727]
Rab5a	DNU	12.9866	-1.64385	-0.655388	2.44823	-1.41659	0.808762	0.187843	-1.57078	0.0155258	0.481596	0.0015287	D	N	U	3.98398	ENSMUSG00000017831	3925.4	-1.28163	0.0261147	0.105016	-1.21002	0.0575216	0.97177	0.831679	0.178756	7.47727e+06	FALSE	0.388307	0.233947	-1.77315	-0.766416	2.63508	0.382802	0.358523	0.560759	0.340853	0.0943068	0.379441	0.705149	28447	39.76	chr17	protein_coding	RAB5A, member RAS oncogene family [Source:MGI Symbol;Acc:MGI:105926]
Ppp2r5c	DNU	12.9701	-1.42951	-1.93139	1.44146	-0.616167	0.211429	1.67095	-0.992612	0.0646242	0.00633749	0.0893286	D	N	U	3.49116	ENSMUSG00000017843	3706.88	-0.417508	0.00475823	1.28008	-0.620538	0.705467	0.971804	0.1777	0.416217	5.19622e+06	FALSE	0.31239	0.276078	-1.63195	-2.08537	1.73932	0.458845	0.450713	0.651472	0.354144	0.0892885	0.634533	0.719513	135943	48.1	chr12	protein_coding	protein phosphatase 2, regulatory subunit B', gamma [Source:MGI Symbol;Acc:MGI:1349475]
Hnrnpab	DNU	14.1032	-2.42788	-0.677241	3.08259	-0.449361	1.58352	0.408006	-2.43521	0.000265195	0.426377	0.000355182	D	N	U	4.87609	ENSMUSG00000020358	10672.4	-0.281411	0.0349842	0.195698	-1.91365	0.816475	0.978602	0.807135	0.0666514	2.79073e+07	FALSE	0.0957782	0.284308	-2.58324	-0.845343	3.32705	0.466202	0.431361	0.686521	0.338097	0.0996012	0.435105	0.913436	6748	50.22	chr11	protein_coding	heterogeneous nuclear ribonucleoprotein A/B [Source:MGI Symbol;Acc:MGI:1330294]
Erh	DNU	12.8949	-1.35844	-0.974777	1.66762	0.527404	-0.282407	0.22097	-0.821655	0.0828647	0.247568	0.0539149	D	N	U	1.85244	ENSMUSG00000021131	5407.03	0.345544	-0.00636659	0.104224	-0.493022	0.765172	0.981955	0.825686	0.466398	9.12844e+06	FALSE	0.195271	0.28328	-1.57585	-1.15866	1.97577	0.472095	0.448396	0.676941	0.348496	0.0894647	0.4206	0.709159	10320	43.67	chr12	protein_coding	ERH mRNA splicing and mitosis factor [Source:MGI Symbol;Acc:MGI:108089]
Yars2	DNU	9.95918	-2.27795	-0.118283	2.45399	-0.34212	1.45295	-0.00547546	-2.54846	0.0197616	0.62378	0.0353299	D	N	U	4.349	ENSMUSG00000022792	665.433	-0.12312	0.011709	-0.00411947	-1.16366	0.825392	0.986197	0.820885	0.225947	148530	FALSE	2.08914	0.458101	-2.7119	-0.229746	3.18049	0.817469	0.539203	1.1825	0.402089	0.0909395	0.493595	1.27934	6676	40.85	chr16	protein_coding	tyrosyl-tRNA synthetase 2 (mitochondrial) [Source:MGI Symbol;Acc:MGI:1917370]
Spata24	DNU	8.50949	-1.49694	-1.21103	2.44285	-0.163875	0.0994024	1.29774	-1.86855	0.102149	0.166462	0.0333239	D	N	U	3.42957	ENSMUSG00000024352	211.588	-0.0598747	0.000774109	0.40494	-0.773082	0.850719	0.987838	0.57955	0.327537	14541.8	FALSE	0.319439	0.44012	-2.02962	-1.67561	3.12434	0.819254	0.740369	1.13716	0.386474	0.0897408	0.626821	1.02974	5498	49.67	chr18	protein_coding	spermatogenesis associated 24 [Source:MGI Symbol;Acc:MGI:1918492]
Tcerg1	DNU	13.0126	-1.38599	-0.530311	1.48136	-0.232077	-0.00580351	0.062423	-0.934896	0.0642126	0.556506	0.0719887	D	N	U	1.2352	ENSMUSG00000024498	4934.54	-0.153728	-0.000263865	0.0319989	-0.630635	0.87268	0.98803	0.833035	0.423316	5.48433e+06	FALSE	0.190006	0.249138	-1.5522	-0.64164	1.72195	0.410031	0.373325	0.58793	0.292707	0.0888628	0.389096	0.668468	64307	39.06	chr18	protein_coding	transcription elongation regulator 1 (CA150) [Source:MGI Symbol;Acc:MGI:1926421]
Drap1	DNU	12.1706	-1.18154	-0.472609	1.26509	0.625244	0.0051012	0.152802	-0.850814	0.127931	0.593402	0.12604	D	N	U	1.63396	ENSMUSG00000024914	4087.49	0.461482	5.82513e-05	0.0813492	-0.567504	0.700843	0.988587	0.831443	0.449841	3.12522e+06	FALSE	0.345183	0.249739	-1.35895	-0.576034	1.50478	0.410387	0.370768	0.581282	0.330999	0.0888692	0.391935	0.660448	2175	60.55	chr19	protein_coding	Dr1 associated protein 1 (negative cofactor 2 alpha) [Source:MGI Symbol;Acc:MGI:1913806]
Homer2	DNU	9.06087	-1.72255	-0.533947	2.09396	0.899103	-1.33199	-0.124451	-0.355073	0.0848337	0.412455	0.0721409	D	N	U	2.71062	ENSMUSG00000025813	400.127	0.328926	-0.00953819	-0.0299826	-0.10238	0.619175	0.989544	0.814168	0.55317	142090	FALSE	0.170679	0.507068	-2.36454	-1.02934	3.04238	0.980659	0.669227	1.3383	0.497243	0.0905813	0.506516	0.858572	107047	46.57	chr7	protein_coding	homer scaffolding protein 2 [Source:MGI Symbol;Acc:MGI:1347354]
Eif4e2	DNU	12.7062	-1.15548	-1.04235	1.46425	-0.235463	-0.59198	-0.367521	-0.0616098	0.137721	0.205906	0.0733222	D	N	U	1.25657	ENSMUSG00000026254	3383.73	-0.159808	-0.0179852	-0.210228	-0.0378998	0.87329	0.990008	0.818269	0.585698	4.12328e+06	FALSE	0.422074	0.244099	-1.32539	-1.17894	1.69451	0.399607	0.388152	0.575563	0.288902	0.0913897	0.400209	0.605854	26575	45.86	chr1	protein_coding	eukaryotic translation initiation factor 4E member 2 [Source:MGI Symbol;Acc:MGI:1914440]
Dtymk	DNU	12.0734	-1.14783	-1.32047	1.66193	0.351399	0.147362	1.05547	-1.45635	0.149069	0.0908288	0.0524325	D	N	U	3.01058	ENSMUSG00000026281	3191.69	0.225025	0.00327245	0.634351	-0.980172	0.848367	0.99004	0.495271	0.270491	2.21956e+06	FALSE	0.320925	0.276883	-1.36905	-1.49598	1.95804	0.458401	0.448717	0.661575	0.322962	0.0891952	0.551227	0.788852	9359	45.07	chr1	protein_coding	deoxythymidylate kinase [Source:MGI Symbol;Acc:MGI:108396]
Nifk	DNU	12.3787	-1.4572	0.590287	1.4366	-0.552001	0.168559	-1.54284	-0.880873	0.0748413	0.459812	0.106947	D	N	U	3.14427	ENSMUSG00000026377	3921.5	-0.318243	0.00275319	-0.98154	-0.468874	0.746196	0.990116	0.306841	0.460144	1.37647e+07	FALSE	0.700316	0.324265	-1.7343	0.777955	1.84335	0.550788	0.465736	0.76553	0.37844	0.0894489	0.72219	0.766911	11984	46.09	chr1	protein_coding	nucleolar protein interacting with the FHA domain of MKI67 [Source:MGI Symbol;Acc:MGI:1915199]
Rab5if	DNU	11.4712	-1.69141	-0.335762	2.57513	0.32229	0.967379	-0.243437	-1.70714	0.0478055	0.5824	0.0125648	D	N	U	3.24025	ENSMUSG00000027637	2459.11	0.162151	0.012908	-0.0919225	-0.919162	0.837684	0.991218	0.817321	0.287331	1.29486e+06	FALSE	0.548149	0.360377	-2.01172	-0.504667	3.00826	0.621965	0.485696	0.891984	0.367485	0.0909335	0.463641	0.957461	10436	46.92	chr2	protein_coding	RAB5 interacting factor [Source:MGI Symbol;Acc:MGI:1914638]
Anp32b	DNU	12.8964	-1.63452	-0.974507	1.76236	0.0138376	0.505246	0.478282	-1.03771	0.0208827	0.249398	0.0336392	D	N	U	2.03507	ENSMUSG00000028333	4838.77	0.0109665	0.0137443	0.264545	-0.701111	0.88163	0.991731	0.788596	0.389108	4.76852e+06	FALSE	0.378359	0.2529	-1.79279	-1.1211	2.00638	0.416473	0.400157	0.6041	0.28854	0.0904523	0.420255	0.686881	21756	46.67	chr4	protein_coding	acidic (leucine-rich) nuclear phosphoprotein 32 family, member B [Source:MGI Symbol;Acc:MGI:1914878]
Rragc	DNU	11.6361	-1.32411	-0.241285	2.13118	0.221005	0.159989	0.0717285	-1.54294	0.0714064	0.663766	0.00685692	D	N	U	1.99567	ENSMUSG00000028646	2770.83	0.156589	0.0050847	0.0396928	-1.19192	0.876656	0.991961	0.833507	0.184721	1.30135e+06	FALSE	0.255315	0.231691	-1.47118	-0.29364	2.32476	0.379854	0.336949	0.554676	0.278148	0.0888847	0.373651	0.696529	19552	43.2	chr4	protein_coding	Ras-related GTP binding C [Source:MGI Symbol;Acc:MGI:1858751]
Mrto4	DNU	11.7255	-1.26492	-0.0817134	1.35034	-0.326992	-0.00458998	-0.629777	-1.01804	0.0887335	0.674039	0.0930348	D	N	U	1.9794	ENSMUSG00000028741	2126.59	-0.233456	-0.000238756	-0.401969	-0.735048	0.865807	0.99203	0.712729	0.383177	1.23622e+06	FALSE	0.309048	0.229235	-1.41094	-0.100876	1.55326	0.375268	0.329823	0.537012	0.282655	0.0886392	0.41694	0.639693	5142	53.01	chr4	protein_coding	mRNA turnover 4, ribosome maturation factor [Source:MGI Symbol;Acc:MGI:1917152]
Ran	DNU	14.6874	-1.3243	-0.237108	1.3408	-0.611158	0.0903538	-0.283516	-0.514361	0.0977953	0.640218	0.121541	D	N	U	1.49939	ENSMUSG00000029430	15073.4	-0.382867	0.00164511	-0.130091	-0.281575	0.70625	0.99249	0.819502	0.547047	6.71416e+07	FALSE	0.457743	0.302925	-1.57607	-0.325187	1.69552	0.508601	0.418155	0.707826	0.374541	0.0892958	0.436188	0.706436	4255	49.14	chr5	protein_coding	RAN, member RAS oncogene family [Source:MGI Symbol;Acc:MGI:1333112]
Sbk2	DNU	7.99812	-2.31969	-0.384971	2.3534	-0.0286087	1.48129	0.87628	-3.34686	0.0826363	0.446021	0.105787	D	N	U	5.73304	ENSMUSG00000030433	155.656	0.00314048	0.00472919	0.104034	-0.659247	0.83623	0.99298	0.76086	0.345175	14797.9	FALSE	0.214399	0.71612	-3.47765	-1.18096	4.26695	1.73418	0.747079	2.33142	0.439766	0.0901927	0.549631	1.1865	23895	49.57	chr7	protein_coding	SH3-binding domain kinase family, member 2 [Source:MGI Symbol;Acc:MGI:2685925]
Polr3e	DNU	10.1694	-1.36086	-0.339092	1.24302	0.0700378	-0.113169	0.166529	-0.84385	0.0817245	0.625512	0.140699	D	N	U	1.19359	ENSMUSG00000030880	802.545	0.0439848	-0.00261828	0.0790778	-0.512072	0.877948	0.993194	0.828523	0.4592	126162	FALSE	0.467738	0.280264	-1.57514	-0.440516	1.54547	0.469119	0.400125	0.650953	0.308371	0.0891847	0.415972	0.708379	29689	49.25	chr7	protein_coding	polymerase (RNA) III (DNA directed) polypeptide E [Source:MGI Symbol;Acc:MGI:1349452]
Elf4	DNU	9.67201	-1.28127	-0.677979	1.43121	-1.0089	0.460901	0.769147	-1.10736	0.104092	0.427768	0.0942414	D	N	U	3.34632	ENSMUSG00000031103	420.866	-0.778685	0.0100407	0.409025	-0.691383	0.360902	0.993261	0.655766	0.383242	51502.2	FALSE	0.264515	0.280994	-1.50502	-0.840522	1.74182	0.470821	0.427142	0.666124	0.40565	0.0899818	0.488034	0.744896	52087	48.86	chrX	protein_coding	E74-like factor 4 (ets domain transcription factor) [Source:MGI Symbol;Acc:MGI:1928377]
Aars	DNU	12.6896	-1.46867	-1.14048	2.17525	-1.16975	0.793714	0.614179	-1.08051	0.047045	0.155377	0.00901986	D	N	U	3.65815	ENSMUSG00000031960	3124.06	-0.991168	0.021542	0.348156	-0.730607	0.205524	0.993642	0.724883	0.375373	3.62421e+06	FALSE	0.0105371	0.254275	-1.63826	-1.2904	2.4075	0.419409	0.407077	0.611522	0.371571	0.092743	0.440227	0.694625	24521	48.51	chr8	protein_coding	alanyl-tRNA synthetase [Source:MGI Symbol;Acc:MGI:2384560]
Clmp	DNU	11.4786	-3.79928	-0.338052	3.10965	-0.0617872	1.07731	0.134761	-1.74672	4.76112e-06	0.553499	0.00645774	D	N	U	3.02058	ENSMUSG00000032024	1618.81	-0.022186	0.011074	0.0374096	-0.795285	0.861185	0.993678	0.820425	0.323411	1.2007e+06	FALSE	1.03697	0.407635	-4.02263	-0.557764	3.61197	0.676294	0.530124	1.0216	0.37294	0.090709	0.479083	0.992579	99358	45.72	chr9	protein_coding	CXADR-like membrane protein [Source:MGI Symbol;Acc:MGI:1918816]
Jcad	DNU	12.9168	-1.50415	-1.90762	2.71087	-1.09581	0.671431	2.14513	-1.80482	0.0605402	0.0116358	0.00361013	D	N	U	5.71718	ENSMUSG00000033960	3787.7	-0.82103	0.0123455	1.73116	-1.18251	0.31309	0.994195	0.0730262	0.205862	4.9811e+06	FALSE	0.075124	0.307198	-1.75107	-2.10122	3.0189	0.517207	0.505385	0.748055	0.448542	0.0905695	0.715371	0.905802	47992	45.72	chr18	protein_coding	junctional cadherin 5 associated [Source:MGI Symbol;Acc:MGI:2685174]
Ints14	DNU	10.997	-1.24487	-0.665517	2.55804	0.0640561	0.279441	0.14498	-1.74405	0.124033	0.416543	0.00678311	D	N	U	2.23253	ENSMUSG00000034263	1525.64	0.0377629	0.00493064	0.0596408	-1.11343	0.874057	0.994261	0.826759	0.226913	758095	FALSE	0.166733	0.312283	-1.52132	-0.880927	2.88389	0.527126	0.470087	0.762312	0.328132	0.0895317	0.435801	0.904358	26074	43.22	chr9	protein_coding	integrator complex subunit 14 [Source:MGI Symbol;Acc:MGI:1917132]
Scara3	DNU	11.0912	-2.15269	-2.53558	4.7596	0.378575	-0.916764	2.35075	-3.45292	0.0161952	0.00325184	1.9634e-05	D	N	U	7.099	ENSMUSG00000034463	1382.35	0.172814	-0.0105936	1.60545	-2.51635	0.816428	0.994307	0.141607	0.0557205	1.31886e+06	FALSE	0.119815	0.399861	-2.49479	-2.82006	5.11722	0.693057	0.673646	0.975554	0.389209	0.0905575	1.02193	1.37806	34542	48.2	chr14	protein_coding	scavenger receptor class A, member 3 [Source:MGI Symbol;Acc:MGI:2444418]
Mbd3	DNU	12.2988	-1.48368	-1.6079	2.51468	0.333192	-0.105534	1.2948	-1.73043	0.0279947	0.0129926	0.000532139	D	N	U	3.46395	ENSMUSG00000035478	3594.89	0.24955	-0.00405723	1.0385	-1.41762	0.868014	0.994502	0.270679	0.115292	3.21875e+06	FALSE	0.170001	0.216226	-1.60562	-1.70973	2.6728	0.352928	0.348647	0.517521	0.271544	0.0885797	0.475943	0.666925	7012	55.95	chr10	protein_coding	methyl-CpG binding domain protein 3 [Source:MGI Symbol;Acc:MGI:1333812]
Utp6	DNU	11.4742	-1.43227	-0.848463	1.45082	-0.400319	-0.0276718	0.74292	-0.905487	0.0601344	0.326872	0.0838818	D	N	U	2.0764	ENSMUSG00000035575	1582.34	-0.261925	-0.000787618	0.417109	-0.577667	0.841485	0.994517	0.661677	0.437743	593333	FALSE	0.114594	0.266356	-1.62039	-1.00654	1.72702	0.441943	0.415941	0.628878	0.318622	0.0890267	0.472281	0.694277	30070	43.67	chr11	protein_coding	UTP6 small subunit processome component [Source:MGI Symbol;Acc:MGI:2445193]
Abt1	DNU	10.7259	-1.3074	0.148869	1.86888	-0.183965	0.33429	-0.436549	-1.48924	0.0615547	0.674777	0.00999738	D	N	U	2.44404	ENSMUSG00000036376	1370.13	-0.139952	0.017538	-0.301501	-1.23864	0.882012	0.994647	0.81776	0.157194	462438	FALSE	0.173168	0.195138	-1.41271	0.169448	2.01181	0.318077	0.287494	0.463785	0.243503	0.0905384	0.355523	0.593818	5506	47.84	chr13	protein_coding	activator of basal transcription 1 [Source:MGI Symbol;Acc:MGI:1353636]
Rfxap	DNU	10.6807	-1.84022	-0.537026	2.0862	0.0310066	1.02788	0.667714	-1.77949	0.0284971	0.46719	0.0354193	D	N	U	3.50609	ENSMUSG00000036615	1233.62	0.0180572	0.0138561	0.262553	-0.980006	0.869235	0.994686	0.719864	0.269119	332238	FALSE	1.25894	0.357909	-2.14138	-0.771927	2.55701	0.61539	0.511191	0.884341	0.351568	0.0911399	0.504186	0.97427	4677	45.69	chr3	protein_coding	regulatory factor X-associated protein [Source:MGI Symbol;Acc:MGI:2180854]
H2afz	DNU	15.1712	-1.14689	-0.122206	1.41743	-0.838649	0.115608	-0.0569573	-1.17972	0.148435	0.665506	0.0937995	D	N	U	2.19093	ENSMUSG00000037894	22027.8	-0.620561	0.00261281	-0.0304579	-0.766522	0.509372	0.994905	0.831924	0.353162	1.67084e+08	FALSE	0.670215	0.273433	-1.36202	-0.162356	1.70752	0.451445	0.381194	0.64299	0.380266	0.0891355	0.407982	0.740858	2436	53.37	chr3	protein_coding	H2A histone family, member Z [Source:MGI Symbol;Acc:MGI:1888388]
Ctu1	DNU	7.94037	-3.2113	-0.398634	4.02417	-0.0274771	0.166411	0.449098	-0.0471379	0.016634	0.445095	0.0185721	D	N	U	0.690124	ENSMUSG00000038888	186.498	-0.00182963	0.000495554	0.0581881	0.000989811	0.839079	0.995102	0.789899	0.560283	44771	FALSE	2.1287	0.677642	-3.99336	-1.1144	5.22075	1.34734	0.733652	1.90324	0.435049	0.0899802	0.536746	0.918153	6283	53.35	chr7	protein_coding	cytosolic thiouridylase subunit 1 [Source:MGI Symbol;Acc:MGI:2385277]
BC055324	DNU	8.18561	-2.36656	-0.607697	1.74761	-0.992777	2.14519	1.244	-2.34216	0.0412839	0.362574	0.122635	D	N	U	6.72413	ENSMUSG00000041406	136.847	-0.274956	0.0101424	0.22091	-0.617799	0.649882	0.995456	0.694091	0.364647	11030.7	FALSE	0.0625732	0.586221	-3.08751	-1.31627	3.12499	1.16004	0.771032	1.57519	0.499518	0.0908116	0.573286	1.08336	48804	38.59	chr1	protein_coding	cDNA sequence BC055324 [Source:MGI Symbol;Acc:MGI:3590554]
Gm9797	DNU	8.01937	-9.62431	0.325481	8.34573	0.945519	19.8414	-1.41635	-19.6631	0.000241925	0.480391	0.00339777	D	N	U	41.8664	ENSMUSG00000045455	289.39	0.191189	0.0124904	-0.190489	-5.79495	0.708729	0.995795	0.704128	0.0490952	49327.4	FALSE	0.82861	0.749949	-21.4674	0.881372	20.7806	2.81074	0.705574	3.17344	0.488805	0.091413	0.578861	4.09009	613	49.76	chr10	transcribed_processed_pseudogene	predicted pseudogene 9797 [Source:MGI Symbol;Acc:MGI:3704349]
Timm8a1	DNU	12.2562	-1.63116	0.624638	1.29357	-0.844457	0.010824	-1.20345	-1.1402	0.0606414	0.417148	0.147013	D	N	U	3.19892	ENSMUSG00000048007	3373.49	-0.467332	4.31954e-05	-0.520303	-0.536099	0.55564	0.995954	0.525536	0.421642	1.15916e+07	FALSE	1.18841	0.372453	-1.97826	0.878461	1.82904	0.647589	0.525661	0.863488	0.464821	0.0895649	0.628749	0.847285	4610	45.64	chrX	protein_coding	translocase of inner mitochondrial membrane 8A1 [Source:MGI Symbol;Acc:MGI:1353433]
Zbtb33	DNU	9.14371	-2.29441	-0.942714	2.97287	-0.0644487	1.28218	0.888335	-3.20145	0.0339508	0.250398	0.0273079	D	N	U	5.43641	ENSMUSG00000048047	311.919	-0.0140344	0.00750547	0.179348	-1.25575	0.848509	0.995957	0.731332	0.215153	46942.2	FALSE	2.28878	0.535735	-2.90012	-1.63852	3.88322	1.01374	0.856375	1.43431	0.410633	0.090358	0.544749	1.53583	7254	40.14	chrX	protein_coding	zinc finger and BTB domain containing 33 [Source:MGI Symbol;Acc:MGI:1927290]
Plekhf2	DNU	10.5771	-1.64825	-0.374303	1.64843	-0.436899	1.16238	0.355919	-0.910697	0.0167613	0.636485	0.0414706	D	N	U	2.86589	ENSMUSG00000049969	1084.15	-0.310846	0.0366418	0.202903	-0.621236	0.838641	0.996072	0.820645	0.431707	141622	FALSE	0.111498	0.23945	-1.79109	-0.454688	1.87056	0.395417	0.352245	0.57078	0.301027	0.100071	0.395888	0.648456	19266	43.76	chr4	protein_coding	pleckstrin homology domain containing, family F (with FYVE domain) member 2 [Source:MGI Symbol;Acc:MGI:1919051]
Fsd1l	DNU	10.6594	-1.54037	-0.485797	2.41953	-0.0103961	-0.28238	-0.197171	-2.21723	0.0922645	0.459929	0.0328714	D	N	U	2.70718	ENSMUSG00000054752	966.791	-0.000934521	-0.00282194	-0.068842	-1.02119	0.860775	0.996288	0.812685	0.257185	414601	FALSE	0.315516	0.434514	-2.03658	-0.812472	3.07237	0.792027	0.584246	1.10797	0.382304	0.089779	0.490399	1.1485	75539	40.05	chr4	protein_coding	fibronectin type III and SPRY domain containing 1-like [Source:MGI Symbol;Acc:MGI:2442443]
Bloc1s4	DNU	9.78781	-2.13769	-0.392846	2.99636	-0.12576	1.32113	0.260091	-2.59139	0.00476148	0.582194	0.00148607	D	N	U	4.29837	ENSMUSG00000060708	657.025	-0.0664228	0.0229719	0.108297	-1.95334	0.870312	0.996501	0.820825	0.0745082	100134	FALSE	0.101924	0.31484	-2.35168	-0.539184	3.30386	0.531624	0.444112	0.770792	0.330881	0.0937854	0.442092	1.0269	1273	55.46	chr5	protein_coding	biogenesis of lysosomal organelles complex-1, subunit 4, cappuccino [Source:MGI Symbol;Acc:MGI:1929230]
Rrs1	DNU	10.6765	-1.72011	0.0273348	1.98607	-0.485219	0.9445	-0.370967	-1.9987	0.0535057	0.651728	0.0514452	D	N	U	3.79939	ENSMUSG00000061024	1112.36	-0.220713	0.0105649	-0.119954	-1.02302	0.782389	0.996509	0.804186	0.256114	462306	FALSE	0.242922	0.392815	-2.09926	0.0360858	2.56079	0.691183	0.487259	0.977453	0.397786	0.0905739	0.481832	1.06416	2048	54.25	chr1	protein_coding	ribosome biogenesis regulator 1 [Source:MGI Symbol;Acc:MGI:1929721]
Snrpa	DNU	12.6595	-1.16447	-0.696391	1.36446	-0.215407	-0.106537	0.310553	-0.822083	0.136091	0.435244	0.0995674	D	N	U	1.45458	ENSMUSG00000061479	3924.75	-0.141119	-0.00304765	0.167477	-0.542271	0.873737	0.996525	0.823007	0.460013	2.93271e+06	FALSE	0.130639	0.252088	-1.34596	-0.828132	1.61052	0.413956	0.386729	0.590887	0.293966	0.0889609	0.403053	0.661546	9267	49.67	chr7	protein_coding	small nuclear ribonucleoprotein polypeptide A [Source:MGI Symbol;Acc:MGI:1855690]
Gmfb	DNU	13.1796	-1.27107	-0.206938	1.40377	-0.886911	-0.212448	-0.381562	-0.899863	0.0991241	0.659039	0.0919872	D	N	U	2.38078	ENSMUSG00000062014	4875.13	-0.687381	-0.00561262	-0.205738	-0.583476	0.458598	0.996541	0.813917	0.43766	1.0656e+07	FALSE	0.0229861	0.261145	-1.46026	-0.264816	1.66781	0.431066	0.370745	0.613605	0.369471	0.089219	0.415423	0.684914	14094	41.94	chr14	protein_coding	glia maturation factor, beta [Source:MGI Symbol;Acc:MGI:1927133]
Zfp428	DNU	7.62355	-1.57754	-0.956092	2.47153	0.23184	0.767951	1.01081	-2.29167	0.0792307	0.250691	0.0247046	D	N	U	4.30227	ENSMUSG00000064264	146.796	0.104047	0.00806761	0.362745	-1.21293	0.846784	0.996616	0.626362	0.21166	6697.72	FALSE	0.123355	0.401833	-2.02418	-1.34791	3.04014	0.7337	0.638781	1.02564	0.376858	0.0902113	0.575303	1.16897	8677	53.88	chr7	protein_coding	zinc finger protein 428 [Source:MGI Symbol;Acc:MGI:1916463]
Kti12	DNU	11.2995	-1.50805	0.345052	1.7394	-0.818982	0.752808	-1.10957	-0.549815	0.0505841	0.625179	0.0443169	D	N	U	3.23118	ENSMUSG00000073775	1791.15	-0.590181	0.0165673	-0.683982	-0.322724	0.528722	0.996792	0.462544	0.541728	1.6669e+06	FALSE	1.35067	0.281554	-1.71348	0.441152	2.0409	0.47013	0.397235	0.674879	0.387405	0.0914167	0.563921	0.681671	1629	56.35	chr4	protein_coding	KTI12 homolog, chromatin associated [Source:MGI Symbol;Acc:MGI:1923547]
Alkbh1	DNU	11.4132	-1.34449	-0.511571	2.28323	-0.548537	0.75886	-0.6285	-2.01536	0.0926205	0.517263	0.0131134	D	N	U	3.95125	ENSMUSG00000079036	1580.76	-0.33628	0.0144026	-0.303379	-1.40266	0.751373	0.996892	0.722454	0.150809	1.06404e+06	FALSE	0.806858	0.302772	-1.59627	-0.673377	2.60622	0.509456	0.441461	0.73678	0.364523	0.0910028	0.473338	0.93201	18178	42.8	chr12	protein_coding	alkB homolog 1, histone H2A dioxygenase [Source:MGI Symbol;Acc:MGI:2384034]
Neu2	DUN	11.0466	-4.77024	1.8922	0.33633	-5.467	2.7993	-0.351222	-4.81819	0.00532636	0.131199	0.384655	D	U	N	13.4357	ENSMUSG00000079434	2588.72	-4.72365	0.00498767	-0.0364037	-0.58232	0.000828858	0.996905	0.78849	0.363902	4.88154e+07	TRUE	0.912537	0.910921	-5.75852	3.36684	1.87306	1.80761	1.90265	0.991658	1.42864	0.0902842	0.550743	1.19562	87957	46.23	chr1	protein_coding	neuraminidase 2 [Source:MGI Symbol;Acc:MGI:1344417]
Scml2	NDN	7.92812	-0.288585	-2.89348	-0.597989	-0.711498	-0.734497	2.54611	4.31266	0.587854	0.0158158	0.32299	N	D	N	8.30476	ENSMUSG00000000037	107.733	-0.182046	-0.00359522	0.516333	1.67428	0.740404	0.366733	0.466563	0.178867	8195.07	FALSE	0.579432	0.606565	-0.965694	-3.49586	-1.76212	0.588896	1.12789	0.998752	0.459771	0.0900305	0.844247	2.26524	175689	39.03	chrX	protein_coding	Scm polycomb group protein like 2 [Source:MGI Symbol;Acc:MGI:1340042]
Rpa1	NDN	11.1571	-0.719413	-2.00783	1.93105	0.542915	0.326677	1.65104	-2.04385	0.386001	0.00865666	0.037167	N	D	N	4.56448	ENSMUSG00000000751	1927.81	0.324319	0.00559106	1.10061	-1.36802	0.747132	0.738203	0.254122	0.161923	938855	FALSE	0.150679	0.317768	-1.01991	-2.20945	2.31112	0.49683	0.525358	0.77333	0.3744	0.0896161	0.742924	0.972041	50159	44.89	chr11	protein_coding	replication protein A1 [Source:MGI Symbol;Acc:MGI:1915525]
Mmp11	NDN	8.60498	0.0359862	-1.63922	1.16564	-0.0510742	0.0232409	1.38311	-1.2362	0.760565	0.0829279	0.185328	N	D	N	2.69362	ENSMUSG00000000901	340.639	-0.0156031	0.000106146	0.399293	-0.438327	0.856033	0.765691	0.576738	0.440625	37009.4	FALSE	0.575203	0.462193	0.0778963	-2.12278	1.99231	0.467406	0.818001	1.03481	0.390786	0.0897627	0.637693	0.905452	13275	53.54	chr10	protein_coding	matrix metallopeptidase 11 [Source:MGI Symbol;Acc:MGI:97008]
Smarcb1	NDN	11.6736	-0.159354	-1.46618	0.745092	0.568191	-0.919938	1.07062	0.0286638	0.775647	0.0589709	0.32658	N	D	N	2.58741	ENSMUSG00000000902	2884.35	0.37655	-0.0211501	0.506707	0.0186744	0.735239	0.766857	0.576996	0.584297	1.65626e+06	FALSE	0.260291	0.28312	-0.245192	-1.64431	0.998148	0.368407	0.461559	0.61014	0.353934	0.092783	0.523423	0.66297	24849	48.04	chr10	protein_coding	SWI/SNF related, matrix associated, actin dependent regulator of chromatin, subfamily b, member 1 [Source:MGI Symbol;Acc:MGI:1328366]
Mcm3ap	NDN	9.97731	-0.145009	-2.03965	1.06382	0.479453	-0.963466	1.78666	-0.62635	0.724905	0.0347801	0.208888	N	D	N	3.85593	ENSMUSG00000001150	809.125	0.181547	-0.00822603	0.484577	-0.211039	0.781713	0.806356	0.514418	0.523378	172183	FALSE	0.155561	0.465391	-0.360796	-2.47475	1.87896	0.484042	0.816909	1.00655	0.418544	0.090323	0.710049	0.849562	46931	45.98	chr10	protein_coding	minichromosome maintenance complex component 3 associated protein [Source:MGI Symbol;Acc:MGI:1930089]
Sync	NDN	9.9057	-0.290541	-1.85907	0.114555	0.150198	0.03239	1.57136	0.140912	0.629274	0.054792	0.487967	N	D	N	1.89486	ENSMUSG00000001333	642.378	0.0568224	0.000207277	0.481551	0.051523	0.847897	0.827078	0.517657	0.567157	120503	FALSE	0.106327	0.463665	-0.685068	-2.30783	0.254316	0.52236	0.813578	0.749562	0.394239	0.0897689	0.701922	0.831478	20943	47.2	chr4	protein_coding	syncoilin [Source:MGI Symbol;Acc:MGI:1916078]
Ube2c	NDN	10.7444	-1.04725	-2.73841	1.4288	-0.374017	-0.552092	-1.09326	0.847142	0.208469	0.0174618	0.15547	N	D	N	2.86651	ENSMUSG00000001403	568.346	-0.0958504	-0.00301157	-0.206818	0.234832	0.811997	0.832037	0.706703	0.498371	692054	FALSE	0.00691407	0.58617	-2.14928	-3.31196	2.79363	1.21367	1.06508	1.42968	0.430271	0.0899804	0.562539	0.915359	8925	50.81	chr2	protein_coding	ubiquitin-conjugating enzyme E2C [Source:MGI Symbol;Acc:MGI:1915862]
Col18a1	NDN	11.0494	-0.328283	-2.16431	1.14861	-0.0294068	0.0246247	1.65436	-0.824384	0.692999	0.00329151	0.173429	N	D	N	2.53277	ENSMUSG00000001435	1463.24	-0.0140431	0.000359884	1.13823	-0.453996	0.876385	0.836148	0.238433	0.471292	393062	FALSE	0.0973676	0.309551	-0.519816	-2.34735	1.51504	0.414811	0.510831	0.709013	0.326027	0.089309	0.723649	0.744028	114371	50.81	chr10	protein_coding	collagen, type XVIII, alpha 1 [Source:MGI Symbol;Acc:MGI:88451]
Col1a1	NDN	9.77752	0.300376	-1.72512	1.32951	-0.0621304	-1.30236	0.748103	1.23607	0.60188	0.0927497	0.163893	N	D	N	3.34867	ENSMUSG00000001506	1071.27	-0.0156095	-0.00780491	0.143675	0.343748	0.846261	0.842746	0.752723	0.463298	1.76353e+06	FALSE	0.625545	0.555128	0.827718	-2.4025	2.53408	0.555015	1.03434	1.29971	0.414942	0.0903836	0.537307	0.930307	16819	53.92	chr11	protein_coding	collagen, type I, alpha 1 [Source:MGI Symbol;Acc:MGI:88467]
Gtf2h4	NDN	9.10742	-0.803556	-1.60185	1.93905	0.312528	0.651895	0.956288	-1.82029	0.335832	0.0394424	0.0321711	N	D	N	3.741	ENSMUSG00000001524	435.12	0.190826	0.0127823	0.503156	-1.22945	0.850772	0.846355	0.569454	0.189888	39087.9	FALSE	0.691739	0.297507	-1.07352	-1.79825	2.27753	0.478689	0.492012	0.728512	0.332552	0.0906048	0.54149	0.892674	6010	52.46	chr17	protein_coding	general transcription factor II H, polypeptide 4 [Source:MGI Symbol;Acc:MGI:1338799]
Fkbp10	NDN	11.0648	0.0859978	-2.44767	1.10543	0.0989469	-0.595473	1.95955	-1.15393	0.758806	0.0063615	0.195504	N	D	N	3.8079	ENSMUSG00000001555	1657.74	0.0440306	-0.00642525	0.992736	-0.473189	0.85744	0.848344	0.300687	0.436631	946602	FALSE	0.344455	0.413599	0.175124	-2.75285	1.75288	0.447609	0.700925	0.916991	0.376184	0.0900034	1.01519	0.873874	9128	52.02	chr11	protein_coding	FK506 binding protein 10 [Source:MGI Symbol;Acc:MGI:104769]
Ergic1	NDN	11.9773	-0.839699	-1.27144	1.01882	0.0643511	-1.04283	0.809296	0.502488	0.327981	0.102912	0.217498	N	D	N	2.41897	ENSMUSG00000001576	2524.29	0.0424207	-0.0286036	0.475023	0.317579	0.880154	0.849319	0.621339	0.554351	1.64517e+06	FALSE	0.269129	0.261063	-1.04233	-1.42689	1.26714	0.418186	0.421124	0.591795	0.29503	0.0956829	0.481425	0.648491	95446	50.43	chr17	protein_coding	endoplasmic reticulum-golgi intermediate compartment (ERGIC) 1 [Source:MGI Symbol;Acc:MGI:1914708]
Capns1	NDN	13.3409	-0.603104	-2.42573	1.6906	-0.055691	-0.571626	1.89468	-1.48938	0.537367	5.87054e-05	0.0405453	N	D	N	4.01137	ENSMUSG00000001794	5989.92	-0.0343229	-0.0163619	1.6053	-1.08227	0.881114	0.863377	0.0672933	0.231033	1.01961e+07	FALSE	0.417892	0.251822	-0.781358	-2.53827	1.93503	0.384593	0.407809	0.600184	0.288081	0.0910227	0.569246	0.740626	11876	50.01	chr7	protein_coding	calpain, small subunit 1 [Source:MGI Symbol;Acc:MGI:88266]
Uba1	NDN	13.0891	-0.472037	-1.49773	1.00129	-0.143226	-0.87644	1.08155	-0.433301	0.69028	0.0270535	0.223945	N	D	N	2.53452	ENSMUSG00000001924	5271.21	-0.101501	-0.0343613	0.810584	-0.302963	0.881421	0.868735	0.416508	0.573396	5.46815e+06	FALSE	0.281327	0.219428	-0.59244	-1.60399	1.17608	0.328254	0.353427	0.501371	0.264271	0.0981199	0.468604	0.574916	24854	46.94	chrX	protein_coding	ubiquitin-like modifier activating enzyme 1 [Source:MGI Symbol;Acc:MGI:98890]
Slc39a13	NDN	9.81674	0.286475	-1.87265	1.46958	1.23072	-0.625426	1.37594	-1.77054	0.727965	0.0147881	0.0957633	N	D	N	5.00263	ENSMUSG00000002105	1300.54	0.974069	-0.0119443	0.8301	-1.14896	0.213265	0.88196	0.368677	0.215651	421196	FALSE	0.213091	0.309472	0.456217	-2.07093	1.84353	0.400592	0.513276	0.734229	0.458684	0.0904496	0.673448	0.904597	8627	53.74	chr2	protein_coding	solute carrier family 39 (metal ion transporter), member 13 [Source:MGI Symbol;Acc:MGI:1915677]
Dyrk1b	NDN	8.14087	-0.357112	-1.63009	3.17482	0.166443	-2.21772	1.66782	-3.87467	0.553339	0.1035	0.0202455	N	D	N	7.92665	ENSMUSG00000002409	187.773	0.049776	-0.0142257	0.378729	-2.03536	0.840225	0.894217	0.577304	0.135143	28867.3	FALSE	0.0439771	0.533618	-0.993647	-2.28736	4.03389	0.591146	0.983615	1.41398	0.412326	0.0915572	0.658671	2.02251	7826	58.19	chr7	protein_coding	dual-specificity tyrosine-(Y)-phosphorylation regulated kinase 1b [Source:MGI Symbol;Acc:MGI:1330302]
Rgs19	NDN	9.18473	0.194379	-1.22131	0.96746	0.528244	-2.29939	0.650054	0.901241	0.753563	0.143372	0.235926	N	D	N	4.37893	ENSMUSG00000002458	537.439	0.299981	-1.74801	0.275124	0.487826	0.758145	0.0763711	0.723921	0.45089	72567.6	FALSE	0.445709	0.330917	0.327503	-1.47481	1.35765	0.406851	0.541594	0.728552	0.378605	0.838377	0.49087	0.777753	5559	53.91	chr2	protein_coding	regulator of G-protein signaling 19 [Source:MGI Symbol;Acc:MGI:1915153]
Chaf1a	NDN	8.77942	-0.540895	-1.50161	0.47372	0.152308	0.27077	0.573427	-0.622554	0.42503	0.115861	0.373734	N	D	N	1.61906	ENSMUSG00000002835	244.83	0.0525472	0.00185909	0.128513	-0.184441	0.844044	0.906464	0.771324	0.526329	41918.5	FALSE	0.0576028	0.50001	-1.24455	-2.07985	1.06753	0.670667	0.890211	0.850001	0.404188	0.0898542	0.520838	0.868691	31851	48.58	chr17	protein_coding	chromatin assembly factor 1, subunit A (p150) [Source:MGI Symbol;Acc:MGI:1351331]
Mcm2	NDN	10.6567	-0.809528	-2.06833	-0.19153	-0.17587	0.514713	1.23158	1.13539	0.266275	0.0674301	0.448801	N	D	N	3.05755	ENSMUSG00000002870	676.848	-0.0408839	0.00247275	0.211077	0.274518	0.834788	0.907204	0.699374	0.483025	533536	FALSE	0.0165314	0.603006	-2.00734	-2.80319	-0.540365	1.05417	1.15815	0.842576	0.425608	0.0899787	0.57208	0.932066	15307	51.93	chr6	protein_coding	minichromosome maintenance complex component 2 [Source:MGI Symbol;Acc:MGI:105380]
Dvl3	NDN	11.5618	-0.385047	-1.77917	1.21681	0.65032	-0.434372	0.976181	-1.20315	0.678399	0.0155232	0.149122	N	D	N	3.26402	ENSMUSG00000003233	2431.43	0.444313	-0.00985478	0.555277	-0.763173	0.670436	0.915259	0.54412	0.352041	1.73654e+06	FALSE	0.151685	0.282408	-0.555208	-1.94585	1.52292	0.395833	0.462275	0.653097	0.36537	0.0899115	0.536705	0.75927	17029	51.45	chr16	protein_coding	dishevelled segment polarity protein 3 [Source:MGI Symbol;Acc:MGI:108100]
Prkcsh	NDN	10.8152	-0.0683173	-2.60075	0.949743	0.209789	-1.34571	1.62504	0.516432	0.793202	3.79287e-06	0.247071	N	D	N	3.69697	ENSMUSG00000003402	1214.23	0.145977	-0.048163	1.34087	0.348627	0.876498	0.918643	0.135149	0.556318	400178	FALSE	0.197734	0.237356	-0.0956475	-2.69707	1.15292	0.320704	0.387668	0.540983	0.282092	0.108622	0.537505	0.612971	11417	53.91	chr9	protein_coding	protein kinase C substrate 80K-H [Source:MGI Symbol;Acc:MGI:107877]
Angptl2	NDN	12.2682	-0.48931	-2.42824	0.512163	0.0483399	-0.772094	1.87119	0.0127206	0.591962	0.000285651	0.417887	N	D	N	2.70434	ENSMUSG00000004105	2858.81	0.0305952	-0.0171123	1.47771	0.0101831	0.877955	0.929425	0.120923	0.584256	3.00025e+06	FALSE	0.288612	0.287184	-0.700561	-2.5736	0.71589	0.417411	0.468853	0.593043	0.312601	0.0915397	0.665475	0.66892	31649	50.79	chr2	protein_coding	angiopoietin-like 2 [Source:MGI Symbol;Acc:MGI:1347002]
Lpcat3	NDN	10.6138	-0.150274	-1.18323	1.37488	0.712764	-0.489966	0.210413	-1.46365	0.787726	0.131333	0.0925919	N	D	N	2.87679	ENSMUSG00000004270	1447.65	0.548577	-0.0149093	0.115586	-1.08525	0.621043	0.930882	0.829969	0.228835	401600	FALSE	0.0440434	0.243512	-0.210957	-1.31981	1.60466	0.330639	0.390898	0.571672	0.33272	0.0905619	0.389425	0.718361	41392	47.24	chr6	protein_coding	lysophosphatidylcholine acyltransferase 3 [Source:MGI Symbol;Acc:MGI:1315211]
Col26a1	NDN	11.0972	-1.13549	-2.17144	0.70021	0.339561	0.356331	0.273691	0.361149	0.166168	0.00611975	0.328594	N	D	N	1.33073	ENSMUSG00000004415	1242.1	0.181668	0.00543442	0.105047	0.180139	0.837967	0.932281	0.817474	0.563366	953931	FALSE	0.215776	0.338159	-1.46784	-2.39063	1.05914	0.57406	0.565633	0.705646	0.358498	0.0896959	0.456484	0.740439	141451	49.72	chr5	protein_coding	collagen, type XXVI, alpha 1 [Source:MGI Symbol;Acc:MGI:2155345]
Thop1	NDN	9.7342	-0.570355	-1.43323	2.70228	0.39325	0.854436	0.994889	-3.10653	0.497752	0.0777974	0.00502681	N	D	N	5.3491	ENSMUSG00000004929	822.19	0.224686	0.0144367	0.478739	-2.48393	0.825731	0.937849	0.572836	0.0315631	138387	FALSE	0.0890195	0.32097	-0.858902	-1.6692	3.0403	0.475452	0.529802	0.78662	0.355209	0.0911108	0.560734	1.05864	12525	56.78	chr10	protein_coding	thimet oligopeptidase 1 [Source:MGI Symbol;Acc:MGI:1354165]
Mcm5	NDN	10.6125	-1.23311	-1.99962	0.474344	-0.231133	-0.917553	0.691674	2.13568	0.173729	0.0645138	0.36524	N	D	N	3.97604	ENSMUSG00000005410	612.894	-0.0619534	-0.00534575	0.129866	0.627855	0.832294	0.942288	0.760248	0.363835	511616	FALSE	0.0150246	0.562578	-2.18253	-2.645	1.21172	1.18606	1.04814	0.89456	0.420044	0.0901217	0.534769	1.06541	18871	46.5	chr8	protein_coding	minichromosome maintenance complex component 5 [Source:MGI Symbol;Acc:MGI:103197]
Tbcb	NDN	12.2141	-0.297768	-1.16019	0.635348	0.131211	-0.727478	0.494955	0.45154	0.750765	0.148361	0.381144	N	D	N	1.80518	ENSMUSG00000006095	3400.27	0.0856924	-0.0196785	0.268663	0.285454	0.877815	0.947989	0.779435	0.563708	1.83218e+06	FALSE	0.114515	0.259736	-0.421374	-1.31485	0.82762	0.359979	0.416571	0.557245	0.295904	0.0920782	0.42799	0.64301	8142	49.59	chr7	protein_coding	tubulin folding cofactor B [Source:MGI Symbol;Acc:MGI:1913661]
Htra1	NDN	11.226	-0.454774	-2.25941	1.29264	0.20255	-1.33084	1.91728	0.274411	0.519974	0.0139773	0.156319	N	D	N	3.72509	ENSMUSG00000006205	1552.32	0.0835731	-0.0133589	0.859206	0.107877	0.846839	0.94839	0.339207	0.562169	1.13842e+06	FALSE	1.03292	0.428618	-0.916859	-2.60332	2.00702	0.559647	0.733448	0.993112	0.385379	0.0911759	0.982018	0.811245	49550	48.47	chr7	protein_coding	HtrA serine peptidase 1 [Source:MGI Symbol;Acc:MGI:1929076]
Tmem147	NDN	12.0726	-0.213791	-1.27203	0.817057	0.292851	-1.20964	1.08235	-0.47734	0.765348	0.109084	0.296137	N	D	N	3.06218	ENSMUSG00000006315	3230.65	0.184028	-0.0292683	0.462143	-0.280958	0.858169	0.949339	0.614344	0.557336	2.22212e+06	FALSE	0.1066	0.279083	-0.322707	-1.64335	1.44333	0.370049	0.452343	0.616274	0.319116	0.0961934	0.50408	0.672938	1840	54.35	chr7	protein_coding	transmembrane protein 147 [Source:MGI Symbol;Acc:MGI:1915011]
Actn3	NDN	12.8914	-1.11145	-2.24717	0.408942	0.487674	-1.47243	1.69198	0.779151	0.16148	0.000453419	0.473472	N	D	N	4.43123	ENSMUSG00000006457	4637.04	0.488741	-0.0417993	1.34783	0.500401	0.656369	0.950672	0.144516	0.47276	1.26698e+07	FALSE	0.221907	0.263138	-1.31066	-2.37433	0.550867	0.432488	0.42751	0.545357	0.346877	0.103836	0.600288	0.675061	16694	50.69	chr19	protein_coding	actinin alpha 3 [Source:MGI Symbol;Acc:MGI:99678]
Msh5	NDN	7.42713	-1.36782	-1.49269	-0.0656475	-0.532102	1.90597	1.38144	1.09766	0.134834	0.11231	0.491243	N	D	N	4.91718	ENSMUSG00000007035	97.168	-0.19159	0.0141928	0.37756	0.367692	0.770494	0.953556	0.590728	0.462934	4016.56	FALSE	0.0822123	0.474092	-2.00997	-2.01984	-0.141992	0.907656	0.842357	0.769601	0.424816	0.0915161	0.629933	0.898905	18141	48.81	chr17	protein_coding	mutS homolog 5 [Source:MGI Symbol;Acc:MGI:1329021]
Casq1	NDN	8.05886	0.361032	-1.54704	-8.59391	1.17322	-2.42418	0.444359	11.4733	0.57949	0.104154	0.00136141	N	D	N	15.5151	ENSMUSG00000007122	290.955	0.502619	-0.0185711	0.116216	11.4861	0.457595	0.953922	0.781816	0.00034463	61348.9	FALSE	0.0260594	0.486178	0.859606	-2.04655	-8.88643	0.54303	0.859444	2.89934	0.589529	0.0926962	0.514166	3.34307	9975	49.55	chr1	protein_coding	calsequestrin 1 [Source:MGI Symbol;Acc:MGI:1309468]
Hnrnpa0	NDN	12.7189	-0.666592	-3.50619	1.08831	-0.259711	-0.565418	2.75872	-1.08904	0.411584	6.57123e-07	0.195426	N	D	N	4.67289	ENSMUSG00000007836	3107.97	-0.131839	-0.00902302	2.35448	-0.563617	0.853295	0.955455	0.0197131	0.418793	5.67888e+06	FALSE	0.108282	0.338822	-1.00275	-3.66365	1.52274	0.518544	0.552959	0.762693	0.351108	0.0900972	0.781405	0.810597	2678	55.38	chr13	protein_coding	heterogeneous nuclear ribonucleoprotein A0 [Source:MGI Symbol;Acc:MGI:1924384]
Ap1b1	NDN	10.7025	-0.0284001	-1.24059	0.0252303	0.274906	-0.75737	0.916422	0.630989	0.784178	0.135394	0.511952	N	D	N	2.57969	ENSMUSG00000009090	1326.26	0.1491	-0.012758	0.486462	0.327269	0.851678	0.958345	0.563851	0.516524	311787	FALSE	0.103449	0.329002	-0.0512062	-1.48941	0.0422762	0.39596	0.53731	0.616014	0.347781	0.0907179	0.573099	0.74558	55968	48.12	chr11	protein_coding	adaptor protein complex AP-1, beta 1 subunit [Source:MGI Symbol;Acc:MGI:1096368]
Bcl2l13	NDN	11.4097	-0.537381	-1.46524	0.894452	-0.566144	0.0623531	1.02617	-0.609905	0.553293	0.0605901	0.264731	N	D	N	2.26457	ENSMUSG00000009112	1486.17	-0.365598	0.0012424	0.582531	-0.352706	0.740558	0.958456	0.52279	0.524322	467612	FALSE	0.581121	0.287526	-0.759545	-1.64984	1.18304	0.425409	0.469243	0.635034	0.356405	0.0891919	0.553607	0.694722	56631	43.41	chr6	protein_coding	BCL2-like 13 (apoptosis facilitator) [Source:MGI Symbol;Acc:MGI:2136959]
Mymk	NDN	9.9506	-0.00474787	-5.07364	0.664298	1.61881	-5.41217	-4.10063	-1.14134	0.71387	0.0403421	0.286064	N	D	N	12.273	ENSMUSG00000009214	750.919	0.120737	-0.00586425	-0.188673	-0.0546338	0.740066	0.958603	0.687115	0.531302	2.55723e+06	TRUE	0.0493344	1.22978	-0.10617	-6.87739	6.69572	0.580971	3.35951	1.33459	0.494564	0.0904013	0.608511	0.988544	10544	50.68	chr2	protein_coding	myomaker, myoblast fusion factor [Source:MGI Symbol;Acc:MGI:1913389]
Ubp1	NDN	12.602	-0.783688	-1.21608	0.760863	-0.128096	0.240192	0.576437	-1.51259	0.343802	0.140812	0.311932	N	D	N	2.45732	ENSMUSG00000009741	3500.36	-0.0682401	0.00420701	0.25552	-0.917228	0.870164	0.959947	0.748325	0.290809	3.75817e+06	FALSE	1.8847	0.313918	-1.07899	-1.44407	1.07851	0.49953	0.509239	0.666785	0.330678	0.0894826	0.472063	0.860549	46269	43.42	chr9	protein_coding	upstream binding protein 1 [Source:MGI Symbol;Acc:MGI:104889]
AI597479	NDN	9.722	-0.277989	-1.47266	1.00705	0.351373	-0.554811	1.5694	-2.07926	0.616469	0.125664	0.22301	N	D	N	4.55484	ENSMUSG00000010290	591.664	0.112559	-0.00378325	0.365293	-0.658118	0.814541	0.960949	0.590101	0.355808	127727	FALSE	0.287434	0.525054	-0.775644	-2.11621	2.034	0.549992	0.946858	1.08751	0.419666	0.0899645	0.644112	1.05829	17238	42.18	chr1	protein_coding	expressed sequence AI597479 [Source:MGI Symbol;Acc:MGI:2138299]
Gm266	NDN	6.69978	-0.0297108	-1.90487	-5.38816	1.26615	-0.980412	0.738882	6.6966	0.760897	0.0526343	0.0171618	N	D	N	9.68205	ENSMUSG00000010529	98.6485	0.640806	-0.00818858	0.196481	5.53648	0.366232	0.961399	0.73199	0.0257375	7538.71	FALSE	0.0315136	0.464633	-0.0544634	-2.35132	-6.30853	0.469656	0.839521	2.69536	0.639585	0.0903119	0.532367	3.01279	1215	57.53	chr12	protein_coding	predicted gene 266 [Source:MGI Symbol;Acc:MGI:2685112]
Tsacc	NDN	7.78966	-0.546013	-1.68406	1.6428	0.415352	-0.0957747	1.28882	-2.00106	0.462301	0.0616927	0.0949228	N	D	N	3.80101	ENSMUSG00000010538	160.68	0.18881	-0.0011707	0.473222	-0.98197	0.804608	0.961431	0.541027	0.268086	7372.56	FALSE	0.177234	0.402153	-1.00211	-2.04892	2.29396	0.571044	0.69738	0.998407	0.392663	0.0896561	0.64389	1.06899	14243	46.49	chr3	protein_coding	TSSK6 activating co-chaperone [Source:MGI Symbol;Acc:MGI:1924177]
Psen2	NDN	10.0389	-0.434985	-1.75863	0.411345	0.852255	-0.370348	1.13181	-0.449384	0.623682	0.0208636	0.452683	N	D	N	2.8038	ENSMUSG00000010609	910.324	0.60121	-0.00749977	0.640241	-0.247891	0.500356	0.961589	0.477505	0.558582	311111	FALSE	1.18012	0.298403	-0.649677	-1.94008	0.597567	0.422651	0.49166	0.602703	0.41034	0.0896904	0.591991	0.698295	36435	50.17	chr1	protein_coding	presenilin 2 [Source:MGI Symbol;Acc:MGI:109284]
Thg1l	NDN	11.1081	-0.0426191	-2.73336	0.264123	-1.41904	-0.117964	2.4176	0.163633	0.778563	0.000336072	0.480718	N	D	N	4.11824	ENSMUSG00000011254	988.453	-1.09431	-0.00180958	1.91668	0.0815312	0.154662	0.962117	0.0624823	0.575075	643403	FALSE	0.0218331	0.349603	-0.0822836	-2.93427	0.43722	0.410335	0.578703	0.653836	0.531725	0.08951	0.833986	0.743313	8652	44.65	chr11	protein_coding	tRNA-histidine guanylyltransferase 1-like (S. cerevisiae) [Source:MGI Symbol;Acc:MGI:1913878]
Adam19	NDN	10.8778	-0.883132	-1.31873	0.685421	-1.85482	0.836704	1.16473	-0.162827	0.259184	0.139827	0.315947	N	D	N	4.01908	ENSMUSG00000011256	671.363	-1.40794	0.00760783	0.355619	-0.0535673	0.0872641	0.962147	0.619342	0.569278	309918	FALSE	0.362099	0.437247	-1.47356	-1.7679	1.27143	0.738036	0.74345	0.840349	0.694344	0.0902204	0.594537	0.814816	91352	46.39	chr11	protein_coding	a disintegrin and metallopeptidase domain 19 (meltrin beta) [Source:MGI Symbol;Acc:MGI:105377]
Etv5	NDN	11.0634	-0.109236	-1.85659	1.0363	0.779293	-1.13958	1.06375	-0.491722	0.769175	0.0218055	0.212585	N	D	N	3.47435	ENSMUSG00000013089	1834.89	0.473463	-0.018297	0.487373	-0.240386	0.577667	0.963503	0.556937	0.547244	1.1272e+06	FALSE	0.113251	0.339175	-0.196499	-2.0929	1.45982	0.407951	0.564286	0.754774	0.432369	0.0921897	0.585614	0.74583	58411	46.37	chr16	protein_coding	ets variant 5 [Source:MGI Symbol;Acc:MGI:1096867]
Ptprs	NDN	10.858	-0.16613	-1.59311	-0.570194	0.391232	-0.751125	0.753485	1.49998	0.762752	0.0472147	0.383608	N	D	N	3.39582	ENSMUSG00000013236	1299.27	0.222589	-0.0134585	0.343396	0.900217	0.827958	0.963617	0.67876	0.296619	546681	FALSE	0.057106	0.318599	-0.27729	-1.81282	-0.834754	0.39859	0.52671	0.646709	0.353462	0.0908172	0.504348	0.864199	64058	55.76	chr17	protein_coding	protein tyrosine phosphatase, receptor type, S [Source:MGI Symbol;Acc:MGI:97815]
Cad	NDN	10.1549	-0.296625	-1.8196	0.708566	0.429295	0.200076	1.48165	-1.67525	0.682722	0.0280605	0.322466	N	D	N	3.78627	ENSMUSG00000013629	917.099	0.224593	0.0027644	0.771887	-0.916377	0.804238	0.964035	0.38806	0.288358	235506	FALSE	0.416544	0.352367	-0.527315	-2.07974	1.10061	0.446982	0.590296	0.727438	0.375675	0.0895647	0.74802	0.944482	23700	52.38	chr5	protein_coding	carbamoyl-phosphate synthetase 2, aspartate transcarbamylase, and dihydroorotase [Source:MGI Symbol;Acc:MGI:1916969]
Clip3	NDN	11.0068	-0.305384	-2.14874	1.16261	0.500055	-0.4458	1.83483	-2.01661	0.644596	0.0164818	0.180682	N	D	N	4.79729	ENSMUSG00000013921	1528.91	0.226442	-0.00499981	0.885278	-0.929359	0.770831	0.964418	0.333823	0.282117	945846	FALSE	0.141688	0.406451	-0.621754	-2.46858	1.79903	0.490301	0.691231	0.9168	0.406206	0.0898542	0.937807	1.05079	16640	52.48	chr7	protein_coding	CAP-GLY domain containing linker protein 3 [Source:MGI Symbol;Acc:MGI:1923936]
Rabl6	NDN	11.064	-0.533922	-1.65418	0.922737	0.950579	-0.75589	1.23625	-0.879295	0.56814	0.0248512	0.255302	N	D	N	3.82201	ENSMUSG00000015087	1936.45	0.735627	-0.011994	0.808742	-0.545031	0.402103	0.966527	0.393833	0.447544	1.44314e+06	FALSE	0.361842	0.274961	-0.735936	-1.81675	1.19037	0.408604	0.449429	0.613443	0.392828	0.0902369	0.589954	0.704433	25504	49.11	chr2	protein_coding	RAB, member RAS oncogene family-like 6 [Source:MGI Symbol;Acc:MGI:2442633]
Vps45	NDN	8.32059	0.0767091	-1.31607	1.24625	2.19037	-1.12622	1.22527	-1.08809	0.754804	0.142255	0.166444	N	D	N	5.62995	ENSMUSG00000015747	726.608	1.81437	-0.010437	0.368111	-0.401768	0.0313616	0.968251	0.607769	0.456487	336250	FALSE	0.533731	0.446092	0.171473	-1.78133	2.01473	0.462514	0.760266	1.02024	0.690747	0.090631	0.60689	0.880871	58635	42.68	chr3	protein_coding	vacuolar protein sorting 45 [Source:MGI Symbol;Acc:MGI:891965]
Ncapg	NDN	10.2251	-0.356708	-3.98296	1.17035	-1.22213	0.154654	1.54612	-1.50621	0.478084	0.0381196	0.204669	N	D	N	4.42911	ENSMUSG00000015880	292.038	-0.124915	8.3028e-05	0.0965566	-0.129529	0.746167	0.968717	0.752687	0.512449	236958	TRUE	0.0388504	1.00266	-3.78896	-5.42455	6.21851	0.761294	2.41176	2.19932	0.485802	0.0900646	0.56692	0.981293	30628	36.05	chr5	protein_coding	non-SMC condensin I complex, subunit G [Source:MGI Symbol;Acc:MGI:1930197]
Sertad4	NDN	8.40679	-0.189203	-2.42726	2.17226	1.94771	-0.325514	2.11941	-2.76497	0.721897	0.00693846	0.042019	N	D	N	7.15761	ENSMUSG00000016262	599.405	1.60956	-0.00367039	1.21816	-1.6505	0.0454303	0.969411	0.233672	0.140499	199703	FALSE	0.0348906	0.407944	-0.402654	-2.73985	2.78863	0.463086	0.705739	1.03784	0.625877	0.0897619	1.06795	1.3351	11269	49.37	chr1	protein_coding	SERTA domain containing 4 [Source:MGI Symbol;Acc:MGI:2443496]
Ptgis	NDN	8.68302	-0.801998	-1.92925	0.150583	0.196028	-0.337507	1.90834	3.31189	0.250085	0.127131	0.444054	N	D	N	5.75377	ENSMUSG00000017969	206.736	0.0363414	-0.00107991	0.212408	0.580459	0.821565	0.971922	0.683109	0.368984	39494.5	FALSE	0.297741	0.765896	-3.08231	-3.25438	0.654023	1.54803	1.89123	0.906217	0.446834	0.0900158	0.597125	1.143	48800	50.82	chr2	protein_coding	prostaglandin I2 (prostacyclin) synthase [Source:MGI Symbol;Acc:MGI:1097156]
E2f2	NDN	8.30991	-0.246169	-2.48475	-0.0171549	1.95502	-0.841137	1.95886	2.50986	0.614041	0.0405009	0.48555	N	D	N	7.26488	ENSMUSG00000018983	489.859	0.760317	-0.00385135	0.324361	0.606343	0.264675	0.974067	0.607681	0.366603	328438	FALSE	0.606675	0.634254	-0.896377	-3.21732	-0.0502605	0.578247	1.22529	0.845572	1.05689	0.0900622	0.648993	1.09978	23664	51.66	chr4	protein_coding	E2F transcription factor 2 [Source:MGI Symbol;Acc:MGI:1096341]
Plagl1	NDN	13.6137	-0.0837929	-2.11331	1.1128	-0.707001	-0.400939	0.825412	-0.920247	0.775483	0.00709317	0.187655	N	D	N	2.8536	ENSMUSG00000019817	6358.51	-0.417426	-0.00657997	0.357809	-0.475997	0.639305	0.97558	0.66071	0.454179	1.86299e+07	FALSE	0.155475	0.333684	-0.151406	-2.32753	1.53196	0.402037	0.552083	0.753437	0.412109	0.0897654	0.522563	0.781372	71191	43.04	chr10	protein_coding	pleiomorphic adenoma gene-like 1 [Source:MGI Symbol;Acc:MGI:1100874]
Prep	NDN	11.5057	-0.787918	-1.39494	0.616436	0.111686	-0.493002	0.71967	0.883331	0.327304	0.0948752	0.356272	N	D	N	2.20769	ENSMUSG00000019849	1794.65	0.0576304	-0.00740069	0.254588	0.443117	0.865483	0.975795	0.730414	0.463168	963552	FALSE	0.176087	0.347876	-1.15072	-1.66843	0.955719	0.555925	0.575054	0.699537	0.348393	0.0899174	0.496013	0.790836	99996	46.14	chr10	protein_coding	prolyl endopeptidase [Source:MGI Symbol;Acc:MGI:1270863]
Igf1	NDN	13.6207	-0.374846	-3.61058	0.915532	-0.494423	-1.3803	1.65735	1.13136	0.632691	3.39911e-07	0.251994	N	D	N	4.66343	ENSMUSG00000020053	5098.43	-0.26386	-0.0218086	1.00159	0.594471	0.77935	0.97687	0.297606	0.406538	2.02638e+07	FALSE	0.697328	0.343029	-0.63274	-3.76584	1.33026	0.455864	0.559212	0.743717	0.379087	0.0933908	0.800349	0.822249	78778	41.03	chr10	protein_coding	insulin-like growth factor 1 [Source:MGI Symbol;Acc:MGI:96432]
Supv3l1	NDN	9.94129	-0.586318	-1.44986	2.16744	-0.409423	0.0328986	1.09603	-2.87422	0.541742	0.0542924	0.0102732	N	D	N	4.41257	ENSMUSG00000020079	596.078	-0.273313	0.000722761	0.715157	-2.48003	0.840368	0.977062	0.452567	0.015623	89069.4	FALSE	0.16014	0.259817	-0.775696	-1.61116	2.41216	0.395157	0.423045	0.627142	0.315237	0.088971	0.539654	0.837894	20530	45.24	chr10	protein_coding	suppressor of var1, 3-like 1 (S. cerevisiae) [Source:MGI Symbol;Acc:MGI:2441711]
Grb10	NDN	13.0018	-0.826539	-1.34272	2.85456	0.390303	-0.172954	1.03363	-3.69121	0.317409	0.0961352	0.002142	N	D	N	5.2881	ENSMUSG00000020176	6417.06	0.231127	-0.00340559	0.534793	-3.21452	0.829417	0.977696	0.541803	0.00513076	1.33291e+07	FALSE	0.41153	0.308345	-1.11435	-1.56219	3.15608	0.495459	0.503468	0.750185	0.347866	0.089389	0.567154	1.00288	108176	42.92	chr11	protein_coding	growth factor receptor bound protein 10 [Source:MGI Symbol;Acc:MGI:103232]
Erlec1	NDN	10.4816	0.200771	-1.32292	0.618822	0.104255	-1.20721	1.09997	-0.39317	0.742141	0.118104	0.353223	N	D	N	2.8046	ENSMUSG00000020311	1158.32	0.0525693	-0.0175384	0.47251	-0.180259	0.864758	0.978415	0.559176	0.559634	354649	FALSE	0.109658	0.356562	0.357733	-1.61436	0.975914	0.425995	0.589053	0.712155	0.352323	0.0920373	0.597218	0.757071	23562	37.46	chr11	protein_coding	endoplasmic reticulum lectin 1 [Source:MGI Symbol;Acc:MGI:1914003]
Nudcd2	NDN	10.7414	-0.365988	-1.30727	1.16204	-0.37691	-0.255756	0.636682	-0.167064	0.598216	0.134929	0.180801	N	D	N	1.43641	ENSMUSG00000020328	1015.25	-0.160776	-0.00286071	0.19915	-0.0624846	0.820795	0.978494	0.747008	0.57104	298628	FALSE	0.193105	0.407143	-0.726675	-1.69239	1.79445	0.508876	0.682666	0.917251	0.390019	0.0897204	0.509614	0.792916	6380	41.79	chr11	protein_coding	NudC domain containing 2 [Source:MGI Symbol;Acc:MGI:1277103]
Polrmt	NDN	8.24414	0.0098195	-1.53883	0.595992	1.25273	-0.802946	1.06645	-0.432305	0.784869	0.0642197	0.365859	N	D	N	3.55443	ENSMUSG00000020329	373.307	0.946785	-0.013505	0.417505	-0.211963	0.227097	0.978504	0.611018	0.556491	44919.1	FALSE	0.133058	0.33627	0.0180841	-1.79039	0.913894	0.401082	0.564141	0.685369	0.50094	0.0909102	0.552627	0.740955	10459	56.54	chr10	protein_coding	polymerase (RNA) mitochondrial (DNA directed) [Source:MGI Symbol;Acc:MGI:1915843]
Igfbp3	NDN	10.0021	0.635925	-2.52556	1.26998	-0.0668971	-1.06691	0.473157	-1.39098	0.39439	0.00725255	0.161907	N	D	N	2.99795	ENSMUSG00000020427	859.748	-0.0228969	-0.00996298	0.125697	-0.531241	0.856853	0.978957	0.784875	0.410813	657098	FALSE	0.10659	0.44484	1.15831	-2.87276	2.03957	0.615932	0.764031	1.02472	0.386152	0.090548	0.504687	0.924995	7838	49.11	chr11	protein_coding	insulin-like growth factor binding protein 3 [Source:MGI Symbol;Acc:MGI:96438]
Pold2	NDN	10.9622	-0.708428	-1.24882	0.67725	0.545047	-0.336368	0.788721	-0.553242	0.393504	0.129065	0.34232	N	D	N	2.22338	ENSMUSG00000020471	1487.68	0.32421	-0.00602057	0.362404	-0.289889	0.74684	0.9792	0.66517	0.536576	681271	FALSE	0.29074	0.318232	-1.00743	-1.48205	0.981578	0.496329	0.518323	0.663598	0.374685	0.0896383	0.510489	0.72798	6113	54.41	chr11	protein_coding	polymerase (DNA directed), delta 2, regulatory subunit [Source:MGI Symbol;Acc:MGI:1097163]
Pxdn	NDN	12.7529	-0.579693	-2.37764	0.948452	-0.216044	-0.605172	1.72684	-1.08905	0.471771	0.00248104	0.240723	N	D	N	3.63711	ENSMUSG00000020674	3400.12	-0.106061	-0.00916954	1.06135	-0.549399	0.857059	0.980152	0.271585	0.422624	5.20751e+06	FALSE	0.215329	0.34767	-0.918021	-2.59543	1.38251	0.511135	0.576158	0.757136	0.352662	0.0901549	0.824514	0.818749	80051	47.01	chr12	protein_coding	peroxidasin [Source:MGI Symbol;Acc:MGI:1916925]
Ten1	NDN	10.7162	-0.512345	-1.7769	2.12862	0.31829	-0.547864	1.12036	-2.00619	0.615171	0.00907256	0.00993659	N	D	N	3.9927	ENSMUSG00000020778	1215.9	0.218044	-0.0158998	0.766464	-1.59085	0.860719	0.980604	0.42646	0.0967101	327681	FALSE	0.173788	0.249954	-0.67671	-1.90873	2.35586	0.373023	0.407623	0.602013	0.299452	0.0908811	0.529003	0.782954	16464	47.52	chr11	protein_coding	TEN1 telomerase capping complex subunit [Source:MGI Symbol;Acc:MGI:1916785]
Atp2a3	NDN	10.7396	-0.455861	-3.55215	1.29679	0.356198	-1.70714	1.18556	2.12848	0.449697	0.00411839	0.175797	N	D	N	5.37738	ENSMUSG00000020788	861.069	0.0823096	-0.00766869	0.179474	0.497246	0.811326	0.980652	0.717273	0.404243	797605	FALSE	0.0263534	0.641507	-1.56474	-4.12045	2.9413	0.720697	1.15423	1.49444	0.437369	0.0904377	0.565266	1.03624	31876	51.79	chr11	protein_coding	ATPase, Ca++ transporting, ubiquitous [Source:MGI Symbol;Acc:MGI:1194503]
Dcakd	NDN	11.7476	-0.240942	-1.72389	1.13533	0.290724	-0.619299	1.24013	-0.793408	0.723896	0.0365805	0.181758	N	D	N	2.94356	ENSMUSG00000020935	2557.53	0.151325	-0.00944532	0.590776	-0.388949	0.846093	0.9813	0.485723	0.484589	1.55552e+06	FALSE	0.152685	0.346207	-0.428084	-1.97906	1.58905	0.430966	0.5769	0.783618	0.35799	0.0901907	0.646575	0.778662	34287	48.39	chr11	protein_coding	dephospho-CoA kinase domain containing [Source:MGI Symbol;Acc:MGI:1915337]
Pacs2	NDN	10.065	-0.802304	-1.3875	1.71191	0.75114	0.0341071	0.648482	-1.702	0.348237	0.0738262	0.0455981	N	D	N	3.13573	ENSMUSG00000021143	913.848	0.541905	0.000691257	0.340453	-1.2021	0.581887	0.982004	0.710871	0.193082	241183	FALSE	0.0321178	0.275724	-1.03001	-1.56093	2.00545	0.440008	0.449713	0.662046	0.372541	0.0890986	0.462134	0.823577	59894	50.73	chr12	protein_coding	phosphofurin acidic cluster sorting protein 2 [Source:MGI Symbol;Acc:MGI:1924399]
Erg28	NDN	9.97674	-0.148381	-1.29512	0.609221	1.17177	-1.13738	0.836774	-0.105753	0.757581	0.123793	0.358431	N	D	N	3.25167	ENSMUSG00000021252	1079.32	0.827033	-0.0171189	0.341809	-0.0479781	0.291783	0.982343	0.663662	0.578372	413280	FALSE	0.246437	0.350173	-0.270914	-1.57673	0.95046	0.419794	0.57681	0.701985	0.516609	0.0918889	0.529309	0.741801	9103	45.86	chr12	protein_coding	ergosterol biosynthesis 28 [Source:MGI Symbol;Acc:MGI:1915571]
Evl	NDN	9.54912	0.0767876	-2.00416	0.120303	-0.422281	-1.19014	1.71861	0.381136	0.762305	0.0249417	0.494864	N	D	N	3.71217	ENSMUSG00000021262	429.534	-0.183948	-0.0133863	0.906498	0.156227	0.805902	0.982389	0.327521	0.55522	82550.8	FALSE	0.273214	0.404826	0.156285	-2.33056	0.230281	0.442598	0.690446	0.701174	0.394066	0.0911223	0.938812	0.79844	133797	45.6	chr12	protein_coding	Ena-vasodilator stimulated phosphoprotein [Source:MGI Symbol;Acc:MGI:1194884]
Carmil1	NDN	8.22811	-0.0918472	-1.66468	-0.945742	0.297954	0.369583	1.21404	1.64476	0.753358	0.0705186	0.239332	N	D	N	3.52634	ENSMUSG00000021338	249.814	0.109926	0.00356566	0.375854	0.679069	0.838004	0.982605	0.605769	0.357676	26839	FALSE	0.0447641	0.429827	-0.206748	-2.07342	-1.62867	0.459365	0.745223	0.913042	0.38988	0.0898188	0.602591	0.974387	268452	44.08	chr13	protein_coding	capping protein regulator and myosin 1 linker 1 [Source:MGI Symbol;Acc:MGI:1915982]
Tbc1d7	NDN	9.75416	-0.203378	-1.44186	0.958348	0.196431	-1.32798	0.561174	-0.537613	0.744347	0.0824138	0.238417	N	D	N	2.6232	ENSMUSG00000021368	548.665	0.102919	-0.0213516	0.224449	-0.263427	0.859206	0.982689	0.756305	0.538393	115853	FALSE	0.0743613	0.340095	-0.35793	-1.70288	1.37312	0.420082	0.563809	0.745435	0.347934	0.0932085	0.481699	0.750155	19762	45.61	chr13	protein_coding	TBC1 domain family, member 7 [Source:MGI Symbol;Acc:MGI:1914296]
Serf1	NDN	10.4803	-0.425334	-2.85702	0.892856	-0.654633	-0.828315	0.837284	0.821328	0.571075	0.00039964	0.256701	N	D	N	3.14156	ENSMUSG00000021643	567.322	-0.33317	-0.0107763	0.30503	0.37502	0.687883	0.983441	0.679182	0.481676	245726	FALSE	0.346892	0.375051	-0.761797	-3.08271	1.3907	0.499756	0.627563	0.802114	0.420801	0.090515	0.533013	0.808824	6560	45.3	chr13	protein_coding	small EDRK-rich factor 1 [Source:MGI Symbol;Acc:MGI:1337114]
Ap3m1	NDN	11.9108	-0.295221	-1.31997	2.24735	0.091144	-0.704311	0.936086	-2.13927	0.742683	0.0901685	0.00964826	N	D	N	3.87081	ENSMUSG00000021824	2988.3	0.0582937	-0.0171283	0.542613	-1.64255	0.877793	0.983973	0.558227	0.0981929	2.18428e+06	FALSE	0.152825	0.274053	-0.433727	-1.49195	2.51317	0.374562	0.44376	0.661707	0.304839	0.0914418	0.519887	0.864258	21067	40.95	chr14	protein_coding	adaptor-related protein complex 3, mu 1 subunit [Source:MGI Symbol;Acc:MGI:1929212]
Mapk1ip1l	NDN	11.9427	-0.729594	-1.24129	1.12299	-0.706767	-0.0540769	0.743912	-1.03651	0.441907	0.103434	0.169316	N	D	N	2.54126	ENSMUSG00000021840	1996.12	-0.549751	-0.00181831	0.473331	-0.738246	0.634707	0.984006	0.650332	0.379038	990019	FALSE	0.208703	0.234533	-0.891358	-1.36761	1.33041	0.368941	0.376655	0.540577	0.321802	0.0887259	0.442922	0.652493	24939	42.7	chr14	protein_coding	mitogen-activated protein kinase 1 interacting protein 1-like [Source:MGI Symbol;Acc:MGI:2444022]
Bap1	NDN	11.1217	-0.333298	-1.28147	0.965111	-0.251717	0.171395	1.2157	-1.45758	0.609895	0.148099	0.2342	N	D	N	3.09639	ENSMUSG00000021901	1419.99	-0.0963338	0.00153123	0.383949	-0.580971	0.842249	0.984115	0.598299	0.393047	427168	FALSE	0.144627	0.432618	-0.717627	-1.72083	1.6444	0.517394	0.729462	0.91474	0.388627	0.0897354	0.608681	0.932078	8495	50.79	chr14	protein_coding	Brca1 associated protein 1 [Source:MGI Symbol;Acc:MGI:1206586]
Mrpl57	NDN	11.3143	-0.218631	-1.30567	0.869128	0.154097	-1.23134	0.553351	0.518081	0.726302	0.124126	0.265299	N	D	N	2.45687	ENSMUSG00000021967	1729.12	0.0752904	-0.0170854	0.201768	0.240608	0.859606	0.984296	0.760927	0.538962	817366	FALSE	0.360412	0.364589	-0.407877	-1.61059	1.32368	0.440533	0.602554	0.773075	0.357847	0.0919378	0.489519	0.77168	3063	43.88	chr14	protein_coding	mitochondrial ribosomal protein L57 [Source:MGI Symbol;Acc:MGI:1915090]
Esco2	NDN	9.03083	-0.881822	-2.00979	0.348912	0.0264215	0.579351	0.738449	-0.0916113	0.26111	0.0300773	0.42667	N	D	N	1.43583	ENSMUSG00000022034	269.697	0.0129051	0.00539786	0.211802	-0.0293698	0.859758	0.984488	0.729877	0.572141	47699.1	FALSE	0.0382335	0.432229	-1.45931	-2.38632	0.692767	0.729855	0.748991	0.756574	0.381572	0.0899676	0.52523	0.812814	14957	38.9	chr14	protein_coding	establishment of sister chromatid cohesion N-acetyltransferase 2 [Source:MGI Symbol;Acc:MGI:1919238]
Trim35	NDN	11.8216	-0.25591	-1.84372	1.9356	0.74422	-0.325146	1.34242	-2.03812	0.688044	0.0341432	0.0552707	N	D	N	4.44991	ENSMUSG00000022043	3368.72	0.380993	-0.00398577	0.539388	-1.06668	0.629445	0.984519	0.501973	0.244763	3.25283e+06	FALSE	0.0706794	0.389532	-0.50795	-2.16069	2.50552	0.465669	0.65939	0.966016	0.448339	0.0897368	0.673325	1.07476	14394	48.67	chr14	protein_coding	tripartite motif-containing 35 [Source:MGI Symbol;Acc:MGI:1914104]
Efs	NDN	9.70566	-0.155477	-3.25128	2.39022	0.890631	-0.633972	2.71356	-2.80842	0.729481	0.000280161	0.0347685	N	D	N	7.04658	ENSMUSG00000022203	764.506	0.413085	-0.00623128	1.92013	-1.52717	0.565921	0.984878	0.105221	0.162203	229718	FALSE	0.0662436	0.435361	-0.360984	-3.53615	3.06078	0.471677	0.737406	1.11716	0.49659	0.0900301	1.1302	1.39468	9592	51.89	chr14	protein_coding	embryonal Fyn-associated substrate [Source:MGI Symbol;Acc:MGI:105311]
Myo10	NDN	11.7538	-0.25074	-1.17309	1.03928	0.0903288	-0.259676	0.562814	-0.825404	0.766991	0.140681	0.207895	N	D	N	1.73822	ENSMUSG00000022272	2587.93	0.0604746	-0.00724193	0.316717	-0.542635	0.880068	0.985057	0.749203	0.459069	756666	FALSE	0.108208	0.253609	-0.353859	-1.32129	1.27581	0.348598	0.407117	0.577161	0.290191	0.0893127	0.432227	0.664477	191149	46.9	chr15	protein_coding	myosin X [Source:MGI Symbol;Acc:MGI:107716]
Dscc1	NDN	8.8153	-0.476994	-3.24098	0.0495646	-0.54916	0.937289	1.22908	1.01392	0.481674	0.000756577	0.493657	N	D	N	3.72945	ENSMUSG00000022422	199.686	-0.198821	0.00728475	0.325997	0.342298	0.765046	0.985392	0.632165	0.47228	33237.6	FALSE	0.0285137	0.47336	-1.08831	-3.56953	0.123414	0.611223	0.808929	0.767193	0.426879	0.0902436	0.596446	0.8908	14393	44.48	chr15	protein_coding	DNA replication and sister chromatid cohesion 1 [Source:MGI Symbol;Acc:MGI:1919357]
Xrcc6	NDN	11.0217	-1.14475	-1.30129	2.449	0.402939	0.500317	0.802835	-2.80576	0.164396	0.121537	0.0148351	N	D	N	4.51185	ENSMUSG00000022471	1541.36	0.213702	0.00718328	0.326073	-2.04482	0.81635	0.985523	0.676573	0.0766557	655891	FALSE	0.115918	0.347062	-1.49834	-1.58133	2.86376	0.592695	0.571159	0.856725	0.370031	0.0899168	0.520779	1.14942	52251	46.61	chr15	protein_coding	X-ray repair complementing defective repair in Chinese hamster cells 6 [Source:MGI Symbol;Acc:MGI:95606]
Lmf2	NDN	10.3275	-0.119046	-1.90067	2.14962	0.261135	0.7255	1.3676	-2.29821	0.791456	0.00292961	0.00718252	N	D	N	4.65245	ENSMUSG00000022614	1360	0.184259	0.0229918	1.05937	-1.93998	0.872106	0.985834	0.262292	0.0418929	360651	FALSE	0.348208	0.235954	-0.16628	-2.01669	2.3535	0.321772	0.387062	0.569314	0.283957	0.0930487	0.528015	0.750815	4656	57.6	chr15	protein_coding	lipase maturation factor 2 [Source:MGI Symbol;Acc:MGI:2146015]
Ccdc80	NDN	11.579	0.150563	-1.9563	1.2994	-0.0151761	-0.853233	1.12603	-1.07088	0.744179	0.0278677	0.151673	N	D	N	3.06532	ENSMUSG00000022665	2297.59	-0.00378365	-0.00965043	0.393856	-0.450304	0.864536	0.985915	0.600424	0.446377	1.89075e+06	FALSE	1.10483	0.403483	0.301248	-2.28581	1.93141	0.448432	0.686614	0.935921	0.371025	0.0904056	0.594992	0.856701	34676	41.87	chr16	protein_coding	coiled-coil domain containing 80 [Source:MGI Symbol;Acc:MGI:1915146]
B3gnt5	NDN	10.0625	-0.12069	-1.45525	1.13429	-1.10573	0.147928	-0.56859	0.581671	0.740197	0.111718	0.191116	N	D	N	2.40392	ENSMUSG00000022686	557.87	-0.531092	0.00125062	-0.157921	0.211422	0.452418	0.985986	0.764726	0.526945	149204	FALSE	0.0983215	0.449516	-0.289785	-1.91483	1.89852	0.472643	0.774778	0.995949	0.570831	0.0897602	0.511427	0.838302	12546	40.3	chr16	protein_coding	UDP-GlcNAc:betaGal beta-1,3-N-acetylglucosaminyltransferase 5 [Source:MGI Symbol;Acc:MGI:2137302]
Snx4	NDN	11.5373	-0.152796	-1.19168	1.3244	-0.138946	-0.0413615	0.850297	-1.36422	0.770834	0.146593	0.125188	N	D	N	2.39483	ENSMUSG00000022808	2289.24	-0.0772293	-0.000902695	0.425068	-0.836207	0.871291	0.986237	0.627207	0.321613	783753	FALSE	0.109283	0.30207	-0.248354	-1.40304	1.67775	0.383996	0.488485	0.705022	0.32412	0.0892704	0.517179	0.815353	48828	42.42	chr16	protein_coding	sorting nexin 4 [Source:MGI Symbol;Acc:MGI:1916400]
Fstl1	NDN	14.9287	-0.449131	-2.36006	0.460131	-0.094249	-0.963363	1.9303	0.0490154	0.582856	0.00194675	0.41899	N	D	N	3.03693	ENSMUSG00000022816	16851.3	-0.0465542	-0.0159814	1.38109	0.028088	0.869626	0.986254	0.168283	0.580871	1.09954e+08	FALSE	0.450485	0.33302	-0.721922	-2.55954	0.711411	0.462731	0.54909	0.653808	0.340121	0.0915012	0.79961	0.723378	59642	45.48	chr16	protein_coding	follistatin-like 1 [Source:MGI Symbol;Acc:MGI:102793]
App	NDN	13.2828	1.02741	-1.26292	0.119102	-0.481369	-1.1671	0.83579	0.72513	0.201956	0.0986458	0.515069	N	D	N	3.20938	ENSMUSG00000022892	8922.86	-0.342355	-0.0375164	0.528377	0.488002	0.815316	0.986413	0.595116	0.488902	3.50417e+07	FALSE	0.329653	0.244782	1.19483	-1.39887	0.157734	0.388229	0.393523	0.50144	0.310433	0.10053	0.470551	0.639172	224082	42.78	chr16	protein_coding	amyloid beta (A4) precursor protein [Source:MGI Symbol;Acc:MGI:88059]
Pcdhgc4	NDN	10.6485	0.0523688	-3.63561	1.33254	0.950388	-2.62099	3.19173	-0.117251	0.756856	9.55181e-05	0.154623	N	D	N	6.88036	ENSMUSG00000023036	1439.95	0.409275	-0.0223053	2.45161	-0.0343605	0.55477	0.986668	0.0498431	0.56924	1.20158e+06	FALSE	0.118645	0.464824	0.120048	-3.92509	2.1811	0.469149	0.781472	1.08853	0.516824	0.0939683	1.16377	0.831516	26795	50.67	chr18	protein_coding	protocadherin gamma subfamily C, 4 [Source:MGI Symbol;Acc:MGI:1935203]
Slc26a6_ENSMUSG00000023259	NDN	6.4689	0.0466936	-1.80244	0.137731	0.598823	-0.560094	2.02066	0.721394	0.735065	0.104547	0.46104	N	D	N	3.90098	ENSMUSG00000023259	93.1677	0.141605	-0.00262679	0.342109	0.16185	0.769381	0.98687	0.592981	0.519808	5706.04	FALSE	0.0610041	0.647241	0.170729	-2.69933	0.466724	0.521711	1.26776	0.84954	0.452343	0.0899939	0.661054	0.914814	59767	54.26	chr9	protein_coding	solute carrier family 26, member 6 [Source:MGI Symbol;Acc:MGI:2159728]
Adamts10	NDN	11.9894	-0.791623	-1.71701	2.64018	0.600784	1.0346	1.34124	-4.02101	0.362046	0.016593	0.00161636	N	D	N	6.99763	ENSMUSG00000024299	3942.91	0.424552	0.0260151	0.945525	-3.70067	0.714233	0.987768	0.325306	0.000271086	4.5856e+06	FALSE	0.351535	0.265131	-1.0032	-1.8679	2.87379	0.421593	0.432033	0.639685	0.343314	0.0946465	0.5873	0.845385	29579	47.82	chr17	protein_coding	a disintegrin-like and metallopeptidase (reprolysin type) with thrombospondin type 1 motif, 10 [Source:MGI Symbol;Acc:MGI:2449112]
Cdca5	NDN	8.52257	-0.580005	-3.42388	-0.39389	-0.714344	0.391289	0.889076	3.53877	0.329333	0.0345149	0.361829	N	D	N	5.53348	ENSMUSG00000024791	95.2417	-0.0992078	0.000993669	0.0801155	0.404278	0.775747	0.988403	0.766176	0.422018	31878.1	FALSE	0.00690969	0.871131	-3.67517	-4.52713	-2.33481	1.0804	1.90152	1.05936	0.467785	0.0900497	0.55669	1.08582	6795	50.11	chr19	protein_coding	cell division cycle associated 5 [Source:MGI Symbol;Acc:MGI:1915099]
Tm7sf2	NDN	8.94722	0.288155	-1.35597	1.39921	-0.0678982	-1.11335	0.821657	-2.41276	0.718175	0.0970614	0.113337	N	D	N	4.41566	ENSMUSG00000024799	391.31	-0.0348317	-0.0202378	0.37652	-1.7448	0.873148	0.988418	0.654075	0.100771	62283.5	FALSE	0.135842	0.321057	0.460276	-1.59246	1.79881	0.410664	0.527491	0.754188	0.332255	0.0927117	0.51783	1.02736	5553	52.21	chr19	protein_coding	transmembrane 7 superfamily member 2 [Source:MGI Symbol;Acc:MGI:1920416]
Esrra	NDN	7.76484	-0.495772	-1.93867	1.14119	0.325344	0.205978	1.7764	-1.79412	0.482339	0.0398126	0.189231	N	D	N	4.10184	ENSMUSG00000024955	156.507	0.131454	0.00179591	0.667953	-0.732892	0.826934	0.988645	0.413294	0.339399	7786.08	FALSE	0.0568946	0.438963	-1.01246	-2.34463	1.90053	0.587945	0.770178	0.989011	0.396385	0.0897573	0.844587	1.0102	10837	53.15	chr19	protein_coding	estrogen related receptor, alpha [Source:MGI Symbol;Acc:MGI:1346831]
Gpr137	NDN	7.89858	0.182425	-2.11906	0.851411	0.184896	-0.0743892	1.63593	0.148268	0.763317	0.00568429	0.276462	N	D	N	2.04348	ENSMUSG00000024958	257.601	0.105692	-0.00144991	1.09184	0.0813707	0.865527	0.988651	0.258082	0.579568	22089.4	FALSE	0.105699	0.31053	0.291049	-2.31935	1.18339	0.389369	0.534193	0.685333	0.330539	0.0893136	0.737114	0.702416	4424	59.29	chr19	protein_coding	G protein-coupled receptor 137 [Source:MGI Symbol;Acc:MGI:2147529]
Xpnpep1	NDN	11.9653	-0.632374	-1.47639	0.991159	0.162729	-0.502966	0.807621	0.519589	0.570086	0.0260727	0.229589	N	D	N	1.99291	ENSMUSG00000025027	2878.36	0.122009	-0.0211942	0.580943	0.382586	0.881755	0.988757	0.597322	0.563916	1.30986e+06	FALSE	0.114487	0.206548	-0.752875	-1.57054	1.14529	0.320686	0.332022	0.473529	0.253567	0.0918293	0.415295	0.554953	108289	46.93	chr19	protein_coding	X-prolyl aminopeptidase (aminopeptidase P) 1, soluble [Source:MGI Symbol;Acc:MGI:2180003]
Pycr1	NDN	7.65204	-0.463988	-1.288	-0.530114	0.502541	-0.261557	-0.483533	3.73029	0.521124	0.142518	0.369553	N	D	N	4.97792	ENSMUSG00000025140	142.044	0.218999	-0.00271562	-0.146987	2.78916	0.77445	0.988864	0.781661	0.0435107	10174.5	FALSE	0.049838	0.413597	-0.893611	-1.68263	-0.981187	0.548934	0.696545	0.778354	0.406892	0.0897295	0.496442	1.44357	8058	51.5	chr11	protein_coding	pyrroline-5-carboxylate reductase 1 [Source:MGI Symbol;Acc:MGI:2384795]
Aspscr1	NDN	11.2942	-0.702533	-2.00406	2.21523	-0.079997	0.0281864	1.46165	-2.18638	0.435394	0.00307755	0.00961802	N	D	N	3.75622	ENSMUSG00000025142	1572.99	-0.0480356	0.000566948	1.0344	-1.71729	0.879273	0.988866	0.276079	0.0838532	527587	FALSE	0.19696	0.266807	-0.912432	-2.14571	2.47056	0.416971	0.435111	0.644516	0.299172	0.0890267	0.600287	0.844912	36475	52.72	chr11	protein_coding	alveolar soft part sarcoma chromosome region, candidate 1 (human) [Source:MGI Symbol;Acc:MGI:1916188]
Fasn	NDN	12.1021	-0.523332	-1.88971	0.195484	0.259244	-0.99577	0.962739	1.09729	0.50649	0.0241355	0.491662	N	D	N	3.31504	ENSMUSG00000025153	2546.64	0.128276	-0.0140041	0.388418	0.540248	0.848812	0.988882	0.622494	0.423402	3.11376e+06	FALSE	0.333241	0.361055	-0.870256	-2.15384	0.33184	0.512826	0.60417	0.65986	0.362407	0.0911278	0.559027	0.831849	18702	57.75	chr11	protein_coding	fatty acid synthase [Source:MGI Symbol;Acc:MGI:95485]
Itga7	NDN	13.6893	-0.443568	-3.47765	1.21764	-0.123786	-0.460183	2.43727	-1.2908	0.621784	1.52666e-08	0.15139	N	D	N	4.31204	ENSMUSG00000025348	6719.04	-0.0694488	-0.00968299	2.10675	-0.798844	0.873675	0.989117	0.0246424	0.336616	2.09199e+07	FALSE	0.164098	0.294101	-0.655243	-3.59664	1.55172	0.418192	0.476068	0.679265	0.318635	0.0899639	0.669202	0.790773	24465	49.99	chr10	protein_coding	integrin alpha 7 [Source:MGI Symbol;Acc:MGI:102700]
Rdh5	NDN	12.0231	-0.296039	-1.22324	1.61899	-0.77507	-0.222698	0.630275	-2.18899	0.704296	0.140484	0.0742019	N	D	N	3.81703	ENSMUSG00000025350	2296.35	-0.487279	-0.00394997	0.272282	-1.49484	0.580489	0.98912	0.730842	0.139582	2.04559e+06	FALSE	2.16701	0.322536	-0.489247	-1.46513	2.02227	0.421198	0.524762	0.773243	0.418266	0.0894926	0.483568	1.00724	9296	50.06	chr10	protein_coding	retinol dehydrogenase 5 [Source:MGI Symbol;Acc:MGI:1201412]
Cdk2	NDN	10.7244	-0.717242	-1.38903	2.2568	0.648729	-0.0966347	0.645879	-2.43795	0.348329	0.114285	0.0349444	N	D	N	3.8292	ENSMUSG00000025358	1304.66	0.307537	-0.00119213	0.203737	-1.34873	0.694818	0.989137	0.745237	0.182487	704614	FALSE	0.0492243	0.403598	-1.21001	-1.76524	2.83766	0.628851	0.679845	1.01473	0.43097	0.0896589	0.509391	1.22244	7093	47.65	chr10	protein_coding	cyclin-dependent kinase 2 [Source:MGI Symbol;Acc:MGI:104772]
Ptdss2	NDN	10.2562	-0.0518298	-2.20702	1.67354	0.2462	-0.610335	2.01697	-2.74516	0.756887	0.0222376	0.104711	N	D	N	5.61866	ENSMUSG00000025495	934.148	0.0942417	-0.00538252	0.779792	-1.32579	0.837524	0.989291	0.360855	0.195253	290752	FALSE	0.287804	0.460032	-0.137172	-2.61568	2.50213	0.469343	0.801119	1.14511	0.397613	0.0899947	0.992996	1.37654	35225	48.54	chr7	protein_coding	phosphatidylserine synthase 2 [Source:MGI Symbol;Acc:MGI:1351664]
Farp1	NDN	9.29492	-0.0754217	-2.19976	0.925978	-0.0186164	-0.317708	1.79943	-1.48866	0.765859	0.0105966	0.246309	N	D	N	3.62441	ENSMUSG00000025555	427.23	-0.00563918	-0.00397569	0.955886	-0.700309	0.866876	0.989347	0.313639	0.35619	44084.1	FALSE	0.19488	0.384384	-0.156317	-2.48434	1.46452	0.433705	0.652788	0.827997	0.363219	0.0897218	0.911374	0.92219	248545	46.98	chr14	protein_coding	FERM, RhoGEF (Arhgef) and pleckstrin domain protein 1 (chondrocyte-derived) [Source:MGI Symbol;Acc:MGI:2446173]
Arhgef9	NDN	9.19887	0.172334	-1.50925	-5.5726	-0.415556	-1.22262	1.29525	7.43669	0.711982	0.107105	5.29008e-05	N	D	N	10.3701	ENSMUSG00000025656	367.605	-0.151231	-0.00990942	0.364121	6.73279	0.802023	0.989429	0.603793	6.98687e-05	75663.5	FALSE	0.143937	0.47351	0.427023	-1.99807	-6.10889	0.485515	0.826785	1.28958	0.413342	0.0905887	0.618222	1.63413	147922	38.73	chrX	protein_coding	CDC42 guanine nucleotide exchange factor (GEF) 9 [Source:MGI Symbol;Acc:MGI:2442233]
Zfp282	NDN	8.34311	-0.186462	-1.57595	1.2093	0.260774	-0.427064	1.17669	-0.199814	0.71684	0.081773	0.171658	N	D	N	2.06435	ENSMUSG00000025821	276.419	0.106644	-0.00241364	0.383349	-0.0697637	0.841355	0.989554	0.602116	0.568729	20788	FALSE	0.0715747	0.422486	-0.409808	-1.97777	1.90371	0.471108	0.72898	0.965401	0.385881	0.0897335	0.602539	0.805516	31282	46.64	chr6	protein_coding	zinc finger protein 282 [Source:MGI Symbol;Acc:MGI:2141413]
Fam20c	NDN	10.0929	0.0670121	-2.03832	1.53737	0.201621	-0.487309	1.59919	-1.62383	0.772294	0.0148981	0.0996073	N	D	N	3.91195	ENSMUSG00000025854	929.041	0.0999322	-0.00679757	0.842031	-0.851431	0.854872	0.989561	0.351425	0.30905	188774	FALSE	0.158727	0.36316	0.119519	-2.30157	2.05327	0.418346	0.611402	0.871738	0.359529	0.0899004	0.804562	0.939118	55564	51.32	chr5	protein_coding	family with sequence similarity 20, member C [Source:MGI Symbol;Acc:MGI:2136853]
Cplx2	NDN	9.39315	-0.140569	-1.88171	-0.0872829	0.647754	-2.89805	0.333807	3.7061	0.758653	0.023606	0.504963	N	D	N	7.5857	ENSMUSG00000025867	443.853	0.354416	-2.43794	0.124943	3.06316	0.68378	0.0159717	0.8099	0.0159786	127701	FALSE	0.0548076	0.354135	-0.255247	-2.12568	-0.149295	0.421479	0.594302	0.648859	0.411382	0.827745	0.46742	1.17841	12569	52.31	chr13	protein_coding	complexin 2 [Source:MGI Symbol;Acc:MGI:104726]
Prim2	NDN	11.4207	-0.190602	-1.49883	0.250357	-1.04004	-0.183088	1.07726	1.02777	0.757165	0.0638657	0.492598	N	D	N	3.32816	ENSMUSG00000026134	1439.64	-0.747638	-0.00331047	0.549878	0.577554	0.363243	0.989876	0.527057	0.420017	756926	FALSE	0.0696059	0.316744	-0.316891	-1.72078	0.38263	0.400035	0.521142	0.610724	0.456681	0.0894279	0.585377	0.778347	215986	42.47	chr1	protein_coding	DNA primase, p58 subunit [Source:MGI Symbol;Acc:MGI:97758]
Bard1	NDN	8.14225	-0.873741	-2.10911	-0.50406	-0.269168	0.287713	0.993881	1.28294	0.258273	0.0311919	0.364125	N	D	N	2.8337	ENSMUSG00000026196	118.702	-0.0940022	0.00226448	0.261812	0.421516	0.835385	0.98994	0.682313	0.442882	12603.9	FALSE	0.080289	0.470949	-1.5684	-2.54769	-1.10865	0.807471	0.83435	0.850805	0.401052	0.0898306	0.560943	0.921227	75649	40	chr1	protein_coding	BRCA1 associated RING domain 1 [Source:MGI Symbol;Acc:MGI:1328361]
Pik3c2b	NDN	8.9722	-0.156588	-1.33736	0.00988146	0.757999	-1.60745	-0.0931308	2.84067	0.7388	0.126731	0.505387	N	D	N	5.29925	ENSMUSG00000026447	390.172	0.366555	-0.0180313	-0.0282673	1.77238	0.633269	0.99018	0.821691	0.123732	66271.9	FALSE	0.196623	0.405327	-0.325229	-1.71334	0.0162517	0.455525	0.682766	0.699944	0.454265	0.0923485	0.477784	1.3412	63021	50.07	chr1	protein_coding	phosphatidylinositol-4-phosphate 3-kinase catalytic subunit type 2 beta [Source:MGI Symbol;Acc:MGI:2685045]
Parp1	NDN	10.6667	0.0653363	-1.90691	0.34533	-0.404049	-0.844331	1.43082	0.211224	0.788749	0.00768431	0.483026	N	D	N	2.89043	ENSMUSG00000026496	993.424	-0.256042	-0.0198942	1.00027	0.125088	0.835575	0.990235	0.298009	0.579936	271531	FALSE	0.0785789	0.278678	0.097148	-2.06439	0.487213	0.358015	0.457612	0.571625	0.329064	0.0923238	0.628281	0.663847	32331	49.59	chr1	protein_coding	poly (ADP-ribose) polymerase family, member 1 [Source:MGI Symbol;Acc:MGI:1340806]
Vangl2	NDN	8.79529	-0.0910591	-1.58869	0.739895	0.365855	0.772293	1.35959	-1.63771	0.767035	0.0641018	0.308964	N	D	N	4.13544	ENSMUSG00000026556	456.95	0.183018	0.0102001	0.619905	-0.855867	0.826642	0.990284	0.459039	0.307063	56486.6	FALSE	0.167961	0.36437	-0.193959	-1.88084	1.1675	0.422762	0.616245	0.750899	0.373236	0.0904155	0.692192	0.944085	27485	51.43	chr1	protein_coding	VANGL planar cell polarity 2 [Source:MGI Symbol;Acc:MGI:2135272]
Smyd2	NDN	11	-1.03795	-1.29225	1.96693	0.501081	-0.260004	0.953457	-1.96356	0.197988	0.101669	0.0240486	N	D	N	3.67811	ENSMUSG00000026603	1554.4	0.331896	-0.00612051	0.52539	-1.45019	0.783513	0.990334	0.568119	0.133173	661995	FALSE	0.864236	0.277212	-1.2657	-1.46906	2.25371	0.456757	0.449113	0.669416	0.340218	0.0893988	0.519519	0.858564	41872	50.88	chr1	protein_coding	SET and MYND domain containing 2 [Source:MGI Symbol;Acc:MGI:1915889]
Zbtb43	NDN	11.1798	-0.349716	-1.33557	1.02465	-0.931321	0.0406164	0.987667	-1.63485	0.684367	0.0962675	0.216107	N	D	N	3.59445	ENSMUSG00000026788	1176.69	-0.663243	0.000678087	0.516809	-1.05259	0.440876	0.990518	0.556712	0.245314	428759	FALSE	0.371705	0.302316	-0.541385	-1.54482	1.36171	0.411522	0.493086	0.678624	0.425368	0.089274	0.55216	0.866625	18273	47.41	chr2	protein_coding	zinc finger and BTB domain containing 43 [Source:MGI Symbol;Acc:MGI:1919084]
Coq4	NDN	8.9455	0.0428173	-1.28878	1.56663	-0.00224017	0.0824657	1.11917	-2.23842	0.770128	0.137317	0.103795	N	D	N	3.4423	ENSMUSG00000026798	459.83	0.00184551	0.000837249	0.403563	-1.20897	0.865903	0.990529	0.595352	0.21161	57178	FALSE	0.261042	0.39543	0.101356	-1.65485	2.1767	0.435594	0.660273	0.955195	0.367816	0.0896355	0.594687	1.14608	10443	50.11	chr2	protein_coding	coenzyme Q4 [Source:MGI Symbol;Acc:MGI:1098826]
Chrna1	NDN	13.8681	-0.44996	-2.09835	1.18052	0.280542	0.0671605	0.812138	-0.840363	0.572571	0.00883537	0.168952	N	D	N	2.0002	ENSMUSG00000027107	9901.12	0.146692	0.000901323	0.334301	-0.414667	0.847832	0.990784	0.671515	0.474923	3.61477e+07	FALSE	0.34806	0.345312	-0.745313	-2.32898	1.63608	0.476189	0.573416	0.787367	0.356811	0.0894778	0.522625	0.782811	17124	45.07	chr2	protein_coding	cholinergic receptor, nicotinic, alpha polypeptide 1 (muscle) [Source:MGI Symbol;Acc:MGI:87885]
Itga6	NDN	10.1352	-0.163357	-1.31666	1.16772	0.0682771	-0.489717	0.594616	-0.580874	0.779481	0.0893784	0.160244	N	D	N	1.73348	ENSMUSG00000027111	837.786	0.0440665	-0.0122357	0.31727	-0.362847	0.879194	0.99079	0.734738	0.531072	85653	FALSE	0.127955	0.269328	-0.242762	-1.48127	1.44048	0.355749	0.435441	0.617953	0.300786	0.0902293	0.448901	0.666779	112801	44.58	chr2	protein_coding	integrin alpha 6 [Source:MGI Symbol;Acc:MGI:96605]
Fbn1	NDN	12.8501	-0.463549	-1.84126	1.40312	0.284147	-0.665795	1.43185	-1.47206	0.600753	0.014014	0.106626	N	D	N	3.85386	ENSMUSG00000027204	5068.57	0.169491	-0.0136338	0.930952	-0.930088	0.855093	0.990858	0.329228	0.287208	6.82277e+06	FALSE	0.61298	0.298551	-0.686727	-2.02521	1.75018	0.426847	0.490083	0.702223	0.331263	0.0907409	0.667329	0.829472	207400	43.38	chr2	protein_coding	fibrillin 1 [Source:MGI Symbol;Acc:MGI:95489]
Mdk	NDN	12.1385	-0.639125	-2.21844	1.15362	-0.0787796	-0.708262	1.28677	-0.558687	0.453378	0.00244817	0.171578	N	D	N	2.6325	ENSMUSG00000027239	2346.24	-0.0417468	-0.0135185	0.745569	-0.300378	0.874073	0.990888	0.413389	0.536392	2.26272e+06	FALSE	1.47799	0.309253	-0.913882	-2.39733	1.51747	0.471166	0.508518	0.707239	0.326541	0.0907801	0.646922	0.717767	2493	57.4	chr2	protein_coding	midkine [Source:MGI Symbol;Acc:MGI:96949]
Mrps5	NDN	10.4357	-0.411434	-1.18973	1.40524	0.916285	-0.40424	0.706143	-1.25237	0.64984	0.144555	0.104193	N	D	N	3.27904	ENSMUSG00000027374	1398.12	0.675254	-0.00863622	0.354727	-0.780168	0.441008	0.991016	0.689277	0.343603	432482	FALSE	0.0536195	0.291019	-0.608574	-1.38565	1.73456	0.409756	0.470195	0.685394	0.410186	0.0897896	0.481621	0.780205	19608	45.83	chr2	protein_coding	mitochondrial ribosomal protein S5 [Source:MGI Symbol;Acc:MGI:1924971]
Lpin3	NDN	11.1686	-0.54925	-1.64168	2.00686	0.202421	0.492686	1.07696	-2.05126	0.521593	0.037323	0.0305557	N	D	N	3.82332	ENSMUSG00000027412	1812.39	0.115522	0.00873094	0.555991	-1.39556	0.862505	0.991048	0.525154	0.155842	659687	FALSE	0.331617	0.31316	-0.817887	-1.85501	2.37065	0.460713	0.516343	0.761958	0.334139	0.0899674	0.582697	0.962229	25333	49.73	chr2	protein_coding	lipin 3 [Source:MGI Symbol;Acc:MGI:1891342]
Aurka	NDN	8.27541	-1.4086	-1.59785	-2.15417	0.678527	-0.644924	-0.28924	6.72871	0.16642	0.136124	0.142123	N	D	N	8.3414	ENSMUSG00000027496	144.718	0.148933	-0.00250572	-0.0355083	4.13373	0.760551	0.991113	0.802126	0.101806	40720.3	FALSE	0.0321927	0.658735	-2.66363	-2.57035	-5.05597	1.74517	1.34667	3.14566	0.457986	0.0900095	0.531744	4.37226	14346	48.84	chr2	protein_coding	aurora kinase A [Source:MGI Symbol;Acc:MGI:894678]
Rbl1	NDN	9.07841	-1.18369	-1.54541	1.12674	-0.416043	1.35827	0.70718	-1.18366	0.181526	0.120082	0.197767	N	D	N	3.66515	ENSMUSG00000027641	250.261	-0.116877	0.00763617	0.135182	-0.316131	0.805554	0.991221	0.758465	0.473189	37758.6	FALSE	0.01142	0.549346	-2.11191	-2.24551	2.30398	1.12979	1.01454	1.19351	0.426777	0.0903881	0.533883	0.922439	58642	42.59	chr2	protein_coding	RB transcriptional corepressor like 1 [Source:MGI Symbol;Acc:MGI:103300]
Ect2	NDN	9.41551	-0.902986	-3.60986	-0.0430957	-0.539401	-0.262564	0.0149351	2.5803	0.235605	0.00371972	0.47317	N	D	N	3.3972	ENSMUSG00000027699	200.505	-0.12121	-0.00116716	0.000817767	0.508672	0.783578	0.991272	0.811397	0.395828	89363	FALSE	0.019475	0.646807	-2.32446	-4.17506	-0.167195	1.30608	1.16708	0.884432	0.4474	0.0899616	0.529885	1.06914	56657	40.49	chr3	protein_coding	ect2 oncogene [Source:MGI Symbol;Acc:MGI:95281]
Pfn2	NDN	11.026	0.297859	-1.7366	0.840443	0.799362	-1.47334	0.725838	-0.463904	0.653005	0.0573225	0.269093	N	D	N	3.46244	ENSMUSG00000027805	2044.21	0.378327	-0.0155629	0.221251	-0.190254	0.613139	0.991336	0.72784	0.542571	1.86108e+06	FALSE	0.130345	0.418207	0.5986	-2.10977	1.4315	0.484216	0.717154	0.855007	0.468684	0.0916846	0.52178	0.812064	6185	46.66	chr3	protein_coding	profilin 2 [Source:MGI Symbol;Acc:MGI:97550]
4930579G24Rik	NDN	10.5191	-1.19088	-1.3088	1.20067	0.0425502	-0.575834	0.646157	-1.33806	0.160089	0.13353	0.171416	N	D	N	2.6026	ENSMUSG00000027811	742.845	0.0207586	-0.0066567	0.203853	-0.57818	0.861779	0.991344	0.74491	0.398956	328205	FALSE	0.201625	0.404666	-1.66789	-1.68943	1.83307	0.717446	0.677485	0.921018	0.371717	0.0900074	0.509913	0.900536	3742	44.09	chr3	protein_coding	RIKEN cDNA 4930579G24 gene [Source:MGI Symbol;Acc:MGI:1923189]
Slc33a1	NDN	8.92038	0.269456	-2.12336	1.19092	0.264451	-0.343065	1.8812	-1.16862	0.645505	0.0324991	0.18128	N	D	N	3.65733	ENSMUSG00000027822	555.95	0.0933319	-0.00272191	0.570998	-0.380358	0.832464	0.991348	0.453237	0.457833	166409	FALSE	0.0938285	0.486971	0.639487	-2.59364	2.1104	0.514471	0.865209	1.09304	0.4057	0.0898593	0.809442	0.904908	31262	39.15	chr3	protein_coding	solute carrier family 33 (acetyl-CoA transporter), member 1 [Source:MGI Symbol;Acc:MGI:1332247]
Ptgfrn	NDN	11.3947	-0.258593	-1.90283	0.77887	0.399434	-1.18284	1.56313	-0.439138	0.745364	0.00992194	0.309532	N	D	N	3.58455	ENSMUSG00000027864	1949.6	0.245367	-0.0255336	1.095	-0.245735	0.830841	0.991383	0.252843	0.560913	1.09647e+06	FALSE	0.154856	0.294101	-0.40071	-2.078	1.06039	0.389399	0.483029	0.634561	0.339679	0.094584	0.676105	0.690969	70047	47.61	chr3	protein_coding	prostaglandin F2 receptor negative regulator [Source:MGI Symbol;Acc:MGI:1277114]
Tbx15	NDN	9.39386	-0.544989	-1.45423	1.57911	0.156049	0.544703	1.52365	-2.52512	0.418526	0.126931	0.127092	N	D	N	4.74952	ENSMUSG00000027868	465.13	0.0533548	0.00351931	0.365029	-0.898997	0.841744	0.991387	0.592504	0.286961	73862.9	FALSE	0.23141	0.514728	-1.30481	-2.07611	2.63189	0.688739	0.921096	1.28463	0.408049	0.0899509	0.639486	1.20497	113879	42.56	chr3	protein_coding	T-box 15 [Source:MGI Symbol;Acc:MGI:1277234]
Tnc	NDN	10.4738	0.0858926	-2.17733	0.0499326	-3.08235	0.0733284	1.21411	2.81748	0.715977	0.0731464	0.478779	N	D	N	7.18728	ENSMUSG00000028364	543.644	-2.37561	0.000268714	0.171874	0.651114	0.0281115	0.99175	0.720026	0.349825	460315	FALSE	0.306112	0.666628	0.322818	-3.06049	0.173824	0.530663	1.3542	0.854963	1.12256	0.0899631	0.565946	1.14611	87231	43.16	chr4	protein_coding	tenascin C [Source:MGI Symbol;Acc:MGI:101922]
Vcp	NDN	14.583	-0.605516	-1.17832	1.46206	0.0220399	-0.270576	0.792181	-1.27092	0.528786	0.138707	0.0787498	N	D	N	2.35571	ENSMUSG00000028452	16865.3	0.0161923	-0.00734658	0.467592	-0.877903	0.881205	0.991817	0.629999	0.311874	4.19405e+07	FALSE	0.503523	0.257613	-0.792151	-1.33167	1.71978	0.393044	0.413275	0.607286	0.292086	0.0893634	0.474566	0.725021	20545	43.61	chr4	protein_coding	valosin containing protein [Source:MGI Symbol;Acc:MGI:99919]
Kcnq4	NDN	9.82665	-0.834648	-1.59548	2.26411	0.56449	0.732141	1.23019	-3.82482	0.283215	0.076841	0.0383257	N	D	N	6.35164	ENSMUSG00000028631	712.003	0.249984	0.00715112	0.409583	-2.87093	0.741869	0.991947	0.582373	0.0391765	186943	FALSE	0.201459	0.419924	-1.3831	-1.99132	2.89899	0.692945	0.719835	1.06481	0.420184	0.0901281	0.61636	1.45589	52475	53.17	chr4	protein_coding	potassium voltage-gated channel, subfamily Q, member 4 [Source:MGI Symbol;Acc:MGI:1926803]
Eif4g3	NDN	12.5204	-1.04934	-2.12782	1.61723	-0.267008	0.292721	1.65436	-1.62279	0.188695	0.000811636	0.0495537	N	D	N	3.83688	ENSMUSG00000028760	3181.79	-0.175866	0.00791988	1.33355	-1.20291	0.868319	0.992042	0.143849	0.187206	2.73751e+06	FALSE	0.354834	0.252408	-1.23677	-2.25021	1.86509	0.412251	0.409769	0.600661	0.297382	0.089414	0.572426	0.757491	215487	45.98	chr4	protein_coding	eukaryotic translation initiation factor 4 gamma, 3 [Source:MGI Symbol;Acc:MGI:1923935]
Abcb8	NDN	9.39009	0.0379274	-2.34831	0.780818	0.661897	-0.875199	1.77153	-0.879213	0.768875	0.00821901	0.289878	N	D	N	4.18784	ENSMUSG00000028973	585.717	0.31156	-0.0097795	0.818553	-0.359086	0.68863	0.992191	0.353528	0.480321	115211	FALSE	0.582966	0.406352	0.0738742	-2.65193	1.32379	0.441732	0.691753	0.822831	0.433896	0.0904319	0.89749	0.835443	16392	50.99	chr5	protein_coding	ATP-binding cassette, sub-family B (MDR/TAP), member 8 [Source:MGI Symbol;Acc:MGI:1351667]
Tspan12	NDN	13.3584	-0.551076	-1.50834	0.790165	0.14625	-0.541571	0.795232	-0.178495	0.523771	0.0593737	0.300603	N	D	N	1.66155	ENSMUSG00000029669	6580.79	0.0839427	-0.0102861	0.379877	-0.0926183	0.868825	0.992643	0.658086	0.579124	1.23993e+07	FALSE	0.812721	0.309296	-0.811009	-1.71998	1.10297	0.455675	0.507443	0.662374	0.329016	0.0901523	0.5083	0.69841	81121	41.25	chr6	protein_coding	tetraspanin 12 [Source:MGI Symbol;Acc:MGI:1889818]
Cbx3	NDN	13.0518	-0.684986	-3.0921	0.579302	-0.110232	-0.593442	2.74515	-0.377636	0.408974	5.89275e-06	0.378944	N	D	N	3.82646	ENSMUSG00000029836	4448.78	-0.0567641	-0.0105097	2.38859	-0.191713	0.870402	0.992728	0.0141066	0.565167	1.04395e+07	FALSE	0.0439319	0.321006	-0.986982	-3.24654	0.859772	0.495754	0.523782	0.653703	0.33405	0.0902519	0.731749	0.719792	13345	41.86	chr6	protein_coding	chromobox 3 [Source:MGI Symbol;Acc:MGI:108515]
Prickle2	NDN	9.4986	-0.485964	-1.88941	2.97955	0.221505	0.420548	1.33613	-3.44578	0.516542	0.0304809	0.00696854	N	D	N	5.42396	ENSMUSG00000030020	565.262	0.102849	0.0047479	0.529631	-2.57034	0.84904	0.99277	0.50701	0.0486835	91893.7	FALSE	0.187059	0.389999	-0.886238	-2.20829	3.45342	0.53409	0.663496	0.973864	0.372344	0.0898109	0.668427	1.33436	335248	42.95	chr6	protein_coding	prickle planar cell polarity protein 2 [Source:MGI Symbol;Acc:MGI:1925144]
Strn4	NDN	11.0755	-0.663511	-1.62588	2.11454	0.240625	0.859802	1.19863	-2.43487	0.487061	0.0206961	0.0102886	N	D	N	4.73393	ENSMUSG00000030374	1867.46	0.154121	0.0245471	0.85801	-2.04422	0.87276	0.992955	0.372525	0.0371797	519957	FALSE	0.507925	0.248825	-0.843301	-1.76122	2.3409	0.386073	0.404923	0.598774	0.292441	0.0938353	0.54005	0.794847	25043	51.84	chr7	protein_coding	striatin, calmodulin binding protein 4 [Source:MGI Symbol;Acc:MGI:2142346]
Mtmr10	NDN	11.9776	-0.464822	-2.10587	2.26269	-1.91858	1.11047	1.75099	-2.79474	0.543522	0.0122511	0.0277771	N	D	N	7.57477	ENSMUSG00000030522	1706.69	-1.62185	0.0138742	0.96627	-1.89855	0.0357784	0.993012	0.311219	0.0999096	1.84268e+06	FALSE	0.233406	0.371519	-0.818108	-2.37702	2.75669	0.507775	0.623101	0.922857	0.563419	0.091191	0.873545	1.23337	53154	43.01	chr7	protein_coding	myotubularin related protein 10 [Source:MGI Symbol;Acc:MGI:2142292]
Rab38	NDN	6.40412	0.120572	-6.04113	-0.262798	0.603881	-0.984017	4.19679	5.60666	0.671592	0.00345105	0.39407	N	D	N	11.3914	ENSMUSG00000030559	87.7468	0.0714865	-0.00191174	0.238397	0.468498	0.789212	0.993034	0.653833	0.397443	6857.53	FALSE	0.956272	0.9512	0.825975	-7.28157	-1.96307	0.576029	2.22498	1.0283	0.466476	0.0900831	0.632858	1.1441	61300	38.13	chr7	protein_coding	RAB38, member RAS oncogene family [Source:MGI Symbol;Acc:MGI:1919683]
Maz	NDN	9.28618	-0.828039	-1.94613	1.00073	0.823748	-0.0992949	1.23632	-0.605776	0.325361	0.00754915	0.224431	N	D	N	2.76513	ENSMUSG00000030678	523.113	0.59564	-0.00223661	0.768543	-0.350317	0.520477	0.99309	0.409277	0.525434	99725.1	FALSE	0.683615	0.285249	-1.07307	-2.11496	1.3068	0.458978	0.476259	0.650792	0.391723	0.0891996	0.608256	0.694467	4908	62.86	chr7	protein_coding	MYC-associated zinc finger protein (purine-binding transcription factor) [Source:MGI Symbol;Acc:MGI:1338823]
Atp2a1	NDN	12.5038	-0.188507	-2.95495	0.929802	0.565625	-2.72962	1.23841	1.00421	0.752424	3.61172e-05	0.247615	N	D	N	5.53787	ENSMUSG00000030730	3368.33	0.323332	-2.30698	0.628899	0.53438	0.732855	0.0181071	0.467439	0.433084	9.84566e+06	FALSE	0.0123445	0.332842	-0.325959	-3.12536	1.32078	0.412359	0.546857	0.726939	0.386312	0.775051	0.645289	0.792238	17251	51.83	chr7	protein_coding	ATPase, Ca++ transporting, cardiac muscle, fast twitch 1 [Source:MGI Symbol;Acc:MGI:105058]
Sh2b1	NDN	10.1768	-0.121889	-1.77449	1.16137	0.774779	-0.468469	1.48559	-0.950653	0.760354	0.0357324	0.176559	N	D	N	3.67949	ENSMUSG00000030733	1197.01	0.434211	-0.00645348	0.729223	-0.446717	0.594232	0.993121	0.403741	0.456698	355856	FALSE	0.0541339	0.364648	-0.23452	-2.05621	1.66918	0.426286	0.613552	0.827856	0.445676	0.0898697	0.752092	0.813716	8431	54.99	chr7	protein_coding	SH2B adaptor protein 1 [Source:MGI Symbol;Acc:MGI:1201407]
Tead2	NDN	7.95469	-0.131595	-1.99299	1.06682	0.603799	-0.00168554	1.05507	0.194126	0.751836	0.0240912	0.204939	N	D	N	1.85468	ENSMUSG00000030796	260.787	0.294512	-7.70101e-05	0.377804	0.0846255	0.718246	0.993155	0.616392	0.570243	25744.8	FALSE	0.0612905	0.388887	-0.265523	-2.29789	1.64535	0.442528	0.674016	0.869583	0.417104	0.0896126	0.579134	0.781877	17892	51.11	chr7	protein_coding	TEA domain family member 2 [Source:MGI Symbol;Acc:MGI:104904]
Mettl9	NDN	12.0798	-0.421831	-1.47324	1.39515	-0.444925	-0.340405	1.12346	-1.54807	0.651809	0.0568697	0.102919	N	D	N	3.45686	ENSMUSG00000030876	2487.09	-0.281742	-0.00778202	0.681264	-1.04563	0.818766	0.99319	0.46149	0.246824	1.50945e+06	FALSE	0.071931	0.28143	-0.609309	-1.65033	1.70336	0.400214	0.458649	0.661411	0.335707	0.0896115	0.572899	0.812125	43885	43.35	chr7	protein_coding	methyltransferase like 9 [Source:MGI Symbol;Acc:MGI:1914862]
LTO1	NDN	11.5906	-0.544723	-3.12036	1.06527	-0.838681	-0.480809	2.60341	-0.948181	0.49512	2.13799e-05	0.203317	N	D	N	4.87108	ENSMUSG00000031072	1256.68	-0.491609	-0.00706917	2.12778	-0.4477	0.549763	0.993252	0.0414086	0.459305	932898	FALSE	0.112996	0.353128	-0.885726	-3.30798	1.53467	0.509202	0.58168	0.789053	0.452699	0.0898985	0.832927	0.801113	16602	50.19	chr7	protein_coding	ABCE maturation factor [Source:MGI Symbol;Acc:MGI:1919534]
Timm17b	NDN	11.2313	-0.235484	-1.87571	1.1156	0.499076	-0.838542	1.47417	-0.0242402	0.705765	0.0295282	0.191038	N	D	N	2.83603	ENSMUSG00000031158	2038.53	0.242423	-0.0105745	0.660646	-0.00659155	0.771454	0.993285	0.431718	0.578641	1.10911e+06	FALSE	0.849259	0.381442	-0.458033	-2.17443	1.6634	0.455571	0.643412	0.853612	0.397325	0.0904986	0.741482	0.770184	8995	48.43	chrX	protein_coding	translocase of inner mitochondrial membrane 17b [Source:MGI Symbol;Acc:MGI:1343176]
Itm2a	NDN	16.4812	-0.144744	-2.71851	2.02947	-0.308885	-0.218214	1.94971	-2.17474	0.744464	0.0015045	0.0492737	N	D	N	4.65155	ENSMUSG00000031239	54565.1	-0.130494	-0.00260836	1.05595	-1.12903	0.837783	0.993316	0.276973	0.230031	1.18905e+09	FALSE	0.148977	0.4004	-0.308936	-2.9866	2.6255	0.450827	0.669308	0.99919	0.381234	0.0896923	0.992324	1.12533	6278	36.33	chrX	protein_coding	integral membrane protein 2A [Source:MGI Symbol;Acc:MGI:107706]
Nsdhl	NDN	10.4591	-0.19993	-1.29328	0.522893	1.15104	-2.34184	0.144609	1.48277	0.747294	0.120941	0.392973	N	D	N	5.12025	ENSMUSG00000031349	1226.63	0.830534	-1.77911	0.0565609	0.837552	0.293589	0.0723055	0.824469	0.316619	809238	FALSE	0.0947346	0.336724	-0.346755	-1.55142	0.801682	0.417026	0.552502	0.668602	0.495591	0.854171	0.449449	0.88134	39958	43.13	chrX	protein_coding	NAD(P) dependent steroid dehydrogenase-like [Source:MGI Symbol;Acc:MGI:1099438]
Morc4	NDN	8.86534	-0.293427	-1.27404	1.09102	-0.0530748	0.981043	1.10998	-3.35275	0.665113	0.139762	0.197728	N	D	N	5.49685	ENSMUSG00000031434	355.425	-0.0145133	0.011546	0.418678	-2.49404	0.865868	0.993398	0.587667	0.0521411	37065.7	FALSE	0.140127	0.38417	-0.567753	-1.61472	1.6525	0.470873	0.638693	0.856237	0.363243	0.0907282	0.594165	1.31004	50046	39.88	chrX	protein_coding	microrchidia 4 [Source:MGI Symbol;Acc:MGI:1922996]
Coprs	NDN	8.60376	0.0215672	-1.49028	0.360422	0.798271	-1.07988	1.29797	0.332962	0.763554	0.106908	0.417121	N	D	N	3.50909	ENSMUSG00000031458	396.913	0.332689	-0.00862268	0.380442	0.118072	0.638722	0.993409	0.593838	0.556106	48548	FALSE	0.29443	0.457162	0.0472942	-1.96478	0.907158	0.465275	0.794214	0.780237	0.472533	0.0903624	0.620828	0.831018	5488	50.07	chr8	protein_coding	coordinator of PRMT5, differentiation stimulator [Source:MGI Symbol;Acc:MGI:1913673]
Slc25a15	NDN	9.93789	-0.844756	-1.61386	2.33462	-0.0299381	0.461998	1.26167	-2.68734	0.296571	0.051476	0.0179951	N	D	N	4.44095	ENSMUSG00000031482	647.773	-0.0122782	0.00697003	0.626531	-1.95092	0.872601	0.993416	0.466243	0.0831786	84218.7	FALSE	0.330737	0.33847	-1.19442	-1.86691	2.73898	0.550141	0.563307	0.834574	0.341798	0.0898571	0.653019	1.11317	23047	46.32	chr8	protein_coding	solute carrier family 25 (mitochondrial carrier ornithine transporter), member 15 [Source:MGI Symbol;Acc:MGI:1342274]
Ankrd10	NDN	13.7115	-0.872583	-1.47634	1.58353	-0.352573	0.305186	1.07802	-2.05348	0.291218	0.062275	0.0720267	N	D	N	3.78926	ENSMUSG00000031508	7426.36	-0.206351	0.00588513	0.593232	-1.45547	0.844808	0.99343	0.50824	0.139525	1.44507e+07	FALSE	0.148631	0.299125	-1.14233	-1.67714	1.93163	0.48417	0.489195	0.713008	0.337119	0.0895421	0.575475	0.927059	24175	44.27	chr8	protein_coding	ankyrin repeat domain 10 [Source:MGI Symbol;Acc:MGI:1921840]
Dctd	NDN	9.96358	-0.89191	-2.59247	1.11878	0.302033	-0.267298	0.944866	0.601107	0.244238	0.0184351	0.199518	N	D	N	2.1153	ENSMUSG00000031562	514.401	0.0899505	-0.00167495	0.184263	0.166745	0.821742	0.993461	0.725217	0.526159	188918	FALSE	0.591991	0.551918	-1.87422	-3.12578	2.30122	1.00104	0.996158	1.19546	0.421776	0.0898996	0.550462	0.887963	54142	45.77	chr8	protein_coding	dCMP deaminase [Source:MGI Symbol;Acc:MGI:2444529]
Casp3	NDN	10.7005	-0.968012	-1.34393	2.41719	-0.655834	0.643304	0.909376	-2.52275	0.233695	0.0876039	0.00668558	N	D	N	4.73126	ENSMUSG00000031628	939.952	-0.439431	0.0137689	0.497257	-2.00333	0.672235	0.993491	0.583821	0.0567236	252972	FALSE	0.207186	0.284939	-1.21182	-1.53047	2.69773	0.466858	0.463374	0.691334	0.367416	0.0907351	0.521502	0.920281	22399	43.26	chr8	protein_coding	caspase 3 [Source:MGI Symbol;Acc:MGI:107739]
Pdlim3	NDN	10.5831	0.00810929	-1.77283	1.44682	-0.250838	0.0413626	1.48296	-1.58771	0.781993	0.0326584	0.113378	N	D	N	3.36287	ENSMUSG00000031636	1204.44	-0.121125	0.000476027	0.758632	-0.84678	0.851824	0.993496	0.393029	0.311372	268798	FALSE	0.0448667	0.356151	0.00873701	-2.04148	1.94261	0.413209	0.596306	0.84451	0.358908	0.0895117	0.749381	0.924456	34088	42.12	chr8	protein_coding	PDZ and LIM domain 3 [Source:MGI Symbol;Acc:MGI:1859274]
Lsm6	NDN	13.3078	-0.592647	-1.53297	1.23239	0.374116	-0.714756	0.851742	-1.10667	0.462042	0.066648	0.157126	N	D	N	3.04729	ENSMUSG00000031683	6622.11	0.197067	-0.0109159	0.353049	-0.563268	0.827129	0.993517	0.657678	0.417419	1.97624e+07	FALSE	0.405049	0.346334	-0.930833	-1.7991	1.69376	0.512546	0.574753	0.796471	0.36628	0.0904365	0.531065	0.820359	16276	44.78	chr8	protein_coding	LSM6 homolog, U6 small nuclear RNA and mRNA degradation associated [Source:MGI Symbol;Acc:MGI:1925901]
Gpt2	NDN	9.22861	-0.0742075	-2.81795	0.751077	0.278681	-0.179715	1.79775	-0.113301	0.731292	0.0143467	0.282953	N	D	N	2.36945	ENSMUSG00000031700	456.896	0.0770462	-0.0010409	0.34453	-0.0213137	0.822926	0.993522	0.596855	0.562493	108052	FALSE	0.0653801	0.583836	-0.257183	-3.38694	1.8661	0.514063	1.0647	1.03646	0.426326	0.0899136	0.650681	0.887744	34985	48.52	chr8	protein_coding	glutamic pyruvate transaminase (alanine aminotransferase) 2 [Source:MGI Symbol;Acc:MGI:1915391]
Ntpcr	NDN	9.34386	-0.130548	-1.90607	1.12016	0.0937437	-0.680043	1.47684	0.0434824	0.785798	0.00580421	0.175877	N	D	N	2.29411	ENSMUSG00000031851	513.735	0.0574467	-0.0184719	1.10172	0.0290079	0.879388	0.993597	0.244412	0.585074	39366.4	FALSE	0.125599	0.262624	-0.192061	-2.04884	1.38331	0.34771	0.433993	0.607095	0.295862	0.0917222	0.596531	0.635201	18273	49.61	chr8	protein_coding	nucleoside-triphosphatase, cancer-related [Source:MGI Symbol;Acc:MGI:1913816]
Panx1	NDN	10.8534	-0.166565	-1.58686	1.42642	-1.85564	1.46571	1.27603	-1.79086	0.747475	0.0647486	0.120247	N	D	N	6.38824	ENSMUSG00000031934	1001.91	-1.5586	0.0186814	0.552833	-0.95499	0.0419249	0.99363	0.500786	0.27624	380367	FALSE	1.37531	0.367493	-0.321928	-1.88633	1.95599	0.433933	0.616005	0.869572	0.558323	0.0925057	0.65551	0.985341	43351	48.47	chr9	protein_coding	pannexin 1 [Source:MGI Symbol;Acc:MGI:1860055]
Snx19	NDN	9.83012	0.00987651	-1.40255	0.801283	0.439979	-0.746819	0.806475	-1.00248	0.778589	0.103238	0.287406	N	D	N	2.99575	ENSMUSG00000031993	749.788	0.215291	-0.00975915	0.294814	-0.474025	0.797442	0.993661	0.688427	0.44395	131163	FALSE	0.0870306	0.374475	0.0144838	-1.73056	1.26509	0.424355	0.625506	0.776325	0.386292	0.0903402	0.527205	0.832141	39626	44.46	chr9	protein_coding	sorting nexin 19 [Source:MGI Symbol;Acc:MGI:1921581]
Tagln	NDN	14.2438	-0.062292	-2.19348	0.298126	-0.188389	-1.85584	1.30986	1.55679	0.766586	0.0115677	0.45687	N	D	N	4.91088	ENSMUSG00000032085	10510.7	-0.0809515	-0.022227	0.512854	0.738975	0.853346	0.993701	0.517196	0.342348	5.15763e+07	FALSE	0.412537	0.393879	-0.130586	-2.48433	0.536297	0.437856	0.663908	0.704958	0.371562	0.0937483	0.66037	0.942067	6440	50.09	chr9	protein_coding	transgelin [Source:MGI Symbol;Acc:MGI:106012]
Hyou1	NDN	10.1074	-0.733728	-1.78985	-0.985326	-0.564243	0.213011	1.35281	2.15575	0.386083	0.0186362	0.230365	N	D	N	4.28581	ENSMUSG00000032115	551.566	-0.352363	0.00415677	0.844042	1.55157	0.73886	0.993714	0.36523	0.122916	107939	FALSE	0.24939	0.299697	-0.998104	-1.97655	-1.31886	0.471356	0.495271	0.679095	0.365106	0.0894031	0.655166	0.950671	12880	51.04	chr9	protein_coding	hypoxia up-regulated 1 [Source:MGI Symbol;Acc:MGI:108030]
Mns1	NDN	9.04425	-0.341912	-2.25326	1.23914	-0.060472	-0.348913	0.997338	-1.71654	0.521697	0.0870166	0.189388	N	D	N	3.12327	ENSMUSG00000032221	231.261	-0.00410732	-0.00128281	0.111478	-0.273377	0.834239	0.993747	0.75441	0.473995	52686.3	FALSE	0.442715	0.744184	-1.62654	-3.38986	3.525	0.672464	1.67974	1.68688	0.442945	0.0900105	0.554483	0.976595	24015	43.08	chr9	protein_coding	meiosis-specific nuclear structural protein 1 [Source:MGI Symbol;Acc:MGI:107933]
Thsd4	NDN	11.6029	-0.699161	-1.72858	1.83101	0.143161	0.47148	1.35287	-2.27808	0.351165	0.0597208	0.0760769	N	D	N	4.24559	ENSMUSG00000032289	2069.34	0.061519	0.0045068	0.459868	-1.107	0.852583	0.993775	0.543468	0.236696	1.20493e+06	FALSE	2.39189	0.424597	-1.24476	-2.11897	2.52214	0.654349	0.729636	1.05967	0.381603	0.0898748	0.653433	1.17145	555116	45.52	chr9	protein_coding	thrombospondin, type I, domain containing 4 [Source:MGI Symbol;Acc:MGI:2672033]
Csk	NDN	9.08111	-0.141117	-1.57463	0.668746	0.429857	-1.8009	0.782522	0.523959	0.737145	0.0840237	0.322368	N	D	N	3.53724	ENSMUSG00000032312	362.08	0.177158	-0.017909	0.229315	0.198944	0.798886	0.993789	0.717485	0.535776	46989.2	FALSE	0.241847	0.430853	-0.317624	-2.00714	1.20236	0.466714	0.746242	0.827258	0.403779	0.0923781	0.530531	0.823556	26986	52.83	chr9	protein_coding	c-src tyrosine kinase [Source:MGI Symbol;Acc:MGI:88537]
Zwilch	NDN	8.61366	-2.47874	-2.03736	0.349335	-1.01139	2.5101	1.12979	0.121579	0.000737351	0.00675879	0.45713	N	D	N	4.77287	ENSMUSG00000032400	155.462	-0.740659	2.07445	0.612284	0.0659715	0.376192	0.0247519	0.490431	0.579104	13588.8	FALSE	0.163261	0.304257	-2.67903	-2.2251	0.561309	0.541734	0.509652	0.652992	0.436539	0.766835	0.596524	0.719041	35961	40.63	chr9	protein_coding	zwilch kinetochore protein [Source:MGI Symbol;Acc:MGI:1915264]
Arpp21	NDN	10.155	-0.952358	-2.13978	-2.14471	0.0676041	-0.0363863	-0.780933	5.74019	0.237984	0.00819068	0.0337541	N	D	N	6.62512	ENSMUSG00000032503	550.97	0.0333838	-0.000463847	-0.317168	5.30175	0.868665	0.993874	0.684718	2.68878e-05	233434	FALSE	0.0393963	0.34937	-1.31139	-2.36762	-2.63531	0.580662	0.584636	0.907562	0.347695	0.0894846	0.515365	1.15805	170848	42.65	chr9	protein_coding	cyclic AMP-regulated phosphoprotein, 21 [Source:MGI Symbol;Acc:MGI:107562]
Cip2a	NDN	10.0715	-1.17894	-1.77467	1.08499	-1.02337	1.43683	0.762906	-0.623473	0.183909	0.0897732	0.206939	N	D	N	3.84658	ENSMUSG00000033031	403.017	-0.307574	0.00753382	0.138535	-0.15072	0.619563	0.994018	0.75416	0.529815	148055	FALSE	0.0312286	0.567947	-2.18384	-2.48377	2.3298	1.20371	1.0692	1.20395	0.512393	0.0903931	0.53834	0.893047	25525	36.45	chr16	protein_coding	cell proliferation regulating inhibitor of protein phosphatase 2A [Source:MGI Symbol;Acc:MGI:2146335]
Ipo13	NDN	10.5976	-0.0690825	-2.19416	0.745878	-0.341038	-0.855964	1.64248	-0.627896	0.763094	0.0131744	0.300059	N	D	N	3.46738	ENSMUSG00000033365	869.169	-0.145789	-0.00966878	0.580041	-0.252688	0.830266	0.99408	0.469183	0.521523	248366	FALSE	0.274471	0.403752	-0.15063	-2.50578	1.26747	0.443905	0.687441	0.809513	0.385403	0.0904089	0.72357	0.811082	20514	51.65	chr4	protein_coding	importin 13 [Source:MGI Symbol;Acc:MGI:2385205]
Lrrc14	NDN	9.04321	-0.325654	-1.63124	0.907164	0.556752	-0.0527426	1.56029	-0.940385	0.611226	0.0773505	0.249031	N	D	N	3.11017	ENSMUSG00000033728	466.489	0.228964	-0.000574811	0.529277	-0.348229	0.751147	0.99415	0.490869	0.477023	56542.5	FALSE	0.284541	0.44205	-0.718724	-2.06399	1.59972	0.521018	0.766723	0.914007	0.423646	0.0897317	0.722349	0.862555	7077	52.8	chr15	protein_coding	leucine rich repeat containing 14 [Source:MGI Symbol;Acc:MGI:2445060]
Egr3	NDN	10.5359	0.320846	-1.71933	0.396265	-0.562795	-1.05516	1.03334	-0.244749	0.715211	0.0244913	0.460162	N	D	N	2.89605	ENSMUSG00000033730	910.777	-0.352949	-0.0220223	0.562343	-0.133681	0.74065	0.99415	0.529573	0.576913	406068	FALSE	0.322778	0.297826	0.484143	-1.90709	0.57294	0.395142	0.490175	0.597524	0.363497	0.0932072	0.563235	0.686901	5412	55.14	chr14	protein_coding	early growth response 3 [Source:MGI Symbol;Acc:MGI:1306780]
Mtss1l	NDN	7.6944	-0.123926	-1.30091	0.189076	0.792813	-0.842914	0.769104	0.9659	0.7666	0.120148	0.496147	N	D	N	3.37073	ENSMUSG00000033763	199.737	0.486821	-0.0141024	0.33837	0.498297	0.566586	0.994158	0.67161	0.443814	10166.2	FALSE	0.233886	0.338453	-0.219436	-1.56706	0.306215	0.409057	0.561201	0.638383	0.43351	0.0910571	0.519238	0.794173	19925	54.56	chr8	protein_coding	metastasis suppressor 1-like [Source:MGI Symbol;Acc:MGI:3039591]
Gde1	NDN	12.0622	-0.226345	-1.50769	1.32261	0.163578	-0.211277	1.10693	-1.56244	0.764071	0.0463269	0.117742	N	D	N	3.04422	ENSMUSG00000033917	3310.44	0.103428	-0.00509069	0.686689	-1.08101	0.873533	0.994187	0.46222	0.234205	1.62082e+06	FALSE	0.285966	0.274356	-0.337827	-1.67472	1.61435	0.366912	0.446807	0.640836	0.307621	0.089282	0.560856	0.799733	17234	46.61	chr7	protein_coding	glycerophosphodiester phosphodiesterase 1 [Source:MGI Symbol;Acc:MGI:1891827]
Rfc3	NDN	10.5315	-0.550816	-1.41023	2.10446	0.183159	0.123985	0.828854	-3.11186	0.403452	0.142124	0.0791795	N	D	N	4.24786	ENSMUSG00000033970	879.616	0.0580937	0.000606709	0.163234	-1.16072	0.836455	0.994199	0.741047	0.231366	419914	FALSE	0.120931	0.542974	-1.45993	-2.11219	3.20165	0.725303	0.984101	1.4604	0.415236	0.0898744	0.540721	1.46451	8487	42.91	chr5	protein_coding	replication factor C (activator 1) 3 [Source:MGI Symbol;Acc:MGI:1916513]
Cct2	NDN	14.4976	-0.828961	-1.21633	1.25551	-1.67102	-0.169718	0.747592	-1.27197	0.332501	0.124929	0.13395	N	D	N	3.8603	ENSMUSG00000034024	8904.61	-1.51129	-0.00432479	0.417637	-0.853175	0.0229829	0.994208	0.660677	0.320522	5.04248e+07	FALSE	0.244967	0.267476	-1.04321	-1.38162	1.53127	0.427814	0.430479	0.620862	0.391931	0.0891713	0.473886	0.743773	12814	44.81	chr10	protein_coding	chaperonin containing Tcp1, subunit 2 (beta) [Source:MGI Symbol;Acc:MGI:107186]
Rhbdd3	NDN	8.07318	-0.162118	-2.20644	2.28573	0.500946	-0.0128019	1.6139	-3.60472	0.68754	0.0449528	0.0698257	N	D	N	5.73237	ENSMUSG00000034175	216.724	0.149291	-0.000223213	0.327076	-1.47359	0.780394	0.99424	0.615029	0.188602	18880.9	FALSE	0.218751	0.558254	-0.521408	-2.83365	3.4288	0.525303	1.04213	1.54012	0.436843	0.0898856	0.629515	1.79927	7168	54.09	chr11	protein_coding	rhomboid domain containing 3 [Source:MGI Symbol;Acc:MGI:2444684]
Gpc1	NDN	12.3851	-0.14577	-2.83768	0.945615	-1.05582	-0.171723	2.24368	-1.10423	0.757319	0.000213791	0.241346	N	D	N	4.57544	ENSMUSG00000034220	2418.2	-0.686895	-0.00257511	1.68408	-0.545951	0.385413	0.994252	0.108673	0.42222	3.37018e+06	FALSE	0.105151	0.353862	-0.272326	-3.03867	1.37296	0.421909	0.583819	0.771243	0.502693	0.0895512	0.857652	0.826415	29135	54.48	chr1	protein_coding	glypican 1 [Source:MGI Symbol;Acc:MGI:1194891]
Iqsec1	NDN	9.54227	0.166239	-1.42386	1.88398	0.669491	-0.910254	0.994182	-1.71157	0.791163	0.0432162	0.0155514	N	D	N	4.2855	ENSMUSG00000034312	814.782	0.534176	-0.035203	0.717639	-1.37637	0.674541	0.994274	0.477735	0.127923	95720.5	FALSE	0.147592	0.222194	0.213822	-1.5356	2.06891	0.307353	0.359779	0.529983	0.303575	0.0986573	0.464233	0.681526	332598	47.93	chr6	protein_coding	IQ motif and Sec7 domain 1 [Source:MGI Symbol;Acc:MGI:1196356]
Trim59	NDN	9.62988	-1.487	-1.36215	3.63456	-0.0811977	2.22377	-0.120677	-3.98793	0.114876	0.140287	0.00562635	N	D	N	6.41358	ENSMUSG00000034317	517.805	-0.0223004	0.0153654	-0.0344167	-2.62492	0.852033	0.994275	0.814669	0.0767663	160138	FALSE	0.168995	0.487151	-2.14182	-1.92669	4.2881	0.938789	0.849874	1.24329	0.398785	0.0918408	0.502368	1.79189	9468	38.16	chr3	protein_coding	tripartite motif-containing 59 [Source:MGI Symbol;Acc:MGI:1914199]
Neurl1b	NDN	8.95503	-0.591908	-1.73098	1.31686	-0.081425	0.3166	0.546573	0.239786	0.368369	0.100553	0.168427	N	D	N	1.18438	ENSMUSG00000034413	276.52	-0.0182242	0.00158687	0.0985722	0.0653347	0.843157	0.994293	0.777074	0.554254	50765.3	FALSE	0.0606685	0.582497	-1.62286	-2.48875	2.67013	0.796021	1.11343	1.36516	0.420414	0.0899309	0.530886	0.888887	31521	52.99	chr17	protein_coding	neuralized E3 ubiquitin protein ligase 1B [Source:MGI Symbol;Acc:MGI:3643092]
Lrrn1	NDN	10.7382	-0.126122	-2.50212	0.68218	0.481741	-0.810363	1.27574	-1.62509	0.723341	0.0154134	0.308562	N	D	N	4.19294	ENSMUSG00000034648	1079.48	0.163347	-0.00589775	0.303707	-0.530482	0.782628	0.994341	0.643996	0.402724	729394	FALSE	0.0585221	0.50554	-0.351496	-2.95603	1.46257	0.497232	0.890418	0.919413	0.426846	0.0901095	0.595222	0.975965	40447	40.62	chr6	protein_coding	leucine rich repeat protein 1, neuronal [Source:MGI Symbol;Acc:MGI:106038]
Xpot	NDN	11.5527	-0.90153	-1.53524	1.10267	-0.934463	0.967367	0.722242	-0.525223	0.263584	0.067791	0.192137	N	D	N	3.14929	ENSMUSG00000034667	1417.89	-0.57857	0.0136622	0.284594	-0.245944	0.473024	0.994346	0.706526	0.541427	741669	FALSE	0.265192	0.35077	-1.27503	-1.80833	1.56872	0.578782	0.583175	0.79027	0.473881	0.0910652	0.507767	0.759896	38953	46.16	chr10	protein_coding	exportin, tRNA (nuclear export receptor for tRNAs) [Source:MGI Symbol;Acc:MGI:1920442]
Tdg	NDN	12.4884	-1.12713	-1.30737	1.23705	-0.558776	0.24616	0.56176	-1.92338	0.158695	0.0969952	0.142368	N	D	N	3.29008	ENSMUSG00000034674	2664.65	-0.366564	0.0053706	0.282806	-1.39665	0.748379	0.994347	0.751177	0.146423	2.6731e+06	FALSE	0.348883	0.280851	-1.35583	-1.48824	1.54142	0.464807	0.455115	0.65058	0.350103	0.0893752	0.451653	0.863883	20972	45.33	chr10	protein_coding	thymine DNA glycosylase [Source:MGI Symbol;Acc:MGI:108247]
Ncaph	NDN	9.91581	-1.33225	-2.02542	1.38015	-0.516235	1.68566	0.735082	-1.04387	0.176004	0.0854529	0.167457	N	D	N	3.98084	ENSMUSG00000034906	390.746	-0.108809	0.00646021	0.100962	-0.202456	0.790531	0.994397	0.766919	0.503444	132188	FALSE	0.24832	0.659984	-2.69261	-2.94966	3.16245	1.79456	1.35398	1.60958	0.446313	0.0903319	0.542777	0.93455	30146	47.42	chr2	protein_coding	non-SMC condensin I complex, subunit H [Source:MGI Symbol;Acc:MGI:2444777]
Ssc5d	NDN	10.4517	-0.424001	-3.03647	0.370767	1.15159	-1.29014	2.35493	0.723243	0.503553	0.00439227	0.401366	N	D	N	5.5199	ENSMUSG00000035279	1136.81	0.425394	-0.00844139	0.69989	0.210278	0.512268	0.994467	0.382049	0.513562	992303	FALSE	0.259173	0.531303	-1.11843	-3.47193	0.910071	0.625768	0.928785	0.840667	0.572619	0.090445	1.03636	0.88561	19042	50.72	chr7	protein_coding	scavenger receptor cysteine rich family, 5 domains [Source:MGI Symbol;Acc:MGI:3606211]
Sec24a	NDN	11.254	-0.74916	-1.558	1.68316	-0.135393	0.150277	0.557541	-1.75933	0.369499	0.0496529	0.0596462	N	D	N	2.60254	ENSMUSG00000036391	1388.15	-0.0738023	0.00270237	0.252268	-1.14442	0.87073	0.994649	0.754624	0.216645	553170	FALSE	0.311127	0.30718	-1.03099	-1.76628	2.04764	0.484658	0.505006	0.738428	0.327036	0.0893601	0.466268	0.898605	71371	42.23	chr11	protein_coding	Sec24 related gene family, member A (S. cerevisiae) [Source:MGI Symbol;Acc:MGI:1924621]
Micall2	NDN	9.99359	-0.802	-2.63825	0.255097	-0.516589	-0.655757	-0.104944	2.41451	0.270176	0.0221072	0.430166	N	D	N	3.6918	ENSMUSG00000036718	330.011	-0.135862	-0.00351972	-0.0196026	0.677036	0.783835	0.9947	0.810688	0.345639	168107	FALSE	0.0155429	0.585955	-1.91732	-3.23416	0.721315	1.00615	1.08329	0.849306	0.439835	0.0900078	0.521677	1.11567	29641	53.32	chr5	protein_coding	MICAL-like 2 [Source:MGI Symbol;Acc:MGI:2444818]
Kif15	NDN	8.85283	-0.597299	-1.80885	-0.0376446	-0.651526	0.683883	0.883965	1.39778	0.418452	0.0485488	0.501359	N	D	N	3.61715	ENSMUSG00000036768	223.574	-0.286736	0.00676167	0.27248	0.581356	0.705976	0.994707	0.688314	0.394487	24322.3	FALSE	0.0556131	0.419568	-1.1048	-2.18107	-0.0606035	0.610039	0.725116	0.716166	0.433167	0.0900837	0.544012	0.921418	67688	40.44	chr9	protein_coding	kinesin family member 15 [Source:MGI Symbol;Acc:MGI:1098258]
Gemin5	NDN	9.77526	-0.975477	-1.1703	1.91138	0.103851	0.532224	0.726354	-1.85976	0.230699	0.147052	0.0264077	N	D	N	3.22219	ENSMUSG00000037275	637.032	0.0667448	0.0118784	0.39768	-1.3638	0.877638	0.994803	0.671861	0.149669	55032.5	FALSE	0.085104	0.270799	-1.19524	-1.34071	2.18773	0.443344	0.436034	0.653043	0.302735	0.090225	0.472446	0.830608	48538	45.71	chr11	protein_coding	gem nuclear organelle associated protein 5 [Source:MGI Symbol;Acc:MGI:2449311]
Tbcel	NDN	9.95679	-1.1208	-1.21814	2.47952	0.175299	0.488803	0.852584	-2.68206	0.162622	0.131932	0.00590931	N	D	N	4.19875	ENSMUSG00000037287	726.864	0.106891	0.0101061	0.435647	-2.16387	0.869833	0.994805	0.627889	0.043661	94696.2	FALSE	0.365161	0.289106	-1.36662	-1.41307	2.76612	0.482128	0.468295	0.704014	0.317873	0.0900426	0.506368	0.939607	95494	44.74	chr9	protein_coding	tubulin folding cofactor E-like [Source:MGI Symbol;Acc:MGI:1925543]
Ints7	NDN	11.2697	-0.725152	-1.71493	2.27411	0.0191221	0.0816613	1.12159	-2.49702	0.421496	0.0156694	0.00709434	N	D	N	3.7194	ENSMUSG00000037461	1627.53	0.0144237	0.00197872	0.737131	-2.06958	0.881093	0.994837	0.440274	0.040178	540286	FALSE	0.113883	0.26071	-0.926552	-1.8602	2.51554	0.409547	0.424815	0.62947	0.294235	0.0890072	0.545773	0.836873	48053	43.39	chr1	protein_coding	integrator complex subunit 7 [Source:MGI Symbol;Acc:MGI:1924315]
Dtl	NDN	10.5259	-0.86937	-2.34499	1.13716	-0.461346	0.0976777	0.709158	0.309362	0.264145	0.0123914	0.190332	N	D	N	1.57754	ENSMUSG00000037474	628.941	-0.179141	0.000804023	0.195557	0.116491	0.791934	0.99484	0.738728	0.558007	270033	FALSE	0.00988508	0.443285	-1.47755	-2.70484	1.88847	0.746817	0.762004	0.986653	0.409656	0.0897409	0.523171	0.822636	38189	39.8	chr1	protein_coding	denticleless E3 ubiquitin protein ligase [Source:MGI Symbol;Acc:MGI:1924093]
Dlgap5	NDN	8.15192	-0.80263	-1.30014	0.120758	-0.402939	0.421428	1.09285	0.291962	0.30875	0.127531	0.497478	N	D	N	2.20918	ENSMUSG00000037544	152.303	-0.188628	0.00530272	0.404185	0.129054	0.821137	0.994851	0.605724	0.565148	7316.87	FALSE	0.170803	0.367646	-1.23169	-1.61714	0.222198	0.604964	0.614463	0.684178	0.376681	0.0898083	0.575409	0.775602	30629	45.15	chr14	protein_coding	DLG associated protein 5 [Source:MGI Symbol;Acc:MGI:2183453]
Osbpl5	NDN	10.7277	-0.163789	-1.78981	0.109538	0.563361	-1.11665	1.48358	1.2198	0.732956	0.0483827	0.495283	N	D	N	4.38338	ENSMUSG00000037606	1371.89	0.251051	-0.0119828	0.56617	0.515205	0.744631	0.99486	0.475659	0.421729	514270	FALSE	0.155632	0.413666	-0.350569	-2.14821	0.212077	0.461406	0.707798	0.706531	0.417459	0.0908494	0.720887	0.884916	68224	51.42	chr7	protein_coding	oxysterol binding protein-like 5 [Source:MGI Symbol;Acc:MGI:1930265]
AW551984	NDN	9.59093	0.199346	-3.01891	0.819901	-0.75429	-1.34492	2.14914	0.794458	0.668302	0.00787853	0.265406	N	D	N	5.04281	ENSMUSG00000038112	492.211	-0.210537	-0.00753894	0.458991	0.204999	0.720886	0.994948	0.512288	0.51048	166926	FALSE	0.0522042	0.574635	0.595695	-3.53695	1.94197	0.529547	1.02869	1.06203	0.463769	0.0903685	0.753943	0.903663	17008	40.75	chr9	protein_coding	expressed sequence AW551984 [Source:MGI Symbol;Acc:MGI:2143322]
Rbm24	NDN	9.49978	-0.000677762	-3.09878	0.607535	1.16708	-1.54518	1.63904	0.517323	0.776219	0.000201324	0.347915	N	D	N	4.86862	ENSMUSG00000038132	648.842	0.72136	-0.0183361	0.740989	0.218492	0.340349	0.994952	0.391314	0.537415	311718	FALSE	0.0363649	0.394621	-0.00493688	-3.33506	1.04831	0.435912	0.663302	0.76769	0.570175	0.0924113	0.822825	0.798541	12662	44.35	chr13	protein_coding	RNA binding motif protein 24 [Source:MGI Symbol;Acc:MGI:3610364]
Ncapd2	NDN	9.76957	-0.615412	-2.16337	0.353836	0.0651767	0.660618	1.29903	0.108813	0.357857	0.0509781	0.401424	N	D	N	2.13364	ENSMUSG00000038252	465.217	0.0211974	0.00353489	0.246889	0.0334197	0.843722	0.994978	0.67596	0.561446	130954	FALSE	0.118545	0.569592	-1.60719	-2.80657	0.955745	0.801968	1.06532	0.862568	0.418041	0.0900082	0.582899	0.882983	23695	47.94	chr6	protein_coding	non-SMC condensin I complex, subunit D2 [Source:MGI Symbol;Acc:MGI:1915548]
Iffo1	NDN	11.3212	-0.0155834	-2.43444	0.837958	1.38418	-1.09832	1.61459	-0.653796	0.784844	0.00139976	0.279054	N	D	N	4.75089	ENSMUSG00000038271	2912.94	1.09858	-0.0182256	0.995325	-0.329544	0.152138	0.994983	0.299485	0.513295	4.17992e+06	FALSE	0.0692443	0.333621	-0.0310305	-2.63084	1.2145	0.39881	0.551029	0.713573	0.502692	0.0921412	0.771885	0.752578	16542	53.55	chr6	protein_coding	intermediate filament family orphan 1 [Source:MGI Symbol;Acc:MGI:2444516]
Spats2l	NDN	13.5362	-0.619041	-1.6285	1.57881	-0.0302043	-0.180604	0.843304	-1.46735	0.472645	0.0363692	0.0750426	N	D	N	2.52146	ENSMUSG00000038305	7140.7	-0.0145279	-0.00358056	0.415282	-0.907811	0.876977	0.99499	0.632829	0.295054	1.38234e+07	FALSE	0.810145	0.304844	-0.883999	-1.83023	1.93937	0.461508	0.500618	0.726903	0.32327	0.089379	0.516602	0.838196	174233	43.36	chr1	protein_coding	spermatogenesis associated, serine-rich 2-like [Source:MGI Symbol;Acc:MGI:1914448]
Fbxo25	NDN	9.11753	-0.0261295	-1.53862	1.85978	0.975328	-0.603711	1.36588	-3.27779	0.770975	0.0826711	0.0665189	N	D	N	6.22271	ENSMUSG00000038365	619.516	0.529612	-0.00688298	0.515532	-2.29767	0.478679	0.994999	0.513022	0.0735775	119470	FALSE	0.058921	0.403145	-0.0630016	-1.90858	2.4808	0.440926	0.688493	1.0028	0.518513	0.0900272	0.673089	1.3875	32720	48.49	chr8	protein_coding	F-box protein 25 [Source:MGI Symbol;Acc:MGI:1914072]
Lasp1	NDN	10.5694	0.101484	-1.39392	1.06873	0.87622	-0.676916	0.907739	-0.438503	0.775032	0.0885875	0.20076	N	D	N	2.89938	ENSMUSG00000038366	1834.46	0.577486	-0.0116096	0.416972	-0.222436	0.49424	0.994999	0.617873	0.557067	711734	FALSE	0.16713	0.326165	0.16914	-1.63612	1.46419	0.395683	0.538135	0.733453	0.442171	0.0904745	0.540197	0.728834	39765	52.04	chr11	protein_coding	LIM and SH3 protein 1 [Source:MGI Symbol;Acc:MGI:109656]
Trp53inp2	NDN	11.6587	-0.0176657	-1.97229	1.25743	-0.376201	-0.487888	1.65231	-1.33187	0.784422	0.0128491	0.148839	N	D	N	3.84827	ENSMUSG00000038375	2105.7	-0.199729	-0.00798385	1.03463	-0.73006	0.831451	0.995003	0.282952	0.354139	1.03286e+06	FALSE	0.235599	0.334077	-0.0361678	-2.19594	1.68878	0.399232	0.554243	0.772535	0.359424	0.089933	0.78041	0.848585	8792	51.18	chr2	protein_coding	transformation related protein 53 inducible nuclear protein 2 [Source:MGI Symbol;Acc:MGI:1915978]
Olfml2b	NDN	13.4112	-0.0233634	-2.2634	1.126	0.268717	-0.328452	1.86947	-1.17695	0.777813	0.00641014	0.187103	N	D	N	3.64359	ENSMUSG00000038463	9067.23	0.132074	-0.00449005	1.14085	-0.563446	0.846037	0.995018	0.248332	0.412504	2.07016e+07	FALSE	0.123202	0.367438	-0.0513204	-2.51455	1.63755	0.420701	0.613338	0.826104	0.36616	0.0897054	0.898636	0.848876	38258	49.15	chr1	protein_coding	olfactomedin-like 2B [Source:MGI Symbol;Acc:MGI:2443310]
Cul7	NDN	9.70674	-0.406897	-3.05704	0.620418	0.772897	-0.813754	2.42063	-0.312326	0.522217	0.00313457	0.326678	N	D	N	4.31961	ENSMUSG00000038545	591.467	0.268234	-0.00570735	0.856079	-0.0856705	0.680588	0.995038	0.332135	0.55601	207850	FALSE	0.617163	0.514397	-1.0404	-3.46605	1.38764	0.604733	0.893957	0.908234	0.469561	0.0901026	1.23784	0.861939	14028	55.1	chr17	protein_coding	cullin 7 [Source:MGI Symbol;Acc:MGI:1913765]
Phrf1	NDN	11.8032	-0.675489	-1.59006	1.25922	-0.425831	-0.444541	1.17683	-0.975545	0.490127	0.0208217	0.123284	N	D	N	3.02275	ENSMUSG00000038611	1917.93	-0.304799	-0.0142903	0.862498	-0.686012	0.843596	0.995051	0.374807	0.403576	843747	FALSE	0.254983	0.236224	-0.837398	-1.71153	1.47457	0.368349	0.382301	0.550767	0.297062	0.0903351	0.510946	0.649335	33967	47.1	chr7	protein_coding	PHD and ring finger domains 1 [Source:MGI Symbol;Acc:MGI:2141847]
Mboat1	NDN	11.7853	-0.299678	-1.47136	0.758219	0.409983	-0.0873767	0.931077	-0.960579	0.6923	0.0748195	0.308059	N	D	N	2.38902	ENSMUSG00000038732	2782.91	0.224168	-0.00147363	0.413947	-0.497054	0.816444	0.995073	0.6152	0.44537	1.78727e+06	FALSE	0.469733	0.3355	-0.509426	-1.72343	1.11954	0.433186	0.554409	0.703475	0.365043	0.0894447	0.54769	0.788732	110229	43.8	chr13	protein_coding	membrane bound O-acyltransferase domain containing 1 [Source:MGI Symbol;Acc:MGI:2387184]
Ppp1r9b	NDN	9.52234	-0.0131258	-1.41513	0.787856	1.17743	-1.69518	1.01834	-0.32154	0.788625	0.0769684	0.302504	N	D	N	4.21249	ENSMUSG00000038976	790.762	0.922065	-0.0350361	0.533739	-0.173115	0.249012	0.995113	0.543942	0.571154	219575	FALSE	0.148654	0.305468	-0.0233931	-1.62666	1.09321	0.378511	0.502765	0.657335	0.450014	0.0996471	0.563167	0.699101	15865	57.18	chr11	protein_coding	protein phosphatase 1, regulatory subunit 9B [Source:MGI Symbol;Acc:MGI:2387581]
Rreb1	NDN	10.1879	-0.58829	-2.21352	0.923922	0.829174	-0.189441	1.78535	-1.34995	0.465964	0.00558882	0.248886	N	D	N	4.15392	ENSMUSG00000039087	981.253	0.506043	-0.00294473	1.1405	-0.713536	0.542918	0.995132	0.245069	0.358366	403219	FALSE	0.030579	0.345733	-0.923914	-2.43989	1.35066	0.510469	0.576594	0.751066	0.447895	0.0895355	0.830623	0.863598	173606	45.46	chr13	protein_coding	ras responsive element binding protein 1 [Source:MGI Symbol;Acc:MGI:2443664]
Lsm14b	NDN	7.29757	-0.171453	-1.36019	-2.30944	0.438857	-0.0129248	1.11138	2.68084	0.741717	0.116387	0.0378358	N	D	N	4.24399	ENSMUSG00000039108	127.601	0.21131	-0.000130599	0.432576	1.49692	0.799351	0.995135	0.579042	0.160631	5398.04	FALSE	0.109969	0.378798	-0.323092	-1.69525	-2.97882	0.442322	0.642962	1.0976	0.38663	0.0895781	0.598725	1.2893	10479	51.54	chr2	protein_coding	LSM family member 14B [Source:MGI Symbol;Acc:MGI:3040677]
Sart1	NDN	11.7698	-0.463632	-1.91285	0.971573	0.158668	-0.668317	1.56824	-0.787331	0.592627	0.0113979	0.235303	N	D	N	3.18255	ENSMUSG00000039148	2269.78	0.0813887	-0.0128602	1.04869	-0.435646	0.869717	0.995141	0.273692	0.479852	1.45978e+06	FALSE	1.11489	0.30775	-0.7007	-2.1045	1.31348	0.437828	0.506639	0.683267	0.327328	0.0906297	0.70831	0.737069	11181	53.61	chr19	protein_coding	squamous cell carcinoma antigen recognized by T cells 1 [Source:MGI Symbol;Acc:MGI:1309453]
E130309D02Rik	NDN	9.33218	-0.770108	-1.48231	2.14263	0.305915	0.850993	1.25729	-2.46452	0.313306	0.0989088	0.0459724	N	D	N	4.87872	ENSMUSG00000039244	513.115	0.129759	0.00825867	0.419521	-1.27487	0.832163	0.995163	0.572941	0.200426	69313.6	FALSE	0.394185	0.42213	-1.31996	-1.90824	2.7957	0.676553	0.723731	1.06925	0.38985	0.0902771	0.624053	1.24529	14166	53.11	chr5	protein_coding	RIKEN cDNA E130309D02 gene [Source:MGI Symbol;Acc:MGI:2442621]
Neil3	NDN	9.31542	-1.25474	-1.29568	0.244926	-0.405362	1.06213	-0.518684	1.3994	0.152359	0.148034	0.458402	N	D	N	3.38557	ENSMUSG00000039396	286.784	-0.153259	0.00906358	-0.142384	0.53328	0.808728	0.995181	0.774965	0.409385	64361	FALSE	0.018128	0.450622	-1.83985	-1.76695	0.509957	0.832849	0.765644	0.754174	0.405955	0.0904547	0.507935	0.929906	52199	39.71	chr8	protein_coding	nei like 3 (E. coli) [Source:MGI Symbol;Acc:MGI:2384588]
Prex1	NDN	11.0306	-1.01315	-1.72759	1.23735	0.640202	-0.615842	1.36586	-1.14138	0.212152	0.0321286	0.154219	N	D	N	3.76328	ENSMUSG00000039621	1497.24	0.373349	-0.00997834	0.728546	-0.57973	0.680956	0.99521	0.412914	0.413835	1.01113e+06	FALSE	0.235607	0.33549	-1.34886	-1.96731	1.67292	0.561535	0.557462	0.774935	0.401626	0.0902323	0.693559	0.810911	147491	52.92	chr2	protein_coding	phosphatidylinositol-3,4,5-trisphosphate-dependent Rac exchange factor 1 [Source:MGI Symbol;Acc:MGI:3040696]
Lap3	NDN	11.5758	-0.769887	-1.15257	0.941615	0.0381432	-0.517827	0.370178	0.364324	0.411737	0.141075	0.252102	N	D	N	1.29047	ENSMUSG00000039682	1950.27	0.0278357	-0.0182403	0.223209	0.252501	0.882253	0.995219	0.820945	0.578276	651639	FALSE	0.30038	0.225859	-0.920322	-1.26954	1.12241	0.357678	0.361126	0.512935	0.267404	0.0912256	0.384803	0.583403	19318	45.05	chr5	protein_coding	leucine aminopeptidase 3 [Source:MGI Symbol;Acc:MGI:1914238]
Zfand1	NDN	10.5753	-0.247668	-1.73256	1.47032	-0.271156	-0.321957	1.55273	-3.36611	0.69061	0.0510889	0.118712	N	D	N	5.51195	ENSMUSG00000039795	896.65	-0.116137	-0.00385807	0.667817	-2.44068	0.84417	0.995238	0.423607	0.059751	308699	FALSE	0.559814	0.395462	-0.503224	-2.06991	2.08638	0.467366	0.671406	0.944122	0.376721	0.0897446	0.769943	1.35698	11365	41.65	chr3	protein_coding	zinc finger, AN1-type domain 1 [Source:MGI Symbol;Acc:MGI:1913611]
Lrrc17	NDN	11.9281	-0.0107556	-2.97182	0.843339	0.852877	-0.493959	2.1425	-0.782431	0.780394	0.000125941	0.27351	N	D	N	4.27176	ENSMUSG00000039883	3747.1	0.498716	-0.00689369	1.52016	-0.363171	0.535029	0.995251	0.144071	0.489792	5.06611e+06	FALSE	0.0943659	0.362318	-0.0258903	-3.175	1.29142	0.41725	0.598511	0.764953	0.464263	0.0899098	0.893125	0.792089	32346	43.49	chr5	protein_coding	leucine rich repeat containing 17 [Source:MGI Symbol;Acc:MGI:1921761]
Dag1	NDN	15.3815	-0.208472	-3.01797	1.90346	0.152198	-0.745232	2.53469	-1.95491	0.751245	9.41274e-06	0.0395653	N	D	N	5.38703	ENSMUSG00000039952	28313.2	0.0861933	-0.0133938	2.14932	-1.27567	0.866365	0.99526	0.029489	0.181996	2.36356e+08	FALSE	0.150715	0.319656	-0.351308	-3.17528	2.28891	0.404716	0.521142	0.775922	0.335281	0.0908084	0.735339	0.958894	59325	45.28	chr9	protein_coding	dystroglycan 1 [Source:MGI Symbol;Acc:MGI:101864]
Hip1	NDN	12.4403	-0.322629	-1.73904	0.948854	0.278963	-0.722919	0.761596	-0.372981	0.767482	0.00554175	0.249538	N	D	N	2.13646	ENSMUSG00000039959	3785.55	0.206061	-0.0282247	0.519809	-0.261234	0.874423	0.995262	0.632438	0.579143	3.28483e+06	FALSE	0.194277	0.217395	-0.41489	-1.83805	1.11727	0.314181	0.350962	0.495114	0.269085	0.094864	0.424799	0.568614	138590	48.77	chr5	protein_coding	huntingtin interacting protein 1 [Source:MGI Symbol;Acc:MGI:1099804]
Dtx4	NDN	13.4561	-0.364682	-2.12342	1.23339	1.27186	-1.11294	1.76838	-1.88754	0.657487	0.00535553	0.152521	N	D	N	6.04073	ENSMUSG00000039982	11365.2	0.997923	-0.0199956	1.2298	-1.21033	0.198621	0.995266	0.210518	0.200064	7.172e+07	FALSE	0.322095	0.321128	-0.587298	-2.32178	1.63091	0.432674	0.529506	0.740446	0.479641	0.0926416	0.760631	0.949111	35117	46.92	chr19	protein_coding	deltex 4, E3 ubiquitin ligase [Source:MGI Symbol;Acc:MGI:2672905]
Mars	NDN	11.5112	-0.200344	-1.47015	0.798677	0.0176932	-0.812921	1.05753	-0.739393	0.768044	0.0569828	0.304599	N	D	N	2.62754	ENSMUSG00000040354	1939.95	0.0123784	-0.0190447	0.629567	-0.445051	0.879768	0.995321	0.49705	0.488083	717301	FALSE	0.601964	0.279771	-0.303954	-1.64449	1.05628	0.369466	0.455984	0.609624	0.307307	0.0920567	0.554916	0.69558	15566	49.55	chr10	protein_coding	methionine-tRNA synthetase [Source:MGI Symbol;Acc:MGI:1345633]
Zbtb38	NDN	12.3591	-0.396679	-1.67186	1.41495	-0.0872203	-0.0873655	1.32018	-1.8555	0.650548	0.0297769	0.105308	N	D	N	3.35027	ENSMUSG00000040433	3432.68	-0.0471158	-0.00181837	0.801346	-1.25175	0.874593	0.995334	0.388469	0.18385	2.1842e+06	FALSE	0.172774	0.302167	-0.605404	-1.86836	1.77117	0.419238	0.496284	0.711635	0.322576	0.0892901	0.64787	0.905011	70062	45.16	chr9	protein_coding	zinc finger and BTB domain containing 38 [Source:MGI Symbol;Acc:MGI:2442866]
Ppip5k2	NDN	10.3759	-0.181926	-2.48934	1.18963	0.0983856	-0.0214375	2.01251	-2.25902	0.746933	0.00168414	0.168023	N	D	N	4.39135	ENSMUSG00000040648	910.308	0.0514116	-0.000427539	1.38619	-1.41824	0.865386	0.995365	0.176914	0.161249	233738	FALSE	0.557362	0.353813	-0.33654	-2.71086	1.67456	0.426959	0.5891	0.81	0.350915	0.0895019	0.869175	1.09381	64364	37.52	chr1	protein_coding	diphosphoinositol pentakisphosphate kinase 2 [Source:MGI Symbol;Acc:MGI:2142810]
Sh3bgr	NDN	9.44884	-0.0355366	-1.56369	0.0104997	0.559659	-0.791682	1.43023	-0.248849	0.769531	0.0779894	0.505812	N	D	N	3.03042	ENSMUSG00000040666	564.4	0.259526	-0.00900847	0.566312	-0.0981708	0.744066	0.995369	0.479187	0.566968	114690	FALSE	0.11438	0.401156	-0.0777948	-2.03705	0.0255033	0.440597	0.69018	0.695449	0.413208	0.0903011	0.705914	0.791859	28486	45.79	chr16	protein_coding	SH3-binding domain glutamic acid-rich protein [Source:MGI Symbol;Acc:MGI:1354740]
Col16a1	NDN	8.79194	-0.0242818	-1.95138	-3.499	-0.262482	-2.567	0.876881	7.23007	0.7556	0.0564746	0.0113938	N	D	N	10.9364	ENSMUSG00000040690	212.657	-0.0859229	-0.0178424	0.202642	6.4378	0.831186	0.995373	0.718772	0.000317491	31395.7	FALSE	0.419108	0.509671	-0.0540285	-2.46723	-4.29851	0.486257	0.917431	1.37629	0.410906	0.0925114	0.546985	1.72184	51444	54.17	chr4	protein_coding	collagen, type XVI, alpha 1 [Source:MGI Symbol;Acc:MGI:1095396]
Iqsec3	NDN	12.3783	-0.873841	-1.29457	0.359258	0.37825	-0.791938	0.431692	0.305056	0.299493	0.0956052	0.486735	N	D	N	1.90694	ENSMUSG00000040797	3279.52	0.249393	-0.0203619	0.225216	0.187877	0.845352	0.995392	0.803132	0.576492	4.19955e+06	FALSE	0.568723	0.266783	-1.0854	-1.45617	0.489379	0.429695	0.431007	0.547295	0.318184	0.0923726	0.425919	0.646488	100746	49.2	chr6	protein_coding	IQ motif and Sec7 domain 3 [Source:MGI Symbol;Acc:MGI:2677208]
Ublcp1	NDN	11.5863	-0.0686321	-1.44699	0.00191541	-0.207808	-0.823717	1.14208	-0.0591919	0.782124	0.0733934	0.513876	N	D	N	2.2328	ENSMUSG00000041231	1861.98	-0.113573	-0.0152025	0.605127	-0.029106	0.862496	0.995438	0.491161	0.581854	1.0367e+06	FALSE	0.0521215	0.314774	-0.116838	-1.66846	0.00659111	0.387539	0.517048	0.598218	0.334934	0.0912075	0.605012	0.703196	15928	41.7	chr11	protein_coding	ubiquitin-like domain containing CTD phosphatase 1 [Source:MGI Symbol;Acc:MGI:1933105]
Cep78	NDN	8.67483	-0.0200064	-1.36604	0.923715	0.419625	-1.13835	1.38321	-1.23929	0.759247	0.139893	0.242664	N	D	N	4.18048	ENSMUSG00000041491	338.981	0.147557	-0.00882378	0.360057	-0.402446	0.800108	0.995467	0.602752	0.449572	32310.1	FALSE	0.248362	0.488688	-0.0602723	-1.92832	1.77667	0.478728	0.854919	0.993294	0.417267	0.0904441	0.623972	0.91331	29217	43.86	chr19	protein_coding	centrosomal protein 78 [Source:MGI Symbol;Acc:MGI:1924386]
Kif14	NDN	8.70019	-1.11371	-1.92485	0.810265	-0.571414	1.19336	0.803137	0.10399	0.187681	0.053794	0.272276	N	D	N	2.6719	ENSMUSG00000041498	190.884	-0.198729	0.00864597	0.185145	0.0293186	0.759789	0.995467	0.735834	0.56799	29804.9	FALSE	0.018982	0.487073	-1.83748	-2.41528	1.62276	0.915256	0.866142	0.951995	0.431975	0.0904512	0.534139	0.845258	65169	44.56	chr1	protein_coding	kinesin family member 14 [Source:MGI Symbol;Acc:MGI:1098226]
Mrps27	NDN	11.1376	-0.809857	-1.44542	1.05437	0.202791	-0.720197	1.03844	-0.752369	0.315514	0.0822215	0.206747	N	D	N	2.7138	ENSMUSG00000041632	1374.49	0.106248	-0.0112582	0.465239	-0.372172	0.858207	0.995479	0.571785	0.492447	649334	FALSE	0.0293108	0.341855	-1.16229	-1.7093	1.48923	0.549881	0.566192	0.763769	0.349481	0.0904814	0.577942	0.770514	70777	45.18	chr13	protein_coding	mitochondrial ribosomal protein S27 [Source:MGI Symbol;Acc:MGI:1919064]
Slc39a11	NDN	8.92462	-0.325881	-1.84423	1.87991	-0.199732	0.233549	1.60652	-3.57589	0.557406	0.0936799	0.115924	N	D	N	5.6157	ENSMUSG00000041654	267.532	-0.0435881	0.000957093	0.267982	-1.08939	0.832726	0.995483	0.65525	0.246185	47801.6	FALSE	0.0980707	0.613224	-1.10347	-2.68716	3.36298	0.611687	1.21552	1.70835	0.427579	0.089939	0.605306	1.52861	405227	48.78	chr11	protein_coding	solute carrier family 39 (metal ion transporter), member 11 [Source:MGI Symbol;Acc:MGI:1917056]
Ammecr1l	NDN	11.4308	-0.631182	-1.22784	1.60977	-0.0386781	0.270727	0.718608	-1.84499	0.501428	0.120016	0.0548768	N	D	N	2.873	ENSMUSG00000041915	1904.78	-0.0225757	0.00676784	0.40553	-1.38448	0.880727	0.995513	0.672676	0.142672	532414	FALSE	0.799186	0.262862	-0.828645	-1.38735	1.87743	0.403633	0.42351	0.625403	0.295893	0.0893719	0.464969	0.807159	22918	44.07	chr18	protein_coding	AMME chromosomal region gene 1-like [Source:MGI Symbol;Acc:MGI:2442711]
Pigs	NDN	9.91012	0.0499897	-1.80931	1.71197	0.67905	-0.626509	1.32992	-1.85455	0.782397	0.023166	0.0617589	N	D	N	4.49003	ENSMUSG00000041958	977.234	0.412643	-0.0107373	0.724437	-1.15893	0.650814	0.995518	0.417261	0.215054	205280	FALSE	0.275169	0.326853	0.0808518	-2.03368	2.1232	0.394138	0.543511	0.789837	0.403708	0.0903176	0.675255	0.952451	14368	48.5	chr11	protein_coding	phosphatidylinositol glycan anchor biosynthesis, class S [Source:MGI Symbol;Acc:MGI:2687325]
Wdr41	NDN	9.5131	-0.41191	-1.28561	0.444301	0.410422	-0.351166	0.941252	0.170369	0.633271	0.115008	0.433719	N	D	N	1.87321	ENSMUSG00000042015	586.863	0.243084	-0.00670681	0.475662	0.0932408	0.823564	0.995523	0.585061	0.578988	58743.3	FALSE	0.167223	0.307381	-0.631629	-1.50248	0.65671	0.428163	0.50184	0.622413	0.349036	0.0896508	0.542656	0.698874	46971	43.31	chr13	protein_coding	WD repeat domain 41 [Source:MGI Symbol;Acc:MGI:2445123]
Exog	NDN	7.88976	-0.175316	-2.00021	1.61877	1.41322	0.0551716	1.35871	-2.50247	0.684612	0.0600108	0.127497	N	D	N	5.32957	ENSMUSG00000042787	299.624	0.577506	0.000225987	0.283864	-0.806308	0.379077	0.995614	0.653346	0.311256	49224.8	FALSE	0.109741	0.543464	-0.504387	-2.61592	2.79287	0.521332	1.00502	1.38165	0.702143	0.0898694	0.596199	1.1717	20575	48.76	chr9	protein_coding	endo/exonuclease (5'-3'), endonuclease G-like [Source:MGI Symbol;Acc:MGI:2143333]
Zfp513	NDN	8.45349	-0.13178	-1.28214	-0.200445	0.728856	-1.2349	0.74048	1.7236	0.748958	0.141469	0.48196	N	D	N	4.42783	ENSMUSG00000043059	290.839	0.355588	-0.014161	0.24391	0.814279	0.647835	0.995632	0.71666	0.317798	28432.3	FALSE	0.182109	0.400414	-0.272312	-1.65271	-0.37046	0.449022	0.670088	0.704168	0.44618	0.0912881	0.521733	0.986628	3323	56.12	chr5	protein_coding	zinc finger protein 513 [Source:MGI Symbol;Acc:MGI:2141255]
Zfp536	NDN	10.1939	-0.572485	-1.66428	0.173427	0.418676	0.298252	1.34013	-0.950008	0.401329	0.0893127	0.467496	N	D	N	3.00707	ENSMUSG00000043456	739.722	0.140326	0.00198357	0.320931	-0.284838	0.799462	0.99566	0.629325	0.489239	259321	FALSE	0.102751	0.50775	-1.34773	-2.23542	0.424429	0.698838	0.91331	0.787062	0.421336	0.0898677	0.606471	0.891344	301507	46.22	chr7	protein_coding	zinc finger protein 536 [Source:MGI Symbol;Acc:MGI:1926102]
Tril	NDN	8.4983	0.084484	-1.82012	0.915867	1.78444	-2.04416	0.796326	0.172676	0.718353	0.108225	0.240979	N	D	N	4.7976	ENSMUSG00000043496	494.48	0.542066	-0.00880438	0.11493	0.0389832	0.373284	0.995663	0.75912	0.555027	157567	FALSE	0.147118	0.653899	0.3093	-2.77316	2.45911	0.528018	1.35027	1.21842	0.786557	0.0906044	0.545427	0.91026	5363	55.44	chr6	protein_coding	TLR4 interactor with leucine-rich repeats [Source:MGI Symbol;Acc:MGI:1914123]
Col6a6	NDN	9.4529	-0.165449	-2.73271	0.407342	0.602311	-0.917003	2.42256	-0.241333	0.688498	0.012462	0.38809	N	D	N	4.18321	ENSMUSG00000043719	515.148	0.183708	-0.00566412	0.661041	-0.0592407	0.754132	0.995675	0.397729	0.558142	122754	FALSE	0.0698498	0.548371	-0.504531	-3.24049	1.03385	0.521632	0.982318	0.863218	0.445703	0.0901361	1.00352	0.875474	140352	45.2	chr9	protein_coding	collagen, type VI, alpha 6 [Source:MGI Symbol;Acc:MGI:2444259]
Cdc25c	NDN	8.24394	-3.001	-3.26031	0.166448	-0.0885839	3.40022	2.01161	0.577518	0.00325314	0.00146872	0.458739	N	D	N	6.07793	ENSMUSG00000044201	169.825	-0.02777	0.0209389	0.582876	0.163373	0.849942	0.995708	0.444339	0.52811	24275.6	FALSE	0.0251111	0.497129	-3.42146	-3.64	0.483927	0.884275	0.873835	0.830865	0.401728	0.0936238	0.840923	0.885403	18541	43.94	chr18	protein_coding	cell division cycle 25C [Source:MGI Symbol;Acc:MGI:88350]
Scml4	NDN	10.6791	-0.784526	-2.16521	1.28416	0.00192876	0.213726	1.53247	-1.99723	0.338855	0.00458576	0.139966	N	D	N	3.74536	ENSMUSG00000044770	934.705	0.00379691	0.00350576	0.942673	-1.29739	0.875507	0.995745	0.321705	0.177152	318882	FALSE	0.0755735	0.32286	-1.09845	-2.36518	1.69508	0.514581	0.534621	0.75488	0.333469	0.0894823	0.733513	0.977338	100411	45.71	chr10	protein_coding	Scm polycomb group protein like 4 [Source:MGI Symbol;Acc:MGI:2446140]
Lhfpl2	NDN	10.1849	0.125587	-1.57282	0.906613	-0.081521	-0.783605	1.27834	-0.713836	0.704924	0.127465	0.243906	N	D	N	2.8573	ENSMUSG00000045312	963.966	-0.0170661	-0.00402289	0.217516	-0.161311	0.841461	0.995784	0.694228	0.522193	453569	FALSE	0.174756	0.604381	0.404467	-2.42337	2.21264	0.522195	1.17064	1.14824	0.424385	0.0900527	0.575448	0.907779	137614	46.6	chr13	protein_coding	lipoma HMGIC fusion partner-like 2 [Source:MGI Symbol;Acc:MGI:2145236]
Wdr89	NDN	11.3255	-0.387449	-1.38284	0.915135	-2.77377	-1.05879	0.994953	-1.08387	0.700763	0.0686342	0.259816	N	D	N	5.91138	ENSMUSG00000045690	869.342	-2.67633	-0.0290491	0.62306	-0.717803	4.91474e-07	0.995808	0.514152	0.37793	872665	FALSE	0.0545165	0.259497	-0.537844	-1.53533	1.15238	0.370241	0.420368	0.580841	0.374375	0.0959037	0.520183	0.709215	38942	43.31	chr12	protein_coding	WD repeat domain 89 [Source:MGI Symbol;Acc:MGI:1919588]
Mms22l	NDN	8.929	-0.758716	-2.02823	1.11843	-0.926554	0.56261	1.52877	-1.64617	0.294795	0.0563619	0.199013	N	D	N	4.6641	ENSMUSG00000045751	185.315	-0.303786	0.00332697	0.332753	-0.484091	0.635005	0.995811	0.613872	0.416188	37777.8	FALSE	0.00868873	0.536224	-1.6855	-2.62858	2.25766	0.872887	0.99139	1.17208	0.497158	0.0899654	0.62609	0.979034	106500	37.46	chr4	protein_coding	MMS22-like, DNA repair protein [Source:MGI Symbol;Acc:MGI:2684980]
Ankle1	NDN	6.75239	-0.936639	-1.54111	-0.542799	0.933557	1.96785	0.511078	3.45048	0.228658	0.143701	0.330829	N	D	N	6.86296	ENSMUSG00000046295	88.4229	0.226235	0.00773992	0.0750935	0.622326	0.688147	0.995843	0.782938	0.356432	8058.95	FALSE	0.158974	0.646337	-2.41983	-2.55794	-2.34175	1.37391	1.32808	1.051	0.488111	0.0904845	0.536764	1.15912	3895	55.87	chr8	protein_coding	ankyrin repeat and LEM domain containing 1 [Source:MGI Symbol;Acc:MGI:1918775]
Olfml2a	NDN	13.0938	-0.423064	-2.95522	1.51798	-0.00384162	-0.957753	2.46656	-1.75232	0.609063	1.83394e-05	0.0904931	N	D	N	5.18047	ENSMUSG00000046618	4822.72	0.000981839	-0.0167111	2.05479	-1.07394	0.875438	0.995863	0.0370737	0.240334	1.00819e+07	FALSE	0.1901	0.325104	-0.675356	-3.1201	1.93153	0.448664	0.531693	0.774153	0.334733	0.09166	0.754325	0.926988	31776	48.28	chr2	protein_coding	olfactomedin-like 2A [Source:MGI Symbol;Acc:MGI:2444741]
Spsb4	NDN	9.58656	-0.541946	-3.20069	0.286892	0.527725	0.0942624	2.61219	-1.40035	0.44909	0.000432623	0.445286	N	D	N	4.63453	ENSMUSG00000046997	504.706	0.21822	0.00076942	1.74886	-0.535033	0.762163	0.99589	0.134702	0.409712	150461	FALSE	0.0924369	0.439428	-1.07865	-3.49458	0.595081	0.607954	0.750709	0.755346	0.419106	0.0897327	1.17666	0.925348	75362	49.19	chr9	protein_coding	splA/ryanodine receptor domain and SOCS box containing 4 [Source:MGI Symbol;Acc:MGI:2183445]
Cd24a	NDN	11.1814	-0.211349	-1.76769	1.18951	-1.89587	0.297081	1.35238	-0.979474	0.675158	0.0726558	0.181957	N	D	N	4.5248	ENSMUSG00000047139	957.85	-1.29855	0.0020751	0.343018	-0.307197	0.12542	0.995899	0.615072	0.483759	921297	FALSE	0.022894	0.492261	-0.556374	-2.29178	2.12807	0.511938	0.876961	1.10176	0.823719	0.089851	0.614333	0.887076	5982	49.82	chr10	protein_coding	CD24a antigen [Source:MGI Symbol;Acc:MGI:88323]
Ogfr	NDN	11.0605	-0.463618	-1.28155	1.13361	-0.34527	-0.3248	0.866208	-0.770125	0.568054	0.123992	0.181081	N	D	N	2.3064	ENSMUSG00000049401	1246.9	-0.180989	-0.00523065	0.3754	-0.388031	0.838836	0.996037	0.645057	0.488059	351877	FALSE	0.369064	0.336704	-0.748237	-1.54318	1.56248	0.470363	0.551947	0.763388	0.357564	0.0896506	0.532457	0.767078	6592	54.81	chr2	protein_coding	opioid growth factor receptor [Source:MGI Symbol;Acc:MGI:1919325]
Arl4c	NDN	10.8054	-0.398519	-2.51192	0.907216	-1.46281	0.627876	1.63356	-1.31629	0.498037	0.0343023	0.243176	N	D	N	5.04053	ENSMUSG00000049866	592.655	-0.416775	0.0027464	0.267006	-0.288679	0.488884	0.996065	0.655077	0.4763	365232	FALSE	0.0744015	0.623357	-1.35849	-3.22094	2.31883	0.664714	1.18382	1.17447	0.622907	0.090006	0.606546	0.944934	29097	47.5	chr1	protein_coding	ADP-ribosylation factor-like 4C [Source:MGI Symbol;Acc:MGI:2445172]
2310061I04Rik	NDN	9.19212	0.0680267	-1.40168	0.412773	0.566765	-1.52535	0.974777	-0.0168043	0.783896	0.0810674	0.447818	N	D	N	3.08369	ENSMUSG00000050705	486.055	0.350253	-0.0306879	0.498574	-0.00761871	0.73318	0.996109	0.566884	0.583187	60378.6	FALSE	0.49696	0.307713	0.109135	-1.61649	0.609014	0.3809	0.506418	0.615741	0.37065	0.0971605	0.55184	0.695024	4755	51.57	chr17	protein_coding	RIKEN cDNA 2310061I04 gene [Source:MGI Symbol;Acc:MGI:1916912]
Selenon	NDN	9.82012	0.0259515	-2.00869	-0.98785	0.772746	-1.31304	1.78884	2.02657	0.76728	0.0293312	0.228404	N	D	N	5.9012	ENSMUSG00000050989	787.226	0.348998	-0.0131407	0.749036	0.923463	0.636548	0.996125	0.378983	0.28349	248553	FALSE	0.119798	0.428353	0.0573209	-2.37123	-1.55244	0.452404	0.738102	0.908575	0.462955	0.0911259	0.89252	1.08229	14275	54.77	chr4	protein_coding	selenoprotein N [Source:MGI Symbol;Acc:MGI:2151208]
Fhad1_ENSMUSG00000051435	NDN	8.96733	-1.05526	-1.74374	-6.99113	0.761844	-1.09992	1.06631	7.65642	0.198735	0.0493763	0.00436613	N	D	N	10.5845	ENSMUSG00000051435	313.568	0.377794	-0.0125955	0.394077	7.07995	0.629199	0.996151	0.603973	0.00684044	83023	FALSE	0.263095	0.394854	-1.50465	-2.05811	-7.4191	0.685123	0.671358	2.69781	0.450869	0.0909294	0.588443	2.88984	124645	49.54	chr4	protein_coding	forkhead-associated (FHA) phosphopeptide binding domain 1 [Source:MGI Symbol;Acc:MGI:1920323]
Zfp579	NDN	8.65006	-0.356075	-1.67517	1.44539	0.83265	-0.923394	1.02208	-1.58847	0.679131	0.0303797	0.0988471	N	D	N	4.3666	ENSMUSG00000051550	337.958	0.577526	-0.0185923	0.51247	-1.0134	0.519777	0.996158	0.559064	0.258162	38693.2	FALSE	0.223108	0.303011	-0.55035	-1.87563	1.80535	0.413371	0.503153	0.718741	0.411024	0.0920786	0.552136	0.858576	12676	50.73	chr7	protein_coding	zinc finger protein 579 [Source:MGI Symbol;Acc:MGI:1915740]
Hist1h1d	NDN	7.76277	-0.0380652	-1.45556	0.816365	-1.38787	0.912946	1.34324	-1.41512	0.762201	0.110995	0.274073	N	D	N	5.05918	ENSMUSG00000052565	125.669	-0.811632	0.00801989	0.404461	-0.537783	0.276504	0.996201	0.577201	0.40813	6074.25	FALSE	0.036077	0.444165	-0.0976421	-1.91504	1.49107	0.461403	0.770171	0.890428	0.680762	0.090289	0.631625	0.928642	7425	39.8	chr13	protein_coding	histone cluster 1, H1d [Source:MGI Symbol;Acc:MGI:107502]
Reep1	NDN	9.27559	-0.38934	-1.83196	1.14594	0.156463	-1.31495	1.33197	-0.780346	0.510969	0.091822	0.196402	N	D	N	3.58373	ENSMUSG00000052852	325.023	0.0424627	-0.00670157	0.227695	-0.176163	0.83438	0.996213	0.686627	0.517074	63197	FALSE	0.252566	0.603187	-1.25979	-2.63046	2.56929	0.647513	1.1759	1.30571	0.425678	0.0902935	0.580368	0.910671	103150	46.44	chr6	protein_coding	receptor accessory protein 1 [Source:MGI Symbol;Acc:MGI:1098827]
Gas1	NDN	12.9326	-0.712898	-3.66873	4.1415	1.12442	-0.188767	2.93367	-4.59578	0.377821	1.88336e-07	2.39148e-05	N	D	N	8.84264	ENSMUSG00000052957	7329.19	0.801256	-0.00311553	2.54337	-4.10062	0.312519	0.996218	0.0104736	0.000839428	2.72835e+07	FALSE	0.088595	0.340917	-1.06273	-3.82648	4.43224	0.531087	0.555818	0.826052	0.499518	0.0895262	0.780337	1.10589	2961	58.36	chr13	protein_coding	growth arrest specific 1 [Source:MGI Symbol;Acc:MGI:95655]
Rnf26	NDN	9.51687	-0.460414	-1.26976	1.71722	0.808016	0.0909996	0.996856	-2.79674	0.531209	0.143833	0.0817374	N	D	N	4.69261	ENSMUSG00000053128	684.724	0.407502	0.000906246	0.344401	-1.75732	0.596413	0.996225	0.641484	0.123615	164381	FALSE	0.154833	0.397871	-0.862889	-1.64138	2.33082	0.5332	0.66319	0.977257	0.464332	0.0896432	0.564349	1.31459	17887	53.77	chr9	protein_coding	ring finger protein 26 [Source:MGI Symbol;Acc:MGI:2388131]
Skp2	NDN	9.94505	-0.165045	-2.76524	0.797766	1.06706	-1.13025	2.1484	-1.3161	0.725284	0.00249735	0.280938	N	D	N	5.66182	ENSMUSG00000054115	860.105	0.545819	-0.011128	1.10958	-0.515356	0.449481	0.996262	0.266572	0.417741	440763	FALSE	0.803622	0.433176	-0.375599	-3.07668	1.42713	0.472276	0.738289	0.868586	0.558954	0.0907291	1.13851	0.908377	43441	42.69	chr15	protein_coding	S-phase kinase-associated protein 2 (p45) [Source:MGI Symbol;Acc:MGI:1351663]
Tafa5	NDN	8.2852	-0.173457	-2.02812	-4.84123	-0.0471059	-0.706486	1.72215	5.60156	0.705958	0.0382786	0.00460424	N	D	N	8.07731	ENSMUSG00000054863	170.348	-0.0172105	-0.00571055	0.544797	3.91581	0.854417	0.996292	0.473723	0.0357497	14013.6	FALSE	1.08637	0.470746	-0.417131	-2.46282	-5.94986	0.492215	0.832911	1.74547	0.393968	0.0900425	0.766177	2.17731	215066	49.05	chr15	protein_coding	TAFA chemokine like family member 5 [Source:MGI Symbol;Acc:MGI:2146182]
Mettl4	NDN	10.407	-0.53028	-1.2968	0.582187	-0.448919	-0.167061	1.22193	-0.503099	0.449225	0.149539	0.345726	N	D	N	2.34101	ENSMUSG00000055660	687.342	-0.165526	-0.00151603	0.345914	-0.168533	0.796015	0.996321	0.620842	0.540783	161005	FALSE	0.127419	0.459584	-1.11145	-1.79338	1.14836	0.62332	0.785063	0.834876	0.412303	0.0897782	0.600571	0.839576	27430	39.13	chr17	protein_coding	methyltransferase like 4 [Source:MGI Symbol;Acc:MGI:1924031]
Fancm	NDN	8.84115	-0.263029	-1.4215	2.95702	0.492316	0.245848	1.17485	-4.9394	0.662504	0.114614	0.0118757	N	D	N	6.85241	ENSMUSG00000055884	440.359	0.208223	0.00219248	0.365762	-4.16143	0.774636	0.996329	0.613226	0.0054754	96895.6	FALSE	0.28417	0.430659	-0.584162	-1.85608	3.54064	0.494709	0.737986	1.09224	0.412301	0.0897544	0.597044	1.44617	56456	41.54	chr12	protein_coding	Fanconi anemia, complementation group M [Source:MGI Symbol;Acc:MGI:2442306]
Pgpep1	NDN	9.98971	-0.376804	-1.67928	0.440178	0.086052	-0.00577679	1.54479	0.01046	0.586174	0.0629804	0.400518	N	D	N	1.64708	ENSMUSG00000056204	718.689	0.0381218	-0.000132231	0.544403	0.00810001	0.858304	0.996342	0.489335	0.575764	139722	FALSE	0.137733	0.413734	-0.756612	-2.04547	0.814942	0.517838	0.704115	0.750619	0.3758	0.0896719	0.706499	0.796337	13954	52.35	chr8	protein_coding	pyroglutamyl-peptidase I [Source:MGI Symbol;Acc:MGI:1913772]
Myh1	NDN	8.75636	0.556474	-2.02511	-6.59639	0.612761	-1.29172	0.494997	9.13753	0.444254	0.0346741	2.49275e-05	N	D	N	11.537	ENSMUSG00000056328	441.278	0.23578	-0.0111375	0.13465	8.42981	0.735971	0.996348	0.775965	4.36978e-06	158744	FALSE	0.0325812	0.457935	1.10528	-2.42763	-7.23766	0.598887	0.804616	1.47438	0.43328	0.0907785	0.511019	1.75993	24524	43.5	chr11	protein_coding	myosin, heavy polypeptide 1, skeletal muscle, adult [Source:MGI Symbol;Acc:MGI:1339711]
Gm10036	NDN	3.66697	-0.155052	-4.62416	-0.00714622	2.72084	0.0654074	5.44157	-0.388232	0.644839	0.0469925	0.452735	N	D	N	8.61605	ENSMUSG00000058064	35.6046	0.444677	8.15953e-05	0.33661	0.0200072	0.41639	0.996409	0.573988	0.533528	1255.72	FALSE	0.127436	0.915185	-1.19606	-6.09273	1.60726	0.596042	3.21263	1.01639	0.779506	0.0900518	0.711043	1.01566	534	53.18	chr18	processed_pseudogene	predicted gene 10036 [Source:MGI Symbol;Acc:MGI:3642334]
Rpl5	NDN	15.536	-0.674609	-1.69407	0.81218	-3.50177	-0.774677	1.23587	-0.816164	0.449427	0.0212454	0.29897	N	D	N	6.32848	ENSMUSG00000058558	13181	-3.41077	-0.0182808	0.795102	-0.495222	7.16179e-11	0.996427	0.399413	0.467628	2.72329e+08	FALSE	0.86217	0.278715	-0.900701	-1.86006	1.07128	0.431254	0.45468	0.608465	0.398748	0.0918151	0.595011	0.702196	8504	43.58	chr5	protein_coding	ribosomal protein L5 [Source:MGI Symbol;Acc:MGI:102854]
Gm7331	NDN	4.11149	-0.20475	-5.14532	4.10558	1.18458	0.293691	5.8439	-6.81328	0.611477	0.0250772	0.0969242	N	D	N	14.1355	ENSMUSG00000059461	17.0717	0.198935	0.000296765	0.410396	-0.849944	0.68994	0.996459	0.519945	0.292352	180.013	FALSE	0.0789281	0.883357	-1.63365	-6.53722	7.18471	0.613968	2.85353	4.91014	0.502917	0.0900472	0.789523	1.50194	387	55.81	chrX	processed_pseudogene	predicted gene 7331 [Source:MGI Symbol;Acc:MGI:3644702]
Adamts14	NDN	9.5044	-0.606186	-2.19091	1.25113	0.522635	0.611168	1.14356	-1.35045	0.338384	0.0793305	0.185802	N	D	N	3.62781	ENSMUSG00000059901	419.295	0.111563	0.00212698	0.146316	-0.244827	0.784135	0.996475	0.735463	0.486244	136982	FALSE	0.279201	0.695701	-2.22159	-3.18483	3.23239	0.942834	1.47395	1.58811	0.451997	0.0900207	0.560119	0.955347	76327	50.71	chr10	protein_coding	a disintegrin-like and metallopeptidase (reprolysin type) with thrombospondin type 1 motif, 14 [Source:MGI Symbol;Acc:MGI:2179942]
Ppih	NDN	10.2648	-0.657505	-1.5343	1.35442	-0.0372608	0.261427	1.0788	-1.47695	0.416732	0.065873	0.128512	N	D	N	2.85443	ENSMUSG00000060288	784.338	-0.0163014	0.00384956	0.488131	-0.807326	0.871752	0.996487	0.554277	0.326687	149999	FALSE	0.0888828	0.342328	-1.00018	-1.79602	1.81345	0.522338	0.5694	0.803876	0.343768	0.0895874	0.589779	0.886923	20537	46.06	chr4	protein_coding	peptidyl prolyl isomerase H [Source:MGI Symbol;Acc:MGI:106499]
Exosc5	NDN	10.5084	-0.476596	-1.32379	0.857483	0.395551	-0.511366	0.86343	-0.561488	0.596035	0.0965317	0.277829	N	D	N	2.33183	ENSMUSG00000061286	1088.26	0.24387	-0.0100398	0.452061	-0.31896	0.83266	0.996516	0.613269	0.536801	254555	FALSE	0.155802	0.292673	-0.693644	-1.51952	1.15085	0.422558	0.476809	0.641693	0.338088	0.0900106	0.515792	0.697556	12205	50.92	chr7	protein_coding	exosome component 5 [Source:MGI Symbol;Acc:MGI:107889]
Smim20	NDN	11.3133	-0.214196	-1.48432	0.903031	0.709317	-1.0921	0.923503	-0.724103	0.727854	0.0816449	0.254835	N	D	N	3.44903	ENSMUSG00000061461	2068.9	0.384035	-0.0149448	0.358687	-0.331191	0.643733	0.996524	0.643298	0.501347	1.54298e+06	FALSE	0.704197	0.366856	-0.40348	-1.78567	1.37362	0.441361	0.612494	0.78377	0.431247	0.0913743	0.549571	0.790236	11458	47.86	chr5	protein_coding	small integral membrane protein 20 [Source:MGI Symbol;Acc:MGI:1913528]
Zfp27	NDN	8.3216	-0.357135	-1.56302	1.1171	0.846625	0.0728604	1.32618	-1.4391	0.614924	0.0746949	0.191273	N	D	N	3.68476	ENSMUSG00000062040	323.363	0.453828	0.00077033	0.53202	-0.66489	0.557627	0.996542	0.506394	0.368951	30927	FALSE	0.105877	0.388184	-0.680799	-1.90155	1.6933	0.491869	0.659385	0.871854	0.474046	0.0896186	0.667679	0.913142	13240	43.38	chr7	protein_coding	zinc finger protein 27 [Source:MGI Symbol;Acc:MGI:99174]
Pgk1	NDN	13.6607	-0.929751	-1.37194	1.10357	-0.117442	-0.69012	0.990744	-0.525006	0.266945	0.0625683	0.177802	N	D	N	2.32331	ENSMUSG00000062070	7367.42	-0.0785106	-0.0222707	0.676776	-0.350332	0.880748	0.996542	0.49477	0.55576	1.58718e+07	FALSE	0.047877	0.238	-1.09782	-1.49981	1.31561	0.38376	0.383466	0.54678	0.27882	0.0927178	0.488857	0.612955	16600	43.92	chrX	protein_coding	phosphoglycerate kinase 1 [Source:MGI Symbol;Acc:MGI:97555]
Tgif2	NDN	9.557	-0.970609	-1.72104	2.73049	0.606925	1.18592	1.32246	-3.36408	0.227694	0.0553507	0.0141854	N	D	N	6.47938	ENSMUSG00000062175	680.102	0.286912	0.012589	0.518913	-2.40078	0.717344	0.996547	0.511283	0.0651482	144761	FALSE	0.0678391	0.401997	-1.46926	-2.07387	3.26195	0.689211	0.68629	1.01218	0.422696	0.0909955	0.67278	1.38616	15564	51.97	chr2	protein_coding	TGFB-induced factor homeobox 2 [Source:MGI Symbol;Acc:MGI:1915299]
Ap3b2	NDN	10.6701	-0.309533	-2.22702	0.603729	0.560824	-0.71843	1.58096	-0.899658	0.654943	0.00919253	0.352215	N	D	N	3.75987	ENSMUSG00000062444	1142.2	0.275819	-0.00899719	0.743356	-0.39639	0.739387	0.996555	0.393129	0.471368	565480	FALSE	0.143308	0.38278	-0.590335	-2.50303	1.01386	0.473915	0.645312	0.747403	0.407738	0.0902485	0.7967	0.821722	33527	49.21	chr7	protein_coding	adaptor-related protein complex 3, beta 2 subunit [Source:MGI Symbol;Acc:MGI:1100869]
Tubb4a	NDN	9.6098	-0.57232	-2.86147	-0.931553	0.216441	-3.28708	0.24664	6.87523	0.370627	0.0184753	0.238527	N	D	N	10.6254	ENSMUSG00000062591	297.063	0.0455459	-0.014547	0.0416544	5.44482	0.830427	0.996559	0.801788	0.0109352	144905	FALSE	0.0818663	0.628058	-1.72322	-3.48238	-2.56386	0.820655	1.16531	1.22195	0.430251	0.0917373	0.529072	2.3141	7717	51.64	chr17	protein_coding	tubulin, beta 4A class IVA [Source:MGI Symbol;Acc:MGI:107848]
Ncs1	NDN	9.77787	-0.353333	-1.31291	1.26019	-0.474932	0.45402	1.03126	-0.884378	0.604559	0.134264	0.159716	N	D	N	2.84459	ENSMUSG00000062661	579.015	-0.203154	0.00464482	0.33888	-0.353562	0.786984	0.996562	0.640401	0.48111	88343.3	FALSE	0.0343697	0.412218	-0.716456	-1.70886	1.92005	0.509319	0.69273	0.949104	0.402672	0.0898582	0.570599	0.839352	50167	53.09	chr2	protein_coding	neuronal calcium sensor 1 [Source:MGI Symbol;Acc:MGI:109166]
Pcdhb5	NDN	7.79341	-0.0816042	-1.50567	-0.0325346	0.0867693	0.884516	0.934177	0.129075	0.734157	0.125062	0.490431	N	D	N	2.03454	ENSMUSG00000063687	179.955	0.0274696	0.00518581	0.185393	0.0380161	0.844546	0.996596	0.725039	0.562226	19640.6	FALSE	0.0558387	0.54688	-0.253423	-2.20314	-0.0737881	0.504409	1.00855	0.802132	0.41359	0.0901107	0.549903	0.874513	3535	47.78	chr18	protein_coding	protocadherin beta 5 [Source:MGI Symbol;Acc:MGI:2136739]
Ap3s2	NDN	9.74729	-1.3796e-05	-2.17694	0.827716	-0.217073	-0.90642	1.79945	-0.000908843	0.7832	0.00749524	0.279613	N	D	N	2.92385	ENSMUSG00000063801	574.536	-0.105887	-0.0137344	1.12295	0.00295846	0.855884	0.9966	0.252202	0.580579	78794.3	FALSE	0.495481	0.352973	-0.00400968	-2.41541	1.25464	0.411685	0.591922	0.751649	0.355218	0.0910345	0.852839	0.746002	45325	45.71	chr7	protein_coding	adaptor-related protein complex 3, sigma 2 subunit [Source:MGI Symbol;Acc:MGI:1337060]
Dpp3	NDN	9.42567	0.163315	-1.53833	1.01026	0.700915	-0.896347	1.47244	-0.900513	0.703032	0.113495	0.222374	N	D	N	3.97022	ENSMUSG00000063904	810.959	0.236236	-0.00620253	0.347562	-0.26305	0.712932	0.996605	0.606705	0.495883	303838	FALSE	1.1983	0.518026	0.431454	-2.15249	2.00178	0.502176	0.934077	1.07629	0.456681	0.090155	0.628197	0.890517	21059	50.07	chr19	protein_coding	dipeptidylpeptidase 3 [Source:MGI Symbol;Acc:MGI:1922471]
Cenpj	NDN	9.30623	-0.193115	-2.0189	-5.32201	0.199754	-0.578888	1.53068	6.99908	0.704512	0.031971	0.00024112	N	D	N	9.3084	ENSMUSG00000064128	417.457	0.075858	-0.00526287	0.515824	6.21771	0.846595	0.996611	0.499662	0.000351374	70620.3	FALSE	0.444233	0.441519	-0.429743	-2.40564	-5.94578	0.482574	0.777574	1.36262	0.389136	0.0899522	0.714305	1.66518	48665	42.21	chr14	protein_coding	centromere protein J [Source:MGI Symbol;Acc:MGI:2684927]
Wdr6	NDN	9.90377	0.160237	-2.83517	-0.137703	0.646845	-1.32486	2.39204	1.13872	0.747048	0.00060775	0.495628	N	D	N	5.50247	ENSMUSG00000066357	849.448	0.32447	-0.016629	1.75207	0.521226	0.690504	0.996631	0.110726	0.425466	270243	FALSE	0.0780484	0.383518	0.308792	-3.07104	-0.241713	0.438053	0.643152	0.681858	0.42376	0.0918734	0.955169	0.855978	6429	56.29	chr9	protein_coding	WD repeat domain 6 [Source:MGI Symbol;Acc:MGI:1930140]
Capn6	NDN	13.9935	-0.279426	-3.27578	1.20764	-0.02074	0.070014	2.60317	-1.39595	0.652598	0.000193415	0.172584	N	D	N	4.08988	ENSMUSG00000067276	10070.4	-0.00386612	0.000549564	1.8147	-0.559441	0.861083	0.996652	0.118195	0.401992	4.51491e+07	FALSE	0.0291536	0.42872	-0.60992	-3.5431	1.92078	0.49756	0.714765	0.972449	0.380315	0.0897083	1.10894	0.919139	25184	39.08	chrX	protein_coding	calpain 6 [Source:MGI Symbol;Acc:MGI:1100850]
Myl9	NDN	12.0073	0.419342	-2.53829	0.920376	-0.809156	-1.10066	1.77496	0.847766	0.524184	0.0161854	0.24259	N	D	N	4.53254	ENSMUSG00000067818	3462.6	-0.268382	-0.00749558	0.479563	0.255641	0.677849	0.99666	0.506325	0.498768	1.41145e+07	FALSE	1.28583	0.521231	1.00681	-3.01376	1.88444	0.587955	0.92227	1.03982	0.472878	0.0903068	0.742678	0.888976	6239	54.59	chr2	protein_coding	myosin, light polypeptide 9, regulatory [Source:MGI Symbol;Acc:MGI:2138915]
Psrc1	NDN	9.04717	-1.04063	-3.22963	0.186082	-0.790503	1.49194	1.39378	0.826975	0.208346	0.00263072	0.45739	N	D	N	4.5032	ENSMUSG00000068744	195.129	-0.247734	0.0087963	0.289653	0.233118	0.693974	0.996681	0.649588	0.503765	47733.5	FALSE	0.083262	0.537066	-1.95087	-3.66139	0.500064	1.04141	0.942657	0.81601	0.468808	0.0905387	0.598797	0.897333	4393	50.63	chr3	protein_coding	proline/serine-rich coiled-coil 1 [Source:MGI Symbol;Acc:MGI:1913099]
Fam8a1	NDN	10.1012	-0.0910892	-1.40692	0.894896	0.0746515	-1.62228	1.15366	-0.735803	0.756624	0.112705	0.254297	N	D	N	3.5864	ENSMUSG00000069237	719.841	0.0330389	-0.0175871	0.391302	-0.282076	0.859111	0.996691	0.598809	0.508025	179915	FALSE	0.753772	0.412979	-0.20006	-1.7975	1.49019	0.450787	0.699236	0.861643	0.375376	0.0922368	0.600178	0.824428	8535	43.14	chr13	protein_coding	family with sequence similarity 8, member A1 [Source:MGI Symbol;Acc:MGI:2145496]
Dusp22	NDN	10.2279	-0.109385	-1.35789	1.6586	0.351378	-0.282671	1.00915	-1.94061	0.767699	0.105662	0.0757693	N	D	N	3.58381	ENSMUSG00000069255	1078.41	0.184853	-0.00435814	0.438974	-1.16191	0.833544	0.996692	0.589907	0.216446	233977	FALSE	0.139589	0.345617	-0.201827	-1.63294	2.12047	0.412469	0.571483	0.834648	0.363344	0.0896179	0.569391	1.0019	51233	45.02	chr13	protein_coding	dual specificity phosphatase 22 [Source:MGI Symbol;Acc:MGI:1915926]
Marcks	NDN	15.0376	-0.664158	-2.42757	0.939097	-0.468579	-0.675086	0.686763	0.351312	0.434403	0.00063887	0.24649	N	D	N	2.18174	ENSMUSG00000069662	14141.6	-0.276339	-0.0129972	0.320317	0.193606	0.797536	0.996697	0.703561	0.567896	1.34349e+08	FALSE	0.0286068	0.307798	-0.938788	-2.59431	1.27526	0.472794	0.503749	0.678696	0.3562	0.0906581	0.48657	0.702782	5546	48.59	chr10	protein_coding	myristoylated alanine rich protein kinase C substrate [Source:MGI Symbol;Acc:MGI:96907]
Fat1	NDN	10.2613	-0.0919379	-1.62857	0.636572	0.313186	0.353006	1.20217	-1.12288	0.738054	0.0940781	0.323153	N	D	N	2.99124	ENSMUSG00000070047	1052.38	0.105343	0.00238682	0.283533	-0.344425	0.823101	0.996706	0.660276	0.469006	313983	FALSE	0.413485	0.505383	-0.260004	-2.20059	1.38146	0.491522	0.907567	0.902309	0.413037	0.0898797	0.583581	0.905665	116811	44.62	chr8	protein_coding	FAT atypical cadherin 1 [Source:MGI Symbol;Acc:MGI:109168]
Peg12	NDN	9.44552	-0.728191	-2.56763	1.14383	0.952182	-1.43011	1.70453	-0.81	0.338667	0.00399236	0.186867	N	D	N	4.89682	ENSMUSG00000070526	485.765	0.489798	-0.0153136	0.715534	-0.317612	0.507175	0.996718	0.397828	0.493113	213918	FALSE	0.0302134	0.414674	-1.24921	-2.86775	1.81108	0.650228	0.70614	0.935535	0.514022	0.0916133	0.841774	0.835062	2640	57.05	chr7	protein_coding	paternally expressed 12 [Source:MGI Symbol;Acc:MGI:1351637]
Sars2	NDN	9.22106	-0.124707	-1.8628	2.10885	0.60769	-0.745564	1.33192	-2.71805	0.758485	0.0285481	0.0367123	N	D	N	5.40323	ENSMUSG00000070699	515.373	0.316368	-0.00915643	0.585424	-1.82816	0.710485	0.996722	0.4785	0.107731	75444.9	FALSE	0.124767	0.369665	-0.244527	-2.14982	2.61038	0.429846	0.625369	0.918297	0.411252	0.0902303	0.678067	1.21863	11880	53.03	chr7	protein_coding	seryl-aminoacyl-tRNA synthetase 2 [Source:MGI Symbol;Acc:MGI:1919234]
Pnmal2	NDN	10.0102	-0.13804	-2.87523	0.131668	1.97384	-1.4644	2.50662	-0.182878	0.697945	0.0118403	0.46798	N	D	N	6.12774	ENSMUSG00000070802	1368.55	1.08767	-0.00805219	0.58639	-0.040936	0.176906	0.996725	0.42901	0.559367	1.87554e+06	FALSE	0.133916	0.580173	-0.45612	-3.42096	0.381381	0.524975	1.04764	0.824766	1.07751	0.0904405	0.924073	0.887061	4147	57.37	chr7	protein_coding	PNMA-like 2 [Source:MGI Symbol;Acc:MGI:3645856]
Slc25a16	NDN	9.35136	-0.955905	-1.31217	3.73696	0.646934	0.247556	1.04613	-4.05361	0.232379	0.135593	0.00127104	N	D	N	5.99423	ENSMUSG00000071253	599.697	0.296339	0.00238333	0.337823	-3.17594	0.699298	0.996738	0.640364	0.024632	148832	FALSE	0.202248	0.415796	-1.4907	-1.72003	4.19924	0.713782	0.69965	1.03163	0.434003	0.08973	0.571956	1.42398	25866	43.46	chr10	protein_coding	solute carrier family 25 (mitochondrial carrier, Graves disease autoantigen), member 16 [Source:MGI Symbol;Acc:MGI:1920382]
Uqcc3	NDN	9.40958	0.279951	-1.22776	0.728406	1.26489	-1.56553	0.774077	0.488202	0.751533	0.123526	0.336239	N	D	N	4.0927	ENSMUSG00000071654	944.727	1.07026	-0.0413156	0.427171	0.296312	0.15643	0.996752	0.648235	0.555393	212457	FALSE	0.268475	0.274107	0.405096	-1.40081	0.961391	0.367538	0.444483	0.592497	0.401687	0.103602	0.484602	0.665355	910	53.19	chr19	protein_coding	ubiquinol-cytochrome c reductase complex assembly factor 3 [Source:MGI Symbol;Acc:MGI:2147553]
Oip5	NDN	6.94365	-0.376648	-2.40302	-0.361359	0.251314	0.490569	1.59679	1.72435	0.511672	0.0519716	0.387046	N	D	N	4.06302	ENSMUSG00000072980	67.6934	0.0590774	0.00207762	0.24068	0.33193	0.823028	0.996772	0.6712	0.456804	3980.46	FALSE	0.0581366	0.646391	-1.36002	-3.21429	-1.32241	0.659405	1.2949	0.937143	0.43445	0.0899919	0.596503	0.981642	8958	40.66	chr2	protein_coding	Opa interacting protein 5 [Source:MGI Symbol;Acc:MGI:1917895]
Cops9	NDN	12.1623	-0.178095	-1.216	1.21603	0.0933015	-0.816559	0.814447	-0.706625	0.769631	0.132464	0.150418	N	D	N	2.43093	ENSMUSG00000073616	3446.13	0.0569659	-0.0179391	0.42635	-0.41205	0.875803	0.996787	0.635464	0.497786	1.88129e+06	FALSE	0.149902	0.288868	-0.277681	-1.4083	1.53464	0.375236	0.466824	0.66674	0.314567	0.0917895	0.502368	0.704726	4841	53.85	chr1	protein_coding	COP9 signalosome subunit 9 [Source:MGI Symbol;Acc:MGI:1914165]
Fbxo36	NDN	7.70278	0.054236	-1.30453	0.40445	0.917993	-2.17965	1.13725	1.92576	0.762737	0.14114	0.40963	N	D	N	6.16065	ENSMUSG00000073633	235.104	0.446572	-0.0224358	0.367686	0.87624	0.54182	0.996787	0.613614	0.297179	22236.1	FALSE	0.551436	0.425549	0.140822	-1.72678	0.768086	0.452109	0.721422	0.757569	0.502942	0.0939162	0.594009	1.04996	60647	45.33	chr1	protein_coding	F-box protein 36 [Source:MGI Symbol;Acc:MGI:1289192]
Mex3a	NDN	8.63184	-0.120109	-1.93161	0.474903	1.65042	-1.36994	1.15693	-0.577667	0.739492	0.0433782	0.381355	N	D	N	4.75496	ENSMUSG00000074480	450.364	1.12807	-0.0123448	0.33219	-0.200541	0.155927	0.996816	0.633335	0.52992	149152	FALSE	0.234346	0.452658	-0.28866	-2.35461	0.955785	0.474065	0.793892	0.801323	0.730967	0.0910061	0.589303	0.840158	9002	53.52	chr3	protein_coding	mex3 RNA binding family member A [Source:MGI Symbol;Acc:MGI:1919890]
1110065P20Rik	NDN	10.6331	-0.216817	-1.77316	1.17585	0.24042	-0.90235	1.12027	-0.350173	0.722784	0.0388087	0.173951	N	D	N	2.61321	ENSMUSG00000078570	1122.34	0.115181	-0.0118836	0.447914	-0.151511	0.849471	0.99687	0.56988	0.562378	294420	FALSE	0.274834	0.3734	-0.415216	-2.06729	1.70766	0.446325	0.628929	0.848155	0.36651	0.0907159	0.600871	0.770628	2117	61.64	chr4	protein_coding	RIKEN cDNA 1110065P20 gene [Source:MGI Symbol;Acc:MGI:1916170]
BC024978	NDN	11.6585	-0.100156	-1.69932	-0.112831	-1.09958	-0.640861	1.32292	0.424444	0.782475	0.0252575	0.511317	N	D	N	3.4878	ENSMUSG00000078786	1474.08	-0.852388	-0.0134617	0.834545	0.242247	0.29439	0.996879	0.371432	0.561979	1.15742e+06	FALSE	0.0673743	0.293871	-0.160068	-1.88213	-0.160953	0.373018	0.482083	0.572982	0.429801	0.0906739	0.637916	0.689952	14406	49.76	chr7	protein_coding	cDNA sequence BC024978 [Source:MGI Symbol;Acc:MGI:3041247]
Dph1	NDN	9.38595	-0.133046	-1.32355	1.59222	0.149215	-0.376937	0.99445	-3.11753	0.743374	0.133397	0.105827	N	D	N	4.63813	ENSMUSG00000078789	500.186	0.0642521	-0.00401341	0.313609	-2.00023	0.852894	0.996879	0.658593	0.105318	63253.6	FALSE	0.942972	0.418998	-0.296935	-1.73718	2.28101	0.459421	0.709144	1.02144	0.379683	0.0898104	0.56183	1.43767	13599	51.44	chr11	protein_coding	diphthamide biosynthesis 1 [Source:MGI Symbol;Acc:MGI:2151233]
Tmem233	NDN	7.67378	-0.735118	-1.74224	1.05986	2.03458	-1.41701	1.36724	-2.12489	0.340543	0.0513104	0.208048	N	D	N	6.94371	ENSMUSG00000079278	268.064	1.73445	-0.0166972	0.520617	-1.10035	0.0271575	0.9969	0.512221	0.236978	84135.2	FALSE	0.118816	0.394928	-1.22053	-2.08515	1.66679	0.625378	0.680899	0.884647	0.59584	0.0919318	0.668207	1.10997	44490	46.39	chr5	protein_coding	transmembrane protein 233 [Source:MGI Symbol;Acc:MGI:3651514]
Gm11653	NDN	6.97624	-0.184898	-2.02508	1.8243	1.24233	-0.281126	2.30136	-5.26936	0.648862	0.0967966	0.135938	N	D	N	9.09417	ENSMUSG00000081270	127.971	0.285407	-0.00125799	0.311466	-2.23609	0.615916	0.996929	0.611496	0.166999	10646.1	FALSE	0.133208	0.691148	-0.816998	-3.10774	3.79092	0.568899	1.51624	2.0553	0.534776	0.0899858	0.652611	3.47099	1009	44.2	chr11	processed_pseudogene	predicted gene 11653 [Source:MGI Symbol;Acc:MGI:3651873]
Rpsa-ps9	NDN	5.67829	-0.169261	-2.51425	0.87547	-1.16804	0.689096	2.93376	-1.22722	0.649514	0.0788829	0.247179	N	D	N	6.01812	ENSMUSG00000082895	26.1273	-0.201617	0.00193689	0.298807	-0.172646	0.692954	0.996948	0.613829	0.505913	500.468	FALSE	0.0666706	0.769656	-0.897446	-3.82405	3.26663	0.578767	1.86891	1.3325	0.498513	0.0900452	0.65804	0.959461	885	55.71	chr2	processed_pseudogene	ribosomal protein SA, pseudogene 9 [Source:MGI Symbol;Acc:MGI:3650393]
Hmgcs1	NDN	13.422	-0.525868	-1.50819	1.13866	-0.451718	-0.0382338	0.50677	-0.893388	0.562698	0.052027	0.173107	N	D	N	1.89011	ENSMUSG00000093930	5790.17	-0.281597	-0.000919532	0.246098	-0.533547	0.813342	0.997044	0.773288	0.4473	1.24148e+07	FALSE	0.569898	0.287467	-0.746009	-1.69122	1.45098	0.423416	0.469122	0.657325	0.340806	0.0891807	0.448503	0.723356	17882	41.68	chr13	protein_coding	3-hydroxy-3-methylglutaryl-Coenzyme A synthase 1 [Source:MGI Symbol;Acc:MGI:107592]
Vmn2r66	NDN	10.7995	-0.128963	-1.16689	0.257026	0.459179	-0.836347	0.669979	0.0642085	0.793623	0.125464	0.513747	N	D	N	2.02971	ENSMUSG00000094950	1460.93	0.357868	-0.0363415	0.460279	0.0468814	0.844569	0.997059	0.690936	0.586081	343125	FALSE	0.0736282	0.208806	-0.167057	-1.26669	0.316037	0.293031	0.333925	0.446636	0.27307	0.0990696	0.400773	0.544893	26903	35.1	chr7	protein_coding	vomeronasal 2, receptor 66 [Source:MGI Symbol;Acc:MGI:3588220]
Gm14325	NDN	8.09274	-0.165154	-1.27732	1.22778	1.59202	-1.12312	0.854742	-1.57019	0.74248	0.138046	0.163123	N	D	N	5.14007	ENSMUSG00000095362	351.327	1.2303	-0.0140118	0.303606	-0.758042	0.120077	0.997066	0.677457	0.33763	62700.7	FALSE	1.59423	0.38386	-0.329311	-1.62037	1.81694	0.444349	0.638333	0.881743	0.593117	0.091207	0.53688	0.940687	8546	40.69	chr2	protein_coding	predicted gene 14325 [Source:MGI Symbol;Acc:MGI:3702875]
Slc26a6_ENSMUSG00000107138	NDN	6.46892	0.0511215	-1.80223	0.144086	0.594627	-0.565493	2.02486	0.726793	0.733656	0.104612	0.459386	N	D	N	3.91177	ENSMUSG00000107138	93.1759	0.140538	-0.00265146	0.342943	0.161754	0.770205	0.997154	0.592456	0.51983	5700.63	FALSE	0.061015	0.647312	0.180304	-2.69935	0.457152	0.522084	1.26799	0.850073	0.452025	0.0899951	0.661758	0.914831	NA	NA	NA	NA	NA
Sept2_ENSMUSG00000116048	NDN	14.936	-1.00988	-2.42984	0.883529	-0.186931	-0.169453	1.92281	-0.658523	0.212519	0.000163171	0.270544	N	D	N	2.93772	ENSMUSG00000116048	16017.6	-0.113736	-0.00412227	1.57738	-0.398592	0.872218	0.997238	0.0861866	0.511891	1.02448e+08	FALSE	0.53368	0.273874	-1.23175	-2.56244	1.14438	0.448252	0.44491	0.606268	0.308142	0.0892083	0.627086	0.67939	30741	38.53	chr1	protein_coding	septin 2 [Source:MGI Symbol;Acc:MGI:97298]
Fhad1_ENSMUSG00000116181	NDN	8.96593	-1.05357	-1.74212	-6.99278	0.763249	-1.10133	1.0649	7.65782	0.19948	0.0495976	0.00434648	N	D	N	10.5873	ENSMUSG00000116181	313.498	0.378626	-0.0126085	0.393319	7.08159	0.628153	0.997242	0.604559	0.00681203	83005.4	FALSE	0.262979	0.394913	-1.50325	-2.0567	-7.4205	0.685054	0.671462	2.69801	0.45123	0.0909323	0.588065	2.89006	NA	NA	NA	NA	NA
Brat1	NDU	8.47914	0.397587	-1.2702	1.34634	1.42151	-1.43982	0.659013	-0.616038	0.657402	0.118961	0.120408	N	D	U	4.13638	ENSMUSG00000000148	554.61	1.1967	-0.0300845	0.300765	-0.343229	0.111055	0.46748	0.721199	0.521328	70426.7	FALSE	0.0362109	0.302821	0.593561	-1.48301	1.69945	0.410353	0.495939	0.708553	0.448242	0.096797	0.476407	0.713167	14369	51.56	chr5	protein_coding	BRCA1-associated ATM activator 1 [Source:MGI Symbol;Acc:MGI:1891679]
Gna12	NDU	10.7188	-0.700261	-1.79922	2.66231	0.0668835	-0.473765	0.990143	-1.71817	0.453777	0.00782242	0.000860073	N	D	U	3.24896	ENSMUSG00000000149	1134.97	0.0459047	-0.0113563	0.644723	-1.29182	0.880938	0.473463	0.506668	0.160799	297316	FALSE	0.323332	0.249836	-0.883612	-1.92159	2.86718	0.390961	0.406232	0.602081	0.286734	0.0898863	0.506056	0.759669	72024	47.49	chr5	protein_coding	guanine nucleotide binding protein, alpha 12 [Source:MGI Symbol;Acc:MGI:95767]
Sdhd	NDU	12.9522	-0.6557	-1.26194	1.24408	0.294987	-0.377449	0.866556	-1.00154	0.450504	0.118764	0.143956	N	D	U	2.54054	ENSMUSG00000000171	5683.19	0.177239	-0.0078129	0.447308	-0.590944	0.854163	0.49611	0.614302	0.421352	7.42829e+06	FALSE	0.0669118	0.295998	-0.908856	-1.46349	1.58081	0.454509	0.479928	0.684919	0.330539	0.0897124	0.518028	0.748871	7456	45.09	chr9	protein_coding	succinate dehydrogenase complex, subunit D, integral membrane protein [Source:MGI Symbol;Acc:MGI:1914175]
Pxmp4	NDU	9.87347	-0.616223	-2.28746	2.2623	0.744388	-0.000961819	1.77892	-1.80919	0.48712	0.000930171	0.0118927	N	D	U	4.33345	ENSMUSG00000000876	875.118	0.517105	-0.00013759	1.35709	-1.25273	0.588378	0.762123	0.155506	0.181011	182022	FALSE	0.699771	0.289815	-0.855319	-2.44452	2.56188	0.440223	0.477387	0.705432	0.385573	0.0891882	0.674614	0.870177	17951	47.38	chr2	protein_coding	peroxisomal membrane protein 4 [Source:MGI Symbol;Acc:MGI:1891701]
Oxa1l	NDU	10.6973	-0.137078	-1.80387	1.23159	0.102822	-1.26922	1.13095	-0.43439	0.793491	0.00254692	0.122433	N	D	U	2.93738	ENSMUSG00000000959	1124.32	0.076957	-0.805841	0.88795	-0.313703	0.882288	0.217055	0.367902	0.575305	260908	FALSE	0.0700572	0.207687	-0.177398	-1.89415	1.39809	0.29223	0.337426	0.486291	0.252441	0.649051	0.450266	0.553796	8840	47.94	chr14	protein_coding	oxidase assembly 1-like [Source:MGI Symbol;Acc:MGI:1916339]
Col6a1	NDU	13.7827	-0.782054	-3.29836	1.96786	0.100967	-0.439332	2.13458	-1.06772	0.322334	1.43082e-05	0.0474229	N	D	U	3.7426	ENSMUSG00000001119	7410.93	0.0505504	-0.00583015	1.45647	-0.492327	0.862	0.798877	0.164353	0.437521	2.67446e+07	FALSE	0.27494	0.373165	-1.20497	-3.49886	2.48896	0.596446	0.613537	0.92165	0.35996	0.0898357	0.93141	0.835576	17377	54.16	chr10	protein_coding	collagen, type VI, alpha 1 [Source:MGI Symbol;Acc:MGI:88459]
Ckb	NDU	11.514	0.283523	-1.85861	1.82145	0.163664	-0.804351	1.45734	-1.2545	0.729684	0.0152295	0.0437189	N	D	U	3.67985	ENSMUSG00000001270	2874.06	0.0942139	-0.0154972	0.920938	-0.738977	0.867494	0.820453	0.331408	0.355981	1.54161e+06	FALSE	0.422874	0.308551	0.440881	-2.05455	2.18153	0.399935	0.508566	0.745318	0.329318	0.0912455	0.690894	0.804582	2978	61.92	chr12	protein_coding	creatine kinase, brain [Source:MGI Symbol;Acc:MGI:88407]
Fndc5	NDU	9.07279	-0.581128	-3.15816	1.75396	0.544224	-2.06314	0.363095	-1.61779	0.394148	0.00226849	0.107469	N	D	U	4.58825	ENSMUSG00000001334	250.663	0.180802	-0.0143502	0.0783224	-0.497264	0.766873	0.827714	0.797867	0.41354	131860	FALSE	0.152912	0.513077	-1.35173	-3.56159	2.79468	0.710395	0.895929	1.32915	0.43436	0.0915594	0.514626	0.971788	7595	53.06	chr4	protein_coding	fibronectin type III domain containing 5 [Source:MGI Symbol;Acc:MGI:1917614]
Aif1l	NDU	11.1339	-0.69417	-1.95748	1.67824	0.0131435	-0.667394	1.28609	-1.35594	0.373643	0.0218916	0.0804741	N	D	U	3.32257	ENSMUSG00000001864	1237.38	0.00890693	-0.0087509	0.542963	-0.65058	0.867946	0.866109	0.504812	0.376785	696516	FALSE	0.092716	0.374065	-1.11056	-2.24207	2.2214	0.577163	0.631194	0.911531	0.358853	0.0901873	0.657941	0.886791	23304	52.11	chr2	protein_coding	allograft inflammatory factor 1-like [Source:MGI Symbol;Acc:MGI:1919598]
Bbc3	NDU	7.66626	-0.583313	-2.10906	3.83059	0.716154	0.936935	1.91954	-3.23671	0.438915	0.020402	0.000764127	N	D	U	6.80934	ENSMUSG00000002083	262.835	0.358831	0.0103505	0.969158	-2.24644	0.648335	0.880455	0.308268	0.0771534	22330.2	FALSE	0.278658	0.395718	-1.03644	-2.45868	4.2684	0.575188	0.716112	1.00883	0.443238	0.0905401	0.981169	1.3783	9813	57.65	chr7	protein_coding	BCL2 binding component 3 [Source:MGI Symbol;Acc:MGI:2181667]
Psmc3	NDU	14.0662	-0.739371	-1.55738	1.63741	-0.337552	-0.168703	1.19368	-1.27159	0.413487	0.0302786	0.0475618	N	D	U	2.97152	ENSMUSG00000002102	9968.02	-0.223842	-0.00468037	0.824057	-0.882781	0.85743	0.881062	0.392424	0.310329	1.91137e+07	FALSE	0.186186	0.255678	-0.932697	-1.70097	1.88972	0.402309	0.41457	0.607926	0.305429	0.0890921	0.549364	0.721269	12361	51.95	chr2	protein_coding	proteasome (prosome, macropain) 26S subunit, ATPase 3 [Source:MGI Symbol;Acc:MGI:1098754]
Lmf1	NDU	10.3873	-0.181808	-1.49702	1.54379	0.270388	-0.469493	0.947444	-1.25919	0.753405	0.0702138	0.0892884	N	D	U	2.94652	ENSMUSG00000002279	1074.86	0.144717	-0.00760749	0.422772	-0.67937	0.851057	0.887891	0.60874	0.374322	211139	FALSE	0.400234	0.335632	-0.319545	-1.74895	1.98142	0.413723	0.555685	0.801982	0.350951	0.0898916	0.551795	0.836485	83742	51.67	chr17	protein_coding	lipase maturation factor 1 [Source:MGI Symbol;Acc:MGI:1923733]
Ipo4	NDU	12.1496	-0.36111	-2.56992	2.18345	0.0846506	-1.2205	1.91091	-1.47492	0.639765	0.000849466	0.0268933	N	D	U	4.69098	ENSMUSG00000002319	2736.07	0.0452475	-0.0187823	1.29128	-0.793145	0.867477	0.889477	0.199057	0.330597	2.44321e+06	FALSE	0.727299	0.347013	-0.620591	-2.77719	2.61693	0.456611	0.573826	0.854754	0.347251	0.0923762	0.843936	0.890425	10558	54.41	chr14	protein_coding	importin 4 [Source:MGI Symbol;Acc:MGI:1923001]
Nudt14	NDU	11.0702	-1.06669	-2.39606	2.55837	0.670835	0.442905	1.82818	-1.64148	0.18303	0.000145429	0.00228209	N	D	U	4.5834	ENSMUSG00000002804	1975.5	0.487078	0.0111172	1.49856	-1.18567	0.653909	0.904946	0.102153	0.195411	1.08143e+06	FALSE	0.0331454	0.262978	-1.27047	-2.5211	2.79196	0.431923	0.428909	0.636887	0.349653	0.0900114	0.600543	0.785597	7834	54.67	chr12	protein_coding	nudix (nucleoside diphosphate linked moiety X)-type motif 14 [Source:MGI Symbol;Acc:MGI:1913424]
Hdgfl2	NDU	11.6776	-0.267562	-1.78155	1.81395	-0.119145	-0.80251	1.08668	-0.884437	0.758256	0.0109272	0.0320593	N	D	U	2.89277	ENSMUSG00000002833	2156.18	-0.0741838	-0.0213242	0.699562	-0.568717	0.878109	0.906276	0.460757	0.443047	874504	FALSE	0.85774	0.263074	-0.385032	-1.9262	2.07585	0.360159	0.428844	0.63044	0.297651	0.0926651	0.542279	0.686056	20974	49.89	chr17	protein_coding	HDGF like 2 [Source:MGI Symbol;Acc:MGI:1194492]
Adgre5	NDU	12.5996	-0.875707	-3.00667	2.89813	0.502185	-0.642594	1.44601	-1.70775	0.289419	3.23337e-06	0.0013206	N	D	U	4.29853	ENSMUSG00000002885	3814.76	0.315417	-0.0133505	0.951156	-1.13478	0.776778	0.907752	0.319958	0.218083	7.8406e+06	FALSE	0.0713684	0.296469	-1.14065	-3.14214	3.17351	0.479992	0.482303	0.719769	0.354629	0.0906658	0.666279	0.868037	18076	50.98	chr8	protein_coding	adhesion G protein-coupled receptor E5 [Source:MGI Symbol;Acc:MGI:1347095]
Lamb1	NDU	10.1202	0.341728	-2.03059	2.36252	0.0547331	0.15309	-0.0711863	-1.00046	0.752757	0.00107262	0.00270688	N	D	U	1.27947	ENSMUSG00000002900	1131.43	0.038713	0.00471437	-0.0417576	-0.703501	0.881832	0.908114	0.833196	0.394081	415642	FALSE	0.165366	0.23664	0.449304	-2.1427	2.55765	0.334105	0.388338	0.570751	0.276276	0.0889061	0.380709	0.654351	64411	45.81	chr12	protein_coding	laminin B1 [Source:MGI Symbol;Acc:MGI:96743]
Bcam	NDU	10.9204	-0.0649241	-3.4912	3.52618	0.0235058	-0.400151	2.32828	-1.37178	0.772238	2.96448e-06	0.000660102	N	D	U	4.12372	ENSMUSG00000002980	1681.48	0.0146077	-0.00564607	1.75104	-0.684927	0.869042	0.909708	0.0973481	0.366569	1.07165e+06	FALSE	0.095467	0.361883	-0.129909	-3.67483	3.88963	0.41939	0.597334	0.889789	0.353342	0.0897813	0.883906	0.880583	14886	53.87	chr7	protein_coding	basal cell adhesion molecule [Source:MGI Symbol;Acc:MGI:1929940]
Tomm40	NDU	10.9718	-0.584362	-1.16695	1.92474	0.443978	-0.464132	0.77035	-1.23744	0.539516	0.146264	0.0236391	N	D	U	2.9159	ENSMUSG00000002984	1713.04	0.300057	-0.0116372	0.4402	-0.83447	0.823318	0.910227	0.646256	0.328904	504986	FALSE	0.0703503	0.264039	-0.778152	-1.32828	2.18483	0.400274	0.424352	0.634631	0.32297	0.0900692	0.475879	0.732866	14126	51.8	chr7	protein_coding	translocase of outer mitochondrial membrane 40 [Source:MGI Symbol;Acc:MGI:1858259]
Klc4	NDU	9.39234	0.179557	-1.92004	1.41477	0.768938	-1.35282	1.32866	-1.05092	0.752313	0.0193248	0.117499	N	D	U	4.50133	ENSMUSG00000003546	669.231	0.453897	-0.0208816	0.65442	-0.529555	0.590248	0.922414	0.447245	0.43041	111414	FALSE	0.748505	0.347422	0.31338	-2.16726	1.88566	0.41706	0.582836	0.821703	0.434853	0.093074	0.682106	0.813155	15399	51.74	chr17	protein_coding	kinesin light chain 4 [Source:MGI Symbol;Acc:MGI:1922014]
Taf6l	NDU	8.52051	-0.313386	-2.57497	2.35924	1.09461	-0.59378	1.92197	-1.39572	0.637792	0.00386618	0.0318094	N	D	U	5.00608	ENSMUSG00000003680	393.092	0.619583	-0.00651887	0.944783	-0.59297	0.404485	0.924172	0.314657	0.391854	57619.2	FALSE	0.084575	0.410289	-0.64276	-2.87756	2.95916	0.493428	0.707319	1.04703	0.560577	0.0900053	0.990649	0.913625	11931	48.71	chr19	protein_coding	TATA-box binding protein associated factor 6 like [Source:MGI Symbol;Acc:MGI:2444957]
Phb2	NDU	12.2992	-0.61517	-1.24965	1.34796	0.451529	-0.792704	0.538227	-0.296097	0.494314	0.119093	0.114025	N	D	U	2.07856	ENSMUSG00000004264	3746.9	0.28922	-0.0180326	0.267868	-0.169254	0.811359	0.930472	0.759856	0.575477	3.28246e+06	FALSE	0.139461	0.283606	-0.842329	-1.43414	1.65867	0.431255	0.458644	0.663818	0.33873	0.0917788	0.450332	0.669604	4615	53.26	chr6	protein_coding	prohibitin 2 [Source:MGI Symbol;Acc:MGI:102520]
Nes	NDU	10.7395	-1.05773	-3.77576	4.83919	0.445756	-1.62706	1.15119	-2.16846	0.197117	1.46536e-06	6.41262e-06	N	D	U	5.39247	ENSMUSG00000004891	903.237	0.212644	-0.0202709	0.428677	-1.17744	0.79318	0.937351	0.578584	0.217091	747746	FALSE	0.200309	0.385981	-1.50633	-3.97337	5.16581	0.665705	0.638818	0.940843	0.391835	0.093017	0.603466	1.11434	9374	54.7	chr3	protein_coding	nestin [Source:MGI Symbol;Acc:MGI:101784]
Prdx2	NDU	14.3061	-0.446262	-2.36298	2.31128	0.0196223	-0.736021	1.73949	-1.56081	0.626064	0.000481684	0.00976929	N	D	U	4.05594	ENSMUSG00000005161	12893.7	0.0142389	-0.0162884	1.32016	-1.0361	0.878766	0.940531	0.167461	0.249826	4.26089e+07	FALSE	0.0548401	0.287704	-0.649646	-2.51273	2.60167	0.411203	0.469189	0.697129	0.312652	0.0913173	0.666631	0.825704	5248	48.61	chr8	protein_coding	peroxiredoxin 2 [Source:MGI Symbol;Acc:MGI:109486]
Zbtb17	NDU	9.92512	-0.378902	-2.44636	2.21132	0.410412	-0.910187	1.9197	-1.5325	0.606072	0.00317319	0.0320034	N	D	U	4.77279	ENSMUSG00000006215	701.648	0.200102	-0.0118781	1.15641	-0.753504	0.809014	0.948447	0.245396	0.339759	160025	FALSE	0.11222	0.375427	-0.693964	-2.69976	2.71963	0.486832	0.630793	0.936879	0.383221	0.0907223	0.931315	0.925592	23277	53.48	chr4	protein_coding	zinc finger and BTB domain containing 17 [Source:MGI Symbol;Acc:MGI:107410]
Cdk4	NDU	13.9263	-0.689477	-2.0673	1.54301	0.0632908	-0.243302	1.46191	-1.28572	0.392048	0.0100168	0.0921486	N	D	U	3.05422	ENSMUSG00000006728	9287.24	0.0348783	-0.00377899	0.781189	-0.672693	0.869059	0.952473	0.385075	0.374618	3.07055e+07	FALSE	0.0250109	0.345497	-1.0424	-2.30108	2.00825	0.533066	0.573952	0.82571	0.346049	0.0895806	0.73592	0.850252	4387	51.65	chr10	protein_coding	cyclin-dependent kinase 4 [Source:MGI Symbol;Acc:MGI:88357]
Vars	NDU	11.259	-1.15287	-1.83207	1.5201	0.139034	-0.206996	1.46861	-0.932561	0.159582	0.0237817	0.0946023	N	D	U	2.7472	ENSMUSG00000007029	1487.54	0.0745805	-0.00337195	0.831699	-0.476633	0.864856	0.953418	0.362543	0.452658	768123	FALSE	0.425367	0.336748	-1.48203	-2.06942	1.96482	0.571746	0.561688	0.805466	0.343761	0.0895233	0.736675	0.786549	15336	53.96	chr17	protein_coding	valyl-tRNA synthetase [Source:MGI Symbol;Acc:MGI:90675]
Ap2s1	NDU	11.9658	-0.356627	-1.56316	1.89868	-0.572676	-0.920492	1.01388	-1.2012	0.675107	0.04888	0.0368338	N	D	U	3.70825	ENSMUSG00000008036	2221.8	-0.349285	-0.017916	0.511568	-0.703267	0.733115	0.956122	0.557162	0.371052	1.66218e+06	FALSE	0.369363	0.307523	-0.557414	-1.77166	2.2533	0.417757	0.505645	0.744928	0.371317	0.0919074	0.557274	0.794313	10885	52.27	chr7	protein_coding	adaptor-related protein complex 2, sigma 1 subunit [Source:MGI Symbol;Acc:MGI:2141861]
Fbxw9	NDU	9.26403	-0.191816	-1.56307	2.46259	-0.20329	-0.748276	1.06044	-1.36229	0.697538	0.0934806	0.0356282	N	D	U	3.37429	ENSMUSG00000008167	444.494	-0.0708846	-0.00649964	0.286536	-0.488763	0.844592	0.956367	0.666665	0.423718	109870	FALSE	0.104121	0.461742	-0.468871	-2.04803	3.19434	0.492621	0.809383	1.1936	0.3951	0.0901074	0.568728	0.923796	7070	51.33	chr8	protein_coding	F-box and WD-40 domain protein 9 [Source:MGI Symbol;Acc:MGI:1915878]
Kdelr3	NDU	12.0278	-0.741004	-2.94641	1.88352	-0.0984687	-0.603458	1.34468	-0.275157	0.347778	0.000185702	0.0549125	N	D	U	2.32176	ENSMUSG00000010830	2012.32	-0.0435769	-0.00816656	0.601602	-0.118261	0.864054	0.961777	0.469577	0.568785	2.27419e+06	FALSE	0.096282	0.368107	-1.14818	-3.15783	2.39556	0.579211	0.608926	0.906181	0.357282	0.0900865	0.685042	0.763162	11329	49.36	chr15	protein_coding	KDEL (Lys-Asp-Glu-Leu) endoplasmic reticulum protein retention receptor 3 [Source:MGI Symbol;Acc:MGI:2145953]
Git1	NDU	9.76515	0.230905	-2.36073	1.45966	0.294731	-0.737103	1.72985	-1.38081	0.717299	0.00524086	0.116933	N	D	U	4.14249	ENSMUSG00000011877	783.616	0.140287	-0.00948871	0.909115	-0.657043	0.840535	0.9626	0.329471	0.374355	150232	FALSE	0.0495621	0.378082	0.428318	-2.62433	2.02158	0.444834	0.638949	0.902408	0.372543	0.0903077	0.87411	0.894488	14225	55.81	chr11	protein_coding	GIT ArfGAP 1 [Source:MGI Symbol;Acc:MGI:1927140]
Gltp	NDU	11.1128	-0.290367	-1.56107	1.83402	0.326829	-0.461037	1.07701	-0.483715	0.765728	0.024358	0.0226189	N	D	U	2.34859	ENSMUSG00000011884	2052.61	0.232209	-0.0149028	0.763759	-0.323626	0.863361	0.96263	0.438273	0.564258	601844	FALSE	0.313462	0.235892	-0.390913	-1.68301	2.04379	0.33317	0.382135	0.563457	0.288596	0.0904696	0.498535	0.606716	21587	52.92	chr5	protein_coding	glycolipid transfer protein [Source:MGI Symbol;Acc:MGI:1929253]
Cmc2	NDU	9.22503	-0.372988	-1.30991	1.25258	0.197949	-0.53586	0.699935	-0.908949	0.645324	0.114022	0.149082	N	D	U	2.34269	ENSMUSG00000014633	420.407	0.110432	-0.00936294	0.301532	-0.478736	0.860315	0.965619	0.705434	0.454976	35621.5	FALSE	0.120884	0.328052	-0.608861	-1.55877	1.66908	0.441702	0.539725	0.760641	0.34197	0.0900998	0.497253	0.774551	32771	45.7	chr8	protein_coding	COX assembly mitochondrial protein 2 [Source:MGI Symbol;Acc:MGI:1913781]
Hmgb3	NDU	11.7362	-0.989075	-1.53012	1.71606	0.0657593	-0.349668	0.218605	-1.4706	0.221652	0.0711893	0.0716466	N	D	U	2.10464	ENSMUSG00000015217	1787.49	0.0344559	-0.00500834	0.0768401	-0.761368	0.867126	0.966952	0.819693	0.339579	1.81299e+06	FALSE	0.020564	0.358253	-1.37534	-1.81587	2.20996	0.602726	0.597174	0.870704	0.352247	0.0897152	0.462169	0.899543	4759	51.46	chrX	protein_coding	high mobility group box 3 [Source:MGI Symbol;Acc:MGI:1098219]
Lage3	NDU	10.084	-0.470586	-1.51943	1.91266	0.780604	-0.681319	1.08948	-0.888317	0.577666	0.0610532	0.0390032	N	D	U	3.43972	ENSMUSG00000015289	1043.82	0.504952	-0.0122195	0.552042	-0.479859	0.566917	0.967068	0.524836	0.457279	273015	FALSE	0.0442102	0.319168	-0.727891	-1.74633	2.29417	0.452256	0.526873	0.776486	0.417819	0.0905589	0.589394	0.761986	2343	45.97	chrX	protein_coding	L antigen family, member 3 [Source:MGI Symbol;Acc:MGI:1913442]
Med22	NDU	9.77153	-0.664607	-1.56915	2.04079	-0.156061	1.28957	0.753222	-2.25958	0.361691	0.0895758	0.0616842	N	D	U	4.45843	ENSMUSG00000015776	576.653	-0.054273	0.0108291	0.201379	-0.980975	0.850188	0.968422	0.732793	0.268	126323	FALSE	0.0290464	0.451474	-1.28121	-2.03022	2.802	0.679891	0.78511	1.15412	0.390162	0.0907553	0.528011	1.15796	5416	52.31	chr2	protein_coding	mediator complex subunit 22 [Source:MGI Symbol;Acc:MGI:98446]
Qdpr	NDU	12.1021	-1.03245	-2.10791	2.3471	0.218927	-0.211552	1.488	-1.783	0.200225	0.00169722	0.00632701	N	D	U	3.70148	ENSMUSG00000015806	2823.67	0.141149	-0.00532282	1.0957	-1.30192	0.86956	0.968486	0.24817	0.16416	2.23353e+06	FALSE	0.592537	0.268724	-1.24609	-2.24786	2.59971	0.440578	0.43831	0.649742	0.306677	0.0892582	0.609038	0.816177	16216	44.96	chr5	protein_coding	quinoid dihydropteridine reductase [Source:MGI Symbol;Acc:MGI:97836]
Lcorl	NDU	10.126	-0.0939211	-1.7718	1.56268	0.151376	-1.58552	1.23167	-0.521355	0.75946	0.0454985	0.10475	N	D	U	3.48992	ENSMUSG00000015882	788.865	0.0682361	-0.0187039	0.461139	-0.213415	0.855364	0.968738	0.550836	0.53955	214710	FALSE	0.396961	0.39588	-0.19771	-2.10373	2.17187	0.442132	0.672729	0.956898	0.371115	0.0925311	0.629587	0.798266	160435	37.47	chr5	protein_coding	ligand dependent nuclear receptor corepressor-like [Source:MGI Symbol;Acc:MGI:2651932]
Atp5e	NDU	12.3009	-0.193119	-1.38428	1.22964	1.1541	-0.853017	0.986709	-0.610322	0.768546	0.0760788	0.144851	N	D	U	3.60415	ENSMUSG00000016252	5980.95	0.935938	-0.0195567	0.563287	-0.359063	0.243828	0.969331	0.538134	0.524215	9.38624e+06	FALSE	0.0754504	0.283046	-0.295708	-1.56507	1.53591	0.371562	0.460172	0.654647	0.415466	0.0922458	0.539904	0.688183	3034	50.03	chr2	protein_coding	ATP synthase, H+ transporting, mitochondrial F1 complex, epsilon subunit [Source:MGI Symbol;Acc:MGI:1855697]
Ttll12	NDU	9.78431	-0.381704	-1.89967	1.4996	0.605624	-0.295182	1.37893	-1.34097	0.620382	0.0213747	0.103636	N	D	U	3.6207	ENSMUSG00000016757	738.384	0.332536	-0.0043876	0.681342	-0.693201	0.708997	0.970095	0.430456	0.365121	137596	FALSE	0.0530733	0.351664	-0.65829	-2.15462	1.98503	0.466067	0.589979	0.841045	0.40312	0.0896437	0.703075	0.867205	20068	53.2	chr15	protein_coding	tubulin tyrosine ligase-like family, member 12 [Source:MGI Symbol;Acc:MGI:3039573]
Pigt	NDU	9.84273	-0.460904	-2.82236	3.0696	0.0837039	-0.561067	2.32377	-1.84763	0.549955	0.000393218	0.0037587	N	D	U	4.81617	ENSMUSG00000017721	638.882	0.0429362	-0.00768669	1.7227	-0.997028	0.864554	0.971495	0.108217	0.26414	113475	FALSE	0.811411	0.366471	-0.80153	-3.04587	3.48196	0.501783	0.615086	0.911529	0.356351	0.0900193	0.903259	1.00073	10782	50.88	chr2	protein_coding	phosphatidylinositol glycan anchor biosynthesis, class T [Source:MGI Symbol;Acc:MGI:1926178]
Pfn1	NDU	14.3987	-0.795182	-1.27326	1.20245	0.456684	-0.400031	0.696805	0.059688	0.364168	0.100225	0.146931	N	D	U	1.61321	ENSMUSG00000018293	17131.8	0.31515	-0.0108652	0.400616	0.039766	0.819854	0.972369	0.681336	0.585115	6.1086e+07	FALSE	0.219392	0.257318	-0.991789	-1.42452	1.45441	0.408911	0.414542	0.594843	0.31908	0.0898718	0.456651	0.626134	2795	55.71	chr11	protein_coding	profilin 1 [Source:MGI Symbol;Acc:MGI:97549]
Anxa6	NDU	15.1943	-0.794273	-2.08729	1.66178	0.369776	-0.315221	1.55216	-1.43627	0.353349	0.00230124	0.0523619	N	D	U	3.67343	ENSMUSG00000018340	25726.6	0.23781	-0.00744892	1.14118	-0.962449	0.84409	0.97245	0.229892	0.277084	1.92322e+08	FALSE	0.134842	0.277073	-1.02396	-2.2362	1.95817	0.44071	0.4516	0.661147	0.325072	0.0895382	0.632591	0.785742	54338	48.81	chr11	protein_coding	annexin A6 [Source:MGI Symbol;Acc:MGI:88255]
Sparc	NDU	17.3377	-0.620927	-3.3084	3.30127	-0.0555258	-0.732047	1.7089	-1.31266	0.526393	9.72909e-10	1.87482e-05	N	D	U	3.80913	ENSMUSG00000018593	92571.3	-0.0341388	-0.0218156	1.40562	-0.934872	0.881303	0.973222	0.119787	0.289382	2.90441e+09	FALSE	0.321683	0.248333	-0.796763	-3.39693	3.47899	0.381132	0.39899	0.594441	0.28545	0.0926814	0.561509	0.711165	28684	49.45	chr11	protein_coding	secreted acidic cysteine rich glycoprotein [Source:MGI Symbol;Acc:MGI:98373]
Slc25a39	NDU	12.8976	-0.757201	-1.90039	2.40078	-0.111954	0.154502	1.41446	-2.03565	0.391237	0.00582844	0.00471576	N	D	U	3.71657	ENSMUSG00000018677	5003.4	-0.0684296	0.00373102	1.02644	-1.56721	0.878219	0.973389	0.282665	0.106927	4.30997e+06	FALSE	0.0944676	0.265049	-0.966627	-2.04379	2.64365	0.418634	0.431681	0.639485	0.298917	0.0891275	0.594589	0.829502	4962	57.72	chr11	protein_coding	solute carrier family 25, member 39 [Source:MGI Symbol;Acc:MGI:1196386]
Plod1	NDU	10.2587	0.13316	-1.5775	2.98147	0.0827033	0.133863	1.21088	-2.51558	0.766194	0.0570395	0.00263469	N	D	U	3.94302	ENSMUSG00000019055	1546.15	0.0453989	0.00196567	0.590538	-1.76964	0.869026	0.974167	0.489554	0.103536	1.56585e+06	FALSE	0.1697	0.337572	0.22508	-1.83056	3.33137	0.4058	0.560835	0.826638	0.342359	0.0894727	0.634006	1.09209	27015	51.99	chr4	protein_coding	procollagen-lysine, 2-oxoglutarate 5-dioxygenase 1 [Source:MGI Symbol;Acc:MGI:99907]
Calm3	NDU	11.4538	-0.478529	-1.74312	1.66738	-0.447327	-1.05945	1.29026	-0.467037	0.564511	0.0290369	0.0682668	N	D	U	3.26408	ENSMUSG00000019370	1523.38	-0.247538	-0.0182608	0.688945	-0.235451	0.80445	0.974697	0.436696	0.553131	656706	FALSE	0.220368	0.327171	-0.75148	-1.9704	2.09559	0.462958	0.542789	0.788731	0.364385	0.0921209	0.661343	0.731638	8736	57.38	chr7	protein_coding	calmodulin 3 [Source:MGI Symbol;Acc:MGI:103249]
Polr2i	NDU	11.9186	-0.613308	-2.06971	1.79754	-0.11552	-0.923235	1.32529	-1.11613	0.470332	0.0063135	0.0473882	N	D	U	3.48017	ENSMUSG00000019738	2094.69	-0.0614077	-0.0172666	0.766547	-0.636925	0.871186	0.975179	0.401289	0.395984	1.70053e+06	FALSE	1.37939	0.313668	-0.893099	-2.262	2.17261	0.473012	0.517403	0.758984	0.329998	0.0917547	0.662811	0.78967	1443	57.24	chr7	protein_coding	polymerase (RNA) II (DNA directed) polypeptide I [Source:MGI Symbol;Acc:MGI:1917170]
Dusp6	NDU	11.6637	0.0965923	-1.43543	1.79535	0.701249	-0.635226	0.188376	-0.566809	0.783857	0.0683933	0.0417283	N	D	U	2.09166	ENSMUSG00000019960	3536.99	0.474467	-0.0135543	0.0856642	-0.323139	0.628338	0.976368	0.826509	0.53555	2.71417e+06	FALSE	0.174265	0.292044	0.147752	-1.62651	2.11725	0.369428	0.47675	0.702276	0.38146	0.0906796	0.425038	0.69658	4259	47.5	chr10	protein_coding	dual specificity phosphatase 6 [Source:MGI Symbol;Acc:MGI:1914853]
Gamt	NDU	11.8593	-0.436973	-3.54496	2.82682	0.332291	-0.709281	2.22788	-2.13069	0.599544	1.62279e-07	0.00350299	N	D	U	5.40014	ENSMUSG00000020150	2280.73	0.186615	-0.012437	1.77257	-1.42612	0.841956	0.977535	0.0745753	0.152569	2.32225e+06	FALSE	0.175743	0.323511	-0.692642	-3.68913	3.16221	0.450031	0.528634	0.793265	0.35024	0.0906256	0.763604	1.00092	2862	58.35	chr10	protein_coding	guanidinoacetate methyltransferase [Source:MGI Symbol;Acc:MGI:1098221]
Tcf3	NDU	9.88303	-0.156505	-1.78579	1.55566	0.605731	-0.126328	1.46504	-1.27244	0.745463	0.0409765	0.10272	N	D	U	3.46954	ENSMUSG00000020167	971.107	0.301126	-0.00164093	0.64072	-0.584383	0.715008	0.977642	0.44175	0.400645	208693	FALSE	0.0280249	0.383801	-0.314578	-2.09957	2.15186	0.44289	0.65164	0.927156	0.416199	0.0896155	0.733682	0.876921	24134	55.56	chr10	protein_coding	transcription factor 3 [Source:MGI Symbol;Acc:MGI:98510]
Timm13	NDU	12.3857	-0.522438	-1.32585	1.40555	-0.0102762	-0.899029	0.843953	-0.616515	0.565609	0.0930154	0.102401	N	D	U	2.36977	ENSMUSG00000020219	3410.96	-0.00427487	-0.0200739	0.449193	-0.357921	0.879431	0.977885	0.619593	0.522344	2.4749e+06	FALSE	0.674281	0.287136	-0.74088	-1.51385	1.72504	0.422517	0.466283	0.675273	0.312164	0.0924473	0.507897	0.694256	1520	59.93	chr10	protein_coding	translocase of inner mitochondrial membrane 13 [Source:MGI Symbol;Acc:MGI:1353432]
Hmg20b	NDU	9.99007	-0.168549	-1.19273	1.60526	0.0179066	-0.657016	0.659427	-0.661035	0.782449	0.131799	0.0534204	N	D	U	1.99539	ENSMUSG00000020232	813.909	0.0129147	-0.0181919	0.351526	-0.423457	0.881366	0.977978	0.719516	0.51122	92759	FALSE	0.053667	0.256504	-0.24316	-1.33726	1.85884	0.344749	0.413211	0.610149	0.290902	0.0915833	0.443921	0.653462	4433	59.21	chr10	protein_coding	high mobility group 20B [Source:MGI Symbol;Acc:MGI:1341190]
Col6a2	NDU	11.547	-0.303988	-2.7204	2.37598	0.423744	-1.4285	1.69422	-0.936108	0.644049	0.00180438	0.02972	N	D	U	4.48257	ENSMUSG00000020241	1999.27	0.187339	-0.0157677	0.731922	-0.379042	0.800769	0.97801	0.392323	0.471824	1.60253e+06	FALSE	1.9663	0.409497	-0.623449	-2.99905	2.95853	0.491967	0.688384	1.03276	0.397157	0.0917166	0.842384	0.843151	27869	50.44	chr10	protein_coding	collagen, type VI, alpha 2 [Source:MGI Symbol;Acc:MGI:88460]
Smtn	NDU	11.1947	-0.361264	-2.48412	3.52686	0.156061	-0.377182	1.71143	-2.51577	0.682574	0.000269427	5.61571e-05	N	D	U	4.76044	ENSMUSG00000020439	1868.19	0.0939381	-0.0078978	1.25715	-1.95693	0.870394	0.979023	0.193019	0.0661151	1.1885e+06	FALSE	0.0769808	0.295246	-0.549514	-2.63884	3.76806	0.40605	0.48408	0.713465	0.320892	0.0897182	0.688478	0.954357	23090	54.34	chr11	protein_coding	smoothelin [Source:MGI Symbol;Acc:MGI:1354727]
Dbnl	NDU	10.3741	0.0601615	-1.56997	1.46952	0.688474	-0.662439	1.12261	-0.685293	0.791834	0.030027	0.078049	N	D	U	3.15882	ENSMUSG00000020476	1489.53	0.506503	-0.0180033	0.744739	-0.436605	0.64087	0.979246	0.436256	0.50365	330950	FALSE	0.410582	0.259141	0.0846901	-1.71728	1.72995	0.340156	0.422452	0.612333	0.347526	0.0915521	0.543914	0.659663	12475	52.1	chr11	protein_coding	drebrin-like [Source:MGI Symbol;Acc:MGI:700006]
Prr11	NDU	8.76954	-0.534549	-1.27984	1.80362	-1.13203	0.255883	0.0837949	-1.00473	0.47839	0.139103	0.0697497	N	D	U	2.47643	ENSMUSG00000020493	204.639	-0.685481	0.00288427	0.0184362	-0.437863	0.366729	0.979347	0.823528	0.453566	22758.4	FALSE	0.0380326	0.389481	-0.950264	-1.63483	2.3847	0.549949	0.649284	0.962359	0.555058	0.0896911	0.472513	0.841243	19556	42.42	chr11	protein_coding	proline rich 11 [Source:MGI Symbol;Acc:MGI:2444496]
Mrpl22	NDU	10.3187	-0.239626	-1.27042	1.59391	0.375188	-1.0344	1.02586	-1.25414	0.731146	0.127198	0.0813421	N	D	U	3.68959	ENSMUSG00000020514	1039.15	0.20387	-0.0169675	0.470799	-0.677069	0.829065	0.979383	0.57094	0.375209	238787	FALSE	0.0692771	0.33556	-0.414368	-1.53186	2.03035	0.422409	0.550761	0.805563	0.360619	0.091781	0.573475	0.835389	7905	45.77	chr11	protein_coding	mitochondrial ribosomal protein L22 [Source:MGI Symbol;Acc:MGI:1333794]
Sdc1	NDU	10.6322	-0.178958	-1.78443	1.48198	-0.206107	-1.14969	0.460779	0.995373	0.78134	0.00952141	0.0743548	N	D	U	2.81195	ENSMUSG00000020592	1025.52	-0.134563	-0.0336905	0.252568	0.671311	0.874034	0.979714	0.794892	0.402236	277443	FALSE	0.0227122	0.254594	-0.255814	-1.9193	1.73251	0.343508	0.415426	0.602568	0.295306	0.0983093	0.420519	0.685085	22393	52.95	chr12	protein_coding	syndecan 1 [Source:MGI Symbol;Acc:MGI:1349162]
Sh3yl1	NDU	7.56004	-0.303965	-2.22456	3.72728	0.0193727	-0.513387	2.27119	-2.11047	0.58085	0.0500954	0.0129171	N	D	U	4.91441	ENSMUSG00000020669	159.445	0.00956307	-0.0028943	0.472641	-0.553053	0.845227	0.980126	0.500365	0.387682	14869.2	FALSE	0.513801	0.582405	-0.980195	-2.91582	4.6521	0.58788	1.11162	1.55816	0.420007	0.0899727	0.774288	1.04135	48495	39.95	chr12	protein_coding	Sh3 domain YSC-like 1 [Source:MGI Symbol;Acc:MGI:1346118]
Cacng1	NDU	7.73142	1.48884	-2.55594	2.037	1.07176	-1.68902	1.59528	-0.817205	0.104213	0.0111609	0.0709644	N	D	U	5.17327	ENSMUSG00000020722	497.154	0.460859	-0.0136169	0.429995	-0.263801	0.49808	0.980401	0.548461	0.501278	174071	FALSE	0.392318	0.481394	2.03919	-2.97788	2.90291	0.81853	0.85752	1.25372	0.557662	0.0913301	0.674842	0.870065	13305	49.17	chr11	protein_coding	calcium channel, voltage-dependent, gamma subunit 1 [Source:MGI Symbol;Acc:MGI:1206582]
Tmem101	NDU	7.42934	0.0836648	-2.36592	2.79567	1.75663	-0.819041	1.3936	-2.16927	0.766629	0.00626542	0.00982996	N	D	U	6.13854	ENSMUSG00000020921	291.296	1.44694	-0.010714	0.588715	-1.22052	0.0628079	0.981248	0.471854	0.206828	30502.9	FALSE	0.309999	0.37789	0.155938	-2.64719	3.26605	0.427789	0.660557	0.95593	0.572144	0.0905025	0.697815	1.10769	3859	51.54	chr11	protein_coding	transmembrane protein 101 [Source:MGI Symbol;Acc:MGI:1923797]
Galnt16	NDU	10.5666	-1.18695	-2.30683	2.00048	0.255282	-0.182926	1.56939	-2.06307	0.160846	0.00895369	0.0535615	N	D	U	4.07067	ENSMUSG00000021130	838.702	0.114079	-0.00216056	0.652798	-1.0289	0.84318	0.981948	0.429733	0.255311	354377	FALSE	0.592586	0.402428	-1.66172	-2.60996	2.60977	0.712718	0.683429	1.00956	0.37933	0.0896827	0.772001	1.08892	112696	47.64	chr12	protein_coding	polypeptide N-acetylgalactosaminyltransferase 16 [Source:MGI Symbol;Acc:MGI:1917754]
Cdca7l	NDU	9.79281	-0.657916	-4.61082	6.74765	-0.463667	-0.0820694	1.7667	-4.57458	0.303423	0.00116306	0.000429206	N	D	U	6.88701	ENSMUSG00000021175	330.87	-0.0752489	-0.000516325	0.19266	-0.927226	0.801788	0.982045	0.698844	0.277378	159226	FALSE	0.0292986	0.749172	-2.76137	-5.28979	7.7181	1.11479	1.36657	1.93225	0.450635	0.0900023	0.585988	1.49818	74418	44.4	chr12	protein_coding	cell division cycle associated 7 like [Source:MGI Symbol;Acc:MGI:2384982]
Lgmn	NDU	11.4295	0.226666	-1.2701	2.08354	-0.127264	-1.41901	-0.13862	0.578568	0.705334	0.14508	0.0461095	N	D	U	2.26346	ENSMUSG00000021190	2728.28	-0.0522881	-0.0159203	-0.04466	0.238836	0.857118	0.982127	0.819683	0.527009	7.67946e+06	FALSE	1.33579	0.405599	0.451802	-1.65155	2.67806	0.461315	0.676419	1.01552	0.373734	0.0917465	0.478343	0.808785	45730	46.69	chr12	protein_coding	legumain [Source:MGI Symbol;Acc:MGI:1330838]
Dcaf4	NDU	9.8096	-0.383798	-2.2224	2.65749	0.473221	-0.619598	1.84716	-1.79279	0.687756	0.000940873	0.00206409	N	D	U	4.73277	ENSMUSG00000021222	788.412	0.314667	-0.0151075	1.48395	-1.29218	0.802329	0.982229	0.114796	0.168497	112717	FALSE	0.143389	0.273547	-0.55085	-2.36769	2.90678	0.385905	0.4541	0.666953	0.333584	0.0909031	0.633726	0.831339	21455	49.32	chr12	protein_coding	DDB1 and CUL4 associated factor 4 [Source:MGI Symbol;Acc:MGI:1921078]
Atp5mpl	NDU	12.2827	-0.455751	-1.25372	1.57805	0.306362	-0.770023	0.756238	-0.672776	0.603224	0.123127	0.0743166	N	D	U	2.5054	ENSMUSG00000021290	3799.12	0.180484	-0.0153309	0.366468	-0.373704	0.851237	0.982508	0.67139	0.507866	2.91016e+06	FALSE	0.0615238	0.303084	-0.683054	-1.46517	1.93274	0.430776	0.491972	0.722575	0.335857	0.0911716	0.497446	0.719638	5603	47.31	chr12	protein_coding	ATP synthase membrane subunit 6.8PL [Source:MGI Symbol;Acc:MGI:1917507]
Tmem14c	NDU	11.4373	-0.496516	-1.62684	1.39604	0.3353	-0.619942	1.35736	-1.00361	0.501765	0.0680919	0.133017	N	D	U	3.31621	ENSMUSG00000021361	1967.45	0.14944	-0.00703721	0.515618	-0.419191	0.828656	0.982657	0.513221	0.458123	1.12932e+06	FALSE	0.249884	0.402743	-0.924054	-1.98305	2.03015	0.550415	0.684405	0.950966	0.385667	0.0900454	0.671815	0.847221	6295	50.12	chr13	protein_coding	transmembrane protein 14C [Source:MGI Symbol;Acc:MGI:1913404]
Ndufs6	NDU	12.7724	-0.479878	-1.52063	1.72114	-0.163861	-0.632211	1.13187	-1.33165	0.643805	0.0332425	0.0362286	N	D	U	3.25959	ENSMUSG00000021606	4445.92	-0.107135	-0.0185815	0.782195	-0.951915	0.87783	0.983323	0.418201	0.282159	3.55796e+06	FALSE	0.516841	0.248868	-0.637184	-1.65758	1.95822	0.367838	0.40315	0.593296	0.288898	0.0916199	0.528355	0.715024	8705	47.27	chr13	protein_coding	NADH:ubiquinone oxidoreductase core subunit S6 [Source:MGI Symbol;Acc:MGI:107932]
Hmgcr	NDU	11.5493	-0.494662	-1.35224	2.06114	-0.284399	-1.75375	0.33876	-0.290092	0.661394	0.063216	0.00824007	N	D	U	2.667	ENSMUSG00000021670	1733.35	-0.202706	-1.43724	0.201938	-0.196474	0.872025	0.091038	0.823744	0.581756	1.17715e+06	FALSE	0.066434	0.226878	-0.626597	-1.46885	2.24833	0.340323	0.365594	0.543072	0.277784	0.542124	0.383313	0.582837	21970	44.12	chr13	protein_coding	3-hydroxy-3-methylglutaryl-Coenzyme A reductase [Source:MGI Symbol;Acc:MGI:96159]
Srek1ip1	NDU	9.03427	-0.034921	-1.4542	2.85608	-0.108769	-1.22123	0.377196	-1.41582	0.787476	0.0692394	0.00184918	N	D	U	3.12302	ENSMUSG00000021716	437.236	-0.0606031	-0.0251229	0.168057	-0.875679	0.873565	0.983672	0.809824	0.306398	137721	FALSE	0.129362	0.302024	-0.0601555	-1.66474	3.14386	0.376704	0.5017	0.737555	0.32218	0.0944611	0.444488	0.824943	46791	39.88	chr13	protein_coding	splicing regulatory glutamine/lysine-rich protein 1interacting protein 1 [Source:MGI Symbol;Acc:MGI:1914538]
Scara5	NDU	11.5775	-0.527485	-2.16341	1.49594	0.492634	-2.24005	1.4163	-0.923519	0.413184	0.0518611	0.145055	N	D	U	5.0725	ENSMUSG00000022032	1648.13	0.139444	-0.0125044	0.269868	-0.229254	0.784071	0.984478	0.659268	0.501717	2.44934e+06	FALSE	1.44443	0.573578	-1.46721	-2.81353	2.804	0.730943	1.07025	1.42469	0.437893	0.0912098	0.596302	0.909358	98424	47.52	chr14	protein_coding	scavenger receptor class A, member 5 [Source:MGI Symbol;Acc:MGI:1918395]
Bmp1	NDU	12.4838	-0.322867	-2.16365	2.20574	0.501934	-0.609395	1.00448	-1.8589	0.692463	0.00359397	0.019237	N	D	U	3.9747	ENSMUSG00000022098	4227.78	0.29866	-0.0112392	0.500424	-1.20736	0.773398	0.984615	0.561884	0.1997	5.56539e+06	FALSE	0.12313	0.314743	-0.519201	-2.35259	2.56016	0.418736	0.518413	0.767906	0.366233	0.0903487	0.561876	0.931315	45677	50.38	chr14	protein_coding	bone morphogenetic protein 1 [Source:MGI Symbol;Acc:MGI:88176]
Psmb5	NDU	12.2858	-0.271056	-1.4496	1.57826	0.310776	-0.946126	1.14719	-1.14946	0.736267	0.068333	0.0733605	N	D	U	3.55355	ENSMUSG00000022193	3909.42	0.184514	-0.0192639	0.64725	-0.682535	0.85091	0.984844	0.472167	0.381339	2.87766e+06	FALSE	0.700907	0.300863	-0.426641	-1.65281	1.92843	0.397446	0.4922	0.717215	0.334917	0.0922803	0.597487	0.777234	3904	49.95	chr14	protein_coding	proteasome (prosome, macropain) subunit, beta type 5 [Source:MGI Symbol;Acc:MGI:1194513]
Matn2	NDU	12.6171	0.307584	-2.43799	1.8162	-0.255862	-1.01011	1.24736	-0.293957	0.728336	0.000329911	0.0398176	N	D	U	2.80729	ENSMUSG00000022324	4709.7	-0.150392	-0.0219002	0.764132	-0.162918	0.861018	0.985161	0.409758	0.574598	7.14692e+06	FALSE	0.242208	0.2922	0.45868	-2.58833	2.13856	0.388227	0.477236	0.703454	0.324546	0.0931219	0.616954	0.680852	129597	43.65	chr15	protein_coding	matrilin 2 [Source:MGI Symbol;Acc:MGI:109613]
C1qtnf6	NDU	9.42068	-0.290423	-3.76849	3.27935	1.07471	-2.4915	2.2121	-0.969271	0.629766	5.50171e-05	0.00911972	N	D	U	6.74758	ENSMUSG00000022440	514.439	0.496385	-0.0214572	0.96031	-0.330259	0.47445	0.985447	0.309299	0.479754	203838	FALSE	0.344748	0.462153	-0.686124	-4.0562	3.90999	0.521742	0.786317	1.18895	0.562932	0.0936429	1.18137	0.875174	8071	54.68	chr15	protein_coding	C1q and tumor necrosis factor related protein 6 [Source:MGI Symbol;Acc:MGI:1919959]
Kif21a	NDU	10.3137	-0.670684	-2.09095	3.41601	-0.986397	0.843967	0.281499	-2.49583	0.471021	0.0014922	1.78934e-05	N	D	U	4.60769	ENSMUSG00000022629	704.092	-0.790739	0.02209	0.144639	-2.06895	0.366067	0.985864	0.824361	0.0400284	268941	FALSE	0.0467227	0.258819	-0.86673	-2.22278	3.606	0.401951	0.423452	0.622898	0.372915	0.0929917	0.40804	0.835091	116673	41.04	chr15	protein_coding	kinesin family member 21A [Source:MGI Symbol;Acc:MGI:109188]
Nde1	NDU	11.6571	-1.02963	-1.27955	2.31563	0.556278	-0.332751	0.828484	-1.184	0.199356	0.0865598	0.00286992	N	D	U	2.90151	ENSMUSG00000022678	2769.29	0.421068	-0.011068	0.547457	-0.867285	0.76904	0.985953	0.59379	0.3215	1.41802e+06	FALSE	0.108213	0.23171	-1.18764	-1.40275	2.50332	0.376445	0.372661	0.555765	0.305364	0.0896259	0.453511	0.661779	29654	45.8	chr16	protein_coding	nudE neurodevelopment protein 1 [Source:MGI Symbol;Acc:MGI:1914453]
Popdc2	NDU	11.8667	-0.85616	-2.9245	1.77271	1.23334	-0.430385	2.05979	-1.66487	0.282568	0.000231591	0.0680013	N	D	U	5.38839	ENSMUSG00000022803	3315.76	0.849824	-0.00575162	1.36475	-0.852191	0.275474	0.986225	0.189028	0.307922	7.51125e+06	FALSE	0.144405	0.37149	-1.27703	-3.1424	2.30496	0.608705	0.615575	0.910692	0.555468	0.0898233	0.928021	0.955044	16008	49.54	chr16	protein_coding	popeye domain containing 2 [Source:MGI Symbol;Acc:MGI:1930150]
Atp5o	NDU	13.782	-0.781556	-1.56254	1.38129	0.0138754	-0.629525	0.928424	-0.382068	0.36863	0.0331367	0.101483	N	D	U	1.95389	ENSMUSG00000022956	8526.52	0.0105485	-0.0159501	0.551656	-0.230267	0.880755	0.986511	0.556543	0.571002	1.79296e+07	FALSE	0.117555	0.267876	-0.994854	-1.7195	1.65929	0.424962	0.435577	0.628521	0.299328	0.09107	0.512818	0.651426	6474	49.66	chr16	protein_coding	ATP synthase, H+ transporting, mitochondrial F1 complex, O subunit [Source:MGI Symbol;Acc:MGI:106341]
Kansl2	NDU	12.5452	-0.911953	-1.413	1.63882	0.48398	-0.477824	0.615523	-1.01859	0.265939	0.0752579	0.0628084	N	D	U	2.59592	ENSMUSG00000022992	4154.08	0.299057	-0.00966319	0.291593	-0.595279	0.78713	0.986573	0.730863	0.418121	5.44229e+06	FALSE	0.696408	0.29962	-1.18103	-1.61562	1.98495	0.48829	0.489371	0.716778	0.354073	0.0899959	0.470734	0.75608	16607	45.2	chr15	protein_coding	KAT8 regulatory NSL complex subunit 2 [Source:MGI Symbol;Acc:MGI:1916862]
Prpf40b	NDU	10.5349	-0.153201	-1.5465	1.75646	0.346493	-0.756476	0.8722	-1.49151	0.762916	0.0590282	0.0566121	N	D	U	3.46668	ENSMUSG00000023007	1189.8	0.191665	-0.0129106	0.393613	-0.861886	0.838384	0.986596	0.635309	0.309011	277719	FALSE	0.207872	0.327648	-0.265854	-1.78422	2.21067	0.404297	0.541855	0.793896	0.353609	0.0907434	0.531456	0.873738	21932	49.65	chr15	protein_coding	pre-mRNA processing factor 40B [Source:MGI Symbol;Acc:MGI:1925583]
Mtch1	NDU	12.1643	-0.109573	-1.83341	1.38576	0.518146	-1.07213	1.45035	-0.666561	0.75339	0.041667	0.135857	N	D	U	3.70719	ENSMUSG00000024012	3930.88	0.233651	-0.0118737	0.396738	-0.26571	0.76411	0.987269	0.594502	0.515776	3.99414e+06	FALSE	0.0692189	0.408039	-0.237762	-2.18085	2.03439	0.450269	0.695556	0.961275	0.40916	0.0908137	0.603109	0.816635	15863	54.63	chr17	protein_coding	mitochondrial carrier 1 [Source:MGI Symbol;Acc:MGI:1929261]
Fam234a	NDU	11.1199	-0.0410744	-2.02797	1.56666	0.406588	-0.794338	0.671664	-0.0586816	0.787864	0.00551812	0.0741636	N	D	U	1.93127	ENSMUSG00000024187	1819.22	0.248219	-0.0165177	0.326305	-0.0298433	0.82771	0.987583	0.705943	0.583047	784178	FALSE	0.0546345	0.296586	-0.0684065	-2.20075	1.9067	0.372316	0.487901	0.707208	0.342085	0.0914402	0.478851	0.68117	32421	48.19	chr17	protein_coding	family with sequence similarity 234, member A [Source:MGI Symbol;Acc:MGI:2146854]
Plin3	NDU	11.8697	-0.498396	-1.553	1.8299	0.438867	-0.788821	1.05411	-1.1231	0.529647	0.0660513	0.055957	N	D	U	3.4049	ENSMUSG00000024197	2811.78	0.228588	-0.0115328	0.448671	-0.557752	0.799869	0.987603	0.578175	0.417565	2.6214e+06	FALSE	0.0482492	0.354274	-0.827061	-1.83142	2.30561	0.498459	0.59048	0.865479	0.37778	0.0905811	0.582613	0.829861	15398	51.14	chr17	protein_coding	perilipin 3 [Source:MGI Symbol;Acc:MGI:1914155]
Sec11c	NDU	11.4864	-0.155099	-1.71155	2.65483	-0.245026	-0.598682	1.14145	-1.90422	0.778349	0.01953	0.00215628	N	D	U	3.88938	ENSMUSG00000024516	2170.67	-0.150011	-0.0142214	0.70979	-1.39267	0.865755	0.988058	0.447415	0.145799	1.43915e+06	FALSE	0.702547	0.276965	-0.237058	-1.87547	2.9059	0.362549	0.4528	0.669571	0.313615	0.0907204	0.571972	0.850611	17170	46.41	chr18	protein_coding	SEC11 homolog C, signal peptidase complex subunit [Source:MGI Symbol;Acc:MGI:1913536]
Impa2	NDU	7.75755	-0.330167	-1.34327	2.7284	-0.060025	0.575159	0.288328	-1.51936	0.605188	0.135194	0.0213338	N	D	U	2.44287	ENSMUSG00000024525	184.515	-0.0197023	0.00529735	0.06537	-0.588331	0.857186	0.98807	0.811536	0.388665	16341.4	FALSE	0.233718	0.446824	-0.759293	-1.81254	3.37715	0.526234	0.764354	1.14341	0.386452	0.0899821	0.495286	0.950334	33287	48.61	chr18	protein_coding	inositol (myo)-1(or 4)-monophosphatase 2 [Source:MGI Symbol;Acc:MGI:2149728]
Ppic	NDU	13.3167	-0.42739	-2.06518	1.70027	-0.375339	-0.349132	0.584349	0.114873	0.601392	0.00813386	0.0640119	N	D	U	1.42369	ENSMUSG00000024538	5615.78	-0.201947	-0.00584055	0.243486	0.0616676	0.83232	0.988097	0.747781	0.579259	1.0533e+07	FALSE	0.0468395	0.330117	-0.688182	-2.27713	2.11752	0.454887	0.545971	0.796201	0.357311	0.0896756	0.480406	0.721013	11784	45.52	chr18	protein_coding	peptidylprolyl isomerase C [Source:MGI Symbol;Acc:MGI:97751]
Incenp	NDU	9.60326	-0.953772	-2.9375	3.17177	-0.272763	0.0550931	1.66726	-2.35695	0.230819	0.00223593	0.0114261	N	D	U	4.35207	ENSMUSG00000024660	357.059	-0.0942717	0.000298275	0.513187	-0.982591	0.836442	0.98824	0.495699	0.267395	82529.4	FALSE	1.05682	0.46555	-1.64226	-3.28801	3.82694	0.822985	0.799154	1.19646	0.399348	0.0897752	0.732632	1.18645	27256	47.8	chr19	protein_coding	inner centromere protein [Source:MGI Symbol;Acc:MGI:1313288]
Zfp91	NDU	11.5538	-0.481981	-1.9061	1.77379	-0.0397431	-0.93091	1.55677	-1.03802	0.594492	0.00922248	0.0433538	N	D	U	3.56544	ENSMUSG00000024695	1892.81	-0.0212552	-0.0203093	1.09902	-0.625013	0.878131	0.988293	0.250918	0.409474	820078	FALSE	0.397785	0.290641	-0.697635	-2.07776	2.09606	0.420587	0.476689	0.699344	0.314601	0.0925532	0.666997	0.747013	32467	38.33	chr19	protein_coding	zinc finger protein 91 [Source:MGI Symbol;Acc:MGI:104854]
Ehd1_ENSMUSG00000024772	NDU	9.89582	-0.38927	-1.63917	3.57158	-0.114097	0.579587	1.15382	-2.63803	0.652743	0.0352036	7.14658e-05	N	D	U	4.48553	ENSMUSG00000024772	960.199	-0.0616515	0.0107998	0.635188	-2.04864	0.872457	0.988369	0.476815	0.0606524	478844	FALSE	0.161793	0.305289	-0.601366	-1.84382	3.82685	0.421469	0.50363	0.738683	0.325182	0.0902599	0.602341	0.994088	23372	52.68	chr19	protein_coding	EH-domain containing 1 [Source:MGI Symbol;Acc:MGI:1341878]
Kif20b	NDU	9.54483	-0.585218	-1.91733	2.96352	-0.84704	-0.166889	0.420535	-1.24489	0.390913	0.0617507	0.0243881	N	D	U	2.67936	ENSMUSG00000024795	338.119	-0.28771	-0.00125198	0.0865761	-0.369321	0.658951	0.988412	0.793423	0.457886	105379	FALSE	0.369058	0.516275	-1.37339	-2.47818	3.79574	0.717122	0.935478	1.363	0.480217	0.0898535	0.516002	0.920948	53385	38.23	chr19	protein_coding	kinesin family member 20B [Source:MGI Symbol;Acc:MGI:2444576]
Vps51	NDU	10.7146	0.0594033	-1.60904	1.64393	-0.0332994	-0.719675	1.2497	-1.16426	0.791224	0.0274351	0.0509889	N	D	U	3.16693	ENSMUSG00000024797	1373.83	-0.0193024	-0.0186354	0.84888	-0.772038	0.880614	0.988415	0.372088	0.352777	272554	FALSE	0.157914	0.265986	0.0844648	-1.76389	1.91655	0.346231	0.435016	0.634283	0.297876	0.0918076	0.577457	0.726077	9390	52.11	chr19	protein_coding	VPS51 GARP complex subunit [Source:MGI Symbol;Acc:MGI:1915755]
Scd2	NDU	11.7326	0.604219	-3.09714	2.58714	1.95945	-3.37427	1.57655	-1.02353	0.554029	9.7968e-09	0.000958459	N	D	U	7.9338	ENSMUSG00000025203	4647.81	1.85023	-3.21388	1.27449	-0.71235	0.0016234	1.25896e-05	0.16289	0.388158	1.5502e+07	FALSE	0.196347	0.242497	0.760519	-3.18536	2.78158	0.3635	0.392913	0.583578	0.350567	0.525465	0.548213	0.666657	13191	49.12	chr19	protein_coding	stearoyl-Coenzyme A desaturase 2 [Source:MGI Symbol;Acc:MGI:98240]
Poll	NDU	7.82225	-0.0782224	-1.47775	3.7012	1.37843	-0.962181	1.16928	-3.49875	0.765011	0.0888514	0.000664301	N	D	U	7.00865	ENSMUSG00000025218	363.717	0.984289	-0.0120175	0.445459	-2.66818	0.206231	0.988979	0.566345	0.0403783	114048	FALSE	0.565293	0.385928	-0.164535	-1.82394	4.09971	0.435005	0.655964	0.95152	0.588684	0.0907771	0.611146	1.30927	8257	54.09	chr19	protein_coding	polymerase (DNA directed), lambda [Source:MGI Symbol;Acc:MGI:1889000]
Pitx3	NDU	9.51842	-0.837416	-2.98978	1.85453	1.41077	0.574864	2.6711	-1.43429	0.271285	0.00246465	0.0878022	N	D	U	6.09102	ENSMUSG00000025229	958.695	0.75031	0.00426685	1.55546	-0.481374	0.295586	0.989	0.188647	0.423373	657940	FALSE	0.0507719	0.481799	-1.57107	-3.3602	2.75986	0.812675	0.832138	1.24251	0.723198	0.0899579	1.40861	0.938395	12642	51.49	chr19	protein_coding	paired-like homeodomain transcription factor 3 [Source:MGI Symbol;Acc:MGI:1100498]
Maged2	NDU	12.1713	-0.131228	-1.72553	1.86392	-0.107198	-0.77753	1.41711	-1.18828	0.764542	0.0338779	0.0480852	N	D	U	3.49012	ENSMUSG00000025268	3387.67	-0.0521721	-0.0123119	0.758476	-0.623576	0.867588	0.989054	0.397629	0.394518	2.73066e+06	FALSE	0.0738072	0.340326	-0.23715	-1.97247	2.30052	0.410919	0.565689	0.829306	0.344241	0.0906776	0.715654	0.828162	7976	50.13	chrX	protein_coding	melanoma antigen, family D, 2 [Source:MGI Symbol;Acc:MGI:1933391]
Chmp6	NDU	10.6011	-0.226624	-1.86433	2.39705	0.68817	-1.27808	1.55878	-1.10225	0.743408	0.0180399	0.0124259	N	D	U	4.62727	ENSMUSG00000025371	1520.2	0.425111	-0.0229254	0.977134	-0.60559	0.643676	0.989152	0.308009	0.40741	572063	FALSE	0.126861	0.322318	-0.380732	-2.0794	2.75528	0.409709	0.534961	0.790124	0.402569	0.0937038	0.738256	0.795787	6108	58.87	chr11	protein_coding	charged multivesicular body protein 6 [Source:MGI Symbol;Acc:MGI:3583942]
Atp5b	NDU	16.6329	-0.848281	-1.63287	1.42258	-0.472663	-0.477676	1.20584	-0.68615	0.311087	0.0292332	0.096644	N	D	U	2.84232	ENSMUSG00000025393	51866.5	-0.299435	-0.0107932	0.751885	-0.404585	0.802976	0.98918	0.419884	0.504361	8.38458e+08	FALSE	0.0330181	0.283482	-1.08942	-1.80697	1.7351	0.455597	0.462758	0.667095	0.340517	0.0900756	0.595045	0.695275	7119	45.26	chr10	protein_coding	ATP synthase, H+ transporting mitochondrial F1 complex, beta subunit [Source:MGI Symbol;Acc:MGI:107801]
Tspan17	NDU	10.3087	0.184428	-1.69204	1.66405	0.581854	-1.18534	0.869252	-0.441471	0.744648	0.0470481	0.0798452	N	D	U	3.07792	ENSMUSG00000025875	1318.55	0.303527	-0.0164385	0.214185	-0.186086	0.725342	0.989591	0.750921	0.556241	436036	FALSE	0.219944	0.364878	0.335739	-1.97905	2.17625	0.429528	0.613725	0.885184	0.404367	0.0917569	0.495031	0.766232	7400	56.31	chr13	protein_coding	tetraspanin 17 [Source:MGI Symbol;Acc:MGI:1921507]
Cops5	NDU	12.5452	-0.404352	-1.34644	1.58788	-0.462585	-0.545359	0.95581	-1.04977	0.622837	0.102455	0.0797275	N	D	U	3.01353	ENSMUSG00000025917	3512.69	-0.257034	-0.0093257	0.444763	-0.564768	0.797006	0.989644	0.596293	0.422162	2.98568e+06	FALSE	0.343151	0.326677	-0.651311	-1.59068	2.00103	0.446406	0.535607	0.781693	0.366184	0.0900883	0.552035	0.792245	13568	40.71	chr1	protein_coding	COP9 signalosome subunit 5 [Source:MGI Symbol;Acc:MGI:1349415]
Col3a1	NDU	15.5616	-0.555596	-3.82919	3.19674	0.0257606	-0.549933	2.72588	-2.3741	0.517867	2.12553e-09	0.000563177	N	D	U	5.67568	ENSMUSG00000026043	26937.8	0.0180116	-0.0104121	2.38683	-1.73326	0.875894	0.989784	0.010724	0.0992782	2.77053e+08	FALSE	0.816286	0.311302	-0.823518	-3.95445	3.48419	0.459085	0.503126	0.755538	0.327099	0.0901843	0.706022	0.996882	38169	35.86	chr1	protein_coding	collagen, type III, alpha 1 [Source:MGI Symbol;Acc:MGI:88453]
1500015O10Rik	NDU	9.5402	-0.0459295	-3.75894	3.76672	-0.471217	1.12394	-1.3935	0.297806	0.728688	0.00456426	0.0253955	N	D	U	3.28647	ENSMUSG00000026051	590.992	-0.0934535	0.00408015	-0.197161	0.0646892	0.797044	0.989793	0.702004	0.546315	325238	FALSE	0.49764	0.688206	-0.219499	-4.40159	5.03475	0.534381	1.26567	1.95295	0.446802	0.090125	0.576614	0.922329	11977	43.81	chr1	protein_coding	RIKEN cDNA 1500015O10 gene [Source:MGI Symbol;Acc:MGI:1926146]
Smap1	NDU	11.0185	-0.339288	-1.37395	1.86452	-0.374052	-0.307035	0.733554	-0.908965	0.619798	0.117972	0.0662145	N	D	U	2.3236	ENSMUSG00000026155	1310.23	-0.160091	-0.00348002	0.234208	-0.373257	0.822065	0.989894	0.722431	0.475124	527735	FALSE	0.63662	0.404904	-0.678689	-1.7519	2.48393	0.499157	0.681379	1.00522	0.38893	0.0897463	0.520345	0.837273	77472	39.58	chr1	protein_coding	small ArfGAP 1 [Source:MGI Symbol;Acc:MGI:2138261]
Rnpepl1	NDU	9.95747	-0.0245798	-2.39136	2.69118	0.674778	-1.14943	1.83371	-1.93766	0.783806	0.00176293	0.00648167	N	D	U	5.59558	ENSMUSG00000026269	961.539	0.401467	-0.0191732	1.25259	-1.2051	0.654876	0.990017	0.206132	0.204077	245881	FALSE	0.0765346	0.333387	-0.0484338	-2.59363	3.05457	0.398982	0.553853	0.819852	0.407078	0.0924357	0.801787	0.982124	13602	54.94	chr1	protein_coding	arginyl aminopeptidase (aminopeptidase B)-like 1 [Source:MGI Symbol;Acc:MGI:1914170]
Bok	NDU	11.779	-0.556192	-2.56582	2.02933	0.348744	-1.19599	1.6281	-1.1858	0.559752	2.92845e-05	0.0179746	N	D	U	4.35863	ENSMUSG00000026278	2187.4	0.229415	-0.0318971	1.26051	-0.785381	0.85152	0.990034	0.182353	0.346636	1.96828e+06	FALSE	0.469997	0.266669	-0.75003	-2.68789	2.29195	0.400287	0.434022	0.643523	0.31526	0.0974437	0.610135	0.731007	10105	53.59	chr1	protein_coding	BCL2-related ovarian killer [Source:MGI Symbol;Acc:MGI:1858494]
Rgs16	NDU	8.88996	0.348062	-1.40092	3.95445	1.01747	-1.63543	1.02217	-3.10253	0.605077	0.121338	0.00108385	N	D	U	6.7776	ENSMUSG00000026475	992.734	0.492522	-0.0156126	0.296874	-1.83712	0.48967	0.990209	0.664155	0.127167	2.9068e+06	FALSE	0.113534	0.441505	0.719299	-1.85711	4.44672	0.51246	0.758451	1.09736	0.54105	0.0917499	0.564617	1.50233	5120	50.45	chr1	protein_coding	regulator of G-protein signaling 16 [Source:MGI Symbol;Acc:MGI:108407]
Fh1	NDU	12.676	-0.678704	-1.44139	1.34407	-0.227562	-0.298199	0.989091	-0.921124	0.441769	0.0638067	0.115157	N	D	U	2.43598	ENSMUSG00000026526	3860.4	-0.13641	-0.0067348	0.563935	-0.559407	0.866435	0.990261	0.537771	0.438438	3.09958e+06	FALSE	0.162143	0.283123	-0.912236	-1.62129	1.70207	0.438616	0.46103	0.662522	0.316702	0.0895019	0.540316	0.720673	25262	42.69	chr1	protein_coding	fumarate hydratase 1 [Source:MGI Symbol;Acc:MGI:95530]
Tmem206	NDU	9.01168	-0.166673	-1.80224	1.67445	0.497702	-0.338911	1.71764	-2.37218	0.676774	0.0950744	0.131313	N	D	U	4.92644	ENSMUSG00000026627	425.619	0.132492	-0.00184312	0.30636	-0.612723	0.783599	0.990362	0.625676	0.366098	64260.9	FALSE	0.489806	0.600545	-0.586824	-2.60521	3.11119	0.538867	1.1695	1.58665	0.441656	0.089945	0.626968	1.08677	25003	50.76	chr1	protein_coding	transmembrane protein 206 [Source:MGI Symbol;Acc:MGI:1914200]
Sephs1	NDU	10.7624	-0.933961	-1.34533	2.66793	0.0586793	0.240069	1.01248	-2.07645	0.249155	0.100619	0.0055817	N	D	U	3.38768	ENSMUSG00000026662	1287.14	0.034384	0.00399554	0.491986	-1.38706	0.873021	0.990395	0.564178	0.158998	351552	FALSE	0.146002	0.320933	-1.24511	-1.58268	3.00615	0.528236	0.526282	0.785514	0.332885	0.0895033	0.56594	0.984674	28994	45.42	chr2	protein_coding	selenophosphate synthetase 1 [Source:MGI Symbol;Acc:MGI:1923580]
Col5a1	NDU	14.1346	-0.969846	-3.12236	2.1664	-0.126906	-0.161513	1.61186	-1.27265	0.232139	1.61325e-06	0.0185515	N	D	U	3.17293	ENSMUSG00000026837	8554.49	-0.0695056	-0.00329044	1.11831	-0.765405	0.872194	0.990569	0.244905	0.346672	3.70218e+07	FALSE	0.339241	0.301929	-1.24296	-3.2587	2.4959	0.496176	0.490398	0.734025	0.323545	0.0893469	0.699206	0.798647	153090	51.15	chr2	protein_coding	collagen, type V, alpha 1 [Source:MGI Symbol;Acc:MGI:88457]
Dolpp1	NDU	8.7269	0.0976256	-1.98557	2.0148	1.07191	-1.05578	1.57485	-0.881002	0.767425	0.0183548	0.0417606	N	D	U	4.58355	ENSMUSG00000026856	577.39	0.701684	-0.0149944	0.820217	-0.414901	0.372474	0.990588	0.361756	0.470404	124529	FALSE	0.131728	0.360925	0.176522	-2.25476	2.50103	0.418636	0.615362	0.896127	0.513814	0.0913616	0.793636	0.802448	8276	56.55	chr2	protein_coding	dolichyl pyrophosphate phosphatase 1 [Source:MGI Symbol;Acc:MGI:1914093]
Sh3glb2	NDU	10.7644	-0.393225	-1.86549	3.26072	-0.110843	-0.197743	1.44032	-2.25034	0.597835	0.0281581	0.00217075	N	D	U	3.99924	ENSMUSG00000026860	1366.77	-0.0484073	-0.00271069	0.6621	-1.32639	0.862716	0.990594	0.434754	0.180737	1.03601e+06	FALSE	0.113224	0.371738	-0.711469	-2.15392	3.66312	0.487495	0.625873	0.916827	0.359132	0.0896168	0.726577	1.12148	14529	55.01	chr2	protein_coding	SH3-domain GRB2-like endophilin B2 [Source:MGI Symbol;Acc:MGI:2385131]
Notch1	NDU	11.6473	-0.611655	-1.29034	1.5994	0.442457	0.314403	0.800507	-1.03258	0.469325	0.116124	0.0754246	N	D	U	2.58995	ENSMUSG00000026923	2862.09	0.257903	0.00545523	0.371106	-0.572869	0.805275	0.990644	0.660543	0.422047	1.4494e+06	FALSE	0.0797851	0.316285	-0.895964	-1.52062	1.98677	0.476277	0.516071	0.756806	0.358785	0.0895961	0.511974	0.778326	58761	53.72	chr2	protein_coding	notch 1 [Source:MGI Symbol;Acc:MGI:97363]
Mtx2	NDU	11.4329	-0.375515	-1.39869	1.67197	-0.26429	-0.402094	1.09412	-1.3271	0.640014	0.0889834	0.0691034	N	D	U	3.0876	ENSMUSG00000027099	1786.48	-0.137716	-0.00665011	0.521884	-0.717274	0.853469	0.990779	0.537406	0.359364	691806	FALSE	0.199972	0.332456	-0.619332	-1.65034	2.09794	0.446045	0.547668	0.801179	0.348244	0.0897676	0.593747	0.842437	52629	36.34	chr2	protein_coding	metaxin 2 [Source:MGI Symbol;Acc:MGI:1859652]
Fabp5	NDU	11.0946	0.210363	-1.36827	1.8925	-1.41537	-0.619156	0.697895	0.518887	0.719792	0.117509	0.0622459	N	D	U	3.25131	ENSMUSG00000027533	1949.55	-0.977428	-0.00717495	0.228079	0.220161	0.209052	0.991143	0.729532	0.536556	3.89576e+06	FALSE	0.447897	0.39783	0.411722	-1.73176	2.72619	0.453808	0.667375	0.996426	0.615907	0.0900487	0.514879	0.799475	4060	47.93	chr3	protein_coding	fatty acid binding protein 5, epidermal [Source:MGI Symbol;Acc:MGI:101790]
Dclk1	NDU	9.82674	-0.667388	-1.68577	2.38576	-0.278577	0.0290468	0.707404	-2.05889	0.390181	0.0535182	0.0234243	N	D	U	3.07392	ENSMUSG00000027797	506.479	-0.126335	0.000236324	0.247308	-1.1206	0.845148	0.991328	0.721976	0.230651	83857.7	FALSE	0.91322	0.378506	-1.09334	-1.99842	2.88878	0.577562	0.640072	0.949159	0.370616	0.0895855	0.511972	1.07429	296705	42.53	chr3	protein_coding	doublecortin-like kinase 1 [Source:MGI Symbol;Acc:MGI:1330861]
Gask1b	NDU	11.9425	-0.642372	-3.49458	3.03419	-0.355903	-0.213464	0.339782	0.271447	0.433692	4.45709e-07	0.001987	N	D	U	1.1806	ENSMUSG00000027955	1866.79	-0.189214	-0.00355495	0.133748	0.140693	0.837165	0.991442	0.812197	0.57085	2.00995e+06	FALSE	0.125242	0.332385	-0.96233	-3.64599	3.36947	0.504588	0.54329	0.81475	0.356374	0.0895144	0.457399	0.72847	61748	41.17	chr3	protein_coding	golgi associated kinase 1B [Source:MGI Symbol;Acc:MGI:1915909]
Pmf1	NDU	10.4321	-1.27603	-1.52734	1.58641	-0.419312	-0.142365	1.57878	-1.97659	0.159075	0.114811	0.125999	N	D	U	4.11705	ENSMUSG00000028066	618.225	-0.129903	-0.00111289	0.383773	-0.64364	0.805048	0.99154	0.577253	0.361486	256995	FALSE	0.22037	0.514372	-2.05497	-2.13832	2.63653	1.01851	0.924269	1.28543	0.420787	0.0898476	0.653382	1.04071	16189	49.05	chr3	protein_coding	polyamine-modulated factor 1 [Source:MGI Symbol;Acc:MGI:1914287]
Aco1	NDU	10.7786	-0.278253	-1.91579	1.69467	0.526322	-1.25804	1.57821	-1.40589	0.69087	0.021461	0.0747754	N	D	U	4.76846	ENSMUSG00000028405	1351.97	0.276172	-0.0181061	0.842973	-0.718774	0.757019	0.991777	0.351894	0.35393	549699	FALSE	0.21422	0.3586	-0.505011	-2.17876	2.19081	0.447952	0.601202	0.87102	0.392492	0.0922155	0.792867	0.885965	55258	45.44	chr4	protein_coding	aconitase 1 [Source:MGI Symbol;Acc:MGI:87879]
B4galt1	NDU	9.63604	0.11137	-1.53602	2.08985	0.55179	-0.991597	1.19686	-1.02404	0.772531	0.0612858	0.0283572	N	D	U	3.76429	ENSMUSG00000028413	911.194	0.319118	-0.0169532	0.607546	-0.546465	0.741748	0.991786	0.483189	0.429051	212247	FALSE	0.163147	0.32853	0.18603	-1.77651	2.48238	0.397886	0.544819	0.804223	0.381586	0.0917426	0.628244	0.790459	49404	46.61	chr4	protein_coding	UDP-Gal:betaGlcNAc beta 1,4- galactosyltransferase, polypeptide 1 [Source:MGI Symbol;Acc:MGI:95705]
Nudt2	NDU	9.0534	-0.148668	-1.84293	1.75703	0.624816	-0.762068	1.48563	-1.35889	0.712703	0.0652792	0.103158	N	D	U	4.23141	ENSMUSG00000028443	477.446	0.209608	-0.00573599	0.380076	-0.436051	0.745608	0.99181	0.584119	0.437104	73850.8	FALSE	1.46482	0.497238	-0.403144	-2.37243	2.71702	0.498569	0.893337	1.26902	0.439391	0.0900827	0.642558	0.931126	15776	45.26	chr4	protein_coding	nudix (nucleoside diphosphate linked moiety X)-type motif 2 [Source:MGI Symbol;Acc:MGI:1913651]
Glipr2	NDU	12.9093	-0.795068	-2.53002	2.27184	-0.283296	-0.0139213	2.00917	-2.2232	0.320666	0.00148026	0.0243154	N	D	U	4.52958	ENSMUSG00000028480	4017.06	-0.136422	-0.000346631	1.36893	-1.36892	0.847634	0.991847	0.184071	0.170827	5.48345e+06	FALSE	0.249727	0.35689	-1.18237	-2.75273	2.72543	0.572127	0.591564	0.882157	0.361505	0.0895128	0.877051	1.08942	21718	49.83	chr4	protein_coding	GLI pathogenesis-related 2 [Source:MGI Symbol;Acc:MGI:1917770]
Gpx7	NDU	11.4524	-0.42151	-2.77891	2.31181	0.208054	-0.533623	2.19561	-1.94896	0.640574	1.55405e-05	0.0106781	N	D	U	4.88624	ENSMUSG00000028597	1897.41	0.125888	-0.0113772	1.83444	-1.37621	0.866008	0.991923	0.050598	0.153868	937064	FALSE	0.152266	0.292276	-0.624659	-2.91906	2.61374	0.412638	0.477708	0.711377	0.321821	0.0902413	0.673009	0.896757	6572	47.93	chr4	protein_coding	glutathione peroxidase 7 [Source:MGI Symbol;Acc:MGI:1914555]
Nsg1	NDU	9.68415	-0.738254	-1.9559	3.76001	-0.863169	0.906332	0.822991	-3.50812	0.301567	0.0639247	0.00817094	N	D	U	6.10061	ENSMUSG00000029126	393.793	-0.269272	0.00525086	0.160558	-1.50463	0.669946	0.992301	0.742954	0.182269	173338	FALSE	0.252144	0.541671	-1.69498	-2.57739	4.5489	0.871003	0.999143	1.4085	0.480917	0.0901133	0.539909	1.76283	22716	51.63	chr5	protein_coding	neuron specific gene family member 1 [Source:MGI Symbol;Acc:MGI:109149]
Eif2b4	NDU	10.6995	-0.811875	-1.98851	2.24622	0.261538	-0.0237364	1.60791	-1.84105	0.350618	0.00282257	0.00759486	N	D	U	3.73423	ENSMUSG00000029145	1228.61	0.17433	-0.000750699	1.26444	-1.3957	0.867134	0.992314	0.175133	0.137798	288896	FALSE	0.115616	0.257722	-1.01159	-2.12219	2.48445	0.411905	0.421532	0.623771	0.301181	0.0889483	0.586764	0.793876	5873	50.43	chr5	protein_coding	eukaryotic translation initiation factor 2B, subunit 4 delta [Source:MGI Symbol;Acc:MGI:95300]
Emilin1	NDU	11.1531	-0.192167	-2.46374	1.70167	0.438224	-1.60255	1.35453	-0.489844	0.766165	0.000264198	0.0519387	N	D	U	3.88515	ENSMUSG00000029163	1540.64	0.274376	-0.0367162	0.875526	-0.277624	0.815897	0.992328	0.350603	0.55348	830391	FALSE	0.282154	0.290675	-0.299941	-2.61259	2.02663	0.378285	0.476739	0.6987	0.341912	0.100585	0.639881	0.690017	7876	56.53	chr5	protein_coding	elastin microfibril interfacer 1 [Source:MGI Symbol;Acc:MGI:1926189]
Anapc7	NDU	11.1703	-0.903309	-1.69128	2.4788	-0.290574	-0.238317	1.29948	-1.34905	0.287503	0.0113639	0.00145023	N	D	U	3.17743	ENSMUSG00000029466	1442.76	-0.201461	-0.00762484	0.989139	-0.998695	0.869109	0.992516	0.305932	0.263661	409174	FALSE	0.0706081	0.236439	-1.07051	-1.81096	2.66869	0.380725	0.383247	0.567821	0.286202	0.0891765	0.522143	0.689946	23220	47.72	chr5	protein_coding	anaphase promoting complex subunit 7 [Source:MGI Symbol;Acc:MGI:1929711]
Bcat1	NDU	8.69543	-0.886975	-2.40667	2.3856	0.729165	0.0480857	0.789246	-0.780857	0.245651	0.0265356	0.059243	N	D	U	2.34735	ENSMUSG00000030268	278.148	0.228407	0.000181235	0.152641	-0.203606	0.711694	0.992897	0.74731	0.513429	83200.8	FALSE	0.110851	0.546493	-1.85371	-2.95818	3.44345	0.985233	0.991324	1.49143	0.462727	0.0898749	0.538851	0.893594	82350	46.28	chr6	protein_coding	branched chain aminotransferase 1, cytosolic [Source:MGI Symbol;Acc:MGI:104861]
Creld1	NDU	9.55321	-0.141684	-2.20263	2.0908	0.325337	-0.753349	1.57343	-1.6161	0.784793	0.00077455	0.0140194	N	D	U	4.26822	ENSMUSG00000030284	595.918	0.216151	-0.0201967	1.20754	-1.16551	0.857176	0.992908	0.198869	0.203156	58031.7	FALSE	0.1148	0.261883	-0.20869	-2.33626	2.34491	0.347892	0.434235	0.636409	0.309066	0.0922647	0.601258	0.781439	10047	51.37	chr6	protein_coding	cysteine-rich with EGF-like domains 1 [Source:MGI Symbol;Acc:MGI:2152539]
Ltbr	NDU	10.5045	-0.348804	-1.26783	2.07144	0.142826	0.0380819	0.757324	-1.38821	0.731963	0.101997	0.0130595	N	D	U	2.32644	ENSMUSG00000030339	1285.03	0.0949708	0.000929813	0.445693	-0.983683	0.877823	0.992939	0.650367	0.269806	193856	FALSE	0.133635	0.255134	-0.48455	-1.41836	2.30943	0.3609	0.412786	0.614175	0.292859	0.0889283	0.466143	0.735693	7315	53.11	chr6	protein_coding	lymphotoxin B receptor [Source:MGI Symbol;Acc:MGI:104875]
Vasp	NDU	8.25699	0.145863	-1.26827	1.80387	0.63078	-0.338714	0.384538	-0.955352	0.744748	0.14633	0.0746225	N	D	U	2.30938	ENSMUSG00000030403	386.987	0.293365	-0.00378512	0.116415	-0.361676	0.707959	0.992965	0.800851	0.478962	50240	FALSE	0.250856	0.406894	0.295358	-1.65742	2.43272	0.449674	0.682223	1.00727	0.427554	0.0897662	0.489257	0.837143	14889	53.6	chr7	protein_coding	vasodilator-stimulated phosphoprotein [Source:MGI Symbol;Acc:MGI:109268]
Uri1	NDU	10.9165	-0.530277	-1.64315	1.97152	0.386237	-0.362654	1.2514	-1.75875	0.537857	0.036739	0.0325633	N	D	U	3.75905	ENSMUSG00000030421	1501.66	0.217368	-0.00681897	0.705514	-1.12988	0.835221	0.992972	0.43342	0.22206	462625	FALSE	0.608274	0.311171	-0.790959	-1.85382	2.33253	0.454756	0.513403	0.756884	0.346661	0.089684	0.637387	0.905621	63560	40.4	chr7	protein_coding	URI1, prefoldin-like chaperone [Source:MGI Symbol;Acc:MGI:1342294]
Coq7	NDU	11.635	-0.841946	-1.74166	2.36718	0.0158602	-0.394306	1.32961	-2.02832	0.298139	0.0309378	0.015897	N	D	U	3.7681	ENSMUSG00000030652	1961.97	0.0110961	-0.00644877	0.696642	-1.28233	0.873305	0.993076	0.428919	0.18325	1.14986e+06	FALSE	0.598603	0.334921	-1.18211	-1.98081	2.75782	0.542576	0.555975	0.82291	0.339998	0.0897578	0.678539	1.00439	23698	47.76	chr7	protein_coding	demethyl-Q 7 [Source:MGI Symbol;Acc:MGI:107207]
Lamtor1	NDU	11.1965	-0.155752	-1.53917	2.06933	0.752946	-0.832546	1.1137	-1.56077	0.78691	0.0296271	0.0112488	N	D	U	4.25997	ENSMUSG00000030842	2419.68	0.58547	-0.0258058	0.776451	-1.1715	0.581111	0.993174	0.423422	0.196095	964334	FALSE	0.153073	0.244545	-0.219299	-1.67108	2.28734	0.331926	0.396528	0.586625	0.337599	0.0942021	0.518353	0.730644	20772	46.17	chr7	protein_coding	late endosomal/lysosomal adaptor, MAPK and MTOR activator 1 [Source:MGI Symbol;Acc:MGI:1913758]
Gpc4	NDU	10.9762	-0.227119	-1.48199	1.37975	0.304311	-0.971539	1.14173	-1.10764	0.718472	0.0831203	0.129405	N	D	U	3.52522	ENSMUSG00000031119	1507.39	0.148296	-0.0130876	0.468012	-0.522688	0.840045	0.993267	0.556599	0.427887	569051	FALSE	0.312289	0.369518	-0.4301	-1.78916	1.9112	0.445653	0.617758	0.868863	0.369798	0.0909518	0.608141	0.839726	112232	41.28	chrX	protein_coding	glypican 4 [Source:MGI Symbol;Acc:MGI:104902]
Col4a1	NDU	15.1962	-1.01026	-3.54096	2.39784	-0.423843	-0.654693	2.04593	-0.828124	0.210437	1.11844e-13	0.00116846	N	D	U	3.95259	ENSMUSG00000031502	15835	-0.316461	-0.0250469	1.84545	-0.599278	0.850984	0.993426	0.019024	0.453113	1.42629e+08	FALSE	0.0601792	0.218875	-1.15162	-3.60595	2.56343	0.353515	0.350572	0.523368	0.280611	0.0934995	0.484686	0.600984	114404	47.76	chr8	protein_coding	collagen, type IV, alpha 1 [Source:MGI Symbol;Acc:MGI:88454]
Col4a2	NDU	13.7817	-0.542077	-3.84158	3.20681	0.2134	-1.09537	1.87487	-0.571697	0.578704	2.0424e-12	5.94271e-05	N	D	U	3.75534	ENSMUSG00000031503	8165.7	0.140627	-0.0305028	1.55917	-0.35655	0.871736	0.993427	0.0844266	0.539894	2.82857e+07	FALSE	0.0810835	0.260351	-0.725226	-3.92784	3.40552	0.38986	0.418955	0.625933	0.300365	0.0966253	0.592683	0.652406	136483	49.43	chr8	protein_coding	collagen, type IV, alpha 2 [Source:MGI Symbol;Acc:MGI:88455]
[truncated: 16,254 more rows]

## Sheet: Up reversible
gene_name	EAN	intercept	lfc_engraf	lfc_age	lfc_niche	intercept_batch	engraf_batch	age_batch	niche_batch	svalue_engraf	svalue_age	svalue_niche	keep_engraf	keep_age	keep_niche	total_batch	gene_id	baseMean	lfc_intercept_batch	lfc_engraf_batch	lfc_age_batch	lfc_niche_batch	svalue_intercept_batch	svalue_engraf_batch	svalue_age_batch	svalue_niche_batch	baseVar	dispOutlier	maxCooks	SE_intercept	engraf	age	niche	lfc_se_engraf	lfc_se_age	lfc_se_niche	lfc_se_intercept_batch	lfc_se_engraf_batch	lfc_se_age_batch	lfc_se_niche_batch	gene_len	perc_gene_gc	seqnames	gene_biotype	description
[truncated: 377 more rows]

[truncated: 3 more sheets: Up irreversible, Down reversible, Down irreversible]
