# Supplementary material for: Transcriptional reprogramming of skeletal muscle stem cells by the niche environment
Source: Nat Commun. 2023 Feb 1;14:535. doi: 10.1038/s41467-023-36265-x (PMC9892560; doi:10.1038/s41467-023-36265-x)
Supplement: Supplementary file 7 — Supplementary Dataset 4 [file 41467_2023_36265_MOESM7_ESM.xlsx]

## Sheet: DMR_ccREs_TSS_genes_of_interest
Dataset S5. List of differentially methylated regions (DMRs) in young compared to aged MuSCs.
DMR.seqnames	DMR.start	DMR.end	DMR.width	DMR.strand	DMR.sumReadsM_old	DMR.sumReadsN_old	DMR.proportion_old	DMR.sumReadsM_yng	DMR.sumReadsN_yng	DMR.proportion_yng	DMR.cytosinesCount	DMR.context	DMR.direction	DMR.pValue	DMR.regionType	ccRE.chr	ccRE.start	ccRE.end	ccRE.accession_id	ccRE.accession_id.2	ccRE.type	ccRE.distance_to_DMR	TSS.chr	TSS.start	TSS.end	TSS.gene_symbol	TSS.gene_id	TSS.base_mean_leg	TSS.strand	TSS.protein_id	TSS.gene_description	TSS.distance_to_DMR	Group_TSS.gene_id	Group_TSS.base_mean_leg	Group_TSS.chr	Group_TSS.start	Group_TSS.end	Group_TSS.gene_symbol	Group_TSS.strand	Group_TSS.Group	Group_TSS.distance_to_DMR
chrY	709311	709410	100	*	18	45	0.404255	55	61	0.888889	6	CG	-1	0.0030937	Loss	chrY	808990	809335	EM10D2262225	EM10E0932150	dELS	99581	chrY	797409	797410	Zfy1	ENSMUSG00000053211	Not_expressed	-	ENSMUSP00000069364	zinc finger protein 1, Y-linked [Source:MGI Symbol;Acc:MGI:99212]	88000	.	.	.	-1	-1	.	.	.	999999999
chrY	2026111	2026210	100	*	14	20	0.681818	4	22	0.208333	4	CG	1	0.00326927	Gain	chrY	1286488	1286837	EM10D2262313	EM10E0932178	PLS	739275	chrY	2170409	2170410	Zfy2	ENSMUSG00000000103	Not_expressed	-	ENSMUSP00000111557	zinc finger protein 2, Y-linked [Source:MGI Symbol;Acc:MGI:99213]	144200	.	.	.	-1	-1	.	.	.	999999999
chrY	89808111	89808210	100	*	5	20	0.272727	33	40	0.809524	4	CG	-1	2.27691e-24	Loss	chrY	90724092	90724358	EM10D2262459	EM10E0932198	dELS,CTCF-bound	915883	chrY	89756801	89756802	Gm21996	ENSMUSG00000100608	Not_expressed	-	ENSMUSP00000141173	predicted gene 21996 [Source:MGI Symbol;Acc:MGI:5440224]	51310	.	.	.	-1	-1	.	.	.	999999999
chrY	89793911	89794010	100	*	12	45	0.276596	55	77	0.708861	4	CG	-1	7.73043e-15	Loss	chrY	90724092	90724358	EM10D2262459	EM10E0932198	dELS,CTCF-bound	930083	chrY	89756801	89756802	Gm21996	ENSMUSG00000100608	Not_expressed	-	ENSMUSP00000141173	predicted gene 21996 [Source:MGI Symbol;Acc:MGI:5440224]	37110	.	.	.	-1	-1	.	.	.	999999999
chrY	89758711	89758810	100	*	23	29	0.774194	7	34	0.222222	4	CG	1	0.00323221	Gain	chrY	90724092	90724358	EM10D2262459	EM10E0932198	dELS,CTCF-bound	965283	chrY	89756801	89756802	Gm21996	ENSMUSG00000100608	Not_expressed	-	ENSMUSP00000141173	predicted gene 21996 [Source:MGI Symbol;Acc:MGI:5440224]	1910	.	.	.	-1	-1	.	.	.	999999999
chrY	89744811	89744910	100	*	9	17	0.526316	1	30	0.0625	4	CG	1	2.12457e-07	Gain	chrY	90724092	90724358	EM10D2262459	EM10E0932198	dELS,CTCF-bound	979183	chrY	89756801	89756802	Gm21996	ENSMUSG00000100608	Not_expressed	-	ENSMUSP00000141173	predicted gene 21996 [Source:MGI Symbol;Acc:MGI:5440224]	11892	.	.	.	-1	-1	.	.	.	999999999
chrY	2762511	2762610	100	*	3	28	0.133333	31	39	0.780488	4	CG	-1	4.46294e-19	Loss	chrY	1286488	1286837	EM10D2262313	EM10E0932178	PLS	1475675	chrY	2796205	2796206	Gm4064	ENSMUSG00000102053	Not_expressed	-	ENSMUSP00000140512	predicted gene 4064 [Source:MGI Symbol;Acc:MGI:3782239]	33596	.	.	.	-1	-1	.	.	.	999999999
chrY	88524011	88524110	100	*	4	21	0.217391	21	28	0.733333	4	CG	-1	0.000127115	Loss	chrY	90724092	90724358	EM10D2262459	EM10E0932198	dELS,CTCF-bound	2199983	chrY	88064584	88064585	Gm28102	ENSMUSG00000101915	Not_expressed	+	ENSMUSP00000140242	predicted gene 28102 [Source:MGI Symbol;Acc:MGI:5578808]	459427	.	.	.	-1	-1	.	.	.	999999999
chrY	3819311	3819410	100	*	17	19	0.857143	22	55	0.403509	4	CG	1	0.00295925	Gain	chrY	1286488	1286837	EM10D2262313	EM10E0932178	PLS	2532475	chrY	3771673	3771674	Gm3376	ENSMUSG00000096520	Not_expressed	+	ENSMUSP00000141183	predicted gene 3376 [Source:MGI Symbol;Acc:MGI:3781554]	47638	.	.	.	-1	-1	.	.	.	999999999
chrY	4203011	4203110	100	*	26	30	0.84375	22	62	0.359375	4	CG	1	0.000510141	Gain	chrY	1286488	1286837	EM10D2262313	EM10E0932178	PLS	2916175	chrY	3771673	3771674	Gm3376	ENSMUSG00000096520	Not_expressed	+	ENSMUSP00000141183	predicted gene 3376 [Source:MGI Symbol;Acc:MGI:3781554]	431338	.	.	.	-1	-1	.	.	.	999999999
chrY	87720111	87720210	100	*	23	32	0.705882	14	55	0.263158	4	CG	1	0.000633099	Gain	chrY	90724092	90724358	EM10D2262459	EM10E0932198	dELS,CTCF-bound	3003883	chrY	87562235	87562236	Gm20906	ENSMUSG00000099856	Not_expressed	+	ENSMUSP00000140305	predicted gene, 20906 [Source:MGI Symbol;Acc:MGI:5434262]	157876	.	.	.	-1	-1	.	.	.	999999999
chrY	4671311	4671410	100	*	22	30	0.71875	7	29	0.258065	4	CG	1	1.00221e-35	Gain	chrY	1286488	1286837	EM10D2262313	EM10E0932178	PLS	3384475	chrY	5043937	5043938	Gm20918	ENSMUSG00000093927	Not_expressed	+	ENSMUSP00000140003	predicted gene, 20918 [Source:MGI Symbol;Acc:MGI:5434274]	372528	.	.	.	-1	-1	.	.	.	999999999
chrY	87311311	87311410	100	*	6	30	0.21875	22	29	0.741935	4	CG	-1	3.1447e-09	Loss	chrY	90724092	90724358	EM10D2262459	EM10E0932198	dELS,CTCF-bound	3412683	chrY	87128090	87128091	Gm21477	ENSMUSG00000094399	Not_expressed	+	ENSMUSP00000140238	predicted gene, 21477 [Source:MGI Symbol;Acc:MGI:5434832]	183221	.	.	.	-1	-1	.	.	.	999999999
chrY	87304811	87304910	100	*	39	49	0.784314	23	66	0.352941	6	CG	1	7.05688e-05	Gain	chrY	90724092	90724358	EM10D2262459	EM10E0932198	dELS,CTCF-bound	3419183	chrY	87128090	87128091	Gm21477	ENSMUSG00000094399	Not_expressed	+	ENSMUSP00000140238	predicted gene, 21477 [Source:MGI Symbol;Acc:MGI:5434832]	176721	.	.	.	-1	-1	.	.	.	999999999
chrY	87161611	87161710	100	*	4	19	0.238095	13	19	0.666667	4	CG	-1	0.00351394	Loss	chrY	90724092	90724358	EM10D2262459	EM10E0932198	dELS,CTCF-bound	3562383	chrY	87128090	87128091	Gm21477	ENSMUSG00000094399	Not_expressed	+	ENSMUSP00000140238	predicted gene, 21477 [Source:MGI Symbol;Acc:MGI:5434832]	33521	.	.	.	-1	-1	.	.	.	999999999
chrY	6490111	6490210	100	*	35	57	0.610169	11	56	0.206897	4	CG	1	0.000404212	Gain	chrY	1286488	1286837	EM10D2262313	EM10E0932178	PLS	5203275	chrY	6583546	6583547	Gm28919	ENSMUSG00000101243	Not_expressed	+	ENSMUSP00000139611	predicted gene 28919 [Source:MGI Symbol;Acc:MGI:5579625]	93337	.	.	.	-1	-1	.	.	.	999999999
chrY	6976411	6976510	100	*	10	56	0.189655	58	87	0.662921	4	CG	-1	2.89861e-07	Loss	chrY	1286488	1286837	EM10D2262313	EM10E0932178	PLS	5689575	chrY	6918282	6918283	Gm20830	ENSMUSG00000096686	Not_expressed	-	ENSMUSP00000141026	predicted gene, 20830 [Source:MGI Symbol;Acc:MGI:5434186]	58129	.	.	.	-1	-1	.	.	.	999999999
chrY	84642611	84642710	100	*	26	40	0.642857	11	51	0.226415	4	CG	1	2.06098e-05	Gain	chrY	90724092	90724358	EM10D2262459	EM10E0932198	dELS,CTCF-bound	6081383	chrY	84576176	84576177	Gm21394	ENSMUSG00000094660	Not_expressed	-	ENSMUSP00000141090	predicted gene, 21394 [Source:MGI Symbol;Acc:MGI:5434749]	66435	.	.	.	-1	-1	.	.	.	999999999
chrY	83666911	83667010	100	*	2	32	0.0882353	23	45	0.510638	4	CG	-1	1.62247e-11	Loss	chrY	90724092	90724358	EM10D2262459	EM10E0932198	dELS,CTCF-bound	7057083	chrY	84108548	84108549	Gm21095	ENSMUSG00000095153	Not_expressed	+	ENSMUSP00000140431	predicted gene, 21095 [Source:MGI Symbol;Acc:MGI:5434450]	441539	.	.	.	-1	-1	.	.	.	999999999
chrY	8456711	8456810	100	*	9	23	0.4	36	42	0.840909	4	CG	-1	1.24707e-31	Loss	chrY	1286488	1286837	EM10D2262313	EM10E0932178	PLS	7169875	chrY	8257907	8257908	Gm20824	ENSMUSG00000101928	Not_expressed	+	ENSMUSP00000140952	predicted gene, 20824 [Source:MGI Symbol;Acc:MGI:5434180]	198804	.	.	.	-1	-1	.	.	.	999999999
chrY	83439311	83439410	100	*	32	46	0.6875	16	62	0.265625	4	CG	1	0.00188039	Gain	chrY	90724092	90724358	EM10D2262459	EM10E0932198	dELS,CTCF-bound	7284683	chrY	83042216	83042217	Gm28827	ENSMUSG00000099925	Not_expressed	+	ENSMUSP00000139992	predicted gene 28827 [Source:MGI Symbol;Acc:MGI:5579533]	397095	.	.	.	-1	-1	.	.	.	999999999
chrY	8855711	8855810	100	*	16	84	0.197674	51	79	0.641975	4	CG	-1	2.22854e-06	Loss	chrY	1286488	1286837	EM10D2262313	EM10E0932178	PLS	7568875	chrY	8835169	8835170	Gm20815	ENSMUSG00000101053	Not_expressed	-	ENSMUSP00000111158	predicted gene, 20815 [Source:MGI Symbol;Acc:MGI:5434171]	20542	.	.	.	-1	-1	.	.	.	999999999
chrY	9293511	9293610	100	*	2	19	0.142857	11	17	0.631579	4	CG	-1	4.47547e-06	Loss	chrY	1286488	1286837	EM10D2262313	EM10E0932178	PLS	8006675	chrY	9347184	9347185	Gm21812	ENSMUSG00000094773	Not_expressed	-	ENSMUSP00000140302	predicted gene, 21812 [Source:MGI Symbol;Acc:MGI:5433976]	53575	.	.	.	-1	-1	.	.	.	999999999
chrY	9404011	9404110	100	*	18	50	0.365385	77	92	0.829787	4	CG	-1	0.000231865	Loss	chrY	1286488	1286837	EM10D2262313	EM10E0932178	PLS	8117175	chrY	9416148	9416149	Gm21874	ENSMUSG00000096223	Not_expressed	-	ENSMUSP00000139963	predicted gene, 21874 [Source:MGI Symbol;Acc:MGI:5434038]	12039	.	.	.	-1	-1	.	.	.	999999999
chrY	9586611	9586710	100	*	14	46	0.3125	57	75	0.753247	4	CG	-1	0.00497748	Loss	chrY	1286488	1286837	EM10D2262313	EM10E0932178	PLS	8299775	chrY	9416148	9416149	Gm21874	ENSMUSG00000096223	Not_expressed	-	ENSMUSP00000139963	predicted gene, 21874 [Source:MGI Symbol;Acc:MGI:5434038]	170463	.	.	.	-1	-1	.	.	.	999999999
chrY	82353311	82353410	100	*	50	55	0.894737	27	58	0.466667	6	CG	1	0.000547358	Gain	chrY	90724092	90724358	EM10D2262459	EM10E0932198	dELS,CTCF-bound	8370683	chrY	82236496	82236497	Gm21317	ENSMUSG00000101286	Not_expressed	+	ENSMUSP00000140162	predicted gene, 21317 [Source:MGI Symbol;Acc:MGI:5434672]	116815	.	.	.	-1	-1	.	.	.	999999999
chrY	82122711	82122810	100	*	7	50	0.153846	41	72	0.567568	4	CG	-1	0.00038283	Loss	chrY	90724092	90724358	EM10D2262459	EM10E0932198	dELS,CTCF-bound	8601283	chrY	82236496	82236497	Gm21317	ENSMUSG00000101286	Not_expressed	+	ENSMUSP00000140162	predicted gene, 21317 [Source:MGI Symbol;Acc:MGI:5434672]	113687	.	.	.	-1	-1	.	.	.	999999999
chrY	10004611	10004710	100	*	18	19	0.904762	13	26	0.5	4	CG	1	0.00207814	Gain	chrY	1286488	1286837	EM10D2262313	EM10E0932178	PLS	8717775	chrY	10147183	10147184	Gm21310	ENSMUSG00000095032	Not_expressed	-	ENSMUSP00000139580	predicted gene, 21310 [Source:MGI Symbol;Acc:MGI:5434665]	142474	.	.	.	-1	-1	.	.	.	999999999
chrY	10377211	10377310	100	*	31	47	0.653061	22	89	0.252747	5	CG	1	2.68202e-10	Gain	chrY	1286488	1286837	EM10D2262313	EM10E0932178	PLS	9090375	chrY	10412737	10412738	Gm28510	ENSMUSG00000101396	8.70768	+	ENSMUSP00000139602	predicted gene 28510 [Source:MGI Symbol;Acc:MGI:5579216]	35428	.	.	.	-1	-1	.	.	.	999999999
chrY	10636611	10636710	100	*	29	92	0.319149	37	49	0.745098	4	CG	-1	5.55753e-05	Loss	chrY	1286488	1286837	EM10D2262313	EM10E0932178	PLS	9349775	chrY	10536042	10536043	Gm20737	ENSMUSG00000095950	Not_expressed	-	ENSMUSP00000139604	predicted gene, 20737 [Source:MGI Symbol;Acc:MGI:5434093]	100569	.	.	.	-1	-1	.	.	.	999999999
chrY	80035711	80035810	100	*	22	24	0.884615	18	58	0.316667	6	CG	1	3.42651e-13	Gain	chrY	90724092	90724358	EM10D2262459	EM10E0932198	dELS,CTCF-bound	10688283	chrY	80145048	80145049	Gm21760	ENSMUSG00000095578	Not_expressed	+	ENSMUSP00000140706	predicted gene, 21760 [Source:MGI Symbol;Acc:MGI:5433924]	109239	.	.	.	-1	-1	.	.	.	999999999
chrY	79152011	79152110	100	*	10	24	0.423077	20	23	0.84	4	CG	-1	0.00344849	Loss	chrY	90724092	90724358	EM10D2262459	EM10E0932198	dELS,CTCF-bound	11571983	chrY	79162391	79162392	Gm20917	ENSMUSG00000095867	Not_expressed	-	ENSMUSP00000140501	predicted gene, 20917 [Source:MGI Symbol;Acc:MGI:5434273]	10282	.	.	.	-1	-1	.	.	.	999999999
chrY	14077511	14077610	100	*	11	16	0.666667	1	16	0.111111	4	CG	1	0.000876782	Gain	chrY	1286488	1286837	EM10D2262313	EM10E0932178	PLS	12790675	chrY	13941738	13941739	Gm21767	ENSMUSG00000094227	Not_expressed	+	ENSMUSP00000137436	predicted gene, 21767 [Source:MGI Symbol;Acc:MGI:5433931]	135773	.	.	.	-1	-1	.	.	.	999999999
chrY	76152511	76152610	100	*	12	39	0.317073	43	59	0.721311	6	CG	-1	9.00579e-07	Loss	chrY	90724092	90724358	EM10D2262459	EM10E0932198	dELS,CTCF-bound	14571483	chrY	76389931	76389932	Gm21776	ENSMUSG00000094404	Not_expressed	+	ENSMUSP00000137326	predicted gene, 21776 [Source:MGI Symbol;Acc:MGI:5433940]	237322	.	.	.	-1	-1	.	.	.	999999999
chrY	75529411	75529510	100	*	16	30	0.53125	4	40	0.119048	4	CG	1	0.00404868	Gain	chrY	90724092	90724358	EM10D2262459	EM10E0932198	dELS,CTCF-bound	15194583	chrY	75726591	75726592	Gm20850	ENSMUSG00000100902	Not_expressed	+	ENSMUSP00000141004	predicted gene, 20850 [Source:MGI Symbol;Acc:MGI:5434206]	197082	.	.	.	-1	-1	.	.	.	999999999
chrY	75325311	75325410	100	*	40	40	0.97619	28	66	0.426471	4	CG	1	0.0010492	Gain	chrY	90724092	90724358	EM10D2262459	EM10E0932198	dELS,CTCF-bound	15398683	chrY	75207125	75207126	Gm20814	ENSMUSG00000101146	Not_expressed	+	ENSMUSP00000140666	predicted gene, 20814 [Source:MGI Symbol;Acc:MGI:5434170]	118186	.	.	.	-1	-1	.	.	.	999999999
chrY	72388711	72388810	100	*	16	19	0.809524	14	36	0.394737	4	CG	1	7.60619e-06	Gain	chrY	90724092	90724358	EM10D2262459	EM10E0932198	dELS,CTCF-bound	18335283	chrY	72258387	72258388	Gm20843	ENSMUSG00000096902	Not_expressed	-	ENSMUSP00000140105	predicted gene, 20843 [Source:MGI Symbol;Acc:MGI:5434199]	130324	.	.	.	-1	-1	.	.	.	999999999
chrY	20202311	20202410	100	*	35	41	0.837209	36	83	0.435294	4	CG	1	2.77157e-05	Gain	chrY	1286488	1286837	EM10D2262313	EM10E0932178	PLS	18915475	chrY	20993657	20993658	Gm29866	ENSMUSG00000102668	Not_expressed	-	ENSMUSP00000141776	predicted gene, 29866 [Source:MGI Symbol;Acc:MGI:5589025]	791248	.	.	.	-1	-1	.	.	.	999999999
chrY	71443411	71443510	100	*	6	36	0.184211	43	71	0.60274	4	CG	-1	1.50432e-08	Loss	chrY	90724092	90724358	EM10D2262459	EM10E0932198	dELS,CTCF-bound	19280583	chrY	71480718	71480719	Gm20869	ENSMUSG00000099531	Not_expressed	+	ENSMUSP00000139478	predicted gene, 20869 [Source:MGI Symbol;Acc:MGI:5434225]	37209	.	.	.	-1	-1	.	.	.	999999999
chrY	20878711	20878810	100	*	34	38	0.875	24	51	0.471698	8	CG	1	2.044e-05	Gain	chrY	1286488	1286837	EM10D2262313	EM10E0932178	PLS	19591875	chrY	20993657	20993658	Gm29866	ENSMUSG00000102668	Not_expressed	-	ENSMUSP00000141776	predicted gene, 29866 [Source:MGI Symbol;Acc:MGI:5589025]	114848	.	.	.	-1	-1	.	.	.	999999999
chrY	20900511	20900610	100	*	13	52	0.259259	64	96	0.663265	4	CG	-1	0.00266224	Loss	chrY	1286488	1286837	EM10D2262313	EM10E0932178	PLS	19613675	chrY	20993657	20993658	Gm29866	ENSMUSG00000102668	Not_expressed	-	ENSMUSP00000141776	predicted gene, 29866 [Source:MGI Symbol;Acc:MGI:5589025]	93048	.	.	.	-1	-1	.	.	.	999999999
chrY	20908011	20908110	100	*	7	40	0.190476	17	26	0.642857	6	CG	-1	1.41993e-05	Loss	chrY	1286488	1286837	EM10D2262313	EM10E0932178	PLS	19621175	chrY	20993657	20993658	Gm29866	ENSMUSG00000102668	Not_expressed	-	ENSMUSP00000141776	predicted gene, 29866 [Source:MGI Symbol;Acc:MGI:5589025]	85548	.	.	.	-1	-1	.	.	.	999999999
chrY	70670611	70670710	100	*	16	27	0.586207	6	45	0.148936	4	CG	1	2.40553e-28	Gain	chrY	90724092	90724358	EM10D2262459	EM10E0932198	dELS,CTCF-bound	20053383	chrY	70453151	70453152	Gm20888	ENSMUSG00000094616	Not_expressed	+	ENSMUSP00000140067	predicted gene, 20888 [Source:MGI Symbol;Acc:MGI:5434244]	217460	.	.	.	-1	-1	.	.	.	999999999
chrY	21544211	21544310	100	*	16	21	0.73913	7	31	0.242424	5	CG	1	2.56412e-111	Gain	chrY	1286488	1286837	EM10D2262313	EM10E0932178	PLS	20257375	chrY	21241575	21241576	Gm20865	ENSMUSG00000093848	Not_expressed	+	ENSMUSP00000138020	predicted gene, 20865 [Source:MGI Symbol;Acc:MGI:5434221]	302636	.	.	.	-1	-1	.	.	.	999999999
chrY	22061811	22061910	100	*	44	54	0.803571	31	86	0.363636	4	CG	1	0.0017985	Gain	chrY	1286488	1286837	EM10D2262313	EM10E0932178	PLS	20774975	chrY	22046833	22046834	Gm31571	ENSMUSG00000103528	Not_expressed	-	ENSMUSP00000141784	predicted gene, 31571 [Source:MGI Symbol;Acc:MGI:5590730]	14978	.	.	.	-1	-1	.	.	.	999999999
chrY	69352711	69352810	100	*	14	16	0.833333	12	40	0.309524	4	CG	1	0.00420324	Gain	chrY	90724092	90724358	EM10D2262459	EM10E0932198	dELS,CTCF-bound	21371283	chrY	69332401	69332402	Gm33815	ENSMUSG00000102388	88.9175	+	ENSMUSP00000141626	predicted gene, 33815 [Source:MGI Symbol;Acc:MGI:5592974]	20310	.	.	.	-1	-1	.	.	.	999999999
chrY	68103711	68103810	100	*	14	17	0.789474	9	24	0.384615	4	CG	1	0.00497748	Gain	chrY	90724092	90724358	EM10D2262459	EM10E0932198	dELS,CTCF-bound	22620283	chrY	68306167	68306168	Gm20937	ENSMUSG00000096016	Not_expressed	-	ENSMUSP00000140064	predicted gene, 20937 [Source:MGI Symbol;Acc:MGI:5434293]	202358	.	.	.	-1	-1	.	.	.	999999999
chrY	29044911	29045010	100	*	3	21	0.173913	13	21	0.608696	4	CG	-1	0.000386451	Loss	chrY	1286488	1286837	EM10D2262313	EM10E0932178	PLS	27758075	chrY	28226857	28226858	Gm20894	ENSMUSG00000101158	Not_expressed	-	ENSMUSP00000141039	predicted gene, 20894 [Source:MGI Symbol;Acc:MGI:5434250]	818054	.	.	.	-1	-1	.	.	.	999999999
chrY	29310011	29310110	100	*	15	24	0.615385	11	61	0.190476	4	CG	1	0.00554859	Gain	chrY	1286488	1286837	EM10D2262313	EM10E0932178	PLS	28023175	chrY	28226857	28226858	Gm20894	ENSMUSG00000101158	Not_expressed	-	ENSMUSP00000141039	predicted gene, 20894 [Source:MGI Symbol;Acc:MGI:5434250]	1083154	.	.	.	-1	-1	.	.	.	999999999
chrY	31960411	31960510	100	*	5	17	0.315789	14	16	0.833333	4	CG	-1	8.50331e-06	Loss	chrY	1286488	1286837	EM10D2262313	EM10E0932178	PLS	30673575	chrY	31590101	31590102	Gm28490	ENSMUSG00000094789	Not_expressed	-	ENSMUSP00000140770	predicted gene 28490 [Source:MGI Symbol;Acc:MGI:5579196]	370310	.	.	.	-1	-1	.	.	.	999999999
chrY	32472211	32472310	100	*	5	26	0.214286	23	35	0.648649	4	CG	-1	0.00312049	Loss	chrY	1286488	1286837	EM10D2262313	EM10E0932178	PLS	31185375	chrY	32575788	32575789	Gm21094	ENSMUSG00000095263	Not_expressed	-	ENSMUSP00000141113	predicted gene, 21094 [Source:MGI Symbol;Acc:MGI:5434449]	103479	.	.	.	-1	-1	.	.	.	999999999
chrY	59230311	59230410	100	*	1	22	0.0833333	10	20	0.5	4	CG	-1	5.17554e-05	Loss	chrY	90724092	90724358	EM10D2262459	EM10E0932198	dELS,CTCF-bound	31493683	chrY	58823125	58823126	Gm21861	ENSMUSG00000096626	Not_expressed	-	ENSMUSP00000139535	predicted gene, 21861 [Source:MGI Symbol;Acc:MGI:5434025]	407186	.	.	.	-1	-1	.	.	.	999999999
chrY	33180611	33180710	100	*	13	17	0.736842	2	16	0.166667	4	CG	1	0.0002531	Gain	chrY	1286488	1286837	EM10D2262313	EM10E0932178	PLS	31893775	chrY	33498509	33498510	Gm20838	ENSMUSG00000095011	Not_expressed	-	ENSMUSP00000140626	predicted gene, 20838 [Source:MGI Symbol;Acc:MGI:5434194]	317800	.	.	.	-1	-1	.	.	.	999999999
chrY	33895911	33896010	100	*	19	32	0.588235	3	30	0.125	4	CG	1	0.00201763	Gain	chrY	1286488	1286837	EM10D2262313	EM10E0932178	PLS	32609075	chrY	33498509	33498510	Gm20838	ENSMUSG00000095011	Not_expressed	-	ENSMUSP00000140626	predicted gene, 20838 [Source:MGI Symbol;Acc:MGI:5434194]	397402	.	.	.	-1	-1	.	.	.	999999999
chrY	34956611	34956710	100	*	18	36	0.5	2	33	0.0857143	4	CG	1	0.000845962	Gain	chrY	1286488	1286837	EM10D2262313	EM10E0932178	PLS	33669775	chrY	35087178	35087179	Gm20855	ENSMUSG00000095793	Not_expressed	-	ENSMUSP00000140500	predicted gene, 20855 [Source:MGI Symbol;Acc:MGI:5434211]	130469	.	.	.	-1	-1	.	.	.	999999999
chrY	35809411	35809510	100	*	10	17	0.578947	4	28	0.166667	4	CG	1	0.002992	Gain	chrY	1286488	1286837	EM10D2262313	EM10E0932178	PLS	34522575	chrY	35876871	35876872	Gm20896	ENSMUSG00000096650	Not_expressed	-	ENSMUSP00000139596	predicted gene, 20896 [Source:MGI Symbol;Acc:MGI:5434252]	67362	.	.	.	-1	-1	.	.	.	999999999
chrY	35931911	35932010	100	*	1	26	0.0714286	37	51	0.716981	4	CG	-1	1.0947e-54	Loss	chrY	1286488	1286837	EM10D2262313	EM10E0932178	PLS	34645075	chrY	35876871	35876872	Gm20896	ENSMUSG00000096650	Not_expressed	-	ENSMUSP00000139596	predicted gene, 20896 [Source:MGI Symbol;Acc:MGI:5434252]	55040	.	.	.	-1	-1	.	.	.	999999999
chrY	36061111	36061210	100	*	12	16	0.722222	2	18	0.15	4	CG	1	0.000184662	Gain	chrY	1286488	1286837	EM10D2262313	EM10E0932178	PLS	34774275	chrY	35876871	35876872	Gm20896	ENSMUSG00000096650	Not_expressed	-	ENSMUSP00000139596	predicted gene, 20896 [Source:MGI Symbol;Acc:MGI:5434252]	184240	.	.	.	-1	-1	.	.	.	999999999
chrY	55053011	55053110	100	*	17	18	0.9	14	32	0.441176	4	CG	1	0.000777579	Gain	chrY	90724092	90724358	EM10D2262459	EM10E0932198	dELS,CTCF-bound	35670983	chrY	55210299	55210300	Gm20931	ENSMUSG00000094570	Not_expressed	+	ENSMUSP00000140468	predicted gene, 20931 [Source:MGI Symbol;Acc:MGI:5434287]	157190	.	.	.	-1	-1	.	.	.	999999999
chrY	38956411	38956510	100	*	24	33	0.714286	6	42	0.159091	4	CG	1	0.0020724	Gain	chrY	1286488	1286837	EM10D2262313	EM10E0932178	PLS	37669575	chrY	38457583	38457584	Gm20897	ENSMUSG00000100892	Not_expressed	-	ENSMUSP00000140689	predicted gene, 20897 [Source:MGI Symbol;Acc:MGI:5434253]	498828	.	.	.	-1	-1	.	.	.	999999999
chrY	39688411	39688510	100	*	15	17	0.842105	8	20	0.409091	4	CG	1	0.00262126	Gain	chrY	1286488	1286837	EM10D2262313	EM10E0932178	PLS	38401575	chrY	40272248	40272249	Gm21865	ENSMUSG00000093895	Not_expressed	-	ENSMUSP00000140679	predicted gene, 21865 [Source:MGI Symbol;Acc:MGI:5434029]	583739	.	.	.	-1	-1	.	.	.	999999999
chrY	39795711	39795810	100	*	7	43	0.177778	40	60	0.66129	4	CG	-1	6.31104e-08	Loss	chrY	1286488	1286837	EM10D2262313	EM10E0932178	PLS	38508875	chrY	40272248	40272249	Gm21865	ENSMUSG00000093895	Not_expressed	-	ENSMUSP00000140679	predicted gene, 21865 [Source:MGI Symbol;Acc:MGI:5434029]	476439	.	.	.	-1	-1	.	.	.	999999999
chrY	39823611	39823710	100	*	1	16	0.111111	12	19	0.619048	4	CG	-1	0.000760128	Loss	chrY	1286488	1286837	EM10D2262313	EM10E0932178	PLS	38536775	chrY	40272248	40272249	Gm21865	ENSMUSG00000093895	Not_expressed	-	ENSMUSP00000140679	predicted gene, 21865 [Source:MGI Symbol;Acc:MGI:5434029]	448539	.	.	.	-1	-1	.	.	.	999999999
chrY	40825611	40825710	100	*	5	46	0.125	21	36	0.578947	4	CG	-1	2.1309e-05	Loss	chrY	1286488	1286837	EM10D2262313	EM10E0932178	PLS	39538775	chrY	40760259	40760260	Gm20795	ENSMUSG00000095452	Not_expressed	+	ENSMUSP00000139666	predicted gene, 20795 [Source:MGI Symbol;Acc:MGI:5434151]	65352	.	.	.	-1	-1	.	.	.	999999999
chrY	41212911	41213010	100	*	27	32	0.823529	19	67	0.289855	4	CG	1	0.002992	Gain	chrY	1286488	1286837	EM10D2262313	EM10E0932178	PLS	39926075	chrY	41361843	41361844	Gm21800	ENSMUSG00000096120	Not_expressed	+	ENSMUSP00000136321	predicted gene, 21800 [Source:MGI Symbol;Acc:MGI:5433964]	148834	.	.	.	-1	-1	.	.	.	999999999
chrY	41960211	41960310	100	*	4	44	0.108696	38	64	0.590909	8	CG	-1	6.60976e-08	Loss	chrY	1286488	1286837	EM10D2262313	EM10E0932178	PLS	40673375	chrY	42537595	42537596	Gm29276	ENSMUSG00000101471	Not_expressed	-	ENSMUSP00000139523	predicted gene 29276 [Source:MGI Symbol;Acc:MGI:5579982]	577286	.	.	.	-1	-1	.	.	.	999999999
chrY	41970111	41970210	100	*	62	78	0.7875	19	55	0.350877	8	CG	1	0.00316845	Gain	chrY	1286488	1286837	EM10D2262313	EM10E0932178	PLS	40683275	chrY	42537595	42537596	Gm29276	ENSMUSG00000101471	Not_expressed	-	ENSMUSP00000139523	predicted gene 29276 [Source:MGI Symbol;Acc:MGI:5579982]	567386	.	.	.	-1	-1	.	.	.	999999999
chrY	42486911	42487010	100	*	15	19	0.761905	9	43	0.222222	4	CG	1	6.16584e-07	Gain	chrY	1286488	1286837	EM10D2262313	EM10E0932178	PLS	41200075	chrY	42537595	42537596	Gm29276	ENSMUSG00000101471	Not_expressed	-	ENSMUSP00000139523	predicted gene 29276 [Source:MGI Symbol;Acc:MGI:5579982]	50586	.	.	.	-1	-1	.	.	.	999999999
chrY	42582311	42582410	100	*	41	46	0.875	24	65	0.373134	6	CG	1	0.000216023	Gain	chrY	1286488	1286837	EM10D2262313	EM10E0932178	PLS	41295475	chrY	42537595	42537596	Gm29276	ENSMUSG00000101471	Not_expressed	-	ENSMUSP00000139523	predicted gene 29276 [Source:MGI Symbol;Acc:MGI:5579982]	44716	.	.	.	-1	-1	.	.	.	999999999
chrY	43757411	43757510	100	*	7	19	0.380952	32	40	0.785714	4	CG	-1	8.59328e-07	Loss	chrY	1286488	1286837	EM10D2262313	EM10E0932178	PLS	42470575	chrY	44219789	44219790	Gm21739	ENSMUSG00000094181	Not_expressed	-	ENSMUSP00000140604	predicted gene, 21739 [Source:MGI Symbol;Acc:MGI:5433903]	462280	.	.	.	-1	-1	.	.	.	999999999
chrY	43788811	43788910	100	*	12	24	0.5	19	20	0.909091	4	CG	-1	0.00050372	Loss	chrY	1286488	1286837	EM10D2262313	EM10E0932178	PLS	42501975	chrY	44219789	44219790	Gm21739	ENSMUSG00000094181	Not_expressed	-	ENSMUSP00000140604	predicted gene, 21739 [Source:MGI Symbol;Acc:MGI:5433903]	430880	.	.	.	-1	-1	.	.	.	999999999
chrY	43974611	43974710	100	*	33	46	0.708333	22	101	0.223301	6	CG	1	8.16102e-06	Gain	chrY	1286488	1286837	EM10D2262313	EM10E0932178	PLS	42687775	chrY	44219789	44219790	Gm21739	ENSMUSG00000094181	Not_expressed	-	ENSMUSP00000140604	predicted gene, 21739 [Source:MGI Symbol;Acc:MGI:5433903]	245080	.	.	.	-1	-1	.	.	.	999999999
chrY	44304711	44304810	100	*	12	27	0.448276	0	24	0.0384615	4	CG	1	1.16734e-08	Gain	chrY	1286488	1286837	EM10D2262313	EM10E0932178	PLS	43017875	chrY	44219789	44219790	Gm21739	ENSMUSG00000094181	Not_expressed	-	ENSMUSP00000140604	predicted gene, 21739 [Source:MGI Symbol;Acc:MGI:5433903]	84922	.	.	.	-1	-1	.	.	.	999999999
chr9	61377831	61377930	100	*	14	132	0.11194	94	168	0.558824	6	CG	-1	0.000126669	Loss	chr9	61377732	61378080	EM10D2197267	EM10E0908041	dELS,CTCF-bound	0	chr9	61279648	61279649	Tle3	ENSMUSG00000032280	533.663	+	ENSMUSP00000136010	transducin-like enhancer of split 3 [Source:MGI Symbol;Acc:MGI:104634]	98183	ENSMUSG00000032280	533.663	chr9	61372266	61372466	Tle3	+	down_irrev	5366
chr17	46241604	46241703	100	*	73	95	0.762887	39	115	0.34188	4	CG	1	0.00109275	Gain	chr17	46241537	46241740	EM10D1564086	EM10E0642651	dELS,CTCF-bound	0	chr17	46343295	46343296	Vegfa	ENSMUSG00000023951	1191.93	-	ENSMUSP00000071575	vascular endothelial growth factor A [Source:MGI Symbol;Acc:MGI:103178]	101593	ENSMUSG00000071074	1778.54	chr17	46247980	46248180	Yipf3	+	down_irrev	6278
chrX	102178755	102178854	100	*	67	72	0.918919	44	96	0.459184	10	CG	1	0.00335603	Gain	chrX	102182583	102182899	EM10D2249756	EM10E0928666	dELS	3730	chrX	102230246	102230247	Nap1l2	ENSMUSG00000082229	Not_expressed	-	ENSMUSP00000112677	nucleosome assembly protein 1-like 2 [Source:MGI Symbol;Acc:MGI:106654]	51393	ENSMUSG00000031320	31819.8	chrX	102189294	102189494	Rps4x	-	down_irrev	10441
chr19	46123119	46123218	100	*	7	51	0.150943	32	52	0.611111	4	CG	-1	0.00131413	Loss	chr19	46131644	46131965	EM10D1655886	EM10E0680533	PLS	8427	chr19	46120336	46120337	Elovl3	ENSMUSG00000038754	84.4593	+	ENSMUSP00000036357	elongation of very long chain fatty acids (FEN1/Elo2, SUR4/Elo3, yeast)-like 3 [Source:MGI Symbol;Acc:MGI:1195976]	2783	ENSMUSG00000025229	245.199	chr19	46148226	46148426	Pitx3	-	down_irrev	25009
chr10	84566022	84566121	100	*	39	93	0.421053	105	127	0.821705	4	CG	-1	8.06508e-15	Loss	chr10	84573686	84574035	EM10D1174227	EM10E0483094	dELS	7566	chr10	84591926	84591927	Rfx4	ENSMUSG00000020037	74.9712	+	ENSMUSP00000051107	regulatory factor X, 4 (influences HLA class II expression) [Source:MGI Symbol;Acc:MGI:1918387]	25806	ENSMUSG00000046841	971.75	chr10	84533962	84534162	Ckap4	-	down_irrev	31861
chr2	91965302	91965401	100	*	41	103	0.4	97	116	0.830508	4	CG	-1	0.000361301	Loss	chr2	91965478	91965826	EM10D1708299	EM10E0702488	pELS	78	chr2	91923462	91923463	Phf21a	ENSMUSG00000058318	630.834	+	ENSMUSP00000038497	PHD finger protein 21A [Source:MGI Symbol;Acc:MGI:2384756]	41840	ENSMUSG00000027239	1507.24	chr2	91932197	91932397	Mdk	-	down_irrev	32906
chr19	57395219	57395318	100	*	39	67	0.57971	7	58	0.133333	6	CG	1	7.99453e-07	Gain	chr19	57396625	57396944	EM10D1662553	EM10E0683556	dELS	1308	chr19	57441344	57441345	Trub1	ENSMUSG00000025086	568.421	+	ENSMUSP00000026073	TruB pseudouridine (psi) synthase family member 1 [Source:MGI Symbol;Acc:MGI:1919383]	46027	ENSMUSG00000033478	447.437	chr19	57360580	57360780	Fam160b1	+	down_irrev	34440
chr4	108444745	108444844	100	*	46	53	0.854545	31	74	0.421053	4	CG	1	0.00117097	Gain	chr4	108438474	108438704	EM10D1867966	EM10E0764360	dELS	6042	chr4	108436533	108436534	Prpf38a	ENSMUSG00000063800	4540.9	-	ENSMUSP00000078207	PRP38 pre-mRNA processing factor 38 (yeast) domain containing A [Source:MGI Symbol;Acc:MGI:1916962]	8212	ENSMUSG00000028597	1186.26	chr4	108406861	108407061	Gpx7	-	down_irrev	37685
chr7	19323125	19323224	100	*	56	72	0.77027	36	114	0.318966	4	CG	1	0.000646712	Gain	chr7	19320417	19320577	EM10D2045350	EM10E0842765	dELS	2549	chr7	19311520	19311521	Gemin7	ENSMUSG00000044709	1296.97	-	ENSMUSP00000147112	gem nuclear organelle associated protein 7 [Source:MGI Symbol;Acc:MGI:1916981]	11605	ENSMUSG00000030401	3455.48	chr7	19282524	19282724	Rtn2	+	down_irrev	40402
chrX	100584855	100584954	100	*	24	46	0.520833	5	52	0.111111	4	CG	1	0.000479858	Gain	chrX	100594862	100595160	EM10D2249044	EM10E0928373	PLS	9909	chrX	100576340	100576341	Taf1	ENSMUSG00000031314	2182.88	+	ENSMUSP00000112772	TATA-box binding protein associated factor 1 [Source:MGI Symbol;Acc:MGI:1336878]	8515	ENSMUSG00000034311	140.3	chrX	100625637	100625837	Kif4	+	down_irrev	40684
chr9	121718331	121718430	100	*	99	110	0.892857	67	150	0.447368	4	CG	1	0.00170482	Gain	chr9	121718256	121718416	EM10D2231576	EM10E0922700	pELS	0	chr9	121727421	121727422	Ackr2	ENSMUSG00000044534	355.913	+	ENSMUSP00000148966	atypical chemokine receptor 2 [Source:MGI Symbol;Acc:MGI:1891697]	8992	ENSMUSG00000013419	426.195	chr9	121759230	121759430	Zfp651	+	down_irrev	40801
chr9	97060131	97060230	100	*	22	83	0.270588	99	140	0.704225	4	CG	-1	0.0017985	Loss	chr9	97056321	97056633	EM10D2216317	EM10E0915975	dELS	3499	chr9	96993210	96993211	Slc25a36	ENSMUSG00000032449	2954.45	-	ENSMUSP00000082302	solute carrier family 25, member 36 [Source:MGI Symbol;Acc:MGI:1924909]	66921	ENSMUSG00000046997	230.685	chr9	97018743	97018943	Spsb4	-	down_irrev	41189
chrX	100676355	100676454	100	*	25	42	0.590909	9	52	0.185185	4	CG	1	0.00249294	Gain	chrX	100687457	100687739	EM10D2249084	EM10E0928385	dELS	11004	chrX	100683666	100683667	Ogt	ENSMUSG00000034160	6809.38	+	ENSMUSP00000113454	O-linked N-acetylglucosamine (GlcNAc) transferase (UDP-N-acetylglucosamine:polypeptide-N-acetylglucosaminyl transferase) [Source:MGI Symbol;Acc:MGI:1339639]	7213	ENSMUSG00000034311	140.3	chrX	100625637	100625837	Kif4	+	down_irrev	50519
chrX	100573755	100573854	100	*	23	62	0.375	61	78	0.775	4	CG	-1	6.60395e-05	Loss	chrX	100594862	100595160	EM10D2249044	EM10E0928373	PLS	21009	chrX	100576340	100576341	Taf1	ENSMUSG00000031314	2182.88	+	ENSMUSP00000112772	TATA-box binding protein associated factor 1 [Source:MGI Symbol;Acc:MGI:1336878]	2487	ENSMUSG00000034311	140.3	chrX	100625637	100625837	Kif4	+	down_irrev	51784
chr10	23734022	23734121	100	*	112	149	0.748344	50	158	0.31875	4	CG	1	0.000575448	Gain	chr10	23754198	23754517	EM10D1142635	EM10E0470120	dELS	20078	chr10	23727360	23727361	Vnn3	ENSMUSG00000020010	Not_expressed	+	ENSMUSP00000020190	vanin 3 [Source:MGI Symbol;Acc:MGI:1347055]	6662	ENSMUSG00000061983	12515.5	chr10	23787175	23787375	Rps12	-	down_irrev	53055
chr10	127032822	127032921	100	*	40	47	0.836735	17	43	0.4	4	CG	1	2.44536e-09	Gain	chr10	127033080	127033333	EM10D1197220	EM10E0491395	dELS,CTCF-bound	160	chr10	127031597	127031598	Dtx3	ENSMUSG00000040415	1232.32	-	ENSMUSP00000116510	deltex 3, E3 ubiquitin ligase [Source:MGI Symbol;Acc:MGI:2135752]	1225	ENSMUSG00000078429	2872.82	chr10	126978617	126978817	Ctdsp2	+	down_irrev	54006
chr7	19340725	19340824	100	*	87	141	0.615385	17	120	0.147541	4	CG	1	0.000876782	Gain	chr7	19341295	19341519	EM10D2045372	EM10E0842780	pELS	472	chr7	19338411	19338412	Clasrp	ENSMUSG00000061028	369.953	-	ENSMUSP00000083205	CLK4-associating serine/arginine rich protein [Source:MGI Symbol;Acc:MGI:1855695]	2314	ENSMUSG00000030401	3455.48	chr7	19282524	19282724	Rtn2	+	down_irrev	58002
chrX	161021755	161021854	100	*	77	93	0.821053	42	134	0.316176	6	CG	1	6.33423e-05	Gain	chrX	161024568	161024739	EM10D2259431	EM10E0931266	dELS	2715	chrX	160942726	160942727	Nhs	ENSMUSG00000059493	194.846	-	ENSMUSP00000084319	NHS actin remodeling regulator [Source:MGI Symbol;Acc:MGI:2684894]	79029	ENSMUSG00000000037	82.8067	chrX	161082425	161082625	Scml2	+	down_irrev	60572
chr10	128272622	128272721	100	*	5	18	0.3	16	22	0.708333	4	CG	-1	6.13592e-06	Loss	chr10	128271960	128272172	EM10D1198456	EM10E0492197	pELS,CTCF-bound	451	chr10	128295117	128295118	Smarcc2	ENSMUSG00000025369	1066.41	+	ENSMUSP00000151333	SWI/SNF related, matrix associated, actin dependent regulator of chromatin, subfamily c, member 2 [Source:MGI Symbol;Acc:MGI:1915344]	22397	ENSMUSG00000005683	3054.74	chr10	128337634	128337834	Cs	+	down_irrev	64914
chrX	161015855	161015954	100	*	55	63	0.861538	22	49	0.45098	4	CG	1	1.12353e-06	Gain	chrX	161024568	161024739	EM10D2259431	EM10E0931266	dELS	8615	chrX	160942726	160942727	Nhs	ENSMUSG00000059493	194.846	-	ENSMUSP00000084319	NHS actin remodeling regulator [Source:MGI Symbol;Acc:MGI:2684894]	73129	ENSMUSG00000000037	82.8067	chrX	161082425	161082625	Scml2	+	down_irrev	66472
chr6	134996750	134996849	100	*	15	64	0.242424	26	40	0.642857	4	CG	-1	7.28192e-05	Loss	chr6	134984765	134985113	EM10D2032731	EM10E0837159	dELS,CTCF-bound	11638	chr6	134988575	134988576	Ddx47	ENSMUSG00000030204	1772.23	+	ENSMUSP00000032326	DEAD box helicase 47 [Source:MGI Symbol;Acc:MGI:1915005]	8175	ENSMUSG00000003031	511.626	chr6	134920301	134920501	Cdkn1b	+	down_irrev	76250
chrX	107491455	107491554	100	*	18	59	0.311475	70	89	0.78022	4	CG	-1	0.00177733	Loss	chrX	107456999	107457244	EM10D2251220	EM10E0929182	dELS	34212	chrX	107877978	107877979	Brwd3	ENSMUSG00000063663	435.298	-	ENSMUSP00000134621	bromodomain and WD repeat domain containing 3 [Source:MGI Symbol;Acc:MGI:3029414]	386425	ENSMUSG00000031239	41564	chrX	107403276	107403476	Itm2a	-	down_irrev	87980
chr10	127068622	127068721	100	*	91	137	0.661871	47	185	0.256684	4	CG	1	0.000187551	Gain	chr10	127068413	127068681	EM10D1197271	EM10E0491431	pELS	0	chr10	127099217	127099218	Kif5a	ENSMUSG00000074657	55.3646	-	ENSMUSP00000096775	kinesin family member 5A [Source:MGI Symbol;Acc:MGI:109564]	30497	ENSMUSG00000078429	2872.82	chr10	126978617	126978817	Ctdsp2	+	down_irrev	89806
chr4	44393245	44393344	100	*	69	100	0.686275	24	86	0.284091	4	CG	1	0.0071948	Gain	chr4	44404573	44404831	EM10D1840263	EM10E0754062	dELS	11230	chr4	44300876	44300877	Melk	ENSMUSG00000035683	134.322	+	ENSMUSP00000043806	maternal embryonic leucine zipper kinase [Source:MGI Symbol;Acc:MGI:106924]	92369	ENSMUSG00000035683	134.322	chr4	44300776	44300976	Melk	+	down_irrev	92270
chr14	118042872	118042971	100	*	95	118	0.8	40	124	0.325397	4	CG	1	4.30907e-05	Gain	chr14	118051072	118051416	EM10D1439984	EM10E0591066	pELS	8102	chr14	118370167	118370168	Tgds	ENSMUSG00000022130	410.935	-	ENSMUSP00000154426	TDP-glucose 4,6-dehydratase [Source:MGI Symbol;Acc:MGI:1923605]	327197	ENSMUSG00000022131	443.909	chr14	118137058	118137258	Gpr180	+	down_irrev	94088
chr15	82223364	82223463	100	*	64	78	0.8125	24	59	0.409836	6	CG	1	3.1099e-06	Gain	chr15	82223311	82223545	EM10D1480180	EM10E0606528	pELS	0	chr15	82223160	82223161	Smdt1	ENSMUSG00000022452	2965.05	+	ENSMUSP00000155174	single-pass membrane protein with aspartate rich tail 1 [Source:MGI Symbol;Acc:MGI:1916279]	204	ENSMUSG00000068114	1429.63	chr15	82127822	82128022	Ccdc134	+	down_irrev	95343
chrX	56841255	56841354	100	*	37	53	0.690909	20	78	0.2625	4	CG	1	0.00567191	Gain	chrX	56827557	56827853	EM10D2242202	EM10E0926504	dELS	13403	chrX	57068060	57068061	Zic3	ENSMUSG00000067860	Not_expressed	+	ENSMUSP00000116383	zinc finger protein of the cerebellum 3 [Source:MGI Symbol;Acc:MGI:106676]	226707	ENSMUSG00000023092	6780.07	chrX	56731687	56731887	Fhl1	+	down_irrev	109369
chr17	27500804	27500903	100	*	21	91	0.236559	65	101	0.640777	4	CG	-1	3.41063e-09	Loss	chr17	27500920	27501239	EM10D1552895	EM10E0636656	dELS	18	chr17	27423443	27423444	Lemd2	ENSMUSG00000044857	357.233	-	ENSMUSP00000058221	LEM domain containing 2 [Source:MGI Symbol;Acc:MGI:2385045]	77361	ENSMUSG00000024213	770.066	chr17	27623395	27623595	Nudt3	-	down_irrev	122493
chr17	27769404	27769503	100	*	88	130	0.674242	28	106	0.268519	4	CG	1	0.00114132	Gain	chr17	27767499	27767849	EM10D1553153	EM10E0636843	dELS	1556	chr17	27775471	27775472	Hmga1	ENSMUSG00000046711	1180.19	+	ENSMUSP00000113015	high mobility group AT-hook 1 [Source:MGI Symbol;Acc:MGI:96160]	5969	ENSMUSG00000052146	11313	chr17	27636569	27636769	Rps10	-	down_irrev	132636
chr17	65906504	65906603	100	*	71	94	0.75	31	95	0.329897	6	CG	1	3.82471e-05	Gain	chr17	65906448	65906654	EM10D1573368	EM10E0646398	dELS	0	chr17	65920550	65920551	Vapa	ENSMUSG00000024091	9001.47	-	ENSMUSP00000024897	vesicle-associated membrane protein, associated protein A [Source:MGI Symbol;Acc:MGI:1353561]	13948	ENSMUSG00000056515	2700.59	chr17	65772652	65772852	Rab31	-	down_irrev	133653
chrX	7462355	7462454	100	*	10	53	0.2	47	58	0.8	4	CG	-1	0.00111021	Loss	chrX	7474904	7475180	EM10D2233679	EM10E0923686	dELS	12451	chrX	7471756	7471757	Ccdc22	ENSMUSG00000031143	483.939	-	ENSMUSP00000033483	coiled-coil domain containing 22 [Source:MGI Symbol;Acc:MGI:1859608]	9303	ENSMUSG00000004317	4369.85	chrX	7319258	7319458	Clcn5	-	down_irrev	142898
chrX	100778755	100778854	100	*	27	40	0.666667	13	68	0.2	4	CG	1	1.64564e-14	Gain	chrX	100777397	100777651	EM10D2249132	EM10E0928409	dELS	1105	chrX	100777875	100777876	Cxcr3	ENSMUSG00000050232	Not_expressed	-	ENSMUSP00000052444	chemokine (C-X-C motif) receptor 3 [Source:MGI Symbol;Acc:MGI:1277207]	880	ENSMUSG00000034311	140.3	chrX	100625637	100625837	Kif4	+	down_irrev	152919
chr6	4747150	4747249	100	*	46	65	0.701493	22	82	0.27381	12	CG	1	0.00800485	Gain	chr6	4747058	4747405	EM10D1973796	EM10E0812820	PLS,CTCF-bound	0	chr6	4747207	4747208	Sgce	ENSMUSG00000004631	3529.39	-	ENSMUSP00000004750	sarcoglycan, epsilon [Source:MGI Symbol;Acc:MGI:1329042]	0	ENSMUSG00000032827	1172.94	chr6	4902817	4903017	Ppp1r9a	+	down_irrev	155569
chr4	4131445	4131544	100	*	23	130	0.181818	81	137	0.589928	4	CG	-1	2.47889e-06	Loss	chr4	4138004	4138209	EM10D1826138	EM10E0749361	pELS,CTCF-bound	6461	chr4	4138819	4138820	Penk	ENSMUSG00000045573	48.5317	-	ENSMUSP00000122389	preproenkephalin [Source:MGI Symbol;Acc:MGI:104629]	7276	ENSMUSG00000068240	3981.39	chr4	3973495	3973695	Gm11808	-	down_irrev	157751
chr9	20331831	20331930	100	*	38	46	0.8125	10	30	0.34375	4	CG	1	0.00534417	Gain	chr9	20348510	20348802	EM10D2173412	EM10E0897426	dELS	16581	chr9	20296473	20296474	Zfp560	ENSMUSG00000045519	740.865	-	ENSMUSP00000065620	zinc finger protein 560 [Source:MGI Symbol;Acc:MGI:1915280]	35358	ENSMUSG00000059475	453.943	chr9	20492646	20492846	Zfp426	-	down_irrev	160717
chr9	106596431	106596530	100	*	24	57	0.423729	66	79	0.82716	4	CG	-1	0.00299174	Loss	chr9	106596070	106596353	EM10D2221859	EM10E0918059	dELS	79	chr9	106533281	106533282	Grm2	ENSMUSG00000023192	Not_expressed	-	ENSMUSP00000144631	glutamate receptor, metabotropic 2 [Source:MGI Symbol;Acc:MGI:1351339]	63150	ENSMUSG00000048758	10183.1	chr9	106429354	106429554	Rpl29	+	down_irrev	166878
chr11	48624431	48624530	100	*	12	35	0.351351	35	45	0.765957	4	CG	-1	3.37196e-09	Loss	chr11	48605219	48605569	EM10D1221687	EM10E0500996	dELS	18863	chr11	48708180	48708181	Trim41	ENSMUSG00000040365	199.952	-	ENSMUSP00000037055	tripartite motif-containing 41 [Source:MGI Symbol;Acc:MGI:2384814]	83651	ENSMUSG00000020372	26046.9	chr11	48800232	48800432	Rack1	+	down_irrev	175703
chr14	54735798	54735897	100	*	97	127	0.75969	51	146	0.351351	4	CG	1	7.87457e-05	Gain	chr14	54736913	54737259	EM10D1413749	EM10E0582239	dELS	1017	chr14	54754982	54754983	Prmt5	ENSMUSG00000023110	1018.98	-	ENSMUSP00000023873	protein arginine N-methyltransferase 5 [Source:MGI Symbol;Acc:MGI:1351645]	19086	ENSMUSG00000022199	541.291	chr14	54913032	54913232	Slc22a17	-	down_irrev	177136
chr13	38351010	38351109	100	*	68	156	0.436709	144	170	0.843023	4	CG	-1	3.71123e-07	Loss	chr13	38352081	38352304	EM10D1348938	EM10E0557125	dELS	973	chr13	38335270	38335271	Dsp	ENSMUSG00000054889	57.9536	+	ENSMUSP00000115062	desmoplakin [Source:MGI Symbol;Acc:MGI:109611]	15740	ENSMUSG00000038991	2862.8	chr13	38528724	38528924	Txndc5	-	down_irrev	177616
chr4	129990345	129990444	100	*	60	78	0.7625	36	103	0.352381	4	CG	1	5.92617e-08	Gain	chr4	129988210	129988373	EM10D1879607	EM10E0769905	dELS	1973	chr4	129996351	129996352	Pef1	ENSMUSG00000028779	778.06	+	ENSMUSP00000112638	penta-EF hand domain containing 1 [Source:MGI Symbol;Acc:MGI:1915148]	5908	ENSMUSG00000028788	6786.3	chr4	129811119	129811319	Ptp4a2	+	down_irrev	179027
chr4	117733145	117733244	100	*	71	100	0.705882	39	158	0.25	4	CG	1	5.05316e-31	Gain	chr4	117708958	117709124	EM10D1871879	EM10E0766061	dELS	24022	chr4	117729754	117729755	Ccdc24	ENSMUSG00000078588	50.3471	-	ENSMUSP00000131215	coiled-coil domain containing 24 [Source:MGI Symbol;Acc:MGI:2685874]	3391	ENSMUSG00000033365	499.836	chr4	117914899	117915099	Ipo13	-	down_irrev	181656
chr11	98556631	98556730	100	*	30	97	0.313131	55	75	0.727273	4	CG	-1	0.000557806	Loss	chr11	98560999	98561200	EM10D1257865	EM10E0518929	dELS	4270	chr11	98555177	98555178	Gsdma	ENSMUSG00000017204	Not_expressed	+	ENSMUSP00000017348	gasdermin A [Source:MGI Symbol;Acc:MGI:1889509]	1454	ENSMUSG00000058756	1817.28	chr11	98740538	98740738	Thra	+	down_irrev	183809
chr5	31098441	31098540	100	*	43	149	0.291391	83	118	0.7	4	CG	-1	0.00015527	Loss	chr5	31094924	31095152	EM10D1909543	EM10E0784474	PLS,CTCF-bound	3290	chr5	31102935	31102936	Cgref1	ENSMUSG00000029161	214.618	-	ENSMUSP00000031051	cell growth regulator with EF hand domain 1 [Source:MGI Symbol;Acc:MGI:1915817]	4396	ENSMUSG00000029163	936.434	chr5	30913302	30913502	Emilin1	+	down_irrev	184940
chr14	55116798	55116897	100	*	39	56	0.689655	18	65	0.283582	4	CG	1	0.0015199	Gain	chr14	55116497	55116772	EM10D1414137	EM10E0582488	pELS,CTCF-bound	27	chr14	55115007	55115008	Ppp1r3e	ENSMUSG00000072494	18.6756	-	ENSMUSP00000134894	protein phosphatase 1, regulatory subunit 3E [Source:MGI Symbol;Acc:MGI:2145790]	1791	ENSMUSG00000022203	379.49	chr14	54926026	54926226	Efs	-	down_irrev	190573
chr2	119809402	119809501	100	*	56	96	0.581633	13	81	0.168675	4	CG	1	1.54194e-13	Gain	chr2	119808860	119809205	EM10D1720856	EM10E0707453	dELS,CTCF-bound	198	chr2	119803180	119803181	Mapkbp1	ENSMUSG00000033902	315.39	+	ENSMUSP00000068516	mitogen-activated protein kinase binding protein 1 [Source:MGI Symbol;Acc:MGI:1347004]	6222	ENSMUSG00000027306	175.688	chr2	119618198	119618398	Nusap1	+	down_irrev	191005
chrX	107184255	107184354	100	*	53	62	0.84375	28	65	0.432836	4	CG	1	2.19577e-09	Gain	chrX	107177971	107178143	EM10D2251138	EM10E0929158	dELS	6113	chrX	106992071	106992072	Wmp	ENSMUSG00000073006	Not_expressed	-	ENSMUSP00000114213	WAVE homology in membrane protrusions [Source:MGI Symbol;Acc:MGI:2685578]	192184	ENSMUSG00000031239	41564	chrX	107403276	107403476	Itm2a	-	down_irrev	218923
chrX	101970155	101970254	100	*	31	69	0.450704	87	99	0.871287	4	CG	-1	5.80418e-06	Loss	chrX	101963786	101964136	EM10D2249624	EM10E0928602	dELS	6020	chrX	101971978	101971979	1700018G05Rik	ENSMUSG00000109745	Not_expressed	+	ENSMUSP00000147946	RIKEN cDNA 1700018G05 gene [Source:MGI Symbol;Acc:MGI:1916638]	1725	ENSMUSG00000031320	31819.8	chrX	102189294	102189494	Rps4x	-	down_irrev	219041
chr5	31136241	31136340	100	*	11	44	0.26087	29	41	0.697674	6	CG	-1	0.00195994	Loss	chr5	31137218	31137386	EM10D1909572	EM10E0784482	PLS	879	chr5	31126006	31126007	Tcf23	ENSMUSG00000006642	12.2885	+	ENSMUSP00000006818	transcription factor 23 [Source:MGI Symbol;Acc:MGI:1934960]	10235	ENSMUSG00000029163	936.434	chr5	30913302	30913502	Emilin1	+	down_irrev	222740
chr8	71367964	71368063	100	*	13	124	0.111111	67	127	0.527132	6	CG	-1	0.00311687	Loss	chr8	71367870	71368126	EM10D2134930	EM10E0880600	pELS	0	chr8	71358576	71358577	Map1s	ENSMUSG00000019261	988.163	+	ENSMUSP00000019405	microtubule-associated protein 1S [Source:MGI Symbol;Acc:MGI:2443304]	9388	ENSMUSG00000031807	1252.43	chr8	71592076	71592276	Pgls	+	down_irrev	224014
chr5	24617941	24618040	100	*	136	153	0.883871	50	106	0.472222	4	CG	1	0.00207814	Gain	chr5	24620151	24620488	EM10D1906295	EM10E0783101	dELS	2112	chr5	24618390	24618391	Asic3	ENSMUSG00000038276	40.116	+	ENSMUSP00000039914	acid-sensing (proton-gated) ion channel 3 [Source:MGI Symbol;Acc:MGI:2159339]	351	ENSMUSG00000028973	341.268	chr5	24393563	24393763	Abcb8	+	down_irrev	224179
chr13	100335710	100335809	100	*	67	185	0.363636	139	174	0.795455	4	CG	-1	3.23652e-18	Loss	chr13	100370676	100370952	EM10D1381732	EM10E0570150	dELS	34868	chr13	100338600	100338601	Naip2	ENSMUSG00000078945	100.222	-	ENSMUSP00000113890	NLR family, apoptosis inhibitory protein 2 [Source:MGI Symbol;Acc:MGI:1298226]	2792	ENSMUSG00000021643	353.09	chr13	100107912	100108112	Serf1	+	down_irrev	227599
chr2	119378002	119378101	100	*	43	153	0.283871	112	163	0.684848	4	CG	-1	1.65216e-08	Loss	chr2	119377385	119377715	EM10D1720616	EM10E0707319	dELS	288	chr2	119378108	119378109	Exd1	ENSMUSG00000048647	253.508	-	ENSMUSP00000054980	exonuclease 3'-5' domain containing 1 [Source:MGI Symbol;Acc:MGI:3045306]	8	ENSMUSG00000027306	175.688	chr2	119618198	119618398	Nusap1	+	down_irrev	240098
chr17	66016604	66016703	100	*	12	60	0.209677	38	61	0.619048	4	CG	-1	1.02641e-21	Loss	chr17	66048912	66049088	EM10D1573458	EM10E0646443	dELS	32210	chr17	66079747	66079748	Rab31	ENSMUSG00000056515	2700.59	-	ENSMUSP00000068195	RAB31, member RAS oncogene family [Source:MGI Symbol;Acc:MGI:1914603]	63045	ENSMUSG00000056515	2700.59	chr17	65772652	65772852	Rab31	-	down_irrev	243753
chrX	56983355	56983454	100	*	111	135	0.817518	51	137	0.374101	6	CG	1	0.0050914	Gain	chrX	56963146	56963492	EM10D2242220	EM10E0926507	pELS	19864	chrX	57068060	57068061	Zic3	ENSMUSG00000067860	Not_expressed	+	ENSMUSP00000116383	zinc finger protein of the cerebellum 3 [Source:MGI Symbol;Acc:MGI:106676]	84607	ENSMUSG00000023092	6780.07	chrX	56731687	56731887	Fhl1	+	down_irrev	251469
chr1	93941627	93941726	100	*	21	31	0.666667	7	36	0.210526	4	CG	1	6.70487e-05	Gain	chr1	94033197	94033507	EM10D1080500	EM10E0446804	dELS	91472	chr1	93948173	93948174	Neu4	ENSMUSG00000034000	20.0073	+	ENSMUSP00000140127	sialidase 4 [Source:MGI Symbol;Acc:MGI:2661364]	6448	ENSMUSG00000026278	1424.57	chr1	93685560	93685760	Bok	+	down_irrev	255868
chr5	114851341	114851440	100	*	19	78	0.25	87	117	0.739496	4	CG	-1	3.87787e-06	Loss	chr5	114855314	114855638	EM10D1947531	EM10E0799575	pELS	3875	chr5	114845821	114845822	Tchp	ENSMUSG00000002486	258.675	+	ENSMUSP00000092009	trichoplein, keratin filament binding [Source:MGI Symbol;Acc:MGI:1925082]	5520	ENSMUSG00000072692	1154.67	chr5	115110168	115110368	Rpl37rt	-	down_irrev	258729
chrX	7595555	7595654	100	*	2	69	0.0422535	37	78	0.475	6	CG	-1	3.04334e-19	Loss	chrX	7605270	7605620	EM10D2233723	EM10E0923710	PLS,CTCF-bound	9617	chrX	7594678	7594679	Praf2	ENSMUSG00000031149	560.929	+	ENSMUSP00000033489	PRA1 domain family 2 [Source:MGI Symbol;Acc:MGI:1859607]	877	ENSMUSG00000004317	4369.85	chrX	7319258	7319458	Clcn5	-	down_irrev	276098
chr13	38815810	38815909	100	*	22	111	0.20354	64	97	0.656566	4	CG	-1	1.1251e-06	Loss	chr13	38815425	38815666	EM10D1349234	EM10E0557227	dELS	145	chr13	38819085	38819086	Bloc1s5	ENSMUSG00000038982	247.919	-	ENSMUSP00000036614	biogenesis of lysosomal organelles complex-1, subunit 5, muted [Source:MGI Symbol;Acc:MGI:2178598]	3177	ENSMUSG00000038991	2862.8	chr13	38528724	38528924	Txndc5	-	down_irrev	286887
chr6	51182050	51182149	100	*	150	209	0.71564	53	170	0.313953	6	CG	1	0.00176555	Gain	chr6	51180441	51180603	EM10D1993404	EM10E0820194	dELS	1448	chr6	51409650	51409651	Nfe2l3	ENSMUSG00000029832	42.4728	+	ENSMUSP00000005103	nuclear factor, erythroid derived 2, like 3 [Source:MGI Symbol;Acc:MGI:1339958]	227502	ENSMUSG00000029836	2828.35	chr6	51470260	51470460	Cbx3	+	down_irrev	288112
chr12	3501168	3501267	100	*	75	159	0.47205	139	156	0.886076	5	CG	-1	2.68405e-06	Loss	chr12	3500742	3500995	EM10D1277490	EM10E0529784	dELS	174	chr12	3476857	3476858	Asxl2	ENSMUSG00000037486	925.51	+	ENSMUSP00000089629	ASXL transcriptional regulator 2 [Source:MGI Symbol;Acc:MGI:1922552]	24311	ENSMUSG00000020661	657.487	chr12	3805907	3806107	Dnmt3a	+	down_irrev	304641
chr18	53106623	53106722	100	*	119	132	0.895522	51	108	0.472727	4	CG	1	3.18409e-05	Gain	chr18	53108297	53108642	EM10D1610643	EM10E0660636	dELS	1576	chr18	52958382	52958383	Gm50457	ENSMUSG00000118407	13.8498	+	ENSMUSP00000158848	predicted gene, 50457 [Source:MGI Symbol;Acc:MGI:6324721]	148241	ENSMUSG00000024538	4323.71	chr18	53418015	53418215	Ppic	-	down_irrev	311294
chr15	102990864	102990963	100	*	91	420	0.218009	289	430	0.671296	22	CG	-1	0.000606406	Loss	chr15	102990831	102991039	EM10D1494738	EM10E0613612	pELS	0	chr15	102927366	102927367	Hoxc4	ENSMUSG00000075394	38.4661	+	ENSMUSP00000133561	homeobox C4 [Source:MGI Symbol;Acc:MGI:96195]	63498	ENSMUSG00000062683	2493.02	chr15	102672252	102672452	Atp5g2	-	down_irrev	318413
chr15	102990964	102991063	100	*	71	356	0.201117	239	356	0.670391	16	CG	-1	2.38301e-05	Loss	chr15	102990831	102991039	EM10D1494738	EM10E0613612	pELS	0	chr15	102927366	102927367	Hoxc4	ENSMUSG00000075394	38.4661	+	ENSMUSP00000133561	homeobox C4 [Source:MGI Symbol;Acc:MGI:96195]	63598	ENSMUSG00000062683	2493.02	chr15	102672252	102672452	Atp5g2	-	down_irrev	318513
chr15	102991064	102991163	100	*	73	218	0.336364	150	189	0.790576	10	CG	-1	0.00103287	Loss	chr15	102990831	102991039	EM10D1494738	EM10E0613612	pELS	26	chr15	102927366	102927367	Hoxc4	ENSMUSG00000075394	38.4661	+	ENSMUSP00000133561	homeobox C4 [Source:MGI Symbol;Acc:MGI:96195]	63698	ENSMUSG00000062683	2493.02	chr15	102672252	102672452	Atp5g2	-	down_irrev	318613
chr15	102991164	102991263	100	*	64	158	0.40625	124	147	0.838926	10	CG	-1	0.00357536	Loss	chr15	102990831	102991039	EM10D1494738	EM10E0613612	pELS	126	chr15	102927366	102927367	Hoxc4	ENSMUSG00000075394	38.4661	+	ENSMUSP00000133561	homeobox C4 [Source:MGI Symbol;Acc:MGI:96195]	63798	ENSMUSG00000062683	2493.02	chr15	102672252	102672452	Atp5g2	-	down_irrev	318713
chr7	30832525	30832624	100	*	58	62	0.921875	41	99	0.415842	10	CG	1	8.02851e-26	Gain	chr7	30830568	30830874	EM10D2050403	EM10E0845900	dELS	1652	chr7	30826428	30826429	Scn1b	ENSMUSG00000019194	554.736	-	ENSMUSP00000096148	sodium channel, voltage-gated, type I, beta [Source:MGI Symbol;Acc:MGI:98247]	6097	ENSMUSG00000001248	2818.98	chr7	31155796	31155996	Gramd1a	-	down_irrev	323173
chr4	138979545	138979644	100	*	39	83	0.470588	80	89	0.89011	4	CG	-1	0.00297921	Loss	chr4	138979125	138979386	EM10D1887135	EM10E0774505	dELS	160	chr4	139038019	139038020	Slc66a1	ENSMUSG00000028744	178.385	-	ENSMUSP00000059772	solute carrier family 66 member 1 [Source:MGI Symbol;Acc:MGI:2384837]	58376	ENSMUSG00000028743	567.18	chr4	139310644	139310844	Akr7a5	+	down_irrev	331001
chr9	107932531	107932630	100	*	26	89	0.296703	80	103	0.771429	4	CG	-1	0.00499725	Loss	chr9	107932269	107932558	EM10D2222778	EM10E0918639	dELS	0	chr9	107930358	107930359	Amigo3	ENSMUSG00000032593	42.0321	+	ENSMUSP00000082137	adhesion molecule with Ig like domain 3 [Source:MGI Symbol;Acc:MGI:2444854]	2173	ENSMUSG00000039952	18538.5	chr9	108263858	108264058	Dag1	-	down_irrev	331229
chr3	89769174	89769273	100	*	78	106	0.731481	40	123	0.328	4	CG	1	0.000129572	Gain	chr3	89770483	89770820	EM10D1791331	EM10E0735813	dELS	1211	chr3	89738677	89738678	She	ENSMUSG00000046280	364.379	+	ENSMUSP00000059658	src homology 2 domain-containing transforming protein E [Source:MGI Symbol;Acc:MGI:1099462]	30497	ENSMUSG00000042613	1811.69	chr3	89436606	89436806	Pbxip1	+	down_irrev	332369
chr15	103011664	103011763	100	*	51	148	0.346667	117	148	0.786667	4	CG	-1	1.01847e-06	Loss	chr15	103011964	103012174	EM10D1494773	EM10E0613647	pELS	202	chr15	103075519	103075520	Smug1	ENSMUSG00000036061	648.415	-	ENSMUSP00000155594	single-strand selective monofunctional uracil DNA glycosylase [Source:MGI Symbol;Acc:MGI:1918976]	63757	ENSMUSG00000062683	2493.02	chr15	102672252	102672452	Atp5g2	-	down_irrev	339213
chr6	135263350	135263449	100	*	37	140	0.267606	114	168	0.676471	4	CG	-1	0.000338669	Loss	chr6	135262987	135263248	EM10D2032959	EM10E0837279	dELS	103	chr6	135287403	135287404	Pbp2	ENSMUSG00000047104	21.8324	-	ENSMUSP00000098414	phosphatidylethanolamine binding protein 2 [Source:MGI Symbol;Acc:MGI:1923650]	23955	ENSMUSG00000003031	511.626	chr6	134920301	134920501	Cdkn1b	+	down_irrev	342850
chr13	46070410	46070509	100	*	41	118	0.35	117	153	0.76129	4	CG	-1	0.000301053	Loss	chr13	46062777	46063090	EM10D1354272	EM10E0559344	dELS	7321	chr13	46427197	46427198	Stmnd1	ENSMUSG00000063529	Not_expressed	+	ENSMUSP00000075923	stathmin domain containing 1 [Source:MGI Symbol;Acc:MGI:2686420]	356689	ENSMUSG00000038132	343.931	chr13	46418334	46418534	Rbm24	+	down_irrev	347826
chr6	107177750	107177849	100	*	120	158	0.75625	51	153	0.335484	4	CG	1	0.000325722	Gain	chr6	107168139	107168346	EM10D2018828	EM10E0830430	dELS	9405	chr6	107506729	107506730	Lrrn1	ENSMUSG00000034648	732.746	+	ENSMUSP00000037096	leucine rich repeat protein 1, neuronal [Source:MGI Symbol;Acc:MGI:106038]	328881	ENSMUSG00000034648	732.746	chr6	107529668	107529868	Lrrn1	+	down_irrev	351820
chr3	27522574	27522673	100	*	67	95	0.701031	36	125	0.291339	4	CG	1	6.24447e-05	Gain	chr3	27519520	27519870	EM10D1764044	EM10E0725770	dELS	2705	chr3	27425500	27425501	Ghsr	ENSMUSG00000051136	Not_expressed	+	ENSMUSP00000061153	growth hormone secretagogue receptor [Source:MGI Symbol;Acc:MGI:2441906]	97074	ENSMUSG00000027699	192.662	chr3	27153778	27153978	Ect2	-	down_irrev	368597
chr2	30928602	30928701	100	*	32	130	0.25	76	111	0.681416	4	CG	-1	9.48526e-10	Loss	chr2	30928584	30928806	EM10D1679601	EM10E0690876	dELS,CTCF-bound	0	chr2	30872291	30872292	Usp20	ENSMUSG00000026854	116.342	+	ENSMUSP00000099913	ubiquitin specific peptidase 20 [Source:MGI Symbol;Acc:MGI:1921520]	56311	ENSMUSG00000055632	8323.41	chr2	31314315	31314515	Hmcn2	+	down_irrev	385615
chrX	101798355	101798454	100	*	42	51	0.811321	21	56	0.37931	4	CG	1	0.000391786	Gain	chrX	101794389	101794732	EM10D2249532	EM10E0928562	PLS	3624	chrX	101751471	101751472	Dmrtc1b	ENSMUSG00000073027	Not_expressed	+	ENSMUSP00000098880	DMRT-like family C1b [Source:MGI Symbol;Acc:MGI:3639121]	46884	ENSMUSG00000031320	31819.8	chrX	102189294	102189494	Rps4x	-	down_irrev	390841
chrX	100217155	100217254	100	*	13	43	0.311111	69	95	0.721649	4	CG	-1	2.95248e-06	Loss	chrX	100314303	100314517	EM10D2248962	EM10E0928349	dELS	97050	chrX	100266169	100266170	Snx12	ENSMUSG00000046032	804.087	-	ENSMUSP00000077038	sorting nexin 12 [Source:MGI Symbol;Acc:MGI:1919331]	48916	ENSMUSG00000034311	140.3	chrX	100625637	100625837	Kif4	+	down_irrev	408384
chr5	31324441	31324540	100	*	22	150	0.151316	76	130	0.583333	4	CG	-1	0.000790955	Loss	chr5	31303202	31303385	EM10D1909701	EM10E0784566	dELS	21057	chr5	31337255	31337256	Gm29609	ENSMUSG00000101678	51.857	-	ENSMUSP00000098957	predicted gene 29609 [Source:MGI Symbol;Acc:MGI:5580315]	12716	ENSMUSG00000029163	936.434	chr5	30913302	30913502	Emilin1	+	down_irrev	410940
chr4	107992345	107992444	100	*	28	102	0.278846	71	95	0.742268	4	CG	-1	5.23699e-21	Loss	chr4	107995027	107995330	EM10D1867651	EM10E0764182	dELS	2584	chr4	108002195	108002196	Scp2	ENSMUSG00000028603	3324.74	-	ENSMUSP00000123630	sterol carrier protein 2, liver [Source:MGI Symbol;Acc:MGI:98254]	9752	ENSMUSG00000028597	1186.26	chr4	108406861	108407061	Gpx7	-	down_irrev	414418
chr5	121874241	121874340	100	*	45	53	0.836364	21	52	0.407407	4	CG	1	1.76838e-15	Gain	chr5	121872198	121872543	EM10D1952879	EM10E0802400	dELS,CTCF-bound	1699	chr5	121798626	121798627	Brap	ENSMUSG00000029458	1000.45	+	ENSMUSP00000031414	BRCA1 associated protein [Source:MGI Symbol;Acc:MGI:1919649]	75615	ENSMUSG00000029616	2147.92	chr5	121452406	121452606	Erp29	-	down_irrev	421636
chrX	56296455	56296554	100	*	48	52	0.907407	48	97	0.494949	4	CG	1	1.95266e-05	Gain	chrX	56312905	56313127	EM10D2241979	EM10E0926415	dELS	16352	chrX	56257503	56257504	Cd40lg	ENSMUSG00000031132	Not_expressed	+	ENSMUSP00000033466	CD40 ligand [Source:MGI Symbol;Acc:MGI:88337]	38952	ENSMUSG00000023092	6780.07	chrX	56731687	56731887	Fhl1	+	down_irrev	435134
chr2	26475102	26475201	100	*	17	103	0.171429	66	109	0.603604	4	CG	-1	0.000379444	Loss	chr2	26475033	26475379	EM10D1676039	EM10E0688756	dELS,CTCF-bound	0	chr2	26476651	26476652	Gm20532	ENSMUSG00000092356	Not_expressed	+	ENSMUSP00000133799	predicted gene 20532 [Source:MGI Symbol;Acc:MGI:5141997]	1451	ENSMUSG00000062647	14333.5	chr2	26910664	26910864	Rpl7a	+	down_irrev	435464
chr17	66213004	66213103	100	*	64	287	0.224913	244	376	0.648148	10	CG	-1	0.000777579	Loss	chr17	66212629	66212894	EM10D1573569	EM10E0646482	dELS	111	chr17	66192793	66192794	Ralbp1	ENSMUSG00000024096	2136.08	-	ENSMUSP00000129448	ralA binding protein 1 [Source:MGI Symbol;Acc:MGI:108466]	20211	ENSMUSG00000056515	2700.59	chr17	65772652	65772852	Rab31	-	down_irrev	440153
chrX	6864655	6864754	100	*	78	82	0.940476	45	92	0.489362	4	CG	1	0.000223547	Gain	chrX	6926234	6926581	EM10D2233486	EM10E0923623	dELS	61481	chrX	6907858	6907859	Ccnb3	ENSMUSG00000051592	Not_expressed	-	ENSMUSP00000111418	cyclin B3 [Source:MGI Symbol;Acc:MGI:2183443]	43105	ENSMUSG00000004317	4369.85	chrX	7319258	7319458	Clcn5	-	down_irrev	454505
chr5	52367741	52367840	100	*	5	20	0.272727	27	39	0.682927	4	CG	-1	0.00186133	Loss	chr5	52368356	52368515	EM10D1919463	EM10E0788244	dELS	517	chr5	52347856	52347857	Dhx15	ENSMUSG00000029169	4020.43	-	ENSMUSP00000031061	DEAH (Asp-Glu-Ala-His) box polypeptide 15 [Source:MGI Symbol;Acc:MGI:1099786]	19885	ENSMUSG00000029176	1612.62	chr5	52833912	52834112	Anapc4	+	down_irrev	466073
chr2	91463302	91463401	100	*	52	64	0.80303	30	79	0.382716	4	CG	1	0.00597834	Gain	chr2	91462776	91463083	EM10D1707963	EM10E0702300	dELS	220	chr2	91466759	91466760	F2	ENSMUSG00000027249	13.1254	-	ENSMUSP00000028681	coagulation factor II [Source:MGI Symbol;Acc:MGI:88380]	3359	ENSMUSG00000027239	1507.24	chr2	91932197	91932397	Mdk	-	down_irrev	468797
chr14	70033072	70033171	100	*	56	65	0.850746	35	101	0.349515	4	CG	1	2.84175e-08	Gain	chr14	70028459	70028638	EM10D1423446	EM10E0586450	dELS	4435	chr14	70043085	70043086	Rhobtb2	ENSMUSG00000022075	143.318	-	ENSMUSP00000022665	Rho-related BTB domain containing 2 [Source:MGI Symbol;Acc:MGI:2180557]	9915	ENSMUSG00000022098	2940.31	chr14	70520134	70520334	Bmp1	-	down_irrev	486964
chr17	16911804	16911903	100	*	3	82	0.047619	33	56	0.586207	4	CG	-1	4.57221e-79	Loss	chr17	16951308	16951658	EM10D1548576	EM10E0634280	PLS	39406	chr17	17284375	17284376	Zfp960	ENSMUSG00000096696	818.143	+	ENSMUSP00000123102	zinc finger protein 960 [Source:MGI Symbol;Acc:MGI:3052731]	372473	ENSMUSG00000047786	2430.33	chr17	17402572	17402772	Lix1	+	down_irrev	490670
chr7	27059425	27059524	100	*	29	137	0.215827	94	150	0.625	4	CG	-1	1.76616e-08	Loss	chr7	27059377	27059698	EM10D2047586	EM10E0844143	dELS	0	chr7	27056844	27056845	Gm20479	ENSMUSG00000092367	Not_expressed	-	ENSMUSP00000122630	predicted gene 20479 [Source:MGI Symbol;Acc:MGI:5141944]	2581	ENSMUSG00000003363	1832.86	chr7	27553118	27553318	Pld3	-	down_irrev	493595
chr11	118350831	118350930	100	*	24	48	0.5	57	60	0.935484	4	CG	-1	2.85728e-08	Loss	chr11	118349567	118349751	EM10D1273953	EM10E0527808	dELS	1081	chr11	118367655	118367656	Engase	ENSMUSG00000033857	73.273	+	ENSMUSP00000117538	endo-beta-N-acetylglucosaminidase [Source:MGI Symbol;Acc:MGI:2443788]	16726	ENSMUSG00000017716	848.98	chr11	117849151	117849351	Birc5	+	down_irrev	501481
chr18	53923423	53923522	100	*	117	136	0.855072	60	146	0.412162	4	CG	1	5.85345e-07	Gain	chr18	53923185	53923528	EM10D1611193	EM10E0660861	dELS	0	chr18	53877680	53877681	Cep120	ENSMUSG00000048799	714.982	-	ENSMUSP00000158481	centrosomal protein 120 [Source:MGI Symbol;Acc:MGI:2147298]	45743	ENSMUSG00000024538	4323.71	chr18	53418015	53418215	Ppic	-	down_irrev	505209
chrX	36564455	36564554	100	*	9	28	0.333333	37	44	0.826087	4	CG	-1	0.000304888	Loss	chrX	36552235	36552580	EM10D2238376	EM10E0925281	dELS	11876	chrX	36561681	36561682	Rhox3a2	ENSMUSG00000095601	Not_expressed	+	ENSMUSP00000139330	reproductive homeobox 3A2 [Source:MGI Symbol;Acc:MGI:5434440]	2774	ENSMUSG00000079641	9273.34	chrX	37085302	37085502	Rpl39	-	down_irrev	520749
chrX	143300055	143300154	100	*	58	65	0.880597	37	87	0.426966	4	CG	1	3.25832e-07	Gain	chrX	143352887	143353153	EM10D2256257	EM10E0930391	dELS	52734	chrX	143239577	143239578	Trpc5os	ENSMUSG00000072934	Not_expressed	+	ENSMUSP00000148184	transient receptor potential cation channel, subfamily C, member 5, opposite strand [Source:MGI Symbol;Acc:MGI:3641805]	60478	ENSMUSG00000067276	6196.04	chrX	143827314	143827514	Capn6	-	down_irrev	527161
chr4	125602045	125602144	100	*	122	157	0.773585	53	145	0.367347	4	CG	1	0.00247107	Gain	chr4	125598714	125598981	EM10D1876458	EM10E0768312	dELS	3065	chr4	125384493	125384494	Grik3	ENSMUSG00000001985	94.6973	+	ENSMUSP00000030676	glutamate receptor, ionotropic, kainate 3 [Source:MGI Symbol;Acc:MGI:95816]	217552	ENSMUSG00000050212	584.462	chr4	126147644	126147844	Eva1b	+	down_irrev	545501
chr9	49796131	49796230	100	*	63	198	0.32	145	198	0.73	4	CG	-1	0.00268442	Loss	chr9	49795950	49796232	EM10D2189693	EM10E0904552	dELS	0	chr9	49710225	49710226	Ncam1	ENSMUSG00000039542	6024.18	-	ENSMUSP00000142275	neural cell adhesion molecule 1 [Source:MGI Symbol;Acc:MGI:97281]	85906	ENSMUSG00000058443	18202.1	chr9	50344868	50345068	Rpl10-ps3	-	down_irrev	548639
chr14	11003098	11003197	100	*	97	114	0.844828	60	143	0.42069	4	CG	1	0.000100368	Gain	chr14	11039493	11039843	EM10D1393754	EM10E0574423	dELS	36297	chr14	11113047	11113048	Gm3839	ENSMUSG00000097148	305.484	+	ENSMUSP00000138396	predicted pseudogene 3839 [Source:MGI Symbol;Acc:MGI:3782011]	109851	ENSMUSG00000021745	3374.16	chr14	11553432	11553632	Ptprg	+	down_irrev	550236
chr13	45845910	45846009	100	*	63	170	0.372093	154	198	0.775	6	CG	-1	0.00114649	Loss	chr13	45849480	45849651	EM10D1354036	EM10E0559193	dELS	3472	chr13	45660920	45660921	Gmpr	ENSMUSG00000000253	274.202	+	ENSMUSP00000000260	guanosine monophosphate reductase [Source:MGI Symbol;Acc:MGI:1913605]	184990	ENSMUSG00000038132	343.931	chr13	46418334	46418534	Rbm24	+	down_irrev	572326
chr2	74163202	74163301	100	*	12	127	0.100775	72	132	0.544776	4	CG	-1	4.57756e-07	Loss	chr2	74168807	74169142	EM10D1701240	EM10E0699667	dELS	5507	chr2	74489901	74489902	Evx2	ENSMUSG00000001815	Not_expressed	-	ENSMUSP00000001867	even-skipped homeobox 2 [Source:MGI Symbol;Acc:MGI:95462]	326601	ENSMUSG00000027107	6375.33	chr2	73580238	73580438	Chrna1	-	down_irrev	582765
chrX	144523755	144523854	100	*	12	23	0.52	36	38	0.925	4	CG	-1	3.668e-07	Loss	chrX	144526074	144526418	EM10D2256559	EM10E0930462	dELS	2221	chrX	144288177	144288178	Amot	ENSMUSG00000041688	317.778	-	ENSMUSP00000120226	angiomotin [Source:MGI Symbol;Acc:MGI:108440]	235578	ENSMUSG00000031285	647.923	chrX	143933211	143933411	Dcx	-	down_irrev	590345
chr5	115704841	115704940	100	*	94	125	0.748031	51	182	0.282609	6	CG	1	0.00190801	Gain	chr5	115709127	115709365	EM10D1948345	EM10E0800101	dELS	4188	chr5	115703313	115703314	Gcn1	ENSMUSG00000041638	1453.89	+	ENSMUSP00000069432	GCN1 activator of EIF2AK4 [Source:MGI Symbol;Acc:MGI:2444248]	1528	ENSMUSG00000072692	1154.67	chr5	115110168	115110368	Rpl37rt	-	down_irrev	594474
chr2	72982502	72982601	100	*	47	146	0.324324	114	156	0.727848	4	CG	-1	0.000153822	Loss	chr2	72982197	72982370	EM10D1700338	EM10E0699254	pELS	133	chr2	73102269	73102270	Sp9	ENSMUSG00000068859	Not_expressed	+	ENSMUSP00000088322	trans-acting transcription factor 9 [Source:MGI Symbol;Acc:MGI:3574660]	119669	ENSMUSG00000027107	6375.33	chr2	73580238	73580438	Chrna1	-	down_irrev	597638
chrX	7925755	7925854	100	*	11	62	0.1875	44	71	0.616438	4	CG	-1	0.00356605	Loss	chrX	7926296	7926645	EM10D2233934	EM10E0923841	dELS	443	chrX	7940999	7941000	Suv39h1	ENSMUSG00000039231	852.27	-	ENSMUSP00000111301	suppressor of variegation 3-9 1 [Source:MGI Symbol;Acc:MGI:1099440]	15146	ENSMUSG00000004317	4369.85	chrX	7319258	7319458	Clcn5	-	down_irrev	606298
chr8	69866964	69867063	100	*	38	50	0.75	13	43	0.311111	4	CG	1	0.000777579	Gain	chr8	69850031	69850225	EM10D2133694	EM10E0879785	dELS,CTCF-bound	16740	chr8	69848191	69848192	Gm10033	ENSMUSG00000110444	1451.97	-	ENSMUSP00000159337	predicted gene 10033 [Source:MGI Symbol;Acc:MGI:3642803]	18773	ENSMUSG00000090137	14272.5	chr8	70510701	70510901	Uba52	-	down_irrev	643639
chr9	60718631	60718730	100	*	14	161	0.0920245	121	183	0.659459	4	CG	-1	1.69945e-14	Loss	chr9	60714301	60714598	EM10D2196642	EM10E0907732	pELS	4034	chr9	60701824	60701825	Uaca	ENSMUSG00000034485	650.649	+	ENSMUSP00000151172	uveal autoantigen with coiled-coil domains and ankyrin repeats [Source:MGI Symbol;Acc:MGI:1919815]	16807	ENSMUSG00000032280	533.663	chr9	61372266	61372466	Tle3	+	down_irrev	653537
chrX	101280155	101280254	100	*	21	57	0.372881	45	52	0.851852	4	CG	-1	0.00235602	Loss	chrX	101285612	101285780	EM10D2249305	EM10E0928465	dELS,CTCF-bound	5359	chrX	101295787	101295788	Cited1	ENSMUSG00000051159	21.7708	-	ENSMUSP00000051789	Cbp/p300-interacting transactivator with Glu/Asp-rich carboxy-terminal domain 1 [Source:MGI Symbol;Acc:MGI:108023]	15534	ENSMUSG00000034311	140.3	chrX	100625637	100625837	Kif4	+	down_irrev	654319
chr19	33599519	33599618	100	*	17	26	0.642857	4	23	0.2	4	CG	1	1.26981e-05	Gain	chr19	33392207	33392408	EM10D1648187	EM10E0676788	PLS,CTCF-bound	207112	chr19	33602652	33602653	Gm8978	ENSMUSG00000086812	Not_expressed	-	ENSMUSP00000158516	predicted gene 8978 [Source:MGI Symbol;Acc:MGI:3647649]	3035	ENSMUSG00000035783	16938.2	chr19	34255490	34255690	Acta2	-	down_irrev	655873
chrX	56073155	56073254	100	*	8	25	0.333333	23	30	0.75	4	CG	-1	0.000754823	Loss	chrX	56136335	56136685	EM10D2241955	EM10E0926411	PLS	63082	chrX	56088434	56088435	Brs3	ENSMUSG00000031130	Not_expressed	+	ENSMUSP00000033464	bombesin-like receptor 3 [Source:MGI Symbol;Acc:MGI:1100501]	15181	ENSMUSG00000023092	6780.07	chrX	56731687	56731887	Fhl1	+	down_irrev	658434
chrX	161742655	161742754	100	*	25	82	0.309524	78	108	0.718182	6	CG	-1	0.00126938	Loss	chrX	161747380	161747627	EM10D2259552	EM10E0931288	dELS	4627	chrX	161747595	161747596	S100g	ENSMUSG00000040808	Not_expressed	-	ENSMUSP00000045120	S100 calcium binding protein G [Source:MGI Symbol;Acc:MGI:104528]	4842	ENSMUSG00000000037	82.8067	chrX	161082425	161082625	Scml2	+	down_irrev	660031
chr8	95521164	95521263	100	*	25	56	0.448276	40	43	0.911111	4	CG	-1	0.000462542	Loss	chr8	95513211	95513552	EM10D2148698	EM10E0886556	dELS	7613	chr8	95537081	95537082	Ccl17	ENSMUSG00000031780	Not_expressed	+	ENSMUSP00000034232	chemokine (C-C motif) ligand 17 [Source:MGI Symbol;Acc:MGI:1329039]	15819	ENSMUSG00000031782	688.831	chr8	94838221	94838421	Coq9	+	down_irrev	682744
chr2	30608202	30608301	100	*	64	88	0.722222	40	133	0.303704	4	CG	1	0.00114927	Gain	chr2	30606705	30607053	EM10D1679254	EM10E0690622	dELS	1150	chr2	30697838	30697839	Ntmt1	ENSMUSG00000026857	1933.08	+	ENSMUSP00000035303	N-terminal Xaa-Pro-Lys N-methyltransferase 1 [Source:MGI Symbol;Acc:MGI:1913867]	89538	ENSMUSG00000055632	8323.41	chr2	31314315	31314515	Hmcn2	+	down_irrev	706015
chr1	94401327	94401426	100	*	11	25	0.444444	25	28	0.866667	4	CG	-1	0.000460724	Loss	chr1	94366723	94366889	EM10D1080614	EM10E0446825	dELS	34439	chr1	93980278	93980279	Pdcd1	ENSMUSG00000026285	Not_expressed	-	ENSMUSP00000027507	programmed cell death 1 [Source:MGI Symbol;Acc:MGI:104879]	421049	ENSMUSG00000026278	1424.57	chr1	93685560	93685760	Bok	+	down_irrev	715568
chrX	102909455	102909554	100	*	53	67	0.782609	19	55	0.350877	4	CG	1	1.76057e-08	Gain	chrX	102933607	102933839	EM10D2249966	EM10E0928728	dELS	24054	chrX	102865589	102865590	Slc16a2	ENSMUSG00000033965	760.473	-	ENSMUSP00000037629	solute carrier family 16 (monocarboxylic acid transporters), member 2 [Source:MGI Symbol;Acc:MGI:1203732]	43866	ENSMUSG00000031320	31819.8	chrX	102189294	102189494	Rps4x	-	down_irrev	719962
chrX	8043455	8043554	100	*	28	72	0.391892	95	115	0.820513	4	CG	-1	1.62512e-20	Loss	chrX	8051132	8051363	EM10D2234010	EM10E0923887	pELS	7579	chrX	8042420	8042421	Tbc1d25	ENSMUSG00000039201	140.664	-	ENSMUSP00000159357	TBC1 domain family, member 25 [Source:MGI Symbol;Acc:MGI:2444862]	1035	ENSMUSG00000004317	4369.85	chrX	7319258	7319458	Clcn5	-	down_irrev	723998
chrX	160351055	160351154	100	*	53	72	0.72973	18	79	0.234568	6	CG	1	4.53618e-07	Gain	chrX	160352256	160352477	EM10D2259197	EM10E0931204	dELS	1103	chrX	160500065	160500066	Rai2	ENSMUSG00000043518	556.75	+	ENSMUSP00000107957	retinoic acid induced 2 [Source:MGI Symbol;Acc:MGI:1344378]	148912	ENSMUSG00000000037	82.8067	chrX	161082425	161082625	Scml2	+	down_irrev	731272
chr2	28619202	28619301	100	*	24	87	0.280899	79	107	0.733945	4	CG	-1	0.000936743	Loss	chr2	28618827	28619147	EM10D1677684	EM10E0689769	dELS	56	chr2	28590176	28590177	Ak8	ENSMUSG00000026807	Not_expressed	+	ENSMUSP00000073789	adenylate kinase 8 [Source:MGI Symbol;Acc:MGI:1916120]	29026	ENSMUSG00000026837	5910.34	chr2	27886325	27886525	Col5a1	+	down_irrev	732678
chrX	37826555	37826654	100	*	25	61	0.412698	74	81	0.903614	6	CG	-1	0.0036651	Loss	chrX	37806883	37807163	EM10D2238772	EM10E0925464	dELS	19393	chrX	37861548	37861549	6030498E09Rik	ENSMUSG00000051361	Not_expressed	+	ENSMUSP00000061776	RIKEN cDNA 6030498E09 gene [Source:MGI Symbol;Acc:MGI:1925133]	34895	ENSMUSG00000079641	9273.34	chrX	37085302	37085502	Rpl39	-	down_irrev	741054
chr2	28629702	28629801	100	*	90	126	0.710938	45	148	0.306667	4	CG	1	0.00154345	Gain	chr2	28629810	28630079	EM10D1677694	EM10E0689777	dELS	10	chr2	28590176	28590177	Ak8	ENSMUSG00000026807	Not_expressed	+	ENSMUSP00000073789	adenylate kinase 8 [Source:MGI Symbol;Acc:MGI:1916120]	39526	ENSMUSG00000026837	5910.34	chr2	27886325	27886525	Col5a1	+	down_irrev	743178
chrX	37831555	37831654	100	*	9	55	0.175439	46	77	0.594937	4	CG	-1	0.00203851	Loss	chrX	37806883	37807163	EM10D2238772	EM10E0925464	dELS	24393	chrX	37861548	37861549	6030498E09Rik	ENSMUSG00000051361	Not_expressed	+	ENSMUSP00000061776	RIKEN cDNA 6030498E09 gene [Source:MGI Symbol;Acc:MGI:1925133]	29895	ENSMUSG00000079641	9273.34	chrX	37085302	37085502	Rpl39	-	down_irrev	746054
chr8	26276464	26276563	100	*	75	106	0.703704	42	144	0.294521	4	CG	1	5.17079e-15	Gain	chr8	26266834	26267162	EM10D2116949	EM10E0874038	PLS	9303	chr8	26275316	26275317	Lsm1	ENSMUSG00000037296	1238.33	+	ENSMUSP00000041022	LSM1 homolog, mRNA degradation associated [Source:MGI Symbol;Acc:MGI:1914457]	1148	ENSMUSG00000031483	618.458	chr8	27023161	27023361	Erlin2	+	down_irrev	746599
chr9	97769131	97769230	100	*	5	101	0.0582524	39	82	0.47619	4	CG	-1	2.01134e-30	Loss	chr9	97780196	97780451	EM10D2216674	EM10E0916044	dELS	10967	chr9	97915234	97915235	Clstn2	ENSMUSG00000032452	319.208	-	ENSMUSP00000035027	calsyntenin 2 [Source:MGI Symbol;Acc:MGI:1929897]	146005	ENSMUSG00000046997	230.685	chr9	97018743	97018943	Spsb4	-	down_irrev	750189
chr17	66528604	66528703	100	*	21	30	0.6875	6	24	0.269231	4	CG	1	0.000927889	Gain	chr17	66520288	66520455	EM10D1573856	EM10E0646641	pELS	8150	chr17	66430515	66430516	Ddx11	ENSMUSG00000035842	148.705	+	ENSMUSP00000152906	DEAD/H box helicase 11 [Source:MGI Symbol;Acc:MGI:2443590]	98089	ENSMUSG00000056515	2700.59	chr17	65772652	65772852	Rab31	-	down_irrev	755753
chrX	8077655	8077754	100	*	39	54	0.714286	6	42	0.159091	4	CG	1	3.58143e-12	Gain	chrX	8075120	8075349	EM10D2234020	EM10E0923892	pELS	2307	chrX	8072764	8072765	Porcn	ENSMUSG00000031169	343.646	-	ENSMUSP00000080937	porcupine O-acyltransferase [Source:MGI Symbol;Acc:MGI:1890212]	4891	ENSMUSG00000004317	4369.85	chrX	7319258	7319458	Clcn5	-	down_irrev	758198
chr19	33492519	33492618	100	*	69	114	0.603448	22	141	0.160839	4	CG	1	7.3461e-06	Gain	chr19	33392207	33392408	EM10D1648187	EM10E0676788	PLS,CTCF-bound	100112	chr19	33495180	33495181	Lipo4	ENSMUSG00000079344	Not_expressed	-	ENSMUSP00000121321	lipase, member O4 [Source:MGI Symbol;Acc:MGI:3779637]	2563	ENSMUSG00000035783	16938.2	chr19	34255490	34255690	Acta2	-	down_irrev	762873
chrX	144701355	144701454	100	*	31	47	0.653061	2	28	0.1	4	CG	1	1.85934e-11	Gain	chrX	144689805	144690111	EM10D2256589	EM10E0930466	pELS	11245	chrX	144288177	144288178	Amot	ENSMUSG00000041688	317.778	-	ENSMUSP00000120226	angiomotin [Source:MGI Symbol;Acc:MGI:108440]	413178	ENSMUSG00000031285	647.923	chrX	143933211	143933411	Dcx	-	down_irrev	767945
chrX	8089255	8089354	100	*	15	49	0.313725	27	34	0.777778	4	CG	-1	0.00629459	Loss	chrX	8090358	8090678	EM10D2234024	EM10E0923893	PLS,CTCF-bound	1005	chrX	8072764	8072765	Porcn	ENSMUSG00000031169	343.646	-	ENSMUSP00000080937	porcupine O-acyltransferase [Source:MGI Symbol;Acc:MGI:1890212]	16491	ENSMUSG00000004317	4369.85	chrX	7319258	7319458	Clcn5	-	down_irrev	769798
chr2	131951002	131951101	100	*	44	67	0.652174	10	67	0.15942	4	CG	1	4.42006e-19	Gain	chr2	131950686	131951022	EM10D1728127	EM10E0710715	PLS	0	chr2	131987028	131987029	Slc23a2	ENSMUSG00000027340	1478.94	-	ENSMUSP00000028815	solute carrier family 23 (nucleobase transporters), member 2 [Source:MGI Symbol;Acc:MGI:1859682]	35928	ENSMUSG00000068267	1454.52	chr2	131179967	131180167	Cenpb	-	down_irrev	770836
chrX	161855955	161856054	100	*	19	70	0.277778	56	80	0.695122	4	CG	-1	8.34249e-07	Loss	chrX	161877145	161877492	EM10D2259585	EM10E0931295	dELS	21092	chrX	161747595	161747596	S100g	ENSMUSG00000040808	Not_expressed	-	ENSMUSP00000045120	S100 calcium binding protein G [Source:MGI Symbol;Acc:MGI:104528]	108360	ENSMUSG00000000037	82.8067	chrX	161082425	161082625	Scml2	+	down_irrev	773331
chr2	26137102	26137201	100	*	16	135	0.124088	71	131	0.541353	4	CG	-1	0.000328772	Loss	chr2	26138291	26138626	EM10D1675749	EM10E0688587	PLS	1091	chr2	26127537	26127538	Qsox2	ENSMUSG00000036327	367.664	-	ENSMUSP00000037128	quiescin Q6 sulfhydryl oxidase 2 [Source:MGI Symbol;Acc:MGI:2387194]	9565	ENSMUSG00000062647	14333.5	chr2	26910664	26910864	Rpl7a	+	down_irrev	773464
chr1	155748327	155748426	100	*	36	118	0.308333	84	111	0.752212	4	CG	-1	5.65006e-06	Loss	chr1	155742638	155742908	EM10D1105524	EM10E0455645	pELS	5420	chr1	155688635	155688636	Qsox1	ENSMUSG00000033684	1553.85	-	ENSMUSP00000035658	quiescin Q6 sulfhydryl oxidase 1 [Source:MGI Symbol;Acc:MGI:1330818]	59692	ENSMUSG00000101523	148.919	chr1	156523912	156524112	Csnk2a3	+	down_irrev	775487
chr10	75816922	75817021	100	*	6	29	0.225806	31	49	0.627451	4	CG	-1	0.000568463	Loss	chr10	75824446	75824602	EM10D1167592	EM10E0479406	pELS	7426	chr10	75790348	75790349	Gm5134	ENSMUSG00000033255	Not_expressed	+	ENSMUSP00000097172	predicted gene 5134 [Source:MGI Symbol;Acc:MGI:3646667]	26574	ENSMUSG00000020241	1388.86	chr10	76623530	76623730	Col6a2	-	down_irrev	806510
chr1	42917827	42917926	100	*	79	126	0.625	28	136	0.210145	4	CG	1	0.000143547	Gain	chr1	42917912	42918262	EM10D1052256	EM10E0436247	dELS	0	chr1	42890393	42890394	Mrps9	ENSMUSG00000060679	733.332	+	ENSMUSP00000056855	mitochondrial ribosomal protein S9 [Source:MGI Symbol;Acc:MGI:1916777]	27434	ENSMUSG00000026051	374.387	chr1	43730502	43730702	Ecrg4	+	down_irrev	812577
chr6	125964250	125964349	100	*	37	76	0.487179	7	92	0.0851064	4	CG	1	3.69123e-05	Gain	chr6	125992826	125993174	EM10D2029018	EM10E0835403	dELS	28478	chr6	126143873	126143874	Ntf3	ENSMUSG00000049107	977.601	-	ENSMUSP00000052302	neurotrophin 3 [Source:MGI Symbol;Acc:MGI:97380]	179525	ENSMUSG00000038271	1322.28	chr6	125145141	125145341	Iffo1	+	down_irrev	818910
chr4	130648845	130648944	100	*	89	154	0.576923	25	160	0.160494	4	CG	1	0.000184662	Gain	chr4	130642520	130642788	EM10D1880055	EM10E0770176	dELS	6058	chr4	130640436	130640437	Laptm5	ENSMUSG00000028581	451.105	+	ENSMUSP00000118415	lysosomal-associated protein transmembrane 5 [Source:MGI Symbol;Acc:MGI:108046]	8409	ENSMUSG00000028788	6786.3	chr4	129811119	129811319	Ptp4a2	+	down_irrev	837527
chr9	62217031	62217130	100	*	43	125	0.346457	117	146	0.797297	4	CG	-1	2.95796e-07	Loss	chr9	62222091	62222372	EM10D2197966	EM10E0908354	dELS	4962	chr9	62189490	62189491	Spesp1	ENSMUSG00000046846	Not_expressed	-	ENSMUSP00000058522	sperm equatorial segment protein 1 [Source:MGI Symbol;Acc:MGI:1913962]	27541	ENSMUSG00000032280	533.663	chr9	61372266	61372466	Tle3	+	down_irrev	844566
chr8	23038064	23038163	100	*	89	134	0.661765	24	136	0.181159	6	CG	1	8.7493e-05	Gain	chr8	23038491	23038829	EM10D2114978	EM10E0873083	dELS,CTCF-bound	329	chr8	23083829	23083830	Vdac3	ENSMUSG00000008892	5955.51	-	ENSMUSP00000136273	voltage-dependent anion channel 3 [Source:MGI Symbol;Acc:MGI:106922]	45667	ENSMUSG00000037725	506.228	chr8	22185719	22185919	Ckap2	-	down_irrev	852146
chrX	160222155	160222254	100	*	21	55	0.385965	53	64	0.818182	4	CG	-1	1.75134e-05	Loss	chrX	160165023	160165373	EM10D2259159	EM10E0931201	dELS	56783	chrX	160070452	160070453	Gm15262	ENSMUSG00000108981	Not_expressed	+	ENSMUSP00000147222	predicted gene 15262 [Source:MGI Symbol;Acc:MGI:3705232]	151703	ENSMUSG00000000037	82.8067	chrX	161082425	161082625	Scml2	+	down_irrev	860172
chr12	29048068	29048167	100	*	10	31	0.333333	28	36	0.763158	4	CG	-1	8.71668e-08	Loss	chr12	29048717	29048909	EM10D1287775	EM10E0533506	dELS	551	chr12	28801802	28801803	Eipr1	ENSMUSG00000036613	417.206	+	ENSMUSP00000152220	EARP complex and GARP complex interacting protein 1 [Source:MGI Symbol;Acc:MGI:1289332]	246266	ENSMUSG00000020674	2710.03	chr12	29937508	29937708	Pxdn	+	down_irrev	889342
chr17	66664904	66665003	100	*	41	58	0.7	8	41	0.209302	4	CG	1	2.09231e-07	Gain	chr17	66686642	66686991	EM10D1573941	EM10E0646658	dELS	21640	chr17	66756745	66756746	Mtcl1	ENSMUSG00000052105	80.5769	-	ENSMUSP00000083899	microtubule crosslinking factor 1 [Source:MGI Symbol;Acc:MGI:1915867]	91743	ENSMUSG00000056515	2700.59	chr17	65772652	65772852	Rab31	-	down_irrev	892053
chr6	146828950	146829049	100	*	47	59	0.786885	22	64	0.348485	4	CG	1	0.000608413	Gain	chr6	146834466	146834642	EM10D2039845	EM10E0840000	dELS	5418	chr6	146855920	146855921	1700034J05Rik	ENSMUSG00000040163	75.4795	-	ENSMUSP00000043802	RIKEN cDNA 1700034J05 gene [Source:MGI Symbol;Acc:MGI:1920594]	26872	ENSMUSG00000030255	1160.59	chr6	145931541	145931741	Sspn	+	down_irrev	897210
chrX	37992855	37992954	100	*	21	95	0.226804	74	113	0.652174	4	CG	-1	3.80222e-05	Loss	chrX	38084262	38084577	EM10D2238832	EM10E0925473	pELS,CTCF-bound	91309	chrX	37861548	37861549	6030498E09Rik	ENSMUSG00000051361	Not_expressed	+	ENSMUSP00000061776	RIKEN cDNA 6030498E09 gene [Source:MGI Symbol;Acc:MGI:1925133]	131307	ENSMUSG00000079641	9273.34	chrX	37085302	37085502	Rpl39	-	down_irrev	907354
chr2	28797202	28797301	100	*	32	96	0.336735	91	119	0.760331	4	CG	-1	0.00348791	Loss	chr2	28797490	28797684	EM10D1677813	EM10E0689832	dELS	190	chr2	28806680	28806681	Barhl1	ENSMUSG00000026805	Not_expressed	-	ENSMUSP00000109478	BarH like homeobox 1 [Source:MGI Symbol;Acc:MGI:1859288]	9380	ENSMUSG00000026837	5910.34	chr2	27886325	27886525	Col5a1	+	down_irrev	910678
chrX	106480055	106480154	100	*	28	60	0.467742	59	64	0.909091	4	CG	-1	0.000911678	Loss	chrX	106484811	106485026	EM10D2250955	EM10E0929102	pELS	4658	chrX	106446982	106446983	Itm2a	ENSMUSG00000031239	41564	-	ENSMUSP00000033591	integral membrane protein 2A [Source:MGI Symbol;Acc:MGI:107706]	33073	ENSMUSG00000031239	41564	chrX	107403276	107403476	Itm2a	-	down_irrev	923123
chrX	103112955	103113054	100	*	63	230	0.275862	148	212	0.696262	16	CG	-1	0.000190618	Loss	chrX	103185821	103186073	EM10D2249995	EM10E0928735	pELS	72768	chrX	103024890	103024891	Rlim	ENSMUSG00000056537	6844.83	-	ENSMUSP00000112820	ring finger protein, LIM domain interacting [Source:MGI Symbol;Acc:MGI:1342291]	88065	ENSMUSG00000031320	31819.8	chrX	102189294	102189494	Rps4x	-	down_irrev	923462
chr6	50510550	50510649	100	*	19	111	0.176991	78	130	0.598485	4	CG	-1	1.50718e-14	Loss	chr6	50524368	50524569	EM10D1992904	EM10E0819909	dELS	13720	chr6	50543518	50543519	Cycs	ENSMUSG00000063694	8693.23	-	ENSMUSP00000124523	cytochrome c, somatic [Source:MGI Symbol;Acc:MGI:88578]	32870	ENSMUSG00000029836	2828.35	chr6	51470260	51470460	Cbx3	+	down_irrev	959612
chr15	80490164	80490263	100	*	105	123	0.848	50	118	0.425	4	CG	1	0.00465334	Gain	chr15	80485278	80485619	EM10D1478709	EM10E0605666	dELS	4546	chr15	80456795	80456796	Grap2	ENSMUSG00000042351	46.0053	+	ENSMUSP00000155681	GRB2-related adaptor protein 2 [Source:MGI Symbol;Acc:MGI:1333842]	33369	ENSMUSG00000010830	1413.45	chr15	79516311	79516511	Kdelr3	+	down_irrev	973654
chr11	76518831	76518930	100	*	40	97	0.414141	112	132	0.843284	4	CG	-1	0.0076085	Loss	chr11	76514671	76515002	EM10D1241642	EM10E0510458	pELS	3830	chr11	76514384	76514385	Abr	ENSMUSG00000017631	1276.56	-	ENSMUSP00000158745	active BCR-related gene [Source:MGI Symbol;Acc:MGI:107771]	4447	ENSMUSG00000011877	537.439	chr11	77493462	77493662	Git1	+	down_irrev	974533
chrX	36086255	36086354	100	*	58	76	0.75641	24	90	0.271739	4	CG	1	0.000747893	Gain	chrX	36088570	36088756	EM10D2238218	EM10E0925231	dELS	2217	chrX	36059304	36059305	Slc25a5	ENSMUSG00000016319	28912.7	+	ENSMUSP00000016463	solute carrier family 25 (mitochondrial carrier, adenine nucleotide translocator), member 5 [Source:MGI Symbol;Acc:MGI:1353496]	26951	ENSMUSG00000079641	9273.34	chrX	37085302	37085502	Rpl39	-	down_irrev	998949
chrX	99620955	99621054	100	*	20	69	0.295775	66	93	0.705263	4	CG	-1	0.000781971	Loss	chrX	99605478	99605706	EM10D2248798	EM10E0928320	dELS	15250	chrX	99615857	99615858	Awat1	ENSMUSG00000015665	Not_expressed	+	ENSMUSP00000094088	acyl-CoA wax alcohol acyltransferase 1 [Source:MGI Symbol;Acc:MGI:3588200]	5098	ENSMUSG00000034311	140.3	chrX	100625637	100625837	Kif4	+	down_irrev	1004584
chrX	103204155	103204254	100	*	23	57	0.40678	59	67	0.869565	4	CG	-1	0.000140405	Loss	chrX	103215334	103215584	EM10D2250002	EM10E0928738	dELS	11081	chrX	103244791	103244792	Nexmif	ENSMUSG00000046449	68.7987	-	ENSMUSP00000113625	neurite extension and migration factor [Source:MGI Symbol;Acc:MGI:2148050]	40538	ENSMUSG00000031320	31819.8	chrX	102189294	102189494	Rps4x	-	down_irrev	1014662
chr10	75594522	75594621	100	*	54	77	0.696203	14	71	0.205479	4	CG	1	7.30069e-06	Gain	chr10	75591523	75591865	EM10D1167389	EM10E0479298	pELS,CTCF-bound	2658	chr10	75609248	75609249	Ddt	ENSMUSG00000001666	891.964	-	ENSMUSP00000001716	D-dopachrome tautomerase [Source:MGI Symbol;Acc:MGI:1298381]	14628	ENSMUSG00000020241	1388.86	chr10	76623530	76623730	Col6a2	-	down_irrev	1028910
chr8	123896564	123896663	100	*	80	102	0.778846	29	91	0.322581	4	CG	1	0.00465334	Gain	chr8	123895984	123896279	EM10D2164777	EM10E0894119	PLS	286	chr8	123912981	123912982	Dpep1	ENSMUSG00000019278	151.744	+	ENSMUSP00000019422	dipeptidase 1 [Source:MGI Symbol;Acc:MGI:94917]	16319	ENSMUSG00000031962	6117.04	chr8	122847866	122848066	Cdh15	+	down_irrev	1048499
chr7	125411574	125411673	100	*	31	109	0.288288	97	138	0.7	4	CG	-1	0.000121518	Loss	chr7	125423135	125423453	EM10D2092649	EM10E0863607	dELS	11463	chr7	125307060	125307061	Katnip	ENSMUSG00000032743	525.944	+	ENSMUSP00000118668	katanin interacting protein [Source:MGI Symbol;Acc:MGI:2442760]	104514	ENSMUSG00000030730	1872.55	chr7	126463008	126463208	Atp2a1	-	down_irrev	1051336
chrX	162135655	162135754	100	*	56	66	0.838235	30	70	0.430556	4	CG	1	0.000255318	Gain	chrX	162137876	162138200	EM10D2259728	EM10E0931334	dELS	2123	chrX	162332673	162332674	Grpr	ENSMUSG00000031364	Not_expressed	-	ENSMUSP00000033730	gastrin releasing peptide receptor [Source:MGI Symbol;Acc:MGI:95836]	196920	ENSMUSG00000000037	82.8067	chrX	161082425	161082625	Scml2	+	down_irrev	1053031
chr14	117056672	117056771	100	*	43	52	0.814815	27	67	0.405797	4	CG	1	0.000753431	Gain	chr14	117022467	117022641	EM10D1439449	EM10E0590984	dELS	34032	chr14	118370167	118370168	Tgds	ENSMUSG00000022130	410.935	-	ENSMUSP00000154426	TDP-glucose 4,6-dehydratase [Source:MGI Symbol;Acc:MGI:1923605]	1313397	ENSMUSG00000022131	443.909	chr14	118137058	118137258	Gpr180	+	down_irrev	1080288
chr4	116825945	116826044	100	*	82	94	0.864583	64	140	0.457746	4	CG	1	0.00866248	Gain	chr4	116825080	116825313	EM10D1871156	EM10E0765700	pELS	633	chr4	116851610	116851611	Urod	ENSMUSG00000028684	1246.77	-	ENSMUSP00000030446	uroporphyrinogen decarboxylase [Source:MGI Symbol;Acc:MGI:98916]	25567	ENSMUSG00000033365	499.836	chr4	117914899	117915099	Ipo13	-	down_irrev	1088856
chr4	130954845	130954944	100	*	23	71	0.328767	90	110	0.8125	4	CG	-1	9.02103e-06	Loss	chr4	130947360	130947681	EM10D1880300	EM10E0770339	dELS,CTCF-bound	7165	chr4	130671696	130671697	Matn1	ENSMUSG00000040533	Not_expressed	+	ENSMUSP00000099636	matrilin 1, cartilage matrix protein [Source:MGI Symbol;Acc:MGI:106591]	283149	ENSMUSG00000028788	6786.3	chr4	129811119	129811319	Ptp4a2	+	down_irrev	1143527
chr19	33079119	33079218	100	*	68	188	0.363158	134	172	0.775862	4	CG	-1	4.82501e-07	Loss	chr19	33079987	33080333	EM10D1647991	EM10E0676732	dELS	770	chr19	33369695	33369696	Rnls	ENSMUSG00000071573	69.9985	-	ENSMUSP00000127592	renalase, FAD-dependent amine oxidase [Source:MGI Symbol;Acc:MGI:1915045]	290478	ENSMUSG00000035783	16938.2	chr19	34255490	34255690	Acta2	-	down_irrev	1176273
chr2	74764002	74764101	100	*	41	129	0.320611	72	96	0.744898	4	CG	-1	0.00420324	Loss	chr2	74762792	74763107	EM10D1701731	EM10E0699929	PLS	896	chr2	74656147	74656148	Mtx2	ENSMUSG00000027099	1237.78	+	ENSMUSP00000028511	metaxin 2 [Source:MGI Symbol;Acc:MGI:1859652]	107855	ENSMUSG00000027107	6375.33	chr2	73580238	73580438	Chrna1	-	down_irrev	1183565
chr1	38172427	38172526	100	*	86	105	0.813084	57	148	0.386667	4	CG	1	0.000728804	Gain	chr1	38185539	38185869	EM10D1049141	EM10E0435025	dELS,CTCF-bound	13014	chr1	38168882	38168883	Rev1	ENSMUSG00000026082	790.453	-	ENSMUSP00000141647	REV1, DNA directed polymerase [Source:MGI Symbol;Acc:MGI:1929074]	3545	ENSMUSG00000073702	20657.2	chr1	39367742	39367942	Rpl31	+	down_irrev	1195217
chrX	99422455	99422554	100	*	7	48	0.16	25	29	0.83871	4	CG	-1	5.36901e-29	Loss	chrX	99415759	99416077	EM10D2248617	EM10E0928239	dELS	6379	chrX	99472619	99472620	Otud6a	ENSMUSG00000051582	Not_expressed	+	ENSMUSP00000059861	OTU domain containing 6A [Source:MGI Symbol;Acc:MGI:3644685]	50066	ENSMUSG00000034311	140.3	chrX	100625637	100625837	Kif4	+	down_irrev	1203084
chr11	47161831	47161930	100	*	9	35	0.27027	34	46	0.729167	6	CG	-1	2.43079e-09	Loss	chr11	47158199	47158375	EM10D1221273	EM10E0500941	dELS	3457	chr11	46701627	46701628	Timd4	ENSMUSG00000055546	Not_expressed	+	ENSMUSP00000069456	T cell immunoglobulin and mucin domain containing 4 [Source:MGI Symbol;Acc:MGI:2445125]	460204	ENSMUSG00000011254	976.06	chr11	45955394	45955594	Thg1l	-	down_irrev	1206238
chr4	109659145	109659244	100	*	104	255	0.40856	218	263	0.826415	6	CG	-1	4.26805e-07	Loss	chr4	109658055	109658385	EM10D1868698	EM10E0764703	pELS	761	chr4	109533785	109533786	Faf1	ENSMUSG00000010517	796.004	+	ENSMUSP00000099785	Fas-associated factor 1 [Source:MGI Symbol;Acc:MGI:109419]	125360	ENSMUSG00000028597	1186.26	chr4	108406861	108407061	Gpx7	-	down_irrev	1252085
chr17	67032104	67032203	100	*	222	273	0.810909	92	239	0.385892	8	CG	1	7.08858e-06	Gain	chr17	67027328	67027676	EM10D1574144	EM10E0646722	pELS	4429	chr17	66901616	66901617	Themis3	ENSMUSG00000024105	Not_expressed	-	ENSMUSP00000024914	thymocyte selection associated family member 3 [Source:MGI Symbol;Acc:MGI:1921806]	130488	ENSMUSG00000056515	2700.59	chr17	65772652	65772852	Rab31	-	down_irrev	1259253
chr4	54978445	54978544	100	*	4	21	0.217391	14	21	0.652174	4	CG	-1	5.21226e-05	Loss	chr4	54978549	54978811	EM10D1845400	EM10E0756082	dELS	6	chr4	54945048	54945049	Zfp462	ENSMUSG00000060206	207.005	+	ENSMUSP00000122775	zinc finger protein 462 [Source:MGI Symbol;Acc:MGI:107690]	33397	ENSMUSG00000028414	1072.99	chr4	53713898	53714098	Fktn	+	down_irrev	1264348
chrX	106133255	106133354	100	*	11	53	0.218182	50	70	0.708333	4	CG	-1	0.0021272	Loss	chrX	106130703	106130983	EM10D2250876	EM10E0929066	dELS	2273	chrX	106132098	106132099	P2ry10	ENSMUSG00000050921	Not_expressed	+	ENSMUSP00000115201	purinergic receptor P2Y, G-protein coupled 10 [Source:MGI Symbol;Acc:MGI:1926076]	1157	ENSMUSG00000031239	41564	chrX	107403276	107403476	Itm2a	-	down_irrev	1269923
chrX	6023555	6023654	100	*	30	76	0.397436	75	93	0.8	4	CG	-1	7.64522e-08	Loss	chrX	6091657	6091885	EM10D2233316	EM10E0923583	pELS	68004	chrX	5995473	5995474	Ezhip	ENSMUSG00000073294	Not_expressed	-	ENSMUSP00000099222	EZH inhibitory protein [Source:MGI Symbol;Acc:MGI:2147968]	28082	ENSMUSG00000004317	4369.85	chrX	7319258	7319458	Clcn5	-	down_irrev	1295605
chr19	17244219	17244318	100	*	83	107	0.770642	48	131	0.368421	4	CG	1	1.16397e-08	Gain	chr19	17241317	17241518	EM10D1639343	EM10E0673429	dELS	2702	chr19	17350208	17350209	Gcnt1	ENSMUSG00000038843	25.6883	-	ENSMUSP00000157681	glucosaminyl (N-acetyl) transferase 1, core 2 [Source:MGI Symbol;Acc:MGI:95676]	105891	ENSMUSG00000024640	1951.25	chr19	15947237	15947437	Psat1	-	down_irrev	1296783
chr8	124150664	124150763	100	*	47	112	0.421053	113	131	0.857143	4	CG	-1	0.00332628	Loss	chr8	124150058	124150341	EM10D2164938	EM10E0894214	dELS,CTCF-bound	324	chr8	124150266	124150267	Def8	ENSMUSG00000001482	273.711	+	ENSMUSP00000148280	differentially expressed in FDCP 8 [Source:MGI Symbol;Acc:MGI:1346331]	398	ENSMUSG00000031962	6117.04	chr8	122847866	122848066	Cdh15	+	down_irrev	1302599
chr10	35822322	35822421	100	*	100	116	0.855932	40	96	0.418367	4	CG	1	3.98224e-05	Gain	chr10	35835323	35835670	EM10D1147323	EM10E0471454	dELS	12903	chr10	35587888	35587889	Amd2	ENSMUSG00000063953	562.634	-	ENSMUSP00000079703	S-adenosylmethionine decarboxylase 2 [Source:MGI Symbol;Acc:MGI:1333111]	234434	ENSMUSG00000069662	12823.9	chr10	37138820	37139020	Marcks	-	down_irrev	1316400
chr11	78836231	78836330	100	*	10	61	0.174603	39	55	0.701754	4	CG	-1	0.00116028	Loss	chr11	78832845	78833192	EM10D1243592	EM10E0511528	dELS	3040	chr11	78811613	78811614	Nos2	ENSMUSG00000020826	71.3407	+	ENSMUSP00000018610	nitric oxide synthase 2, inducible [Source:MGI Symbol;Acc:MGI:97361]	24618	ENSMUSG00000011877	537.439	chr11	77493462	77493662	Git1	+	down_irrev	1342570
chrX	8682255	8682354	100	*	18	72	0.256757	70	94	0.739583	4	CG	-1	0.00068773	Loss	chrX	8892263	8892553	EM10D2234170	EM10E0923966	PLS	209910	chrX	8669930	8669931	Ssxb5	ENSMUSG00000071816	Not_expressed	+	ENSMUSP00000086787	synovial sarcoma, X member B5 [Source:MGI Symbol;Acc:MGI:2446774]	12325	ENSMUSG00000004317	4369.85	chrX	7319258	7319458	Clcn5	-	down_irrev	1362798
chr10	125578822	125578921	100	*	40	131	0.308271	94	129	0.725191	4	CG	-1	1.01012e-08	Loss	chr10	125607841	125608170	EM10D1196385	EM10E0491102	dELS	28921	chr10	125225334	125225335	Slc16a7	ENSMUSG00000020102	94.7653	-	ENSMUSP00000147560	solute carrier family 16 (monocarboxylic acid transporters), member 7 [Source:MGI Symbol;Acc:MGI:1330284]	353488	ENSMUSG00000078429	2872.82	chr10	126978617	126978817	Ctdsp2	+	down_irrev	1399697
chr10	42896122	42896221	100	*	97	116	0.830508	51	123	0.416	4	CG	1	0.000968064	Gain	chr10	42896363	42896569	EM10D1151637	EM10E0473256	dELS	143	chr10	43050526	43050527	Sobp	ENSMUSG00000038248	239.242	-	ENSMUSP00000040072	sine oculis binding protein [Source:MGI Symbol;Acc:MGI:1924427]	154306	ENSMUSG00000019823	898.023	chr10	41476214	41476414	Mical1	+	down_irrev	1419709
chr12	111504568	111504667	100	*	23	134	0.176471	87	148	0.586667	4	CG	-1	1.15614e-07	Loss	chr12	111504767	111504933	EM10D1328335	EM10E0549182	dELS,CTCF-bound	101	chr12	111504450	111504451	Eif5	ENSMUSG00000021282	37303.6	+	ENSMUSP00000126825	eukaryotic translation initiation factor 5 [Source:MGI Symbol;Acc:MGI:95309]	118	ENSMUSG00000002804	775.047	chr12	112942024	112942224	Nudt14	-	down_irrev	1437358
chr8	121408264	121408363	100	*	29	37	0.769231	11	34	0.333333	6	CG	1	0.00180639	Gain	chr8	121399300	121399492	EM10D2162592	EM10E0892642	dELS,CTCF-bound	8773	chr8	121395312	121395313	Emc8	ENSMUSG00000031819	1261.17	-	ENSMUSP00000137767	ER membrane protein complex subunit 8 [Source:MGI Symbol;Acc:MGI:1343095]	12952	ENSMUSG00000031962	6117.04	chr8	122847866	122848066	Cdh15	+	down_irrev	1439504
chrX	8772655	8772754	100	*	43	60	0.709677	16	57	0.288136	4	CG	1	0.00515177	Gain	chrX	8892263	8892553	EM10D2234170	EM10E0923966	PLS	119510	chrX	8758621	8758622	B630019K06Rik	ENSMUSG00000052364	56.9418	+	ENSMUSP00000070261	RIKEN cDNA B630019K06 gene [Source:MGI Symbol;Acc:MGI:2147918]	14034	ENSMUSG00000004317	4369.85	chrX	7319258	7319458	Clcn5	-	down_irrev	1453198
chr10	42949522	42949621	100	*	13	16	0.777778	12	36	0.342105	4	CG	1	1.67036e-06	Gain	chr10	42949860	42950118	EM10D1151692	EM10E0473278	dELS	240	chr10	43050526	43050527	Sobp	ENSMUSG00000038248	239.242	-	ENSMUSP00000040072	sine oculis binding protein [Source:MGI Symbol;Acc:MGI:1924427]	100906	ENSMUSG00000019823	898.023	chr10	41476214	41476414	Mical1	+	down_irrev	1473109
chr1	42243727	42243826	100	*	11	16	0.666667	4	24	0.192308	4	CG	1	9.3863e-06	Gain	chr1	42243526	42243825	EM10D1051845	EM10E0436088	dELS	0	chr1	42734085	42734086	Pou3f3	ENSMUSG00000045515	29.7636	+	ENSMUSP00000159226	POU domain, class 3, transcription factor 3 [Source:MGI Symbol;Acc:MGI:102564]	490260	ENSMUSG00000026051	374.387	chr1	43730502	43730702	Ecrg4	+	down_irrev	1486677
chr15	29720764	29720863	100	*	52	134	0.389706	147	183	0.8	4	CG	-1	0.00147762	Loss	chr15	30029322	30029615	EM10D1453544	EM10E0595799	dELS,CTCF-bound	308460	chr15	30172739	30172740	Ctnnd2	ENSMUSG00000022240	39.7791	+	ENSMUSP00000080427	catenin (cadherin associated protein), delta 2 [Source:MGI Symbol;Acc:MGI:1195966]	451877	ENSMUSG00000039168	2855.85	chr15	31224214	31224414	Dap	+	down_irrev	1503352
chr6	6412650	6412749	100	*	51	65	0.776119	23	81	0.289157	4	CG	1	1.80703e-09	Gain	chr6	6389769	6390037	EM10D1974763	EM10E0813199	dELS	22614	chr6	6217173	6217174	Slc25a13	ENSMUSG00000015112	Not_expressed	-	ENSMUSP00000139571	solute carrier family 25 (mitochondrial carrier, adenine nucleotide translocator), member 13 [Source:MGI Symbol;Acc:MGI:1354721]	195477	ENSMUSG00000032827	1172.94	chr6	4902817	4903017	Ppp1r9a	+	down_irrev	1509634
chr3	35061774	35061873	100	*	95	109	0.864865	43	104	0.415094	4	CG	1	1.11812e-05	Gain	chr3	35060575	35060814	EM10D1767874	EM10E0727149	dELS	961	chr3	34704554	34704555	Sox2	ENSMUSG00000074637	Not_expressed	+	ENSMUSP00000096755	SRY (sex determining region Y)-box 2 [Source:MGI Symbol;Acc:MGI:98364]	357220	ENSMUSG00000027715	535.496	chr3	36572050	36572250	Ccna2	-	down_irrev	1510178
chrX	145498855	145498954	100	*	19	32	0.588235	13	76	0.179487	6	CG	1	0.00225963	Gain	chrX	145501754	145501984	EM10D2256704	EM10E0930485	dELS	2801	chrX	146212188	146212189	Il13ra2	ENSMUSG00000031289	Not_expressed	-	ENSMUSP00000033646	interleukin 13 receptor, alpha 2 [Source:MGI Symbol;Acc:MGI:1277954]	713235	ENSMUSG00000031285	647.923	chrX	143933211	143933411	Dcx	-	down_irrev	1565445
chr9	95437431	95437530	100	*	27	37	0.717949	12	40	0.309524	4	CG	1	0.00238956	Gain	chr9	95442325	95442658	EM10D2215175	EM10E0915337	dELS,CTCF-bound	4796	chr9	95441710	95441711	Paqr9	ENSMUSG00000064225	17.9737	+	ENSMUSP00000078547	progestin and adipoQ receptor family member IX [Source:MGI Symbol;Acc:MGI:1922802]	4181	ENSMUSG00000046997	230.685	chr9	97018743	97018943	Spsb4	-	down_irrev	1581214
chr8	25440764	25440863	100	*	21	75	0.285714	49	66	0.735294	4	CG	-1	2.44137e-05	Loss	chr8	25440749	25441000	EM10D2116396	EM10E0873741	pELS,CTCF-bound	0	chr8	25438820	25438821	Adam32	ENSMUSG00000037437	Not_expressed	-	ENSMUSP00000113627	a disintegrin and metallopeptidase domain 32 [Source:MGI Symbol;Acc:MGI:2653822]	1944	ENSMUSG00000031483	618.458	chr8	27023161	27023361	Erlin2	+	down_irrev	1582299
chr19	55768719	55768818	100	*	42	61	0.68254	10	65	0.164179	4	CG	1	1.34963e-07	Gain	chr19	55768154	55768346	EM10D1661079	EM10E0682744	dELS	374	chr19	55730252	55730253	Tcf7l2	ENSMUSG00000024985	1424.04	+	ENSMUSP00000042950	transcription factor 7 like 2, T cell specific, HMG box [Source:MGI Symbol;Acc:MGI:1202879]	38467	ENSMUSG00000033478	447.437	chr19	57360580	57360780	Fam160b1	+	down_irrev	1591763
chrX	159482955	159483054	100	*	53	56	0.931034	34	83	0.411765	4	CG	1	0.00142174	Gain	chrX	159478554	159478890	EM10D2258854	EM10E0931063	dELS	4066	chrX	159518761	159518762	Ppef1	ENSMUSG00000062168	Not_expressed	-	ENSMUSP00000123408	protein phosphatase with EF hand calcium-binding domain 1 [Source:MGI Symbol;Acc:MGI:1097157]	35708	ENSMUSG00000000037	82.8067	chrX	161082425	161082625	Scml2	+	down_irrev	1599372
chr8	6392264	6392363	100	*	113	146	0.77027	64	181	0.355191	4	CG	1	0.00651773	Gain	chr8	6688604	6688924	EM10D2107706	EM10E0870423	dELS	296242	chr8	5155351	5155352	Slc10a2	ENSMUSG00000023073	58.384	-	ENSMUSP00000023835	solute carrier family 10, member 2 [Source:MGI Symbol;Acc:MGI:1201406]	1236913	ENSMUSG00000022322	561.284	chr8	4779467	4779667	Shcbp1	-	down_irrev	1612598
chr13	101733510	101733609	100	*	49	139	0.35461	97	127	0.75969	4	CG	-1	9.60088e-05	Loss	chr13	101735824	101736022	EM10D1382539	EM10E0570510	dELS,CTCF-bound	2216	chr13	101904725	101904726	Pik3r1	ENSMUSG00000041417	2438.36	-	ENSMUSP00000056774	phosphoinositide-3-kinase regulatory subunit 1 [Source:MGI Symbol;Acc:MGI:97583]	171117	ENSMUSG00000021643	353.09	chr13	100107912	100108112	Serf1	+	down_irrev	1625399
chrX	58380955	58381054	100	*	98	113	0.86087	51	119	0.429752	4	CG	1	0.000295022	Gain	chrX	58155836	58156088	EM10D2242576	EM10E0926623	dELS,CTCF-bound	224868	chrX	58613431	58613432	Fgf13	ENSMUSG00000031137	286.264	-	ENSMUSP00000113639	fibroblast growth factor 13 [Source:MGI Symbol;Acc:MGI:109178]	232378	ENSMUSG00000023092	6780.07	chrX	56731687	56731887	Fhl1	+	down_irrev	1649069
chrX	159415755	159415854	100	*	10	64	0.166667	52	87	0.595506	4	CG	-1	0.00120563	Loss	chrX	159414985	159415194	EM10D2258829	EM10E0931058	pELS	562	chrX	159518761	159518762	Ppef1	ENSMUSG00000062168	Not_expressed	-	ENSMUSP00000123408	protein phosphatase with EF hand calcium-binding domain 1 [Source:MGI Symbol;Acc:MGI:1097157]	102908	ENSMUSG00000000037	82.8067	chrX	161082425	161082625	Scml2	+	down_irrev	1666572
chrX	98929355	98929454	100	*	12	28	0.433333	22	24	0.884615	4	CG	-1	3.38881e-05	Loss	chrX	98930132	98930334	EM10D2248312	EM10E0928104	dELS	679	chrX	98864627	98864628	Tmem28	ENSMUSG00000071719	Not_expressed	+	ENSMUSP00000094090	transmembrane protein 28 [Source:MGI Symbol;Acc:MGI:3648377]	64728	ENSMUSG00000034311	140.3	chrX	100625637	100625837	Kif4	+	down_irrev	1696184
chr4	120935145	120935244	100	*	88	142	0.618056	25	123	0.208	4	CG	1	0.00195994	Gain	chr4	120925718	120925885	EM10D1874244	EM10E0767249	pELS	9261	chr4	120955438	120955439	Zmpste24	ENSMUSG00000043207	1043.49	-	ENSMUSP00000053900	zinc metallopeptidase, STE24 [Source:MGI Symbol;Acc:MGI:1890508]	20195	ENSMUSG00000028641	624.284	chr4	119232815	119233015	P3h1	+	down_irrev	1702131
chr8	124582064	124582163	100	*	16	16	0.944444	14	36	0.394737	4	CG	1	0.000410892	Gain	chr8	124584765	124584996	EM10D2165312	EM10E0894438	dELS	2603	chr8	124586948	124586949	Ccsap	ENSMUSG00000031971	168.4	-	ENSMUSP00000113319	centriole, cilia and spindle associated protein [Source:MGI Symbol;Acc:MGI:1920670]	4786	ENSMUSG00000031962	6117.04	chr8	122847866	122848066	Cdh15	+	down_irrev	1733999
chr3	38312974	38313073	100	*	76	130	0.583333	20	119	0.173554	4	CG	1	1.12271e-06	Gain	chr3	38312151	38312491	EM10D1769643	EM10E0727841	dELS	484	chr3	38538993	38538994	Ankrd50	ENSMUSG00000044864	727.857	-	ENSMUSP00000113349	ankyrin repeat domain 50 [Source:MGI Symbol;Acc:MGI:2139777]	225921	ENSMUSG00000027715	535.496	chr3	36572050	36572250	Ccna2	-	down_irrev	1740725
chr13	44651610	44651709	100	*	33	48	0.68	14	56	0.258621	4	CG	1	7.74664e-05	Gain	chr13	44645897	44646101	EM10D1353012	EM10E0558719	dELS	5510	chr13	45155623	45155624	Dtnbp1	ENSMUSG00000057531	1606.13	-	ENSMUSP00000072170	dystrobrevin binding protein 1 [Source:MGI Symbol;Acc:MGI:2137586]	503915	ENSMUSG00000038132	343.931	chr13	46418334	46418534	Rbm24	+	down_irrev	1766626
chr5	119685441	119685540	100	*	32	50	0.634615	11	65	0.179104	4	CG	1	0.000131169	Gain	chr5	119685563	119685890	EM10D1951202	EM10E0801458	dELS	24	chr5	119970733	119970734	Tbx5	ENSMUSG00000018263	Not_expressed	+	ENSMUSP00000144418	T-box 5 [Source:MGI Symbol;Acc:MGI:102541]	285194	ENSMUSG00000029616	2147.92	chr5	121452406	121452606	Erp29	-	down_irrev	1766867
chr19	3083919	3084018	100	*	27	141	0.195804	73	117	0.621849	6	CG	-1	0.000350734	Loss	chr19	3158315	3158609	EM10D1631202	EM10E0668930	pELS	74298	chr19	3332901	3332902	Mrpl21	ENSMUSG00000024829	1451.92	+	ENSMUSP00000025745	mitochondrial ribosomal protein L21 [Source:MGI Symbol;Acc:MGI:2660674]	248884	ENSMUSG00000006457	2643.34	chr19	4877809	4878009	Actn3	-	down_irrev	1793792
chr19	3083319	3083418	100	*	10	38	0.275	31	44	0.695652	8	CG	-1	0.00438145	Loss	chr19	3158315	3158609	EM10D1631202	EM10E0668930	pELS	74898	chr19	3332901	3332902	Mrpl21	ENSMUSG00000024829	1451.92	+	ENSMUSP00000025745	mitochondrial ribosomal protein L21 [Source:MGI Symbol;Acc:MGI:2660674]	249484	ENSMUSG00000006457	2643.34	chr19	4877809	4878009	Actn3	-	down_irrev	1794392
chr19	3083219	3083318	100	*	7	29	0.258065	26	33	0.771429	4	CG	-1	2.86035e-07	Loss	chr19	3158315	3158609	EM10D1631202	EM10E0668930	pELS	74998	chr19	3332901	3332902	Mrpl21	ENSMUSG00000024829	1451.92	+	ENSMUSP00000025745	mitochondrial ribosomal protein L21 [Source:MGI Symbol;Acc:MGI:2660674]	249584	ENSMUSG00000006457	2643.34	chr19	4877809	4878009	Actn3	-	down_irrev	1794492
chrX	98829055	98829154	100	*	67	98	0.68	17	88	0.2	4	CG	1	0.000104791	Gain	chrX	98841658	98841983	EM10D2248267	EM10E0928090	dELS	12505	chrX	98864627	98864628	Tmem28	ENSMUSG00000071719	Not_expressed	+	ENSMUSP00000094090	transmembrane protein 28 [Source:MGI Symbol;Acc:MGI:3648377]	35474	ENSMUSG00000034311	140.3	chrX	100625637	100625837	Kif4	+	down_irrev	1796484
chr10	25608522	25608621	100	*	61	158	0.3875	132	160	0.820988	4	CG	-1	5.89872e-11	Loss	chr10	25621345	25621680	EM10D1143842	EM10E0470646	pELS,CTCF-bound	12725	chr10	25412165	25412166	Smlr1	ENSMUSG00000096546	27.2761	-	ENSMUSP00000136316	small leucine-rich protein 1 [Source:MGI Symbol;Acc:MGI:1922856]	196357	ENSMUSG00000061983	12515.5	chr10	23787175	23787375	Rps12	-	down_irrev	1821148
chr13	102404210	102404309	100	*	64	165	0.389222	115	140	0.816901	4	CG	-1	5.70463e-05	Loss	chr13	102398719	102399068	EM10D1382950	EM10E0570644	dELS	5143	chr13	102830066	102830067	Cd180	ENSMUSG00000021624	20.4774	+	ENSMUSP00000022124	CD180 antigen [Source:MGI Symbol;Acc:MGI:1194924]	425758	ENSMUSG00000021714	262.668	chr13	104228511	104228711	Cenpk	+	down_irrev	1824203
chrX	162907655	162907754	100	*	9	24	0.384615	18	22	0.791667	4	CG	-1	4.85329e-08	Loss	chrX	162902202	162902546	EM10D2260041	EM10E0931455	pELS,CTCF-bound	5110	chrX	162922328	162922329	Ace2	ENSMUSG00000015405	Not_expressed	+	ENSMUSP00000107890	angiotensin I converting enzyme (peptidyl-dipeptidase A) 2 [Source:MGI Symbol;Acc:MGI:1917258]	14575	ENSMUSG00000000037	82.8067	chrX	161082425	161082625	Scml2	+	down_irrev	1825031
chrX	109247255	109247354	100	*	24	87	0.280899	64	93	0.684211	4	CG	-1	1.96932e-06	Loss	chrX	109191488	109191838	EM10D2251464	EM10E0929252	dELS	55418	chrX	109857886	109857887	Pou3f4	ENSMUSG00000056854	Not_expressed	+	ENSMUSP00000077354	POU domain, class 3, transcription factor 4 [Source:MGI Symbol;Acc:MGI:101894]	610533	ENSMUSG00000031239	41564	chrX	107403276	107403476	Itm2a	-	down_irrev	1843780
chr19	17810119	17810218	100	*	126	166	0.755952	57	169	0.339181	4	CG	1	1.94346e-08	Gain	chr19	17806761	17806939	EM10D1639671	EM10E0673538	dELS,CTCF-bound	3181	chr19	17814996	17814997	Pcsk5	ENSMUSG00000024713	516.574	-	ENSMUSP00000025618	proprotein convertase subtilisin/kexin type 5 [Source:MGI Symbol;Acc:MGI:97515]	4779	ENSMUSG00000024640	1951.25	chr19	15947237	15947437	Psat1	-	down_irrev	1862683
chr1	89122027	89122126	100	*	41	171	0.242775	115	175	0.655367	6	CG	-1	0.00217649	Loss	chr1	89121502	89121851	EM10D1076480	EM10E0445100	dELS	177	chr1	88998137	88998138	Sh3bp4	ENSMUSG00000036206	258.298	+	ENSMUSP00000067581	SH3-domain binding protein 4 [Source:MGI Symbol;Acc:MGI:2138297]	123890	ENSMUSG00000026251	242.574	chr1	87190507	87190707	Chrnd	+	down_irrev	1931321
chr17	67766404	67766503	100	*	71	83	0.847059	25	62	0.40625	4	CG	1	0.00281687	Gain	chr17	67733194	67733424	EM10D1574531	EM10E0646854	dELS	32981	chr17	67661452	67661453	Ptprm	ENSMUSG00000033278	638.822	-	ENSMUSP00000153463	protein tyrosine phosphatase, receptor type, M [Source:MGI Symbol;Acc:MGI:102694]	104952	ENSMUSG00000056515	2700.59	chr17	65772652	65772852	Rab31	-	down_irrev	1993553
chr13	102113910	102114009	100	*	100	338	0.297059	243	311	0.779553	10	CG	-1	3.31726e-07	Loss	chr13	102113966	102114314	EM10D1382806	EM10E0570614	pELS	0	chr13	101904725	101904726	Pik3r1	ENSMUSG00000041417	2438.36	-	ENSMUSP00000056774	phosphoinositide-3-kinase regulatory subunit 1 [Source:MGI Symbol;Acc:MGI:97583]	209185	ENSMUSG00000021643	353.09	chr13	100107912	100108112	Serf1	+	down_irrev	2005799
chr4	5980945	5981044	100	*	30	43	0.688889	11	40	0.285714	4	CG	1	0.00195994	Gain	chr4	5991959	5992292	EM10D1826718	EM10E0749488	dELS	10916	chr4	6191098	6191099	Ubxn2b	ENSMUSG00000028243	368.946	+	ENSMUSP00000029907	UBX domain protein 2B [Source:MGI Symbol;Acc:MGI:1915303]	210055	ENSMUSG00000068240	3981.39	chr4	3973495	3973695	Gm11808	-	down_irrev	2007251
chrX	35064655	35064754	100	*	15	33	0.457143	25	25	0.962963	4	CG	-1	1.81543e-08	Loss	chrX	35877917	35878185	EM10D2238104	EM10E0925195	dELS	813164	chrX	35152485	35152486	Dock11	ENSMUSG00000031093	295.419	+	ENSMUSP00000033419	dedicator of cytokinesis 11 [Source:MGI Symbol;Acc:MGI:1923224]	87732	ENSMUSG00000079641	9273.34	chrX	37085302	37085502	Rpl39	-	down_irrev	2020549
chr9	48303631	48303730	100	*	18	110	0.169643	72	124	0.579365	4	CG	-1	0.00036739	Loss	chr9	48303536	48303885	EM10D2188723	EM10E0904125	dELS,CTCF-bound	0	chr9	48264754	48264755	Nxpe2	ENSMUSG00000032028	49.8708	-	ENSMUSP00000116684	neurexophilin and PC-esterase domain family, member 2 [Source:MGI Symbol;Acc:MGI:1925502]	38877	ENSMUSG00000058443	18202.1	chr9	50344868	50345068	Rpl10-ps3	-	down_irrev	2041139
chr1	41673927	41674026	100	*	159	190	0.833333	63	198	0.32	4	CG	1	3.64256e-06	Gain	chr1	41652694	41653044	EM10D1051634	EM10E0436037	dELS	20884	chr1	40844761	40844762	Tmem182	ENSMUSG00000079588	94.1527	+	ENSMUSP00000110413	transmembrane protein 182 [Source:MGI Symbol;Acc:MGI:1923725]	829166	ENSMUSG00000026051	374.387	chr1	43730502	43730702	Ecrg4	+	down_irrev	2056477
chrX	39144555	39144654	100	*	16	48	0.34	45	58	0.766667	4	CG	-1	1.2781e-05	Loss	chrX	38772610	38772835	EM10D2239058	EM10E0925569	PLS	371721	chrX	38952481	38952482	Cypt14	ENSMUSG00000095240	Not_expressed	-	ENSMUSP00000137274	cysteine-rich perinuclear theca 14 [Source:MGI Symbol;Acc:MGI:3616459]	192074	ENSMUSG00000079641	9273.34	chrX	37085302	37085502	Rpl39	-	down_irrev	2059054
chr1	37307027	37307126	100	*	47	119	0.396694	94	115	0.811966	4	CG	-1	6.09661e-10	Loss	chr1	37308021	37308368	EM10D1048506	EM10E0434726	dELS	896	chr1	37253515	37253516	Cnga3	ENSMUSG00000026114	56.3217	+	ENSMUSP00000142235	cyclic nucleotide gated channel alpha 3 [Source:MGI Symbol;Acc:MGI:1341818]	53512	ENSMUSG00000073702	20657.2	chr1	39367742	39367942	Rpl31	+	down_irrev	2060617
chr15	53021364	53021463	100	*	93	110	0.839286	59	138	0.428571	4	CG	1	7.17772e-09	Gain	chr15	53001979	53002234	EM10D1463156	EM10E0598807	dELS	19131	chr15	53209555	53209556	Ext1	ENSMUSG00000061731	861.743	-	ENSMUSP00000076505	exostosin glycosyltransferase 1 [Source:MGI Symbol;Acc:MGI:894663]	188093	ENSMUSG00000022422	128.764	chr15	55090391	55090591	Dscc1	-	down_irrev	2068929
chrX	9412555	9412654	100	*	19	54	0.357143	69	76	0.897436	4	CG	-1	3.02737e-06	Loss	chrX	9440587	9440858	EM10D2234298	EM10E0924013	dELS	27934	chrX	9438648	9438649	H2al1o	ENSMUSG00000061065	Not_expressed	-	ENSMUSP00000078870	H2A histone family member L1O [Source:MGI Symbol;Acc:MGI:3643069]	25995	ENSMUSG00000004317	4369.85	chrX	7319258	7319458	Clcn5	-	down_irrev	2093098
chr17	67870004	67870103	100	*	62	84	0.732558	35	116	0.305085	4	CG	1	0.000906032	Gain	chr17	67869826	67870171	EM10D1574586	EM10E0646871	dELS	0	chr17	67939718	67939719	Lrrc30	ENSMUSG00000073375	Not_expressed	-	ENSMUSP00000094893	leucine rich repeat containing 30 [Source:MGI Symbol;Acc:MGI:2685172]	69616	ENSMUSG00000056515	2700.59	chr17	65772652	65772852	Rab31	-	down_irrev	2097153
chr8	6902864	6902963	100	*	73	105	0.691589	36	130	0.280303	4	CG	1	0.00141234	Gain	chr8	6940567	6940882	EM10D2107757	EM10E0870426	dELS	37605	chr8	5155351	5155352	Slc10a2	ENSMUSG00000023073	58.384	-	ENSMUSP00000023835	solute carrier family 10, member 2 [Source:MGI Symbol;Acc:MGI:1201406]	1747513	ENSMUSG00000022322	561.284	chr8	4779467	4779667	Shcbp1	-	down_irrev	2123198
chr9	54764531	54764630	100	*	41	68	0.6	18	95	0.195876	4	CG	1	0.00728292	Gain	chr9	54764580	54764929	EM10D2192414	EM10E0905651	PLS	0	chr9	54771073	54771074	Ireb2	ENSMUSG00000032293	1587.09	+	ENSMUSP00000034843	iron responsive element binding protein 2 [Source:MGI Symbol;Acc:MGI:1928268]	6444	ENSMUSG00000032733	444.203	chr9	56928271	56928471	Snx33	-	down_irrev	2163642
chrX	105228755	105228854	100	*	44	92	0.478723	7	124	0.0634921	6	CG	1	0.00045354	Gain	chrX	105121256	105121594	EM10D2250612	EM10E0928980	pELS,CTCF-bound	107162	chrX	105230706	105230707	Pgk1	ENSMUSG00000062070	5233.99	+	ENSMUSP00000080302	phosphoglycerate kinase 1 [Source:MGI Symbol;Acc:MGI:97555]	1853	ENSMUSG00000031239	41564	chrX	107403276	107403476	Itm2a	-	down_irrev	2174423
chrX	5116655	5116754	100	*	2	24	0.115385	21	30	0.6875	4	CG	-1	0.00274371	Loss	chrX	6091657	6091885	EM10D2233316	EM10E0923583	pELS	974904	chrX	4855477	4855478	Btbd35f27	ENSMUSG00000094860	Not_expressed	+	ENSMUSP00000137066	BTB domain containing 35, family member 27 [Source:MGI Symbol;Acc:MGI:3781937]	261178	ENSMUSG00000004317	4369.85	chrX	7319258	7319458	Clcn5	-	down_irrev	2202505
chr4	132034445	132034544	100	*	91	155	0.585987	25	154	0.166667	4	CG	1	8.47381e-06	Gain	chr4	132034240	132034559	EM10D1880957	EM10E0770597	dELS	0	chr4	132030696	132030697	Rab42	ENSMUSG00000089687	Not_expressed	-	ENSMUSP00000047735	RAB42, member RAS oncogene family [Source:MGI Symbol;Acc:MGI:2441753]	3749	ENSMUSG00000028788	6786.3	chr4	129811119	129811319	Ptp4a2	+	down_irrev	2223127
chrX	105176655	105176754	100	*	11	42	0.272727	39	56	0.689655	4	CG	-1	7.93833e-07	Loss	chrX	105121256	105121594	EM10D2250612	EM10E0928980	pELS,CTCF-bound	55062	chrX	105230706	105230707	Pgk1	ENSMUSG00000062070	5233.99	+	ENSMUSP00000080302	phosphoglycerate kinase 1 [Source:MGI Symbol;Acc:MGI:97555]	53953	ENSMUSG00000031239	41564	chrX	107403276	107403476	Itm2a	-	down_irrev	2226523
chrX	104427455	104427554	100	*	11	53	0.218182	68	99	0.683168	4	CG	-1	1.34845e-23	Loss	chrX	104414141	104414362	EM10D2250490	EM10E0928944	pELS	13094	chrX	104543378	104543379	Cypt2	ENSMUSG00000090132	Not_expressed	+	ENSMUSP00000132007	cysteine-rich perinuclear theca 2 [Source:MGI Symbol;Acc:MGI:2676331]	115825	ENSMUSG00000031320	31819.8	chrX	102189294	102189494	Rps4x	-	down_irrev	2237962
chrX	9573755	9573854	100	*	40	89	0.450549	82	91	0.892473	4	CG	-1	0.00170327	Loss	chrX	9640173	9640521	EM10D2234338	EM10E0924030	dELS,CTCF-bound	66320	chrX	9529242	9529243	Dynlt3	ENSMUSG00000031176	6644.13	-	ENSMUSP00000033519	dynein light chain Tctex-type 3 [Source:MGI Symbol;Acc:MGI:1914367]	44513	ENSMUSG00000004317	4369.85	chrX	7319258	7319458	Clcn5	-	down_irrev	2254298
chrX	163357155	163357254	100	*	69	86	0.795455	24	73	0.333333	4	CG	1	0.00601131	Gain	chrX	163128789	163129083	EM10D2260116	EM10E0931473	dELS	228073	chrX	163289323	163289324	Asb9	ENSMUSG00000031384	Not_expressed	+	ENSMUSP00000033756	ankyrin repeat and SOCS box-containing 9 [Source:MGI Symbol;Acc:MGI:1916549]	67832	ENSMUSG00000000037	82.8067	chrX	161082425	161082625	Scml2	+	down_irrev	2274531
chrX	9597055	9597154	100	*	13	44	0.304348	51	71	0.712329	4	CG	-1	3.64299e-05	Loss	chrX	9640173	9640521	EM10D2234338	EM10E0924030	dELS,CTCF-bound	43020	chrX	9529242	9529243	Dynlt3	ENSMUSG00000031176	6644.13	-	ENSMUSP00000033519	dynein light chain Tctex-type 3 [Source:MGI Symbol;Acc:MGI:1914367]	67813	ENSMUSG00000004317	4369.85	chrX	7319258	7319458	Clcn5	-	down_irrev	2277598
chr8	47824064	47824163	100	*	35	126	0.28125	81	118	0.683333	4	CG	-1	2.19063e-05	Loss	chr8	47825598	47825948	EM10D2126436	EM10E0877590	pELS	1436	chr8	47986699	47986700	Rwdd4a	ENSMUSG00000031568	884.197	+	ENSMUSP00000134999	RWD domain containing 4A [Source:MGI Symbol;Acc:MGI:2681000]	162537	ENSMUSG00000031626	1053.61	chr8	45507688	45507888	Sorbs2	+	down_irrev	2316177
chr8	120517764	120517863	100	*	58	172	0.33908	119	157	0.754717	6	CG	-1	7.47121e-11	Loss	chr8	120517949	120518271	EM10D2161750	EM10E0892106	dELS	87	chr8	120505155	120505156	Meak7	ENSMUSG00000034105	120.605	-	ENSMUSP00000044430	MTOR associated protein , eak-7 homolog [Source:MGI Symbol;Acc:MGI:1921597]	12609	ENSMUSG00000031962	6117.04	chr8	122847866	122848066	Cdh15	+	down_irrev	2330004
chr9	54577731	54577830	100	*	112	152	0.733766	38	174	0.221591	4	CG	1	0.00165521	Gain	chr9	54577465	54577808	EM10D2192258	EM10E0905568	dELS	0	chr9	54569154	54569155	Acsbg1	ENSMUSG00000032281	Not_expressed	-	ENSMUSP00000034822	acyl-CoA synthetase bubblegum family member 1 [Source:MGI Symbol;Acc:MGI:2385656]	8577	ENSMUSG00000032733	444.203	chr9	56928271	56928471	Snx33	-	down_irrev	2350442
chr14	68157672	68157771	100	*	106	131	0.804511	68	170	0.401163	4	CG	1	1.9358e-13	Gain	chr14	68125563	68125895	EM10D1422669	EM10E0586185	pELS	31778	chr14	68321312	68321313	Nefl	ENSMUSG00000022055	Not_expressed	+	ENSMUSP00000022639	neurofilament, light polypeptide [Source:MGI Symbol;Acc:MGI:97313]	163542	ENSMUSG00000022098	2940.31	chr14	70520134	70520334	Bmp1	-	down_irrev	2362364
chrX	98241155	98241254	100	*	21	67	0.318841	67	89	0.747253	4	CG	-1	0.00103287	Loss	chrX	98252621	98252913	EM10D2248146	EM10E0928074	dELS	11368	chrX	98179736	98179737	Efnb1	ENSMUSG00000031217	143.608	+	ENSMUSP00000050716	ephrin B1 [Source:MGI Symbol;Acc:MGI:102708]	61419	ENSMUSG00000034311	140.3	chrX	100625637	100625837	Kif4	+	down_irrev	2384384
chr9	43449031	43449130	100	*	7	113	0.0695652	56	118	0.475	4	CG	-1	4.86694e-07	Loss	chr9	43461187	43461535	EM10D2185145	EM10E0902333	dELS	12058	chr9	43655281	43655282	Nectin1	ENSMUSG00000032012	208.369	+	ENSMUSP00000034510	nectin cell adhesion molecule 1 [Source:MGI Symbol;Acc:MGI:1926483]	206152	ENSMUSG00000032086	1233.4	chr9	45838480	45838680	Bace1	+	down_irrev	2389351
chr14	68120472	68120571	100	*	55	69	0.788732	20	59	0.344262	4	CG	1	0.0022294	Gain	chr14	68122860	68123092	EM10D1422660	EM10E0586176	pELS	2290	chr14	67982630	67982631	Gnrh1	ENSMUSG00000015812	Not_expressed	+	ENSMUSP00000153349	gonadotropin releasing hormone 1 [Source:MGI Symbol;Acc:MGI:95789]	137842	ENSMUSG00000022098	2940.31	chr14	70520134	70520334	Bmp1	-	down_irrev	2399564
chr10	90565122	90565221	100	*	8	144	0.0616438	73	150	0.486842	4	CG	-1	8.34969e-20	Loss	chr10	90562990	90563195	EM10D1177708	EM10E0484401	dELS	1928	chr10	90918632	90918633	Apaf1	ENSMUSG00000019979	704.131	-	ENSMUSP00000020157	apoptotic peptidase activating factor 1 [Source:MGI Symbol;Acc:MGI:1306796]	353412	ENSMUSG00000035365	68.4737	chr10	88146841	88147041	Parpbp	-	down_irrev	2418082
chr1	167101527	167101626	100	*	34	169	0.204678	84	127	0.658915	4	CG	-1	0.00013591	Loss	chr1	167104971	167105319	EM10D1112571	EM10E0458521	dELS	3346	chr1	167112889	167112890	Uck2	ENSMUSG00000026558	5919.04	-	ENSMUSP00000060202	uridine-cytidine kinase 2 [Source:MGI Symbol;Acc:MGI:1931744]	11264	ENSMUSG00000026683	470.143	chr1	169531364	169531564	Nuf2	-	down_irrev	2429739
chrX	54234955	54235054	100	*	17	62	0.28125	65	86	0.75	4	CG	-1	2.6948e-07	Loss	chrX	53974749	53975003	EM10D2241921	EM10E0926407	PLS	259953	chrX	54272236	54272237	Slxl1	ENSMUSG00000067909	Not_expressed	+	ENSMUSP00000086118	Slx-like 1 [Source:MGI Symbol;Acc:MGI:1922390]	37183	ENSMUSG00000023092	6780.07	chrX	56731687	56731887	Fhl1	+	down_irrev	2496634
chr14	9050598	9050697	100	*	32	35	0.891892	14	30	0.46875	7	CG	1	3.68432e-13	Gain	chr14	9028847	9029160	EM10D1393049	EM10E0574324	dELS	21439	chr14	9184983	9184984	Synpr	ENSMUSG00000056296	45.4639	-	ENSMUSP00000064986	synaptoporin [Source:MGI Symbol;Acc:MGI:1919253]	134287	ENSMUSG00000021745	3374.16	chr14	11553432	11553632	Ptprg	+	down_irrev	2502736
chrX	109911255	109911354	100	*	13	59	0.229508	33	49	0.666667	4	CG	-1	2.69216e-05	Loss	chrX	109627242	109627404	EM10D2251500	EM10E0929259	dELS	283852	chrX	109857886	109857887	Pou3f4	ENSMUSG00000056854	Not_expressed	+	ENSMUSP00000077354	POU domain, class 3, transcription factor 4 [Source:MGI Symbol;Acc:MGI:101894]	53369	ENSMUSG00000031239	41564	chrX	107403276	107403476	Itm2a	-	down_irrev	2507780
chr2	157903902	157904001	100	*	71	98	0.72	41	148	0.28	4	CG	1	6.11498e-15	Gain	chr2	157913372	157913649	EM10D1741807	EM10E0716304	pELS,CTCF-bound	9372	chr2	157870417	157870418	Rprd1b	ENSMUSG00000027651	731.544	+	ENSMUSP00000099412	regulation of nuclear pre-mRNA domain containing 1B [Source:MGI Symbol;Acc:MGI:1917720]	33485	ENSMUSG00000038375	1829.44	chr2	155380959	155381159	Trp53inp2	+	down_irrev	2522744
chrX	9857855	9857954	100	*	39	39	0.97561	25	44	0.565217	4	CG	1	0.000567811	Gain	chrX	9769586	9769931	EM10D2234371	EM10E0924039	dELS	87925	chrX	9751861	9751862	Sytl5	ENSMUSG00000054453	80.3412	+	ENSMUSP00000064826	synaptotagmin-like 5 [Source:MGI Symbol;Acc:MGI:2668451]	105994	ENSMUSG00000004317	4369.85	chrX	7319258	7319458	Clcn5	-	down_irrev	2538398
chrX	163664055	163664154	100	*	77	90	0.847826	44	107	0.412844	6	CG	1	0.000440339	Gain	chrX	163722847	163723192	EM10D2260226	EM10E0931481	dELS	58694	chrX	163763371	163763372	Mospd2	ENSMUSG00000061778	1203.28	-	ENSMUSP00000107867	motile sperm domain containing 2 [Source:MGI Symbol;Acc:MGI:1924013]	99218	ENSMUSG00000000037	82.8067	chrX	161082425	161082625	Scml2	+	down_irrev	2581431
chr5	26976141	26976240	100	*	89	107	0.825688	44	120	0.368852	4	CG	1	0.00460383	Gain	chr5	26991574	26991913	EM10D1907392	EM10E0783525	dELS	15335	chr5	26462689	26462690	Gm7361	ENSMUSG00000059645	Not_expressed	+	ENSMUSP00000073781	predicted gene 7361 [Source:MGI Symbol;Acc:MGI:3805965]	513452	ENSMUSG00000028973	341.268	chr5	24393563	24393763	Abcb8	+	down_irrev	2582379
chr4	41304145	41304244	100	*	10	28	0.366667	32	40	0.785714	4	CG	-1	0.00142523	Loss	chr4	41304182	41304410	EM10D1838678	EM10E0753229	pELS	0	chr4	41314889	41314890	Dcaf12	ENSMUSG00000028436	1764.92	-	ENSMUSP00000030145	DDB1 and CUL4 associated factor 12 [Source:MGI Symbol;Acc:MGI:1916220]	10646	ENSMUSG00000028480	2925.9	chr4	43957301	43957501	Glipr2	+	down_irrev	2653058
chr14	120806772	120806871	100	*	68	95	0.71134	22	102	0.221154	14	CG	1	0.0073397	Gain	chr14	120806216	120806513	EM10D1441646	EM10E0591721	PLS	260	chr14	120715856	120715857	Rap2a	ENSMUSG00000051615	416.128	+	ENSMUSP00000056433	RAS related protein 2a [Source:MGI Symbol;Acc:MGI:97855]	90916	ENSMUSG00000022131	443.909	chr14	118137058	118137258	Gpr180	+	down_irrev	2669515
chrX	163766955	163767054	100	*	22	43	0.511111	61	66	0.911765	4	CG	-1	1.8044e-08	Loss	chrX	163766373	163766707	EM10D2260244	EM10E0931488	dELS	249	chrX	163763588	163763589	Fancb	ENSMUSG00000047757	103.009	+	ENSMUSP00000128141	Fanconi anemia, complementation group B [Source:MGI Symbol;Acc:MGI:2448558]	3367	ENSMUSG00000000037	82.8067	chrX	161082425	161082625	Scml2	+	down_irrev	2684331
chr9	111279431	111279530	100	*	139	166	0.833333	61	148	0.413333	4	CG	1	1.1894e-06	Gain	chr9	111285116	111285400	EM10D2225037	EM10E0919874	dELS	5587	chr9	111268149	111268150	Dclk3	ENSMUSG00000032500	119.478	+	ENSMUSP00000107510	doublecortin-like kinase 3 [Source:MGI Symbol;Acc:MGI:3039580]	11282	ENSMUSG00000066357	464.347	chr9	108578639	108578839	Wdr6	-	down_irrev	2700593
chrX	59454155	59454254	100	*	68	79	0.851852	25	60	0.419355	4	CG	1	4.23709e-06	Gain	chrX	59556597	59556939	EM10D2242778	EM10E0926647	dELS	102344	chrX	59582855	59582856	Gm7073	ENSMUSG00000079583	Not_expressed	-	ENSMUSP00000128728	predicted gene 7073 [Source:MGI Symbol;Acc:MGI:3779666]	128602	ENSMUSG00000023092	6780.07	chrX	56731687	56731887	Fhl1	+	down_irrev	2722269
chr9	111304631	111304730	100	*	118	168	0.7	50	184	0.274194	6	CG	1	2.57515e-06	Gain	chr9	111306160	111306509	EM10D2225060	EM10E0919885	dELS	1431	chr9	111268149	111268150	Dclk3	ENSMUSG00000032500	119.478	+	ENSMUSP00000107510	doublecortin-like kinase 3 [Source:MGI Symbol;Acc:MGI:3039580]	36482	ENSMUSG00000066357	464.347	chr9	108578639	108578839	Wdr6	-	down_irrev	2725793
chr4	144188445	144188544	100	*	64	106	0.601852	24	123	0.2	4	CG	1	2.44536e-09	Gain	chr4	144258486	144258828	EM10D1890641	EM10E0776469	dELS	69943	chr4	144190326	144190327	Aadacl3	ENSMUSG00000078507	Not_expressed	-	ENSMUSP00000101375	arylacetamide deacetylase like 3 [Source:MGI Symbol;Acc:MGI:2685281]	1783	ENSMUSG00000006215	483.384	chr4	141444554	141444754	Zbtb17	+	down_irrev	2743692
chr9	54180431	54180530	100	*	34	97	0.353535	77	96	0.795918	6	CG	-1	3.46762e-06	Loss	chr9	54244877	54245119	EM10D2192108	EM10E0905516	dELS	64348	chr9	54193770	54193771	Gldn	ENSMUSG00000046167	237.989	+	ENSMUSP00000056080	gliomedin [Source:MGI Symbol;Acc:MGI:2388361]	13241	ENSMUSG00000032733	444.203	chr9	56928271	56928471	Snx33	-	down_irrev	2747742
chr12	32709168	32709267	100	*	54	207	0.263158	137	204	0.669903	8	CG	-1	0.00045354	Loss	chr12	32717462	32717759	EM10D1289836	EM10E0534333	dELS	8196	chr12	32869544	32869545	Nampt	ENSMUSG00000020572	2216.1	+	ENSMUSP00000152015	nicotinamide phosphoribosyltransferase [Source:MGI Symbol;Acc:MGI:1929865]	160278	ENSMUSG00000020674	2710.03	chr12	29937508	29937708	Pxdn	+	down_irrev	2771461
chr9	111373431	111373530	100	*	35	119	0.297521	114	153	0.741935	4	CG	-1	7.59375e-06	Loss	chr9	111381174	111381328	EM10D2225094	EM10E0919901	dELS	7645	chr9	111268149	111268150	Dclk3	ENSMUSG00000032500	119.478	+	ENSMUSP00000107510	doublecortin-like kinase 3 [Source:MGI Symbol;Acc:MGI:3039580]	105282	ENSMUSG00000066357	464.347	chr9	108578639	108578839	Wdr6	-	down_irrev	2794593
chr8	120002664	120002763	100	*	30	107	0.284404	55	78	0.7	4	CG	-1	3.59773e-10	Loss	chr8	120002491	120002826	EM10D2161149	EM10E0891631	pELS	0	chr8	120071227	120071228	Hsbp1	ENSMUSG00000031839	5835.22	+	ENSMUSP00000034300	heat shock factor binding protein 1 [Source:MGI Symbol;Acc:MGI:1915446]	68465	ENSMUSG00000031962	6117.04	chr8	122847866	122848066	Cdh15	+	down_irrev	2845104
chr9	111439931	111440030	100	*	47	206	0.230769	212	328	0.645455	10	CG	-1	1.63299e-07	Loss	chr9	111439526	111439873	EM10D2225147	EM10E0919924	pELS,CTCF-bound	59	chr9	111519416	111519417	Stac	ENSMUSG00000032502	19.2316	-	ENSMUSP00000035083	src homology three (SH3) and cysteine rich domain [Source:MGI Symbol;Acc:MGI:1201400]	79387	ENSMUSG00000066357	464.347	chr9	108578639	108578839	Wdr6	-	down_irrev	2861093
chr9	111440331	111440430	100	*	9	31	0.30303	29	40	0.714286	4	CG	-1	0.000698219	Loss	chr9	111440481	111440824	EM10D2225149	EM10E0919926	pELS	52	chr9	111519416	111519417	Stac	ENSMUSG00000032502	19.2316	-	ENSMUSP00000035083	src homology three (SH3) and cysteine rich domain [Source:MGI Symbol;Acc:MGI:1201400]	78987	ENSMUSG00000066357	464.347	chr9	108578639	108578839	Wdr6	-	down_irrev	2861493
chrX	146895755	146895854	100	*	39	40	0.952381	14	26	0.535714	4	CG	1	8.51017e-05	Gain	chrX	146947016	146947356	EM10D2256834	EM10E0930505	dELS	51163	chrX	146963720	146963721	Gm15107	ENSMUSG00000072930	Not_expressed	+	ENSMUSP00000108416	predicted gene 15107 [Source:MGI Symbol;Acc:MGI:3713328]	67867	ENSMUSG00000031285	647.923	chrX	143933211	143933411	Dcx	-	down_irrev	2962345
chr12	32960468	32960567	100	*	50	187	0.269841	130	182	0.711957	4	CG	-1	5.49673e-06	Loss	chr12	32961095	32961369	EM10D1289995	EM10E0534428	dELS	529	chr12	33003890	33003891	Sypl	ENSMUSG00000020570	7760.01	+	ENSMUSP00000075990	synaptophysin-like protein [Source:MGI Symbol;Acc:MGI:108081]	43324	ENSMUSG00000020674	2710.03	chr12	29937508	29937708	Pxdn	+	down_irrev	3022761
chrX	146961255	146961354	100	*	91	111	0.814159	52	132	0.395522	10	CG	1	2.13438e-07	Gain	chrX	146962914	146963261	EM10D2256844	EM10E0930509	PLS,CTCF-bound	1561	chrX	146963720	146963721	Gm15107	ENSMUSG00000072930	Not_expressed	+	ENSMUSP00000108416	predicted gene 15107 [Source:MGI Symbol;Acc:MGI:3713328]	2367	ENSMUSG00000031285	647.923	chrX	143933211	143933411	Dcx	-	down_irrev	3027845
chrX	53646155	53646254	100	*	10	24	0.423077	28	31	0.878788	4	CG	-1	0.00106091	Loss	chrX	53643682	53644031	EM10D2241870	EM10E0926393	PLS	2125	chrX	53624178	53624179	Gm16430	ENSMUSG00000094714	Not_expressed	+	ENSMUSP00000136901	predicted gene 16430 [Source:MGI Symbol;Acc:MGI:3643726]	21977	ENSMUSG00000023092	6780.07	chrX	56731687	56731887	Fhl1	+	down_irrev	3085434
chr16	34684732	34684831	100	*	46	64	0.712121	17	98	0.18	4	CG	1	8.70935e-27	Gain	chr16	34690416	34690759	EM10D1513984	EM10E0622144	PLS	5586	chr16	34842798	34842799	Hacd2	ENSMUSG00000035376	1316.12	+	ENSMUSP00000060462	3-hydroxyacyl-CoA dehydratase 2 [Source:MGI Symbol;Acc:MGI:1918007]	157968	ENSMUSG00000022816	11880.2	chr16	37776773	37776973	Fstl1	+	down_irrev	3091943
chr12	33044268	33044367	100	*	18	26	0.678571	5	24	0.230769	4	CG	1	0.000716657	Gain	chr12	33045811	33046161	EM10D1290065	EM10E0534466	dELS	1445	chr12	33003890	33003891	Sypl	ENSMUSG00000020570	7760.01	+	ENSMUSP00000075990	synaptophysin-like protein [Source:MGI Symbol;Acc:MGI:108081]	40378	ENSMUSG00000020674	2710.03	chr12	29937508	29937708	Pxdn	+	down_irrev	3106561
chrX	164202755	164202854	100	*	21	40	0.52381	30	31	0.939394	4	CG	-1	0.00552005	Loss	chrX	164197695	164198039	EM10D2260428	EM10E0931560	dELS	4717	chrX	164110389	164110390	Glra2	ENSMUSG00000018589	Not_expressed	-	ENSMUSP00000060827	glycine receptor, alpha 2 subunit [Source:MGI Symbol;Acc:MGI:95748]	92366	ENSMUSG00000000037	82.8067	chrX	161082425	161082625	Scml2	+	down_irrev	3120131
chr12	33129168	33129267	100	*	83	115	0.717949	49	158	0.3125	4	CG	1	0.000472199	Gain	chr12	33129344	33129688	EM10D1290142	EM10E0534492	dELS	78	chr12	33142874	33142875	Cdhr3	ENSMUSG00000035860	Not_expressed	-	ENSMUSP00000093449	cadherin-related family member 3 [Source:MGI Symbol;Acc:MGI:1916014]	13608	ENSMUSG00000020674	2710.03	chr12	29937508	29937708	Pxdn	+	down_irrev	3191461
chr2	70323402	70323501	100	*	44	123	0.36	82	105	0.775701	4	CG	-1	0.000322765	Loss	chr2	70315256	70315430	EM10D1698153	EM10E0698218	dELS	7973	chr2	70339163	70339164	Erich2	ENSMUSG00000075302	14.9601	+	ENSMUSP00000097619	glutamate rich 2 [Source:MGI Symbol;Acc:MGI:1913998]	15663	ENSMUSG00000027107	6375.33	chr2	73580238	73580438	Chrna1	-	down_irrev	3256738
chrX	147285455	147285554	100	*	47	70	0.666667	16	73	0.226667	4	CG	1	2.41261e-05	Gain	chrX	147349234	147349514	EM10D2256909	EM10E0930517	dELS	63681	chrX	147271945	147271946	Gm15114	ENSMUSG00000079395	Not_expressed	+	ENSMUSP00000108408	predicted gene 15114 [Source:MGI Symbol;Acc:MGI:3713330]	13510	ENSMUSG00000031285	647.923	chrX	143933211	143933411	Dcx	-	down_irrev	3352045
chr14	8140298	8140397	100	*	65	97	0.666667	24	104	0.235849	4	CG	1	0.00542199	Gain	chr14	8139786	8140053	EM10D1392647	EM10E0574189	dELS	246	chr14	8146935	8146936	Olfr31	ENSMUSG00000072707	282.063	-	ENSMUSP00000146305	olfactory receptor 31 [Source:MGI Symbol;Acc:MGI:109304]	6539	ENSMUSG00000021745	3374.16	chr14	11553432	11553632	Ptprg	+	down_irrev	3413036
chr7	34575725	34575824	100	*	32	97	0.333333	106	125	0.84252	4	CG	-1	0.000175532	Loss	chr7	34571315	34571658	EM10D2051084	EM10E0846261	dELS	4068	chr7	34611804	34611805	Pepd	ENSMUSG00000063931	2139.61	+	ENSMUSP00000075683	peptidase D [Source:MGI Symbol;Acc:MGI:97542]	35981	ENSMUSG00000001248	2818.98	chr7	31155796	31155996	Gramd1a	-	down_irrev	3419730
chrX	10776955	10777054	100	*	52	132	0.395522	114	134	0.845588	6	CG	-1	0.00250163	Loss	chrX	10777591	10777915	EM10D2234690	EM10E0924116	dELS	538	chrX	11165496	11165497	H2al1a	ENSMUSG00000100626	Not_expressed	+	ENSMUSP00000140925	H2A histone family member L1A [Source:MGI Symbol;Acc:MGI:3714114]	388443	ENSMUSG00000004317	4369.85	chrX	7319258	7319458	Clcn5	-	down_irrev	3457498
chrX	10785655	10785754	100	*	8	51	0.169811	49	64	0.757576	4	CG	-1	6.41583e-05	Loss	chrX	10784609	10784926	EM10D2234695	EM10E0924117	dELS	730	chrX	11165496	11165497	H2al1a	ENSMUSG00000100626	Not_expressed	+	ENSMUSP00000140925	H2A histone family member L1A [Source:MGI Symbol;Acc:MGI:3714114]	379743	ENSMUSG00000004317	4369.85	chrX	7319258	7319458	Clcn5	-	down_irrev	3466198
chrX	110952355	110952454	100	*	7	16	0.444444	18	20	0.863636	4	CG	-1	0.00162856	Loss	chrX	111078731	111079075	EM10D2251632	EM10E0929286	dELS	126278	chrX	110920704	110920705	Tex16	ENSMUSG00000034555	Not_expressed	+	ENSMUSP00000117689	testis expressed gene 16 [Source:MGI Symbol;Acc:MGI:1890545]	31651	ENSMUSG00000031239	41564	chrX	107403276	107403476	Itm2a	-	down_irrev	3548880
chr13	34916810	34916909	100	*	133	193	0.687179	64	227	0.283843	11	CG	1	0.000237987	Gain	chr13	34916768	34917109	EM10D1346710	EM10E0556143	PLS	0	chr13	34918833	34918834	Fam50b	ENSMUSG00000038246	Not_expressed	+	ENSMUSP00000046980	family with sequence similarity 50, member B [Source:MGI Symbol;Acc:MGI:1351640]	1925	ENSMUSG00000038991	2862.8	chr13	38528724	38528924	Txndc5	-	down_irrev	3611816
chrX	3688055	3688154	100	*	21	28	0.733333	12	45	0.276596	4	CG	1	0.00331667	Gain	chrX	6091657	6091885	EM10D2233316	EM10E0923583	pELS	2403504	chrX	3657910	3657911	Btbd35f10	ENSMUSG00000095716	Not_expressed	-	ENSMUSP00000136228	BTB domain containing 35, family member 10 [Source:MGI Symbol;Acc:MGI:3709278]	30145	ENSMUSG00000004317	4369.85	chrX	7319258	7319458	Clcn5	-	down_irrev	3631105
chr1	35729827	35729926	100	*	16	141	0.118881	89	151	0.588235	4	CG	-1	1.16734e-08	Loss	chr1	35727367	35727717	EM10D1047105	EM10E0434034	dELS	2111	chr1	36107481	36107482	Hs6st1	ENSMUSG00000045216	236.072	+	ENSMUSP00000085499	heparan sulfate 6-O-sulfotransferase 1 [Source:MGI Symbol;Acc:MGI:1354958]	377556	ENSMUSG00000073702	20657.2	chr1	39367742	39367942	Rpl31	+	down_irrev	3637817
chrX	33428955	33429054	100	*	43	55	0.77193	9	36	0.263158	4	CG	1	1.19338e-13	Gain	chrX	35877917	35878185	EM10D2238104	EM10E0925195	dELS	2448864	chrX	33394003	33394004	Btbd35f6	ENSMUSG00000096915	Not_expressed	-	ENSMUSP00000136491	BTB domain containing 35, family member 6 [Source:MGI Symbol;Acc:MGI:3781142]	34952	ENSMUSG00000079641	9273.34	chrX	37085302	37085502	Rpl39	-	down_irrev	3656249
chr12	26264168	26264267	100	*	53	144	0.369863	117	150	0.776316	4	CG	-1	0.000345945	Loss	chr12	26227880	26228096	EM10D1286388	EM10E0533003	dELS,CTCF-bound	36073	chr12	26465253	26465254	Rnf144a	ENSMUSG00000020642	330.322	-	ENSMUSP00000020971	ring finger protein 144A [Source:MGI Symbol;Acc:MGI:1344401]	200987	ENSMUSG00000020674	2710.03	chr12	29937508	29937708	Pxdn	+	down_irrev	3673242
chr10	45173822	45173921	100	*	27	130	0.212121	104	159	0.652174	4	CG	-1	2.77157e-05	Loss	chr10	45181007	45181285	EM10D1153406	EM10E0474071	dELS	7087	chr10	45211868	45211869	Bves	ENSMUSG00000071317	445.713	+	ENSMUSP00000093382	blood vessel epicardial substance [Source:MGI Symbol;Acc:MGI:1346013]	37948	ENSMUSG00000019823	898.023	chr10	41476214	41476414	Mical1	+	down_irrev	3697409
chr19	53512219	53512318	100	*	54	69	0.774648	29	80	0.365854	4	CG	1	4.91903e-07	Gain	chr19	53507507	53507853	EM10D1659573	EM10E0682067	dELS	4367	chr19	53517540	53517541	Dusp5	ENSMUSG00000034765	886.078	+	ENSMUSP00000047900	dual specificity phosphatase 5 [Source:MGI Symbol;Acc:MGI:2685183]	5223	ENSMUSG00000033478	447.437	chr19	57360580	57360780	Fam160b1	+	down_irrev	3848263
chrX	52864055	52864154	100	*	15	82	0.190476	56	73	0.76	4	CG	-1	0.000309956	Loss	chrX	52912048	52912396	EM10D2241594	EM10E0926281	PLS,CTCF-bound	47895	chrX	52799673	52799674	Xlr	ENSMUSG00000054626	52.7866	-	ENSMUSP00000066162	X-linked lymphocyte-regulated [Source:MGI Symbol;Acc:MGI:98976]	64382	ENSMUSG00000023092	6780.07	chrX	56731687	56731887	Fhl1	+	down_irrev	3867534
chr19	53490319	53490418	100	*	31	100	0.313725	98	131	0.744361	4	CG	-1	0.000118442	Loss	chr19	53491034	53491221	EM10D1659552	EM10E0682053	dELS	617	chr19	53517540	53517541	Dusp5	ENSMUSG00000034765	886.078	+	ENSMUSP00000047900	dual specificity phosphatase 5 [Source:MGI Symbol;Acc:MGI:2685183]	27123	ENSMUSG00000033478	447.437	chr19	57360580	57360780	Fam160b1	+	down_irrev	3870163
chr8	118952064	118952163	100	*	75	89	0.835165	36	92	0.393617	4	CG	1	0.00376215	Gain	chr8	118951509	118951772	EM10D2160411	EM10E0891240	dELS	293	chr8	119010472	119010473	Cdh13	ENSMUSG00000031841	9390.2	+	ENSMUSP00000113527	cadherin 13 [Source:MGI Symbol;Acc:MGI:99551]	58310	ENSMUSG00000031962	6117.04	chr8	122847866	122848066	Cdh15	+	down_irrev	3895704
chrX	60645655	60645754	100	*	78	89	0.868132	30	72	0.418919	4	CG	1	0.00296218	Gain	chrX	60719741	60720086	EM10D2242951	EM10E0926699	dELS	73988	chrX	60753103	60753104	Ldoc1	ENSMUSG00000057615	Not_expressed	+	ENSMUSP00000075366	regulator of NFKB signaling [Source:MGI Symbol;Acc:MGI:2685212]	107350	ENSMUSG00000023092	6780.07	chrX	56731687	56731887	Fhl1	+	down_irrev	3913769
chrX	3362755	3362854	100	*	9	26	0.357143	21	25	0.814815	4	CG	-1	6.52328e-05	Loss	chrX	6091657	6091885	EM10D2233316	EM10E0923583	pELS	2728804	chrX	3398715	3398716	Btbd35f11	ENSMUSG00000094558	Not_expressed	-	ENSMUSP00000100637	BTB domain containing 35, family member 11 [Source:MGI Symbol;Acc:MGI:3709280]	35862	ENSMUSG00000004317	4369.85	chrX	7319258	7319458	Clcn5	-	down_irrev	3956405
chrX	11326255	11326354	100	*	53	71	0.739726	18	60	0.306452	4	CG	1	0.00436726	Gain	chrX	11333004	11333163	EM10D2234881	EM10E0924151	dELS	6651	chrX	11194061	11194062	H2al1j	ENSMUSG00000069038	Not_expressed	+	ENSMUSP00000088719	H2A histone family member L1J [Source:MGI Symbol;Acc:MGI:3643273]	132194	ENSMUSG00000004317	4369.85	chrX	7319258	7319458	Clcn5	-	down_irrev	4006798
chr10	45547122	45547221	100	*	105	172	0.609195	26	165	0.161677	4	CG	1	0.000653747	Gain	chr10	45577727	45577992	EM10D1153609	EM10E0474120	PLS	30507	chr10	45453925	45453926	Hace1	ENSMUSG00000038822	673.671	+	ENSMUSP00000039206	HECT domain and ankyrin repeat containing, E3 ubiquitin protein ligase 1 [Source:MGI Symbol;Acc:MGI:2446110]	93197	ENSMUSG00000019823	898.023	chr10	41476214	41476414	Mical1	+	down_irrev	4070709
chrX	60810355	60810454	100	*	59	89	0.659341	14	68	0.214286	4	CG	1	0.000987307	Gain	chrX	60831418	60831742	EM10D2242977	EM10E0926701	dELS	20965	chrX	60753103	60753104	Ldoc1	ENSMUSG00000057615	Not_expressed	+	ENSMUSP00000075366	regulator of NFKB signaling [Source:MGI Symbol;Acc:MGI:2685212]	57252	ENSMUSG00000023092	6780.07	chrX	56731687	56731887	Fhl1	+	down_irrev	4078469
chrX	32962755	32962854	100	*	14	25	0.555556	3	24	0.153846	4	CG	1	0.00485979	Gain	chrX	35877917	35878185	EM10D2238104	EM10E0925195	dELS	2915064	chrX	33014777	33014778	Btbd35f15	ENSMUSG00000101294	Not_expressed	-	ENSMUSP00000140464	BTB domain containing 35, family member 15 [Source:MGI Symbol;Acc:MGI:3781091]	51924	ENSMUSG00000079641	9273.34	chrX	37085302	37085502	Rpl39	-	down_irrev	4122449
chr9	65511531	65511630	100	*	82	99	0.821782	55	131	0.421053	4	CG	1	0.000727615	Gain	chr9	65520109	65520456	EM10D2200684	EM10E0909831	dELS	8480	chr9	65494442	65494443	Pif1	ENSMUSG00000041064	32.042	+	ENSMUSP00000122060	PIF1 5'-to-3' DNA helicase [Source:MGI Symbol;Acc:MGI:2143057]	17089	ENSMUSG00000032280	533.663	chr9	61372266	61372466	Tle3	+	down_irrev	4139066
chr6	130750150	130750249	100	*	94	112	0.833333	49	114	0.431034	4	CG	1	1.53333e-13	Gain	chr6	131245168	131245406	EM10D2031512	EM10E0836567	dELS	494920	chr6	130363837	130363838	Klra1	ENSMUSG00000079853	Not_expressed	-	ENSMUSP00000032288	killer cell lectin-like receptor, subfamily A, member 1 [Source:MGI Symbol;Acc:MGI:101907]	386313	ENSMUSG00000003031	511.626	chr6	134920301	134920501	Cdkn1b	+	down_irrev	4170053
chrX	111582755	111582854	100	*	83	96	0.857143	29	66	0.441176	4	CG	1	0.00120563	Gain	chrX	111537844	111538161	EM10D2251676	EM10E0929299	dELS	44595	chrX	111608348	111608349	Pof1b	ENSMUSG00000034607	369.824	-	ENSMUSP00000047655	premature ovarian failure 1B [Source:MGI Symbol;Acc:MGI:1916943]	25495	ENSMUSG00000031239	41564	chrX	107403276	107403476	Itm2a	-	down_irrev	4179280
chr12	25751968	25752067	100	*	16	32	0.5	17	18	0.9	4	CG	-1	0.000920009	Loss	chr12	25791030	25791347	EM10D1286199	EM10E0532946	dELS,CTCF-bound	38964	chr12	25147139	25147140	Id2	ENSMUSG00000020644	7082.83	-	ENSMUSP00000152052	inhibitor of DNA binding 2 [Source:MGI Symbol;Acc:MGI:96397]	604829	ENSMUSG00000020674	2710.03	chr12	29937508	29937708	Pxdn	+	down_irrev	4185442
chrX	165271155	165271254	100	*	46	52	0.87037	31	71	0.438356	4	CG	1	0.000250145	Gain	chrX	165327292	165327590	EM10D2260736	EM10E0931640	PLS	56039	chrX	165262863	165262864	Rab9	ENSMUSG00000079316	1256.68	-	ENSMUSP00000123325	RAB9, member RAS oncogene family [Source:MGI Symbol;Acc:MGI:1890695]	8292	ENSMUSG00000000037	82.8067	chrX	161082425	161082625	Scml2	+	down_irrev	4188531
chr16	8785932	8786031	100	*	27	53	0.509091	64	69	0.915493	4	CG	-1	0.0041759	Loss	chr16	8783641	8783794	EM10D1498182	EM10E0615130	dELS	2139	chr16	8647964	8647965	1810013L24Rik	ENSMUSG00000022507	3502.06	+	ENSMUSP00000023150	RIKEN cDNA 1810013L24 gene [Source:MGI Symbol;Acc:MGI:1916303]	137968	ENSMUSG00000014303	634.551	chr16	4594613	4594813	Glis2	+	down_irrev	4191120
chrX	41362255	41362354	100	*	33	42	0.772727	14	40	0.357143	4	CG	1	0.000773501	Gain	chrX	41389130	41389452	EM10D2239273	EM10E0925574	dELS	26777	chrX	41238194	41238195	Stag2	ENSMUSG00000025862	3955.86	+	ENSMUSP00000110725	stromal antigen 2 [Source:MGI Symbol;Acc:MGI:1098583]	124061	ENSMUSG00000079641	9273.34	chrX	37085302	37085502	Rpl39	-	down_irrev	4276754
chr19	29859719	29859818	100	*	67	78	0.85	25	61	0.412698	4	CG	1	0.00314545	Gain	chr19	29851344	29851691	EM10D1646081	EM10E0675999	dELS	8029	chr19	29902514	29902515	Il33	ENSMUSG00000024810	258.982	+	ENSMUSP00000113829	interleukin 33 [Source:MGI Symbol;Acc:MGI:1924375]	42697	ENSMUSG00000035783	16938.2	chr19	34255490	34255690	Acta2	-	down_irrev	4395673
chrX	156659755	156659854	100	*	11	35	0.324324	19	24	0.769231	4	CG	-1	0.00437459	Loss	chrX	157028974	157029294	EM10D2258185	EM10E0930913	dELS	369121	chrX	156601431	156601432	Klhl34	ENSMUSG00000047485	Not_expressed	+	ENSMUSP00000084399	kelch-like 34 [Source:MGI Symbol;Acc:MGI:2685234]	58324	ENSMUSG00000000037	82.8067	chrX	161082425	161082625	Scml2	+	down_irrev	4422572
chr4	58205045	58205144	100	*	125	171	0.728324	57	180	0.318681	4	CG	1	9.10644e-05	Gain	chr4	58205215	58205530	EM10D1847513	EM10E0756968	pELS	72	chr4	58285960	58285961	Musk	ENSMUSG00000057280	2968.64	+	ENSMUSP00000080590	muscle, skeletal, receptor tyrosine kinase [Source:MGI Symbol;Acc:MGI:103581]	80817	ENSMUSG00000028414	1072.99	chr4	53713898	53714098	Fktn	+	down_irrev	4490948
chrX	52153955	52154054	100	*	30	39	0.756098	15	64	0.242424	4	CG	1	1.11872e-05	Gain	chrX	52153010	52153344	EM10D2241270	EM10E0926157	dELS	612	chrX	52077014	52077015	Hprt	ENSMUSG00000025630	6321.89	+	ENSMUSP00000026723	hypoxanthine guanine phosphoribosyl transferase [Source:MGI Symbol;Acc:MGI:96217]	76941	ENSMUSG00000023092	6780.07	chrX	56731687	56731887	Fhl1	+	down_irrev	4577634
chrX	165666755	165666854	100	*	158	188	0.836842	79	193	0.410256	12	CG	1	0.00162856	Gain	chrX	165327292	165327590	EM10D2260736	EM10E0931640	PLS	339166	chrX	165368716	165368717	Egfl6	ENSMUSG00000000402	Not_expressed	-	ENSMUSP00000000412	EGF-like-domain, multiple 6 [Source:MGI Symbol;Acc:MGI:1858599]	298039	ENSMUSG00000000037	82.8067	chrX	161082425	161082625	Scml2	+	down_irrev	4584131
chrX	165666955	165667054	100	*	155	184	0.83871	81	191	0.42487	18	CG	1	0.00283773	Gain	chrX	165327292	165327590	EM10D2260736	EM10E0931640	PLS	339366	chrX	165368716	165368717	Egfl6	ENSMUSG00000000402	Not_expressed	-	ENSMUSP00000000412	EGF-like-domain, multiple 6 [Source:MGI Symbol;Acc:MGI:1858599]	298239	ENSMUSG00000000037	82.8067	chrX	161082425	161082625	Scml2	+	down_irrev	4584331
chrX	156486455	156486554	100	*	34	47	0.714286	18	61	0.301587	4	CG	1	0.000183538	Gain	chrX	157028974	157029294	EM10D2258185	EM10E0930913	dELS	542421	chrX	156481906	156481907	Smpx	ENSMUSG00000041476	41.4844	+	ENSMUSP00000048522	small muscle protein, X-linked [Source:MGI Symbol;Acc:MGI:1913356]	4549	ENSMUSG00000000037	82.8067	chrX	161082425	161082625	Scml2	+	down_irrev	4595872
chrX	165698355	165698454	100	*	24	71	0.342466	71	87	0.808989	4	CG	-1	2.89861e-07	Loss	chrX	165327292	165327590	EM10D2260736	EM10E0931640	PLS	370766	chrX	165992311	165992312	Tmsb4x	ENSMUSG00000049775	66919.1	-	ENSMUSP00000107795	thymosin, beta 4, X chromosome [Source:MGI Symbol;Acc:MGI:99510]	293858	ENSMUSG00000000037	82.8067	chrX	161082425	161082625	Scml2	+	down_irrev	4615731
chr15	26461664	26461763	100	*	128	153	0.832258	56	146	0.385135	4	CG	1	0.000227101	Gain	chr15	26396606	26396859	EM10D1452186	EM10E0595331	dELS	64806	chr15	26309134	26309135	Marchf11	ENSMUSG00000022269	Not_expressed	+	ENSMUSP00000153852	membrane associated ring-CH-type finger 11 [Source:MGI Symbol;Acc:MGI:3608327]	152530	ENSMUSG00000039168	2855.85	chr15	31224214	31224414	Dap	+	down_irrev	4762452
chr1	184887427	184887526	100	*	116	135	0.854015	50	125	0.401575	4	CG	1	8.17462e-06	Gain	chr1	184882984	184883202	EM10D1124366	EM10E0463427	PLS,CTCF-bound	4226	chr1	184936314	184936315	Rab3gap2	ENSMUSG00000039318	1051.56	+	ENSMUSP00000141608	RAB3 GTPase activating protein subunit 2 [Source:MGI Symbol;Acc:MGI:1916043]	48789	ENSMUSG00000026605	858.14	chr1	189687986	189688186	Cenpf	-	down_irrev	4800461
chr9	66173131	66173230	100	*	98	111	0.876106	55	116	0.474576	4	CG	1	2.03555e-21	Gain	chr9	66171387	66171733	EM10D2201176	EM10E0910137	dELS	1399	chr9	66065505	66065506	Dapk2	ENSMUSG00000032380	931.3	+	ENSMUSP00000034944	death-associated protein kinase 2 [Source:MGI Symbol;Acc:MGI:1341297]	107626	ENSMUSG00000032280	533.663	chr9	61372266	61372466	Tle3	+	down_irrev	4800666
chrX	51888855	51888954	100	*	32	84	0.383721	75	91	0.817204	4	CG	-1	0.00120563	Loss	chrX	51885284	51885555	EM10D2241153	EM10E0926119	dELS	3301	chrX	51880077	51880078	Ccdc160	ENSMUSG00000073207	Not_expressed	+	ENSMUSP00000099121	coiled-coil domain containing 160 [Source:MGI Symbol;Acc:MGI:3588225]	8778	ENSMUSG00000023092	6780.07	chrX	56731687	56731887	Fhl1	+	down_irrev	4842734
chrX	156237955	156238054	100	*	9	47	0.204082	30	46	0.645833	4	CG	-1	2.34035e-07	Loss	chrX	155900069	155900417	EM10D2258071	EM10E0930909	dELS	337539	chrX	156275283	156275284	Sms	ENSMUSG00000071708	2462.08	-	ENSMUSP00000108148	spermine synthase [Source:MGI Symbol;Acc:MGI:109490]	37230	ENSMUSG00000000037	82.8067	chrX	161082425	161082625	Scml2	+	down_irrev	4844372
chrX	41962055	41962154	100	*	23	63	0.369231	56	64	0.863636	4	CG	-1	1.19338e-13	Loss	chrX	41969366	41969696	EM10D2239433	EM10E0925598	dELS	7213	chrX	41578568	41578569	Tex13c2	ENSMUSG00000105993	Not_expressed	+	ENSMUSP00000143486	TEX13 family member C2 [Source:MGI Symbol;Acc:MGI:5663474]	383487	ENSMUSG00000079641	9273.34	chrX	37085302	37085502	Rpl39	-	down_irrev	4876554
chrX	148853455	148853554	100	*	2	39	0.0731707	23	38	0.6	4	CG	-1	3.30264e-06	Loss	chrX	150147272	150147607	EM10D2256965	EM10E0930527	dELS	1293719	chrX	148724651	148724652	Gm15091	ENSMUSG00000095082	Not_expressed	+	ENSMUSP00000108360	predicted gene 15091 [Source:MGI Symbol;Acc:MGI:3712222]	128804	ENSMUSG00000031285	647.923	chrX	143933211	143933411	Dcx	-	down_irrev	4920045
chrX	42033755	42033854	100	*	33	71	0.465753	66	74	0.881579	4	CG	-1	7.30684e-07	Loss	chrX	42033160	42033402	EM10D2239457	EM10E0925606	dELS,CTCF-bound	354	chrX	41578568	41578569	Tex13c2	ENSMUSG00000105993	Not_expressed	+	ENSMUSP00000143486	TEX13 family member C2 [Source:MGI Symbol;Acc:MGI:5663474]	455187	ENSMUSG00000079641	9273.34	chrX	37085302	37085502	Rpl39	-	down_irrev	4948254
chr6	24721250	24721349	100	*	128	186	0.68617	43	171	0.254335	4	CG	1	1.02192e-08	Gain	chr6	24708136	24708344	EM10D1980595	EM10E0814959	dELS	12907	chr6	24733244	24733245	Hyal6	ENSMUSG00000029679	Not_expressed	+	ENSMUSP00000031690	hyaluronoglucosaminidase 6 [Source:MGI Symbol;Acc:MGI:1921659]	11896	ENSMUSG00000001761	748.194	chr6	29735403	29735603	Smo	+	down_irrev	5014055
chr14	6512498	6512597	100	*	23	45	0.510638	4	46	0.104167	4	CG	1	0.00352837	Gain	chr14	6287011	6287361	EM10D1392289	EM10E0573950	PLS	225138	chr14	6220483	6220484	Ngly1	ENSMUSG00000021785	1853.94	-	ENSMUSP00000022310	N-glycanase 1 [Source:MGI Symbol;Acc:MGI:1913276]	292015	ENSMUSG00000021745	3374.16	chr14	11553432	11553632	Ptprg	+	down_irrev	5040836
chrX	155971655	155971754	100	*	43	48	0.88	24	56	0.431034	4	CG	1	0.000235898	Gain	chrX	155900069	155900417	EM10D2258071	EM10E0930909	dELS	71239	chrX	156198308	156198309	Phex	ENSMUSG00000057457	83.8776	-	ENSMUSP00000122953	phosphate regulating endopeptidase homolog, X-linked [Source:MGI Symbol;Acc:MGI:107489]	226555	ENSMUSG00000000037	82.8067	chrX	161082425	161082625	Scml2	+	down_irrev	5110672
chr13	33395110	33395209	100	*	53	138	0.385714	116	140	0.823944	4	CG	-1	0.00454823	Loss	chr13	33324801	33325017	EM10D1345917	EM10E0555776	pELS	70094	chr13	33376942	33376943	Serpinb9d	ENSMUSG00000054266	Not_expressed	+	ENSMUSP00000067710	serine (or cysteine) peptidase inhibitor, clade B, member 9d [Source:MGI Symbol;Acc:MGI:894667]	18168	ENSMUSG00000038991	2862.8	chr13	38528724	38528924	Txndc5	-	down_irrev	5133516
chr17	70970904	70971003	100	*	79	124	0.634921	35	165	0.215569	4	CG	1	0.000776256	Gain	chr17	70974170	70974444	EM10D1575936	EM10E0647339	dELS	3168	chr17	71160541	71160542	Tgif1	ENSMUSG00000047407	14630.9	-	ENSMUSP00000113192	TGFB-induced factor homeobox 1 [Source:MGI Symbol;Acc:MGI:1194497]	189539	ENSMUSG00000056515	2700.59	chr17	65772652	65772852	Rab31	-	down_irrev	5198053
chr12	107713668	107713767	100	*	33	104	0.320755	82	105	0.775701	4	CG	-1	0.00652667	Loss	chr12	107723130	107723480	EM10D1325292	EM10E0547689	dELS	9364	chr12	107969861	107969862	Bcl11b	ENSMUSG00000048251	45.4648	-	ENSMUSP00000068258	B cell leukemia/lymphoma 11B [Source:MGI Symbol;Acc:MGI:1929913]	256095	ENSMUSG00000002804	775.047	chr12	112942024	112942224	Nudt14	-	down_irrev	5228258
chr19	52024219	52024318	100	*	24	30	0.78125	13	40	0.333333	4	CG	1	3.23075e-05	Gain	chr19	51742267	51742607	EM10D1658744	EM10E0681679	dELS	281613	chr19	52252735	52252736	Ins1	ENSMUSG00000035804	Not_expressed	+	ENSMUSP00000049095	insulin I [Source:MGI Symbol;Acc:MGI:96572]	228418	ENSMUSG00000033478	447.437	chr19	57360580	57360780	Fam160b1	+	down_irrev	5336263
chr15	25836264	25836363	100	*	89	118	0.75	45	131	0.345865	4	CG	1	0.00239263	Gain	chr15	25834476	25834807	EM10D1451915	EM10E0595225	dELS	1458	chr15	25843266	25843267	Retreg1	ENSMUSG00000022270	1271.04	+	ENSMUSP00000022881	reticulophagy regulator 1 [Source:MGI Symbol;Acc:MGI:1913520]	6904	ENSMUSG00000039168	2855.85	chr15	31224214	31224414	Dap	+	down_irrev	5387852
chrX	51333055	51333154	100	*	68	77	0.873418	39	93	0.421053	4	CG	1	0.000431989	Gain	chrX	51404809	51405108	EM10D2241011	EM10E0926084	dELS	71656	chrX	51254129	51254130	Gpc4	ENSMUSG00000031119	1057.25	-	ENSMUSP00000033450	glypican 4 [Source:MGI Symbol;Acc:MGI:104902]	78926	ENSMUSG00000023092	6780.07	chrX	56731687	56731887	Fhl1	+	down_irrev	5398534
chr16	96966732	96966831	100	*	24	28	0.833333	15	39	0.390244	6	CG	1	1.09931e-06	Gain	chr16	96969665	96970005	EM10D1539892	EM10E0631004	dELS	2835	chr16	96971952	96971953	Dscam	ENSMUSG00000050272	11.311	-	ENSMUSP00000056040	DS cell adhesion molecule [Source:MGI Symbol;Acc:MGI:1196281]	5122	ENSMUSG00000022965	1170.04	chr16	91546972	91547172	Ifngr2	+	down_irrev	5419561
chr16	97171632	97171731	100	*	80	106	0.75	25	95	0.268041	4	CG	1	9.14637e-08	Gain	chr16	97171622	97171883	EM10D1539989	EM10E0631055	pELS,CTCF-bound	0	chr16	97157942	97157943	Bace2	ENSMUSG00000040605	344.154	+	ENSMUSP00000043918	beta-site APP-cleaving enzyme 2 [Source:MGI Symbol;Acc:MGI:1860440]	13690	ENSMUSG00000022965	1170.04	chr16	91546972	91547172	Ifngr2	+	down_irrev	5624461
chrX	149585555	149585654	100	*	5	26	0.214286	13	19	0.666667	4	CG	-1	5.65857e-05	Loss	chrX	150147272	150147607	EM10D2256965	EM10E0930527	dELS	561619	chrX	149597341	149597342	Maged2	ENSMUSG00000025268	2577.44	-	ENSMUSP00000108319	MAGE family member D2 [Source:MGI Symbol;Acc:MGI:1933391]	11688	ENSMUSG00000031285	647.923	chrX	143933211	143933411	Dcx	-	down_irrev	5652145
chrX	51035155	51035254	100	*	16	82	0.202381	47	70	0.666667	4	CG	-1	2.42101e-05	Loss	chrX	51035700	51036024	EM10D2240905	EM10E0926058	dELS	447	chrX	51061649	51061650	Magea14	ENSMUSG00000031118	Not_expressed	-	ENSMUSP00000033449	MAGE family member A14 [Source:MGI Symbol;Acc:MGI:1921529]	26396	ENSMUSG00000023092	6780.07	chrX	56731687	56731887	Fhl1	+	down_irrev	5696434
chrX	42828955	42829054	100	*	72	87	0.820225	27	74	0.368421	4	CG	1	1.20848e-07	Gain	chrX	42540474	42540721	EM10D2239658	EM10E0925680	dELS	288235	chrX	42680037	42680038	Tex13c1	ENSMUSG00000078320	Not_expressed	+	ENSMUSP00000100745	TEX13 family member C1 [Source:MGI Symbol;Acc:MGI:2685208]	148918	ENSMUSG00000079641	9273.34	chrX	37085302	37085502	Rpl39	-	down_irrev	5743454
chrX	113153055	113153154	100	*	4	41	0.116279	24	46	0.520833	4	CG	-1	0.00173215	Loss	chrX	113160508	113160807	EM10D2251880	EM10E0929336	dELS	7355	chrX	113384030	113384031	Klhl4	ENSMUSG00000025597	386.616	+	ENSMUSP00000108998	kelch-like 4 [Source:MGI Symbol;Acc:MGI:2442829]	230877	ENSMUSG00000031239	41564	chrX	107403276	107403476	Itm2a	-	down_irrev	5749580
chrX	50942755	50942854	100	*	39	44	0.869565	18	45	0.404255	4	CG	1	1.59278e-08	Gain	chrX	50933563	50933740	EM10D2240863	EM10E0926041	dELS	9016	chrX	50890110	50890111	Usp26	ENSMUSG00000055780	Not_expressed	-	ENSMUSP00000110519	ubiquitin specific peptidase 26 [Source:MGI Symbol;Acc:MGI:1933247]	52645	ENSMUSG00000023092	6780.07	chrX	56731687	56731887	Fhl1	+	down_irrev	5788834
chrX	50915055	50915154	100	*	26	111	0.238938	85	107	0.788991	6	CG	-1	0.00207814	Loss	chrX	50917418	50917760	EM10D2240853	EM10E0926036	dELS	2265	chrX	50890110	50890111	Usp26	ENSMUSG00000055780	Not_expressed	-	ENSMUSP00000110519	ubiquitin specific peptidase 26 [Source:MGI Symbol;Acc:MGI:1933247]	24945	ENSMUSG00000023092	6780.07	chrX	56731687	56731887	Fhl1	+	down_irrev	5816534
chr19	28364119	28364218	100	*	66	156	0.424051	147	170	0.860465	4	CG	-1	4.86694e-07	Loss	chr19	28360947	28361267	EM10D1644975	EM10E0675491	dELS	2853	chr19	28657477	28657478	Glis3	ENSMUSG00000052942	400.248	-	ENSMUSP00000124635	GLIS family zinc finger 3 [Source:MGI Symbol;Acc:MGI:2444289]	293260	ENSMUSG00000035783	16938.2	chr19	34255490	34255690	Acta2	-	down_irrev	5891273
chr19	28291719	28291818	100	*	5	117	0.0504202	64	127	0.503876	4	CG	-1	6.48134e-19	Loss	chr19	28291646	28291993	EM10D1644927	EM10E0675473	dELS	0	chr19	28657477	28657478	Glis3	ENSMUSG00000052942	400.248	-	ENSMUSP00000124635	GLIS family zinc finger 3 [Source:MGI Symbol;Acc:MGI:2444289]	365660	ENSMUSG00000035783	16938.2	chr19	34255490	34255690	Acta2	-	down_irrev	5963673
chrX	155117155	155117254	100	*	26	88	0.3	77	91	0.83871	4	CG	-1	7.17772e-09	Loss	chrX	155175604	155175948	EM10D2257934	EM10E0930868	dELS	58351	chrX	154123750	154123751	Prdx4	ENSMUSG00000025289	2095.35	-	ENSMUSP00000122997	peroxiredoxin 4 [Source:MGI Symbol;Acc:MGI:1859815]	993405	ENSMUSG00000000037	82.8067	chrX	161082425	161082625	Scml2	+	down_irrev	5965172
chr6	23695250	23695349	100	*	120	158	0.75625	46	133	0.348148	4	CG	1	9.59889e-05	Gain	chr6	23732794	23733134	EM10D1980232	EM10E0814829	dELS	37446	chr6	23655135	23655136	Rnf148	ENSMUSG00000078179	Not_expressed	-	ENSMUSP00000100592	ring finger protein 148 [Source:MGI Symbol;Acc:MGI:1918550]	40115	ENSMUSG00000001761	748.194	chr6	29735403	29735603	Smo	+	down_irrev	6040055
chr13	86758810	86758909	100	*	11	39	0.292683	50	67	0.73913	4	CG	-1	6.79861e-11	Loss	chr13	86345350	86345700	EM10D1373910	EM10E0567243	dELS	413111	chr13	86195023	86195024	Cox7c	ENSMUSG00000017778	2622.46	-	ENSMUSP00000115419	cytochrome c oxidase subunit 7C [Source:MGI Symbol;Acc:MGI:103226]	563787	ENSMUSG00000021704	281.243	chr13	92844660	92844860	Mtx3	+	down_irrev	6085752
chr6	23613450	23613549	100	*	134	168	0.794118	64	163	0.393939	4	CG	1	3.83199e-08	Gain	chr6	23569708	23570053	EM10D1980191	EM10E0814826	dELS	43398	chr6	23650304	23650305	Rnf133	ENSMUSG00000051956	Not_expressed	-	ENSMUSP00000066906	ring finger protein 133 [Source:MGI Symbol;Acc:MGI:2677436]	36756	ENSMUSG00000001761	748.194	chr6	29735403	29735603	Smo	+	down_irrev	6121855
chrX	167280955	167281054	100	*	69	70	0.972222	38	69	0.549296	4	CG	1	0.00394612	Gain	chrX	167277003	167277286	EM10D2261391	EM10E0931889	dELS,CTCF-bound	3670	chrX	167360227	167360228	Frmpd4	ENSMUSG00000049176	31.7899	-	ENSMUSP00000107775	FERM and PDZ domain containing 4 [Source:MGI Symbol;Acc:MGI:3042378]	79174	ENSMUSG00000000037	82.8067	chrX	161082425	161082625	Scml2	+	down_irrev	6198331
chrX	43343255	43343354	100	*	26	66	0.397059	56	66	0.838235	4	CG	-1	7.58706e-18	Loss	chrX	43318172	43318512	EM10D2239756	EM10E0925687	dELS	24744	chrX	43457219	43457220	Dcaf12l2	ENSMUSG00000050926	Not_expressed	-	ENSMUSP00000110709	DDB1 and CUL4 associated factor 12-like 2 [Source:MGI Symbol;Acc:MGI:2445178]	113866	ENSMUSG00000079641	9273.34	chrX	37085302	37085502	Rpl39	-	down_irrev	6257754
chrX	167488455	167488554	100	*	59	77	0.759494	26	83	0.317647	4	CG	1	0.00011987	Gain	chrX	167394980	167395283	EM10D2261443	EM10E0931918	dELS	93173	chrX	167456894	167456895	Msl3	ENSMUSG00000031358	1178.43	-	ENSMUSP00000033725	MSL complex subunit 3 [Source:MGI Symbol;Acc:MGI:1341851]	31561	ENSMUSG00000000037	82.8067	chrX	161082425	161082625	Scml2	+	down_irrev	6405831
chrX	167508855	167508954	100	*	30	74	0.407895	69	81	0.843373	4	CG	-1	9.24781e-13	Loss	chrX	167394980	167395283	EM10D2261443	EM10E0931918	dELS	113573	chrX	167456894	167456895	Msl3	ENSMUSG00000031358	1178.43	-	ENSMUSP00000033725	MSL complex subunit 3 [Source:MGI Symbol;Acc:MGI:1341851]	51961	ENSMUSG00000000037	82.8067	chrX	161082425	161082625	Scml2	+	down_irrev	6426231
chrX	167531655	167531754	100	*	23	54	0.428571	55	58	0.933333	4	CG	-1	0.00362851	Loss	chrX	167654876	167655180	EM10D2261495	EM10E0931921	dELS	123123	chrX	167578095	167578096	Arhgap6	ENSMUSG00000031355	525.211	+	ENSMUSP00000033721	Rho GTPase activating protein 6 [Source:MGI Symbol;Acc:MGI:1196332]	46342	ENSMUSG00000000037	82.8067	chrX	161082425	161082625	Scml2	+	down_irrev	6449031
chrX	113877955	113878054	100	*	7	33	0.228571	16	25	0.62963	4	CG	-1	0.000706695	Loss	chrX	113868612	113868863	EM10D2251988	EM10E0929350	dELS	9093	chrX	113817279	113817280	Ube2dnl2	ENSMUSG00000047079	Not_expressed	+	ENSMUSP00000059077	ubiquitin-conjugating enzyme E2D N-terminal like 2 [Source:MGI Symbol;Acc:MGI:1922347]	60676	ENSMUSG00000031239	41564	chrX	107403276	107403476	Itm2a	-	down_irrev	6474480
chr14	5072498	5072597	100	*	24	24	0.961538	18	42	0.431818	4	CG	1	1.1016e-12	Gain	chr14	4415477	4415715	EM10D1392265	EM10E0573945	PLS	656784	chr14	4809435	4809436	Thrb	ENSMUSG00000021779	121.181	-	ENSMUSP00000153230	thyroid hormone receptor beta [Source:MGI Symbol;Acc:MGI:98743]	263063	ENSMUSG00000021745	3374.16	chr14	11553432	11553632	Ptprg	+	down_irrev	6480836
chr12	23314468	23314567	100	*	1	37	0.0512821	19	37	0.512821	6	CG	-1	2.30636e-10	Loss	chr12	23010185	23010534	EM10D1285200	EM10E0532532	PLS	303935	chr12	24147247	24147248	9030624G23Rik	ENSMUSG00000073158	97.7888	-	ENSMUSP00000099077	RIKEN cDNA 9030624G23 gene [Source:MGI Symbol;Acc:MGI:1914058]	832681	ENSMUSG00000020674	2710.03	chr12	29937508	29937708	Pxdn	+	down_irrev	6622942
chr2	146216502	146216601	100	*	94	123	0.76	61	171	0.358382	4	CG	1	0.00778248	Gain	chr2	146216512	146216663	EM10D1734682	EM10E0712809	pELS	0	chr2	146354264	146354265	Ralgapa2	ENSMUSG00000037110	344.203	-	ENSMUSP00000153734	Ral GTPase activating protein, alpha subunit 2 (catalytic) [Source:MGI Symbol;Acc:MGI:3036245]	137664	ENSMUSG00000027469	460.075	chr2	152847864	152848064	Tpx2	+	down_irrev	6631264
chrX	63412755	63412854	100	*	51	61	0.825397	15	37	0.410256	4	CG	1	1.18388e-05	Gain	chrX	64157509	64157687	EM10D2243234	EM10E0926744	dELS	744656	chrX	63320602	63320603	Slitrk4	ENSMUSG00000046699	Not_expressed	-	ENSMUSP00000064443	SLIT and NTRK-like family, member 4 [Source:MGI Symbol;Acc:MGI:2442509]	92153	ENSMUSG00000023092	6780.07	chrX	56731687	56731887	Fhl1	+	down_irrev	6680869
chr11	14055931	14056030	100	*	31	161	0.196319	132	196	0.671717	4	CG	-1	3.38594e-05	Loss	chr11	14072292	14072493	EM10D1205483	EM10E0495296	dELS	16263	chr11	14549276	14549277	Pom121l12	ENSMUSG00000084135	Not_expressed	+	ENSMUSP00000147960	POM121 membrane glycoprotein-like 12 [Source:MGI Symbol;Acc:MGI:1920677]	493247	ENSMUSG00000020427	825.019	chr11	7213823	7214023	Igfbp3	-	down_irrev	6841909
chrX	150783055	150783154	100	*	27	32	0.823529	13	32	0.411765	4	CG	1	4.48172e-05	Gain	chrX	150781228	150781453	EM10D2257074	EM10E0930571	dELS	1603	chrX	150784841	150784842	Hsd17b10	ENSMUSG00000025260	2390.78	+	ENSMUSP00000026289	hydroxysteroid (17-beta) dehydrogenase 10 [Source:MGI Symbol;Acc:MGI:1333871]	1688	ENSMUSG00000031285	647.923	chrX	143933211	143933411	Dcx	-	down_irrev	6849645
chr8	52409664	52409763	100	*	61	82	0.738095	25	93	0.273684	4	CG	1	9.63182e-08	Gain	chr8	52356368	52356718	EM10D2127868	EM10E0877895	pELS	52947	chr8	53964762	53964763	Aga	ENSMUSG00000031521	854.97	+	ENSMUSP00000148133	aspartylglucosaminidase [Source:MGI Symbol;Acc:MGI:104873]	1555000	ENSMUSG00000031626	1053.61	chr8	45507688	45507888	Sorbs2	+	down_irrev	6901777
chrX	168038255	168038354	100	*	7	22	0.333333	69	81	0.843373	4	CG	-1	3.59883e-10	Loss	chrX	167984869	167985214	EM10D2261565	EM10E0931927	dELS	53042	chrX	168103368	168103369	Hccs	ENSMUSG00000031352	846.453	-	ENSMUSP00000133731	holocytochrome c synthetase [Source:MGI Symbol;Acc:MGI:106911]	65015	ENSMUSG00000000037	82.8067	chrX	161082425	161082625	Scml2	+	down_irrev	6955631
chr12	105849568	105849667	100	*	56	76	0.730769	31	106	0.296296	4	CG	1	0.00156995	Gain	chr12	105849155	105849490	EM10D1324219	EM10E0547360	dELS	79	chr12	105750953	105750954	Papola	ENSMUSG00000021111	4392.45	+	ENSMUSP00000105527	poly (A) polymerase alpha [Source:MGI Symbol;Acc:MGI:109301]	98615	ENSMUSG00000002804	775.047	chr12	112942024	112942224	Nudt14	-	down_irrev	7092358
chrX	151029955	151030054	100	*	7	25	0.296296	15	20	0.727273	4	CG	-1	0.000301053	Loss	chrX	151031325	151031630	EM10D2257147	EM10E0930595	dELS	1272	chrX	151016016	151016017	Kdm5c	ENSMUSG00000025332	939.134	+	ENSMUSP00000108203	lysine (K)-specific demethylase 5C [Source:MGI Symbol;Acc:MGI:99781]	13939	ENSMUSG00000031285	647.923	chrX	143933211	143933411	Dcx	-	down_irrev	7096545
chrX	63836355	63836454	100	*	22	46	0.479167	52	58	0.883333	4	CG	-1	6.69465e-07	Loss	chrX	64157509	64157687	EM10D2243234	EM10E0926744	dELS	321056	chrX	64091250	64091251	Ctag2	ENSMUSG00000031181	Not_expressed	+	ENSMUSP00000033524	cancer/testis antigen 2 [Source:MGI Symbol;Acc:MGI:1917312]	254797	ENSMUSG00000023092	6780.07	chrX	56731687	56731887	Fhl1	+	down_irrev	7104469
chrX	63868555	63868654	100	*	37	55	0.666667	12	56	0.224138	4	CG	1	6.6906e-07	Gain	chrX	64157509	64157687	EM10D2243234	EM10E0926744	dELS	288856	chrX	64091250	64091251	Ctag2	ENSMUSG00000031181	Not_expressed	+	ENSMUSP00000033524	cancer/testis antigen 2 [Source:MGI Symbol;Acc:MGI:1917312]	222597	ENSMUSG00000023092	6780.07	chrX	56731687	56731887	Fhl1	+	down_irrev	7136669
chrX	14523655	14523754	100	*	33	52	0.62963	10	70	0.152778	4	CG	1	4.01533e-34	Gain	chrX	14628226	14628467	EM10D2236449	EM10E0924806	dELS	104473	chrX	14077387	14077388	H2al1n	ENSMUSG00000078346	Not_expressed	+	ENSMUSP00000100769	H2A histone family member L1N [Source:MGI Symbol;Acc:MGI:3643774]	446268	ENSMUSG00000004317	4369.85	chrX	7319258	7319458	Clcn5	-	down_irrev	7204198
chrX	49514755	49514854	100	*	49	51	0.943396	27	66	0.411765	4	CG	1	6.05545e-18	Gain	chrX	49480601	49480765	EM10D2240637	EM10E0925971	dELS	33991	chrX	49517375	49517376	Olfr1324	ENSMUSG00000048173	Not_expressed	-	ENSMUSP00000149958	olfactory receptor 1324 [Source:MGI Symbol;Acc:MGI:3031158]	2522	ENSMUSG00000023092	6780.07	chrX	56731687	56731887	Fhl1	+	down_irrev	7216834
chrX	93280755	93280854	100	*	43	53	0.8	27	68	0.4	4	CG	1	0.00519576	Gain	chrX	93281125	93281281	EM10D2247088	EM10E0927730	dELS,CTCF-bound	272	chrX	93408176	93408177	AL646049.1	ENSMUSG00000118554	Not_expressed	-	ENSMUSP00000158935	family with sequence similarity 90, member A1B [Source:NCBI gene (formerly Entrezgene);Acc:631145]	127323	ENSMUSG00000034311	140.3	chrX	100625637	100625837	Kif4	+	down_irrev	7344784
chrX	93279755	93279854	100	*	18	23	0.76	6	20	0.318182	4	CG	1	0.0024645	Gain	chrX	93281125	93281281	EM10D2247088	EM10E0927730	dELS,CTCF-bound	1272	chrX	93408176	93408177	AL646049.1	ENSMUSG00000118554	Not_expressed	-	ENSMUSP00000158935	family with sequence similarity 90, member A1B [Source:NCBI gene (formerly Entrezgene);Acc:631145]	128323	ENSMUSG00000034311	140.3	chrX	100625637	100625837	Kif4	+	down_irrev	7345784
chrX	168478755	168478854	100	*	6	44	0.152174	33	49	0.666667	4	CG	-1	0.00295925	Loss	chrX	168350544	168350878	EM10D2261620	EM10E0931935	dELS	127878	chrX	168468195	168468196	Mid1	ENSMUSG00000035299	2247.36	+	ENSMUSP00000107732	midline 1 [Source:MGI Symbol;Acc:MGI:1100537]	10560	ENSMUSG00000000037	82.8067	chrX	161082425	161082625	Scml2	+	down_irrev	7396131
chrX	14735455	14735554	100	*	19	27	0.689655	12	61	0.206349	4	CG	1	4.28055e-33	Gain	chrX	14639418	14639751	EM10D2236454	EM10E0924808	dELS	95705	chrX	14077387	14077388	H2al1n	ENSMUSG00000078346	Not_expressed	+	ENSMUSP00000100769	H2A histone family member L1N [Source:MGI Symbol;Acc:MGI:3643774]	658068	ENSMUSG00000004317	4369.85	chrX	7319258	7319458	Clcn5	-	down_irrev	7415998
chrX	93117055	93117154	100	*	51	73	0.693333	16	79	0.209877	4	CG	1	0.00146582	Gain	chrX	93069774	93070123	EM10D2247044	EM10E0927725	dELS,CTCF-bound	46933	chrX	93012265	93012266	AU015836	ENSMUSG00000081044	Not_expressed	+	ENSMUSP00000112835	expressed sequence AU015836 [Source:MGI Symbol;Acc:MGI:2147954]	104790	ENSMUSG00000034311	140.3	chrX	100625637	100625837	Kif4	+	down_irrev	7508484
chr9	68893531	68893630	100	*	82	218	0.377273	154	193	0.794872	6	CG	-1	6.30632e-05	Loss	chr9	68888728	68889077	EM10D2202923	EM10E0910939	dELS	4455	chr9	69305188	69305189	Ice2	ENSMUSG00000032235	533.377	+	ENSMUSP00000034761	interactor of little elongation complex ELL subunit 2 [Source:MGI Symbol;Acc:MGI:2135947]	411559	ENSMUSG00000032280	533.663	chr9	61372266	61372466	Tle3	+	down_irrev	7521066
chrX	14928555	14928654	100	*	36	47	0.755102	15	47	0.326531	4	CG	1	6.85724e-05	Gain	chrX	14639418	14639751	EM10D2236454	EM10E0924808	dELS	288805	chrX	14077387	14077388	H2al1n	ENSMUSG00000078346	Not_expressed	+	ENSMUSP00000100769	H2A histone family member L1N [Source:MGI Symbol;Acc:MGI:3643774]	851168	ENSMUSG00000004317	4369.85	chrX	7319258	7319458	Clcn5	-	down_irrev	7609098
chr14	3897798	3897897	100	*	9	23	0.4	17	20	0.818182	4	CG	-1	2.24836e-06	Loss	chr14	4334744	4334985	EM10D1392262	EM10E0573942	PLS	436848	chr14	4137837	4137838	Ube2e1	ENSMUSG00000021774	1301.56	+	ENSMUSP00000022296	ubiquitin-conjugating enzyme E2E 1 [Source:MGI Symbol;Acc:MGI:107411]	239941	ENSMUSG00000021745	3374.16	chr14	11553432	11553632	Ptprg	+	down_irrev	7655536
chrX	153323855	153323954	100	*	19	53	0.363636	40	47	0.836735	4	CG	-1	0.00353135	Loss	chrX	153359275	153359597	EM10D2257741	EM10E0930813	PLS,CTCF-bound	35322	chrX	153362356	153362357	Samt2	ENSMUSG00000072888	Not_expressed	-	ENSMUSP00000098697	spermatogenesis associated multipass transmembrane protein 2 [Source:MGI Symbol;Acc:MGI:3646587]	38403	ENSMUSG00000000037	82.8067	chrX	161082425	161082625	Scml2	+	down_irrev	7758472
chrX	44877955	44878054	100	*	18	86	0.215909	68	108	0.627273	4	CG	-1	0.00226498	Loss	chrX	44809438	44809703	EM10D2239844	EM10E0925704	dELS	68253	chrX	45417884	45417885	Actrt1	ENSMUSG00000046615	Not_expressed	+	ENSMUSP00000062570	actin-related protein T1 [Source:MGI Symbol;Acc:MGI:1920610]	539831	ENSMUSG00000079641	9273.34	chrX	37085302	37085502	Rpl39	-	down_irrev	7792454
chrX	92586355	92586454	100	*	63	86	0.727273	23	83	0.282353	4	CG	1	0.00523963	Gain	chrX	93069774	93070123	EM10D2247044	EM10E0927725	dELS,CTCF-bound	483321	chrX	92675761	92675762	Pola1	ENSMUSG00000006678	1136.49	-	ENSMUSP00000006856	polymerase (DNA directed), alpha 1 [Source:MGI Symbol;Acc:MGI:99660]	89308	ENSMUSG00000034311	140.3	chrX	100625637	100625837	Kif4	+	down_irrev	8039184
chrX	64883755	64883854	100	*	23	30	0.75	9	30	0.3125	4	CG	1	4.80518e-06	Gain	chrX	64277894	64278187	EM10D2243248	EM10E0926752	pELS	605569	chrX	65347830	65347831	4930447F04Rik	ENSMUSG00000031182	Not_expressed	-	ENSMUSP00000033525	RIKEN cDNA 4930447F04 gene [Source:MGI Symbol;Acc:MGI:1922112]	463977	ENSMUSG00000023092	6780.07	chrX	56731687	56731887	Fhl1	+	down_irrev	8151869
chrX	152917755	152917854	100	*	74	85	0.862069	24	62	0.390625	4	CG	1	0.000128475	Gain	chrX	152946219	152946565	EM10D2257669	EM10E0930786	dELS	28366	chrX	152903681	152903682	Samt1d	ENSMUSG00000094592	Not_expressed	-	ENSMUSP00000108184	spermatogenesis associated multipass transmembrane protein 1d [Source:MGI Symbol;Acc:MGI:3709336]	14074	ENSMUSG00000000037	82.8067	chrX	161082425	161082625	Scml2	+	down_irrev	8164572
chr1	105972327	105972426	100	*	51	135	0.379562	135	158	0.85	4	CG	-1	7.47082e-09	Loss	chr1	105971754	105972104	EM10D1083287	EM10E0447341	dELS	224	chr1	105918136	105918137	Zcchc2	ENSMUSG00000038866	331.745	+	ENSMUSP00000113974	zinc finger, CCHC domain containing 2 [Source:MGI Symbol;Acc:MGI:2444114]	54191	ENSMUSG00000040648	637.475	chr1	97770311	97770511	Ppip5k2	-	down_irrev	8201817
chrX	48449655	48449754	100	*	17	43	0.4	50	57	0.864407	6	CG	-1	0.00283773	Loss	chrX	48451978	48452198	EM10D2240375	EM10E0925897	dELS	2225	chrX	48552822	48552823	Arhgap36	ENSMUSG00000036198	65.585	+	ENSMUSP00000119757	Rho GTPase activating protein 36 [Source:MGI Symbol;Acc:MGI:1922654]	103069	ENSMUSG00000023092	6780.07	chrX	56731687	56731887	Fhl1	+	down_irrev	8281934
chr12	21647768	21647867	100	*	54	126	0.429688	132	155	0.847134	4	CG	-1	9.85045e-05	Loss	chr12	21568665	21569009	EM10D1285161	EM10E0532522	dELS	78760	chr12	21467638	21467639	Ywhaq	ENSMUSG00000076432	16695.7	-	ENSMUSP00000123605	tyrosine 3-monooxygenase/tryptophan 5-monooxygenase activation protein theta [Source:MGI Symbol;Acc:MGI:891963]	180130	ENSMUSG00000020674	2710.03	chr12	29937508	29937708	Pxdn	+	down_irrev	8289642
chr4	62048345	62048444	100	*	20	23	0.84	13	34	0.388889	4	CG	1	1.65936e-07	Gain	chr4	62024583	62024838	EM10D1848812	EM10E0757636	dELS	23508	chr4	62069100	62069101	Mup21	ENSMUSG00000066153	Not_expressed	-	ENSMUSP00000076899	major urinary protein 21 [Source:MGI Symbol;Acc:MGI:3650630]	20657	ENSMUSG00000028414	1072.99	chr4	53713898	53714098	Fktn	+	down_irrev	8334248
chr4	35527545	35527644	100	*	14	18	0.75	10	34	0.305556	4	CG	1	0.00578712	Gain	chr4	35552001	35552345	EM10D1837220	EM10E0752761	dELS	24358	chr4	35157484	35157485	Mob3b	ENSMUSG00000073910	186.362	-	ENSMUSP00000100040	MOB kinase activator 3B [Source:MGI Symbol;Acc:MGI:2664539]	370061	ENSMUSG00000028480	2925.9	chr4	43957301	43957501	Glipr2	+	down_irrev	8429658
chr15	19404164	19404263	100	*	9	18	0.5	19	20	0.909091	4	CG	-1	4.89904e-09	Loss	chr15	19395703	19396042	EM10D1450306	EM10E0594833	pELS	8123	chr15	18819033	18819034	Cdh10	ENSMUSG00000022321	49.4851	+	ENSMUSP00000128782	cadherin 10 [Source:MGI Symbol;Acc:MGI:107436]	585131	ENSMUSG00000058914	8223.04	chr15	10952232	10952432	C1qtnf3	+	down_irrev	8451733
chr9	69869631	69869730	100	*	60	74	0.802632	26	86	0.306818	4	CG	1	5.1229e-05	Gain	chr9	69891298	69891459	EM10D2203631	EM10E0911208	dELS	21569	chr9	69896748	69896749	Bnip2	ENSMUSG00000011958	3751.58	+	ENSMUSP00000034754	BCL2/adenovirus E1B interacting protein 2 [Source:MGI Symbol;Acc:MGI:109327]	27019	ENSMUSG00000032280	533.663	chr9	61372266	61372466	Tle3	+	down_irrev	8497166
chrX	15854355	15854454	100	*	13	57	0.237288	33	50	0.653846	4	CG	-1	9.85045e-05	Loss	chrX	16546915	16547186	EM10D2236588	EM10E0924811	dELS	692462	chrX	16389108	16389109	Cypt1	ENSMUSG00000023257	Not_expressed	+	ENSMUSP00000111082	cysteine-rich perinuclear theca 1 [Source:MGI Symbol;Acc:MGI:3616441]	534655	ENSMUSG00000004317	4369.85	chrX	7319258	7319458	Clcn5	-	down_irrev	8534898
chr12	104272068	104272167	100	*	66	91	0.72043	36	126	0.289062	4	CG	1	0.000280441	Gain	chr12	104271624	104271805	EM10D1323068	EM10E0546863	dELS	264	chr12	104280812	104280813	Serpina3j	ENSMUSG00000079013	Not_expressed	+	ENSMUSP00000105583	serine (or cysteine) peptidase inhibitor, clade A (alpha-1 antiproteinase, antitrypsin), member 3J [Source:MGI Symbol;Acc:MGI:2182843]	8646	ENSMUSG00000002804	775.047	chr12	112942024	112942224	Nudt14	-	down_irrev	8669858
chrX	169805855	169805954	100	*	30	136	0.224638	95	147	0.644295	6	CG	-1	2.48502e-31	Loss	chrX	169799277	169799493	EM10D2261997	EM10E0932022	dELS,CTCF-bound	6363	chrX	169106356	169106357	Asmt	ENSMUSG00000093806	Not_expressed	+	ENSMUSP00000137135	acetylserotonin O-methyltransferase [Source:MGI Symbol;Acc:MGI:96090]	699499	ENSMUSG00000000037	82.8067	chrX	161082425	161082625	Scml2	+	down_irrev	8723231
chrX	47993255	47993354	100	*	23	38	0.6	11	65	0.179104	4	CG	1	1.78934e-11	Gain	chrX	48004810	48005133	EM10D2240112	EM10E0925742	dELS	11457	chrX	47966590	47966591	Fsip2l	ENSMUSG00000079606	Not_expressed	-	ENSMUSP00000110578	fibrous sheath-interacting protein 2-like [Source:MGI Symbol;Acc:MGI:2685441]	26665	ENSMUSG00000023092	6780.07	chrX	56731687	56731887	Fhl1	+	down_irrev	8738334
chr4	62509145	62509244	100	*	85	119	0.710744	40	135	0.29927	5	CG	1	0.00210606	Gain	chr4	62509510	62509778	EM10D1849090	EM10E0757790	dELS	267	chr4	62478084	62478085	Rgs3	ENSMUSG00000059810	534.245	+	ENSMUSP00000065447	regulator of G-protein signaling 3 [Source:MGI Symbol;Acc:MGI:1354734]	31061	ENSMUSG00000028414	1072.99	chr4	53713898	53714098	Fktn	+	down_irrev	8795048
chrX	116406155	116406254	100	*	7	30	0.25	27	37	0.717949	4	CG	-1	6.89311e-05	Loss	chrX	117220069	117220237	EM10D2252269	EM10E0929369	dELS	813816	chrX	115924454	115924455	H2ab1	ENSMUSG00000067441	Not_expressed	+	ENSMUSP00000138181	H2A.B variant histone 1 [Source:MGI Symbol;Acc:MGI:3642445]	481701	ENSMUSG00000031239	41564	chrX	107403276	107403476	Itm2a	-	down_irrev	9002680
chr4	62781345	62781444	100	*	111	162	0.682927	39	168	0.235294	6	CG	1	0.00114521	Gain	chr4	62777520	62777773	EM10D1849352	EM10E0757956	dELS	3573	chr4	62883810	62883811	Zfp618	ENSMUSG00000028358	42.2587	+	ENSMUSP00000030043	zinc finger protein 618 [Source:MGI Symbol;Acc:MGI:1919950]	102367	ENSMUSG00000028414	1072.99	chr4	53713898	53714098	Fktn	+	down_irrev	9067248
chr14	108909672	108909771	100	*	7	101	0.0776699	45	94	0.479167	4	CG	-1	3.4122e-05	Loss	chr14	108910897	108911231	EM10D1437795	EM10E0590754	dELS	1127	chr14	109151590	109151591	Slitrk1	ENSMUSG00000075478	Not_expressed	-	ENSMUSP00000097897	SLIT and NTRK-like family, member 1 [Source:MGI Symbol;Acc:MGI:2679446]	241820	ENSMUSG00000022131	443.909	chr14	118137058	118137258	Gpr180	+	down_irrev	9227288
chrX	116824855	116824954	100	*	21	82	0.261905	72	100	0.715686	4	CG	-1	1.74942e-11	Loss	chrX	117220069	117220237	EM10D2252269	EM10E0929369	dELS	395116	chrX	117336924	117336925	Tgif2lx2	ENSMUSG00000100194	Not_expressed	+	ENSMUSP00000072333	TGFB-induced factor homeobox 2-like, X-linked 2 [Source:MGI Symbol;Acc:MGI:3800824]	511971	ENSMUSG00000031239	41564	chrX	107403276	107403476	Itm2a	-	down_irrev	9421380
chr9	70856131	70856230	100	*	43	104	0.415094	103	124	0.825397	4	CG	-1	0.00438194	Loss	chr9	70851602	70851832	EM10D2204298	EM10E0911543	pELS	4300	chr9	70859508	70859509	Lipc	ENSMUSG00000032207	20.6505	-	ENSMUSP00000149185	lipase, hepatic [Source:MGI Symbol;Acc:MGI:96216]	3279	ENSMUSG00000032280	533.663	chr9	61372266	61372466	Tle3	+	down_irrev	9483666
chr1	107351027	107351126	100	*	29	131	0.225564	113	169	0.666667	4	CG	-1	3.94968e-08	Loss	chr1	107377082	107377320	EM10D1084097	EM10E0447672	dELS	25957	chr1	107327385	107327386	Serpinb7	ENSMUSG00000067001	Not_expressed	+	ENSMUSP00000119217	serine (or cysteine) peptidase inhibitor, clade B, member 7 [Source:MGI Symbol;Acc:MGI:2151053]	23642	ENSMUSG00000040648	637.475	chr1	97770311	97770511	Ppip5k2	-	down_irrev	9580517
chr12	102956768	102956867	100	*	81	142	0.569444	20	136	0.152174	4	CG	1	6.13618e-12	Gain	chr12	102949807	102950154	EM10D1322363	EM10E0546608	pELS,CTCF-bound	6615	chr12	102915118	102915119	Unc79	ENSMUSG00000021198	62.91	+	ENSMUSP00000098659	unc-79 homolog [Source:MGI Symbol;Acc:MGI:2684729]	41650	ENSMUSG00000002804	775.047	chr12	112942024	112942224	Nudt14	-	down_irrev	9985158
chr15	21114764	21114863	100	*	17	79	0.222222	69	98	0.7	4	CG	-1	1.61295e-07	Loss	chr15	21111462	21111639	EM10D1450568	EM10E0594860	PLS	3126	chr15	20666836	20666837	Acot10	ENSMUSG00000047565	Not_expressed	-	ENSMUSP00000051333	acyl-CoA thioesterase 10 [Source:MGI Symbol;Acc:MGI:1928940]	447928	ENSMUSG00000039168	2855.85	chr15	31224214	31224414	Dap	+	down_irrev	10109352
chr2	141566902	141567001	100	*	109	143	0.758621	55	158	0.35	4	CG	1	0.000694219	Gain	chr2	141582997	141583298	EM10D1732356	EM10E0712005	dELS	15997	chr2	140513389	140513390	Flrt3	ENSMUSG00000051379	541.1	-	ENSMUSP00000105684	fibronectin leucine rich transmembrane protein 3 [Source:MGI Symbol;Acc:MGI:1918686]	1053513	ENSMUSG00000068267	1454.52	chr2	131179967	131180167	Cenpb	-	down_irrev	10386736
chr4	33152145	33152244	100	*	72	91	0.784946	35	102	0.346154	4	CG	1	0.000409499	Gain	chr4	33149180	33149501	EM10D1836010	EM10E0752326	dELS	2645	chr4	33132521	33132522	Gabrr1	ENSMUSG00000028280	18.0995	+	ENSMUSP00000029947	gamma-aminobutyric acid (GABA) C receptor, subunit rho 1 [Source:MGI Symbol;Acc:MGI:95625]	19624	ENSMUSG00000028480	2925.9	chr4	43957301	43957501	Glipr2	+	down_irrev	10805058
chr4	15579145	15579244	100	*	28	37	0.74359	11	37	0.307692	4	CG	1	5.00531e-10	Gain	chr4	15594496	15594830	EM10D1831254	EM10E0751131	dELS	15253	chr4	15881264	15881265	Calb1	ENSMUSG00000028222	Not_expressed	+	ENSMUSP00000029876	calbindin 1 [Source:MGI Symbol;Acc:MGI:88248]	302021	ENSMUSG00000068240	3981.39	chr4	3973495	3973695	Gm11808	-	down_irrev	11605451
chrX	88744255	88744354	100	*	34	104	0.330189	67	86	0.772727	4	CG	-1	6.05856e-15	Loss	chrX	88583275	88583623	EM10D2246776	EM10E0927713	dELS	160633	chrX	88795874	88795875	4932429P05Rik	ENSMUSG00000079513	Not_expressed	+	ENSMUSP00000109591	RIKEN cDNA 4932429P05 gene [Source:MGI Symbol;Acc:MGI:3588287]	51521	ENSMUSG00000034311	140.3	chrX	100625637	100625837	Kif4	+	down_irrev	11881284
chrX	88476955	88477054	100	*	22	62	0.359375	53	64	0.818182	4	CG	-1	4.7912e-12	Loss	chrX	88582667	88583005	EM10D2246775	EM10E0927712	dELS	105614	chrX	88453295	88453296	Dcaf8l	ENSMUSG00000035395	Not_expressed	-	ENSMUSP00000109592	DDB1 and CUL4 associated factor 8 like [Source:MGI Symbol;Acc:MGI:101758]	23660	ENSMUSG00000034311	140.3	chrX	100625637	100625837	Kif4	+	down_irrev	12148584
chrX	87805055	87805154	100	*	66	91	0.72043	23	106	0.222222	4	CG	1	0.000387322	Gain	chrX	88072838	88073056	EM10D2246733	EM10E0927702	dELS	267685	chrX	87159251	87159252	Il1rapl1	ENSMUSG00000052372	15.773	-	ENSMUSP00000109599	interleukin 1 receptor accessory protein-like 1 [Source:MGI Symbol;Acc:MGI:2687319]	645804	ENSMUSG00000034311	140.3	chrX	100625637	100625837	Kif4	+	down_irrev	12820484
chrX	87730655	87730754	100	*	34	42	0.795455	20	56	0.362069	4	CG	1	0.00345951	Gain	chrX	88072838	88073056	EM10D2246733	EM10E0927702	dELS	342085	chrX	87159251	87159252	Il1rapl1	ENSMUSG00000052372	15.773	-	ENSMUSP00000109599	interleukin 1 receptor accessory protein-like 1 [Source:MGI Symbol;Acc:MGI:2687319]	571404	ENSMUSG00000034311	140.3	chrX	100625637	100625837	Kif4	+	down_irrev	12894884
chr4	16917645	16917744	100	*	103	143	0.717241	54	195	0.279188	4	CG	1	4.15494e-05	Gain	chr4	16954601	16954947	EM10D1831599	EM10E0751216	dELS	36858	chr4	16163647	16163648	Ripk2	ENSMUSG00000041135	523.584	-	ENSMUSP00000038833	receptor (TNFRSF)-interacting serine-threonine kinase 2 [Source:MGI Symbol;Acc:MGI:1891456]	753998	ENSMUSG00000068240	3981.39	chr4	3973495	3973695	Gm11808	-	down_irrev	12943951
chrX	120626555	120626654	100	*	11	17	0.631579	2	27	0.103448	4	CG	1	4.22411e-05	Gain	chrX	120944570	120944920	EM10D2252514	EM10E0929395	dELS	317917	chrX	121307098	121307099	Nap1l3	ENSMUSG00000055733	58.6226	-	ENSMUSP00000078453	nucleosome assembly protein 1-like 3 [Source:MGI Symbol;Acc:MGI:1859565]	680445	ENSMUSG00000031239	41564	chrX	107403276	107403476	Itm2a	-	down_irrev	13223080
chrX	120732955	120733054	100	*	33	39	0.829268	12	44	0.282609	4	CG	1	3.73416e-06	Gain	chrX	120944570	120944920	EM10D2252514	EM10E0929395	dELS	211517	chrX	121307098	121307099	Nap1l3	ENSMUSG00000055733	58.6226	-	ENSMUSP00000078453	nucleosome assembly protein 1-like 3 [Source:MGI Symbol;Acc:MGI:1859565]	574045	ENSMUSG00000031239	41564	chrX	107403276	107403476	Itm2a	-	down_irrev	13329480
chrX	121367455	121367554	100	*	24	31	0.757576	11	33	0.342857	7	CG	1	0.00200225	Gain	chrX	121478713	121478976	EM10D2252550	EM10E0929398	dELS	111160	chrX	121307098	121307099	Nap1l3	ENSMUSG00000055733	58.6226	-	ENSMUSP00000078453	nucleosome assembly protein 1-like 3 [Source:MGI Symbol;Acc:MGI:1859565]	60357	ENSMUSG00000031239	41564	chrX	107403276	107403476	Itm2a	-	down_irrev	13963980
chr4	26298545	26298644	100	*	32	38	0.825	12	32	0.382353	6	CG	1	2.85011e-05	Gain	chr4	26276300	26276610	EM10D1833821	EM10E0751721	dELS	21936	chr4	26346891	26346892	Manea	ENSMUSG00000040520	516.656	-	ENSMUSP00000038671	mannosidase, endo-alpha [Source:MGI Symbol;Acc:MGI:2444484]	48248	ENSMUSG00000028480	2925.9	chr4	43957301	43957501	Glipr2	+	down_irrev	17658658
chr4	25678645	25678744	100	*	90	124	0.722222	42	144	0.294521	4	CG	1	0.00368078	Gain	chr4	25645682	25645917	EM10D1833702	EM10E0751697	dELS	32729	chr4	25800244	25800245	Fut9	ENSMUSG00000055373	Not_expressed	-	ENSMUSP00000103834	fucosyltransferase 9 [Source:MGI Symbol;Acc:MGI:1330859]	121501	ENSMUSG00000028480	2925.9	chr4	43957301	43957501	Glipr2	+	down_irrev	18278558
chr4	25674345	25674444	100	*	97	118	0.816667	57	142	0.402778	4	CG	1	0.00602983	Gain	chr4	25645682	25645917	EM10D1833702	EM10E0751697	dELS	28429	chr4	25800244	25800245	Fut9	ENSMUSG00000055373	Not_expressed	-	ENSMUSP00000103834	fucosyltransferase 9 [Source:MGI Symbol;Acc:MGI:1330859]	125801	ENSMUSG00000028480	2925.9	chr4	43957301	43957501	Glipr2	+	down_irrev	18282858
chr4	25666445	25666544	100	*	49	87	0.561798	14	92	0.159574	4	CG	1	0.000765853	Gain	chr4	25645682	25645917	EM10D1833702	EM10E0751697	dELS	20529	chr4	25800244	25800245	Fut9	ENSMUSG00000055373	Not_expressed	-	ENSMUSP00000103834	fucosyltransferase 9 [Source:MGI Symbol;Acc:MGI:1330859]	133701	ENSMUSG00000028480	2925.9	chr4	43957301	43957501	Glipr2	+	down_irrev	18290758
chr4	25659145	25659244	100	*	123	150	0.815789	66	174	0.380682	4	CG	1	1.47284e-05	Gain	chr4	25645682	25645917	EM10D1833702	EM10E0751697	dELS	13229	chr4	25800244	25800245	Fut9	ENSMUSG00000055373	Not_expressed	-	ENSMUSP00000103834	fucosyltransferase 9 [Source:MGI Symbol;Acc:MGI:1330859]	141001	ENSMUSG00000028480	2925.9	chr4	43957301	43957501	Glipr2	+	down_irrev	18298058
chr4	25620745	25620844	100	*	97	119	0.809917	54	146	0.371622	4	CG	1	1.17929e-49	Gain	chr4	25627224	25627379	EM10D1833691	EM10E0751694	dELS	6381	chr4	25800244	25800245	Fut9	ENSMUSG00000055373	Not_expressed	-	ENSMUSP00000103834	fucosyltransferase 9 [Source:MGI Symbol;Acc:MGI:1330859]	179401	ENSMUSG00000028480	2925.9	chr4	43957301	43957501	Glipr2	+	down_irrev	18336458
chr7	80370074	80370173	100	*	28	150	0.190789	75	113	0.66087	4	CG	-1	5.35269e-05	Loss	chr7	80370007	80370317	EM10D2070758	EM10E0854294	pELS	0	chr7	80338625	80338626	Crtc3	ENSMUSG00000030527	1333.71	-	ENSMUSP00000113540	CREB regulated transcription coactivator 3 [Source:MGI Symbol;Acc:MGI:1917711]	31449	ENSMUSG00000038943	1124.09	chr7	80294350	80294550	Prc1	+	down_rev	75525
chr8	84884964	84885063	100	*	76	128	0.592308	17	123	0.144	4	CG	1	1.05741e-06	Gain	chr8	84892008	84892329	EM10D2141751	EM10E0883477	pELS	6946	chr8	84874654	84874655	Brme1	ENSMUSG00000008129	19.0082	+	ENSMUSP00000114433	break repair meiotic recombinase recruitment factor 1 [Source:MGI Symbol;Acc:MGI:1921916]	10310	ENSMUSG00000005161	8659.34	chr8	84969487	84969687	Prdx2	+	down_rev	84425
chr15	75593064	75593163	100	*	80	109	0.72973	34	108	0.318182	4	CG	1	0.00498277	Gain	chr15	75593023	75593275	EM10D1474389	EM10E0602991	dELS	0	chr15	75576129	75576130	Rhpn1	ENSMUSG00000022580	29.0664	+	ENSMUSP00000113042	rhophilin, Rho GTPase binding protein 1 [Source:MGI Symbol;Acc:MGI:1098783]	16935	ENSMUSG00000000934	424.176	chr15	75678700	75678900	Top1mt	-	down_rev	85538
chr6	41518350	41518449	100	*	52	143	0.365517	116	144	0.80137	4	CG	-1	0.000116307	Loss	chr6	41518076	41518425	EM10D1989537	EM10E0818634	dELS	0	chr6	41519097	41519098	Trbd2	ENSMUSG00000094569	Not_expressed	+	ENSMUSP00000141312	T cell receptor beta, D region 2 [Source:MGI Symbol;Acc:MGI:4439727]	649	ENSMUSG00000029869	264.736	chr6	41605382	41605582	Ephb6	+	down_rev	86934
chr11	55556431	55556530	100	*	20	121	0.170732	85	134	0.632353	4	CG	-1	0.00281516	Loss	chr11	55533412	55533750	EM10D1226809	EM10E0503508	dELS,CTCF-bound	22682	chr11	55499024	55499025	Glra1	ENSMUSG00000000263	Not_expressed	-	ENSMUSP00000099777	glycine receptor, alpha 1 subunit [Source:MGI Symbol;Acc:MGI:95747]	57407	ENSMUSG00000018593	62325.3	chr11	55423083	55423283	Sparc	-	down_rev	133149
chr9	102178731	102178830	100	*	25	115	0.222222	65	101	0.640777	4	CG	-1	1.07428e-09	Loss	chr9	102181248	102181596	EM10D2218950	EM10E0916791	dELS	2419	chr9	102231892	102231893	Ephb1	ENSMUSG00000032537	376.728	-	ENSMUSP00000035129	Eph receptor B1 [Source:MGI Symbol;Acc:MGI:1096337]	53063	ENSMUSG00000032537	376.728	chr9	102354593	102354793	Ephb1	-	down_rev	175764
chr3	87782474	87782573	100	*	29	76	0.384615	64	79	0.802469	4	CG	-1	0.000216755	Loss	chr3	87777114	87777407	EM10D1789420	EM10E0734645	dELS	5068	chr3	87792915	87792916	Prcc	ENSMUSG00000004895	107.784	-	ENSMUSP00000005015	papillary renal cell carcinoma (translocation-associated) [Source:MGI Symbol;Acc:MGI:2137738]	10343	ENSMUSG00000004891	760.067	chr3	87970978	87971178	Nes	+	down_rev	188406
chr2	84885502	84885601	100	*	68	96	0.704082	34	115	0.299145	6	CG	1	1.80664e-11	Gain	chr2	84885424	84885674	EM10D1706456	EM10E0701630	pELS	0	chr2	84867806	84867807	P2rx3	ENSMUSG00000027071	Not_expressed	-	ENSMUSP00000107240	purinergic receptor P2X, ligand-gated ion channel, 3 [Source:MGI Symbol;Acc:MGI:1097160]	17696	ENSMUSG00000076437	580.093	chr2	84670670	84670870	Selenoh	-	down_rev	214633
chr2	32627502	32627601	100	*	4	23	0.2	32	45	0.702128	4	CG	-1	1.12618e-09	Loss	chr2	32627677	32627991	EM10D1681081	EM10E0691861	pELS,CTCF-bound	77	chr2	32631028	32631029	6330409D20Rik	ENSMUSG00000009551	Not_expressed	-	ENSMUSP00000009695	RIKEN cDNA 6330409D20 gene [Source:MGI Symbol;Acc:MGI:1917980]	3428	ENSMUSG00000039195	764.682	chr2	32381838	32382038	1110008P14Rik	-	down_rev	245465
chr11	116390631	116390730	100	*	3	58	0.0666667	45	87	0.516854	10	CG	-1	0.00526602	Loss	chr11	116389087	116389436	EM10D1271855	EM10E0526386	dELS,CTCF-bound	1196	chr11	116385028	116385029	Prpsap1	ENSMUSG00000015869	1824.32	-	ENSMUSP00000115982	phosphoribosyl pyrophosphate synthetase-associated protein 1 [Source:MGI Symbol;Acc:MGI:1915013]	5603	ENSMUSG00000020773	1533	chr11	116127110	116127310	Trim47	-	down_rev	263322
chr3	68739874	68739973	100	*	42	71	0.589041	12	73	0.173333	4	CG	1	6.87375e-05	Gain	chr3	68743259	68743563	EM10D1781964	EM10E0732022	dELS	3287	chr3	68776919	68776920	1110032F04Rik	ENSMUSG00000046999	Not_expressed	+	ENSMUSP00000056782	RIKEN cDNA 1110032F04 gene [Source:MGI Symbol;Acc:MGI:1915975]	36947	ENSMUSG00000034349	3444.35	chr3	69004638	69004838	Smc4	+	down_rev	264666
chr3	88239374	88239473	100	*	62	74	0.828947	33	93	0.357895	4	CG	1	5.01513e-07	Gain	chr3	88239300	88239520	EM10D1789932	EM10E0734964	dELS	0	chr3	88243455	88243456	Tmem79	ENSMUSG00000001420	20.5757	-	ENSMUSP00000141830	transmembrane protein 79 [Source:MGI Symbol;Acc:MGI:1919163]	3983	ENSMUSG00000004891	760.067	chr3	87970978	87971178	Nes	+	down_rev	268197
chr1	45587527	45587626	100	*	57	196	0.292929	90	127	0.705426	6	CG	-1	8.75819e-05	Loss	chr1	45580552	45580900	EM10D1053544	EM10E0436726	dELS	6628	chr1	45542442	45542443	Col5a2	ENSMUSG00000026042	4431.84	-	ENSMUSP00000083620	collagen, type V, alpha 2 [Source:MGI Symbol;Acc:MGI:88458]	45085	ENSMUSG00000026043	18023.2	chr1	45311438	45311638	Col3a1	+	down_rev	275890
chr19	37693419	37693518	100	*	75	91	0.817204	37	103	0.361905	4	CG	1	0.00701192	Gain	chr19	37695757	37696105	EM10D1650214	EM10E0677682	pELS,CTCF-bound	2240	chr19	37686246	37686247	Cyp26a1	ENSMUSG00000024987	1105.65	+	ENSMUSP00000025946	cytochrome P450, family 26, subfamily a, polypeptide 1 [Source:MGI Symbol;Acc:MGI:1096359]	7173	ENSMUSG00000012443	244.755	chr19	37376303	37376503	Kif11	+	down_rev	316917
chr11	102086731	102086830	100	*	3	45	0.0851064	23	45	0.510638	4	CG	-1	0.000145477	Loss	chr11	102086753	102086933	EM10D1260912	EM10E0520767	pELS	0	chr11	102080446	102080447	G6pc3	ENSMUSG00000034793	572.844	+	ENSMUSP00000064276	glucose 6 phosphatase, catalytic, 3 [Source:MGI Symbol;Acc:MGI:1915651]	6285	ENSMUSG00000018677	3128.9	chr11	102407846	102408046	Slc25a39	-	down_rev	321017
chr1	58345027	58345126	100	*	38	122	0.314516	82	112	0.72807	4	CG	-1	0.00114649	Loss	chr1	58345009	58345321	EM10D1058765	EM10E0438328	dELS	0	chr1	58317485	58317486	Aox2	ENSMUSG00000079554	Not_expressed	+	ENSMUSP00000110006	aldehyde oxidase 2 [Source:MGI Symbol;Acc:MGI:3529596]	27542	ENSMUSG00000026039	211.34	chr1	57995871	57996071	Sgo2a	+	down_rev	348957
chr2	164862002	164862101	100	*	61	116	0.525424	13	121	0.113821	4	CG	1	4.11556e-08	Gain	chr2	164862117	164862453	EM10D1745991	EM10E0718063	dELS	17	chr2	164876787	164876788	Ncoa5	ENSMUSG00000039804	1029.42	-	ENSMUSP00000046388	nuclear receptor coactivator 5 [Source:MGI Symbol;Acc:MGI:2385165]	14687	ENSMUSG00000017721	379.137	chr2	164497420	164497620	Pigt	+	down_rev	364383
chr6	31285150	31285249	100	*	79	336	0.236686	220	344	0.638728	10	CG	-1	1.33823e-05	Loss	chr6	31285153	31285495	EM10D1983745	EM10E0816326	pELS	0	chr6	31375670	31375671	Mkln1	ENSMUSG00000025609	7586.17	+	ENSMUSP00000026699	muskelin 1, intracellular mediator containing kelch motifs [Source:MGI Symbol;Acc:MGI:1351638]	90422	ENSMUSG00000025607	1411.92	chr6	30896694	30896894	Copg2	-	down_rev	388257
chr6	31285350	31285449	100	*	102	388	0.264103	289	426	0.67757	12	CG	-1	1.53514e-06	Loss	chr6	31285153	31285495	EM10D1983745	EM10E0816326	pELS	0	chr6	31375670	31375671	Mkln1	ENSMUSG00000025609	7586.17	+	ENSMUSP00000026699	muskelin 1, intracellular mediator containing kelch motifs [Source:MGI Symbol;Acc:MGI:1351638]	90222	ENSMUSG00000025607	1411.92	chr6	30896694	30896894	Copg2	-	down_rev	388457
chr11	115073231	115073330	100	*	105	129	0.80916	31	88	0.355556	4	CG	1	0.000319803	Gain	chr11	115072671	115072983	EM10D1270481	EM10E0525388	dELS	249	chr11	115078313	115078314	Tmem104	ENSMUSG00000045980	130.339	+	ENSMUSP00000097807	transmembrane protein 104 [Source:MGI Symbol;Acc:MGI:2444222]	4984	ENSMUSG00000034714	819.418	chr11	114675331	114675531	Ttyh2	+	down_rev	397701
chr11	89409231	89409330	100	*	83	99	0.831683	56	131	0.428571	4	CG	1	0.000300588	Gain	chr11	89416828	89417089	EM10D1251535	EM10E0515607	pELS	7499	chr11	89193158	89193159	Nog	ENSMUSG00000048616	Not_expressed	-	ENSMUSP00000061427	noggin [Source:MGI Symbol;Acc:MGI:104327]	216073	ENSMUSG00000000275	2011.55	chr11	88999276	88999476	Trim25	+	down_rev	409756
chr12	117382968	117383067	100	*	9	49	0.196078	32	50	0.634615	4	CG	-1	2.59355e-05	Loss	chr12	117385328	117385643	EM10D1331392	EM10E0550614	dELS,CTCF-bound	2262	chr12	117480099	117480100	Rapgef5	ENSMUSG00000041992	424.94	+	ENSMUSP00000105313	Rap guanine nucleotide exchange factor (GEF) 5 [Source:MGI Symbol;Acc:MGI:2444365]	97033	ENSMUSG00000021175	339.176	chr12	117804189	117804389	Cdca7l	+	down_rev	421123
chr12	118299768	118299867	100	*	35	118	0.3	108	153	0.703226	4	CG	-1	2.4375e-05	Loss	chr12	118300021	118300363	EM10D1331918	EM10E0550808	pELS	155	chr12	118265175	118265176	Sp4	ENSMUSG00000025323	807.512	-	ENSMUSP00000152330	trans-acting transcription factor 4 [Source:MGI Symbol;Acc:MGI:107595]	34593	ENSMUSG00000021175	339.176	chr12	117804189	117804389	Cdca7l	+	down_rev	495380
chr11	115604931	115605030	100	*	15	120	0.131148	66	121	0.544715	4	CG	-1	0.000949461	Loss	chr11	115604420	115604621	EM10D1271018	EM10E0525784	pELS	311	chr11	115599423	115599424	Grb2	ENSMUSG00000059923	1153.08	-	ENSMUSP00000021090	growth factor receptor bound protein 2 [Source:MGI Symbol;Acc:MGI:95805]	5508	ENSMUSG00000020773	1533	chr11	116127110	116127310	Trim47	-	down_rev	522081
chr18	33994023	33994122	100	*	84	107	0.779817	47	126	0.375	4	CG	1	0.00497748	Gain	chr18	33998258	33998600	EM10D1601158	EM10E0656675	dELS	4137	chr18	34353977	34353978	Apc	ENSMUSG00000005871	2448.41	+	ENSMUSP00000127131	APC, WNT signaling pathway regulator [Source:MGI Symbol;Acc:MGI:88039]	359856	ENSMUSG00000042834	6969.47	chr18	33463929	33464129	Nrep	-	down_rev	529895
chr14	31663898	31663997	100	*	80	108	0.736364	35	120	0.295082	4	CG	1	3.24957e-05	Gain	chr14	31664117	31664369	EM10D1404873	EM10E0578920	dELS	121	chr14	31750946	31750947	Galnt15	ENSMUSG00000021903	601.474	+	ENSMUSP00000022460	polypeptide N-acetylgalactosaminyltransferase 15 [Source:MGI Symbol;Acc:MGI:1926004]	86950	ENSMUSG00000071547	446.001	chr14	31130953	31131153	Nt5dc2	+	down_rev	532746
chr8	92253364	92253463	100	*	65	115	0.564103	18	143	0.131034	4	CG	1	0.000536627	Gain	chr8	92286814	92287153	EM10D2146526	EM10E0885494	dELS	33352	chr8	92040153	92040154	Fto	ENSMUSG00000055932	2759.21	+	ENSMUSP00000068380	fat mass and obesity associated [Source:MGI Symbol;Acc:MGI:1347093]	213211	ENSMUSG00000031740	4821.03	chr8	92827191	92827391	Mmp2	+	down_rev	573729
chr5	89372141	89372240	100	*	94	117	0.798319	35	94	0.375	4	CG	1	5.6043e-09	Gain	chr5	89384277	89384615	EM10D1933425	EM10E0793064	dELS,CTCF-bound	12038	chr5	89605757	89605758	Gc	ENSMUSG00000035540	Not_expressed	-	ENSMUSP00000046636	vitamin D binding protein [Source:MGI Symbol;Acc:MGI:95669]	233518	ENSMUSG00000029366	241.714	chr5	88764896	88765096	Dck	+	down_rev	607046
chr5	111461341	111461440	100	*	53	61	0.857143	25	56	0.448276	4	CG	1	4.79876e-05	Gain	chr5	111465985	111466332	EM10D1944750	EM10E0797947	dELS,CTCF-bound	4546	chr5	111478629	111478630	Pitpnb	ENSMUSG00000050017	3821.65	+	ENSMUSP00000083835	phosphatidylinositol transfer protein, beta [Source:MGI Symbol;Acc:MGI:1927542]	17190	ENSMUSG00000029521	398.24	chr5	110839879	110840079	Chek2	+	down_rev	621263
chr19	36689419	36689518	100	*	14	93	0.157895	63	112	0.561404	4	CG	-1	4.25563e-10	Loss	chr19	36689296	36689533	EM10D1649458	EM10E0677303	pELS	0	chr19	36714053	36714054	Ppp1r3c	ENSMUSG00000067279	73.4889	-	ENSMUSP00000084578	protein phosphatase 1, regulatory subunit 3C [Source:MGI Symbol;Acc:MGI:1858229]	24536	ENSMUSG00000012443	244.755	chr19	37376303	37376503	Kif11	+	down_rev	686786
chr7	45198225	45198324	100	*	7	62	0.125	25	41	0.604651	4	CG	-1	7.88348e-15	Loss	chr7	45198479	45198786	EM10D2055600	EM10E0848251	dELS,CTCF-bound	156	chr7	45204317	45204318	Hsd17b14	ENSMUSG00000030825	Not_expressed	+	ENSMUSP00000103381	hydroxysteroid (17-beta) dehydrogenase 14 [Source:MGI Symbol;Acc:MGI:1913315]	5994	ENSMUSG00000038695	1231.24	chr7	44467880	44468080	Josd2	+	down_rev	730146
chr9	103113231	103113330	100	*	16	20	0.772727	11	45	0.255319	4	CG	1	0.00114927	Gain	chr9	103112948	103113298	EM10D2219704	EM10E0917142	pELS	0	chr9	103107643	103107644	Trf	ENSMUSG00000032554	2782.47	-	ENSMUSP00000035158	transferrin [Source:MGI Symbol;Acc:MGI:98821]	5588	ENSMUSG00000032537	376.728	chr9	102354593	102354793	Ephb1	-	down_rev	758439
chr17	8615004	8615103	100	*	69	181	0.382514	143	177	0.804469	4	CG	-1	1.00009e-10	Loss	chr17	8647560	8647909	EM10D1543912	EM10E0632722	dELS	32458	chr17	8653255	8653256	T	ENSMUSG00000062327	Not_expressed	+	ENSMUSP00000074236	brachyury, T-box transcription factor T [Source:MGI Symbol;Acc:MGI:98472]	38153	ENSMUSG00000071984	2574.61	chr17	7827202	7827402	Fndc1	-	down_rev	787603
chr7	45407325	45407424	100	*	91	115	0.786325	40	105	0.383178	4	CG	1	0.00369472	Gain	chr7	45406848	45407100	EM10D2055811	EM10E0848377	pELS	226	chr7	45433162	45433163	Lmtk3	ENSMUSG00000062044	Not_expressed	+	ENSMUSP00000148041	lemur tyrosine kinase 3 [Source:MGI Symbol;Acc:MGI:3039582]	25739	ENSMUSG00000038695	1231.24	chr7	44467880	44468080	Josd2	+	down_rev	939246
chr10	61426122	61426221	100	*	100	142	0.701389	34	142	0.243056	4	CG	1	1.90894e-05	Gain	chr10	61426345	61426689	EM10D1159889	EM10E0476279	dELS	125	chr10	61431271	61431272	Npffr1	ENSMUSG00000020090	269.104	+	ENSMUSP00000020287	neuropeptide FF receptor 1 [Source:MGI Symbol;Acc:MGI:2685082]	5051	ENSMUSG00000037012	1493.25	chr10	62379808	62380008	Hk1	-	down_rev	953588
chr4	133455945	133456044	100	*	94	126	0.742188	29	103	0.285714	4	CG	1	6.04782e-16	Gain	chr4	133463358	133463538	EM10D1882256	EM10E0771497	dELS	7315	chr4	133484080	133484081	Arid1a	ENSMUSG00000007880	1868.36	-	ENSMUSP00000008024	AT rich interactive domain 1A (SWI-like) [Source:MGI Symbol;Acc:MGI:1935147]	28037	ENSMUSG00000028832	2450.12	chr4	134468220	134468420	Stmn1	+	down_rev	1012177
chr3	99413374	99413473	100	*	46	63	0.723077	20	72	0.283784	4	CG	1	0.00711326	Gain	chr3	99447374	99447692	EM10D1796405	EM10E0738461	dELS	33902	chr3	99147697	99147698	Tbx15	ENSMUSG00000027868	291.386	+	ENSMUSP00000143417	T-box 15 [Source:MGI Symbol;Acc:MGI:1277234]	265677	ENSMUSG00000053398	1074.74	chr3	98339890	98340090	Phgdh	-	down_rev	1073285
chr11	90093831	90093930	100	*	29	144	0.205479	96	149	0.642384	4	CG	-1	0.00144272	Loss	chr11	90094106	90094456	EM10D1251910	EM10E0515697	dELS	177	chr11	90078509	90078510	Gm45716	ENSMUSG00000110344	131.021	+	ENSMUSP00000147478	predicted gene 45716 [Source:MGI Symbol;Acc:MGI:5804831]	15322	ENSMUSG00000000275	2011.55	chr11	88999276	88999476	Trim25	+	down_rev	1094356
chr18	32365623	32365722	100	*	85	127	0.666667	26	114	0.232759	4	CG	1	0.0032325	Gain	chr18	32376695	32376934	EM10D1600284	EM10E0656318	pELS	10974	chr18	32373353	32373354	Ercc3	ENSMUSG00000024382	476.824	+	ENSMUSP00000025241	excision repair cross-complementing rodent repair deficiency, complementation group 3 [Source:MGI Symbol;Acc:MGI:95414]	7632	ENSMUSG00000042834	6969.47	chr18	33463929	33464129	Nrep	-	down_rev	1098208
chr15	100764364	100764463	100	*	32	107	0.302752	79	100	0.784314	4	CG	-1	0.000447609	Loss	chr15	100764740	100764908	EM10D1492832	EM10E0612514	dELS	278	chr15	100767739	100767740	Scn8a	ENSMUSG00000023033	56.9189	+	ENSMUSP00000143898	sodium channel, voltage-gated, type VIII, alpha [Source:MGI Symbol;Acc:MGI:103169]	3277	ENSMUSG00000023015	633.993	chr15	99651556	99651756	Racgap1	-	down_rev	1112609
chr1	192474227	192474326	100	*	54	153	0.354839	89	117	0.756303	4	CG	-1	0.000617062	Loss	chr1	192485056	192485260	EM10D1129597	EM10E0465153	dELS	10731	chr1	192453531	192453532	Hhat	ENSMUSG00000037375	293.71	-	ENSMUSP00000046686	hedgehog acyltransferase [Source:MGI Symbol;Acc:MGI:2444681]	20696	ENSMUSG00000026627	263.617	chr1	191325812	191326012	Pacc1	+	down_rev	1148216
chr19	47851619	47851718	100	*	93	133	0.696296	36	124	0.293651	4	CG	1	4.35576e-07	Gain	chr19	47853075	47853411	EM10D1657515	EM10E0681481	pELS	1358	chr19	47853973	47853974	Gsto2	ENSMUSG00000025069	84.0378	+	ENSMUSP00000157838	glutathione S-transferase omega 2 [Source:MGI Symbol;Acc:MGI:1915464]	2256	ENSMUSG00000047731	876.991	chr19	46598984	46599184	Wbp1l	+	down_rev	1252436
chr18	32020223	32020322	100	*	29	225	0.132159	150	246	0.608871	8	CG	-1	1.14269e-14	Loss	chr18	32017141	32017470	EM10D1600081	EM10E0656237	dELS	2754	chr18	32044877	32044878	Sft2d3	ENSMUSG00000044982	85.6481	-	ENSMUSP00000100656	SFT2 domain containing 3 [Source:MGI Symbol;Acc:MGI:1914408]	24556	ENSMUSG00000042834	6969.47	chr18	33463929	33464129	Nrep	-	down_rev	1443608
chr4	153419545	153419644	100	*	45	79	0.567901	9	76	0.128205	4	CG	1	4.27517e-08	Gain	chr4	153435971	153436309	EM10D1896195	EM10E0779427	dELS	16328	chr4	153567268	153567269	Ajap1	ENSMUSG00000039546	51.0802	-	ENSMUSP00000101271	adherens junction associated protein 1 [Source:MGI Symbol;Acc:MGI:2685419]	147625	ENSMUSG00000029059	595.631	chr4	154899035	154899235	Prxl2b	-	down_rev	1479392
chr18	31981323	31981422	100	*	18	127	0.147287	83	135	0.613139	4	CG	-1	1.18441e-07	Loss	chr18	31954814	31955150	EM10D1600062	EM10E0656230	dELS	26174	chr18	31922212	31922213	Polr2d	ENSMUSG00000024258	1818.59	+	ENSMUSP00000025106	polymerase (RNA) II (DNA directed) polypeptide D [Source:MGI Symbol;Acc:MGI:1916491]	59111	ENSMUSG00000042834	6969.47	chr18	33463929	33464129	Nrep	-	down_rev	1482508
chr14	57132298	57132397	100	*	43	144	0.30137	88	116	0.754237	6	CG	-1	5.78146e-07	Loss	chr14	57133220	57133567	EM10D1415303	EM10E0583004	pELS	824	chr14	57124110	57124111	Zmym2	ENSMUSG00000021945	2181.63	+	ENSMUSP00000152925	zinc finger, MYM-type 2 [Source:MGI Symbol;Acc:MGI:1923257]	8188	ENSMUSG00000002319	1859.17	chr14	55635857	55636057	Ipo4	-	down_rev	1496242
chr11	113173431	113173530	100	*	17	151	0.117647	74	123	0.6	12	CG	-1	8.4879e-39	Loss	chr11	113173406	113173618	EM10D1268869	EM10E0524572	pELS	0	chr11	113510168	113510169	Sstr2	ENSMUSG00000047904	Not_expressed	+	ENSMUSP00000138101	somatostatin receptor 2 [Source:MGI Symbol;Acc:MGI:98328]	336639	ENSMUSG00000034714	819.418	chr11	114675331	114675531	Ttyh2	+	down_rev	1501802
chr11	113173331	113173430	100	*	16	109	0.153153	75	117	0.638655	6	CG	-1	7.31673e-11	Loss	chr11	113173406	113173618	EM10D1268869	EM10E0524572	pELS	0	chr11	113510168	113510169	Sstr2	ENSMUSG00000047904	Not_expressed	+	ENSMUSP00000138101	somatostatin receptor 2 [Source:MGI Symbol;Acc:MGI:98328]	336739	ENSMUSG00000034714	819.418	chr11	114675331	114675531	Ttyh2	+	down_rev	1501902
chr10	64083922	64084021	100	*	28	87	0.325843	57	77	0.734177	4	CG	-1	7.60824e-07	Loss	chr10	64084476	64084777	EM10D1161719	EM10E0477096	dELS,CTCF-bound	456	chr10	63265877	63265878	Ctnna3	ENSMUSG00000060843	184.308	+	ENSMUSP00000101081	catenin (cadherin associated protein), alpha 3 [Source:MGI Symbol;Acc:MGI:2661445]	818045	ENSMUSG00000037012	1493.25	chr10	62379808	62380008	Hk1	-	down_rev	1703915
chr3	70800974	70801073	100	*	67	147	0.456376	137	157	0.867925	4	CG	-1	2.10711e-06	Loss	chr3	70803477	70803698	EM10D1782952	EM10E0732346	dELS	2405	chr3	69914946	69914947	Otol1	ENSMUSG00000027788	Not_expressed	+	ENSMUSP00000057607	otolin 1 [Source:MGI Symbol;Acc:MGI:2685260]	886028	ENSMUSG00000034349	3444.35	chr3	69004638	69004838	Smc4	+	down_rev	1796137
chr1	193261327	193261426	100	*	61	147	0.416107	119	144	0.821918	4	CG	-1	6.70656e-06	Loss	chr1	193261724	193261910	EM10D1130186	EM10E0465415	pELS,CTCF-bound	299	chr1	193052606	193052607	Camk1g	ENSMUSG00000016179	Not_expressed	-	ENSMUSP00000016323	calcium/calmodulin-dependent protein kinase I gamma [Source:MGI Symbol;Acc:MGI:2388073]	208721	ENSMUSG00000026627	263.617	chr1	191325812	191326012	Pacc1	+	down_rev	1935316
chr11	42523231	42523330	100	*	164	194	0.841837	74	175	0.423729	4	CG	1	0.00598273	Gain	chr11	42528263	42528548	EM10D1218476	EM10E0499853	dELS	4934	chr11	42310584	42310585	Gabrb2	ENSMUSG00000007653	Not_expressed	+	ENSMUSP00000007797	gamma-aminobutyric acid (GABA) A receptor, subunit beta 2 [Source:MGI Symbol;Acc:MGI:95620]	212647	ENSMUSG00000019189	787.245	chr11	44518864	44519064	Rnf145	+	down_rev	1995535
chr4	152663745	152663844	100	*	53	81	0.650602	30	129	0.236641	4	CG	1	4.25777e-05	Gain	chr4	152674212	152674548	EM10D1895783	EM10E0779326	dELS	10369	chr4	152562367	152562368	Kcnab2	ENSMUSG00000028931	49.1289	-	ENSMUSP00000125058	potassium voltage-gated channel, shaker-related subfamily, beta member 2 [Source:MGI Symbol;Acc:MGI:109239]	101378	ENSMUSG00000029059	595.631	chr4	154899035	154899235	Prxl2b	-	down_rev	2235192
chr16	48267832	48267931	100	*	56	63	0.876923	28	64	0.439394	4	CG	1	8.66442e-12	Gain	chr16	48258394	48258577	EM10D1520671	EM10E0624717	dELS	9256	chr16	48251600	48251601	Morc1	ENSMUSG00000022652	33.3986	+	ENSMUSP00000023330	microrchidia 1 [Source:MGI Symbol;Acc:MGI:1316740]	16232	ENSMUSG00000033149	1417.57	chr16	45953498	45953698	Phldb2	-	down_rev	2314135
chr6	44184150	44184249	100	*	132	165	0.796407	57	170	0.337209	4	CG	1	0.000326955	Gain	chr6	44203981	44204182	EM10D1990360	EM10E0818932	dELS	19733	chr6	43643212	43643213	Tpk1	ENSMUSG00000029735	1293.48	-	ENSMUSP00000065631	thiamine pyrophosphokinase [Source:MGI Symbol;Acc:MGI:1352500]	540938	ENSMUSG00000029869	264.736	chr6	41605382	41605582	Ephb6	+	down_rev	2578569
chr3	85080174	85080273	100	*	38	122	0.314516	89	121	0.731707	4	CG	-1	0.00243403	Loss	chr3	85110803	85111120	EM10D1787634	EM10E0733870	dELS	30531	chr3	84722575	84722576	Fbxw7	ENSMUSG00000028086	455.249	+	ENSMUSP00000103306	F-box and WD-40 domain protein 7 [Source:MGI Symbol;Acc:MGI:1354695]	357599	ENSMUSG00000004891	760.067	chr3	87970978	87971178	Nes	+	down_rev	2890706
chr11	35416731	35416830	100	*	72	259	0.279693	205	296	0.691275	10	CG	-1	7.27806e-23	Loss	chr11	35415790	35416133	EM10D1216118	EM10E0499332	dELS	599	chr11	35660311	35660312	Pank3	ENSMUSG00000018846	1382.55	+	ENSMUSP00000018990	pantothenate kinase 3 [Source:MGI Symbol;Acc:MGI:2387464]	243482	ENSMUSG00000040711	1384.39	chr11	32347720	32347920	Sh3pxd2b	+	down_rev	3068812
chr11	35580731	35580830	100	*	61	89	0.681319	27	101	0.271845	4	CG	1	0.0036411	Gain	chr11	35582746	35582966	EM10D1216261	EM10E0499390	dELS	1917	chr11	35660311	35660312	Pank3	ENSMUSG00000018846	1382.55	+	ENSMUSP00000018990	pantothenate kinase 3 [Source:MGI Symbol;Acc:MGI:2387464]	79482	ENSMUSG00000040711	1384.39	chr11	32347720	32347920	Sh3pxd2b	+	down_rev	3232812
chr11	64471931	64472030	100	*	57	71	0.794521	30	78	0.3875	4	CG	1	0.000490778	Gain	chr11	64472812	64473013	EM10D1233024	EM10E0506255	dELS	783	chr11	64326158	64326159	Hs3st3a1	ENSMUSG00000047759	Not_expressed	+	ENSMUSP00000055930	heparan sulfate (glucosamine) 3-O-sulfotransferase 3A1 [Source:MGI Symbol;Acc:MGI:1333861]	145773	ENSMUSG00000042506	3479.31	chr11	61174955	61175155	Usp22	-	down_rev	3296777
chr11	41214331	41214430	100	*	102	114	0.887931	36	99	0.366337	4	CG	1	5.09589e-37	Gain	chr11	41193088	41193289	EM10D1218176	EM10E0499787	dELS	21043	chr11	40646138	40646139	Ccng1	ENSMUSG00000020326	1018.66	-	ENSMUSP00000020576	cyclin G1 [Source:MGI Symbol;Acc:MGI:102890]	568193	ENSMUSG00000019189	787.245	chr11	44518864	44519064	Rnf145	+	down_rev	3304435
chr11	64554531	64554630	100	*	35	129	0.274809	121	150	0.802632	4	CG	-1	1.19629e-14	Loss	chr11	64588011	64588360	EM10D1233095	EM10E0506276	dELS	33382	chr11	64326158	64326159	Hs3st3a1	ENSMUSG00000047759	Not_expressed	+	ENSMUSP00000055930	heparan sulfate (glucosamine) 3-O-sulfotransferase 3A1 [Source:MGI Symbol;Acc:MGI:1333861]	228373	ENSMUSG00000042506	3479.31	chr11	61174955	61175155	Usp22	-	down_rev	3379377
chr11	111070131	111070230	100	*	36	97	0.373737	115	147	0.778523	6	CG	-1	1.22521e-05	Loss	chr11	111070344	111070670	EM10D1267737	EM10E0524284	dELS	115	chr11	110956990	110956991	Kcnj2	ENSMUSG00000041695	116.804	+	ENSMUSP00000037192	potassium inwardly-rectifying channel, subfamily J, member 2 [Source:MGI Symbol;Acc:MGI:104744]	113141	ENSMUSG00000034714	819.418	chr11	114675331	114675531	Ttyh2	+	down_rev	3605102
chr10	66879122	66879221	100	*	78	103	0.752381	45	154	0.294872	4	CG	1	1.40224e-05	Gain	chr10	66879075	66879386	EM10D1162423	EM10E0477187	dELS	0	chr10	66932724	66932725	Reep3	ENSMUSG00000019873	2850.33	-	ENSMUSP00000020023	receptor accessory protein 3 [Source:MGI Symbol;Acc:MGI:88930]	53504	ENSMUSG00000037012	1493.25	chr10	62379808	62380008	Hk1	-	down_rev	4499115
chr16	84621232	84621331	100	*	11	134	0.0882353	41	78	0.525	4	CG	-1	0.0003314	Loss	chr16	84621057	84621261	EM10D1531962	EM10E0627507	pELS	0	chr16	84631813	84631814	Gabpa	ENSMUSG00000008976	1912.05	+	ENSMUSP00000109822	GA repeat binding protein, alpha [Source:MGI Symbol;Acc:MGI:95610]	10483	ENSMUSG00000022983	340.361	chr16	90284403	90284603	Scaf4	-	down_rev	5663073
chr16	82873532	82873631	100	*	64	79	0.802469	35	89	0.395604	4	CG	1	1.14217e-05	Gain	chr16	83021384	83021652	EM10D1531648	EM10E0627474	dELS	147754	chr16	82625270	82625271	Gm21833	ENSMUSG00000094030	549.663	+	ENSMUSP00000137335	predicted gene, 21833 [Source:MGI Symbol;Acc:MGI:5433997]	248262	ENSMUSG00000022983	340.361	chr16	90284403	90284603	Scaf4	-	down_rev	7410773
chr18	60499823	60499922	100	*	11	85	0.137931	81	121	0.666667	4	CG	-1	9.38167e-05	Loss	chr18	60499980	60500328	EM10D1614827	EM10E0662153	pELS	59	chr18	60426452	60426453	F830016B08Rik	ENSMUSG00000090942	1231.38	+	ENSMUSP00000131437	RIKEN cDNA F830016B08 gene [Source:MGI Symbol;Acc:MGI:3588218]	73371	ENSMUSG00000038059	3963.02	chr18	60501887	60502087	Smim3	-	up_irrev	1966
chr11	120934631	120934730	100	*	54	144	0.376712	99	118	0.833333	4	CG	-1	9.21456e-06	Loss	chr11	120933078	120933308	EM10D1276492	EM10E0529321	pELS	1324	chr11	120930244	120930245	Cd7	ENSMUSG00000025163	Not_expressed	-	ENSMUSP00000026159	CD7 antigen [Source:MGI Symbol;Acc:MGI:88344]	4387	ENSMUSG00000025161	405.468	chr11	120948380	120948580	Slc16a3	+	up_irrev	13651
chr7	20120025	20120124	100	*	16	23	0.68	5	29	0.193548	4	CG	1	7.45506e-11	Gain	chr7	19966701	19966865	EM10D2045934	EM10E0843191	pELS	153161	chr7	20109335	20109336	Vmn1r244	ENSMUSG00000095806	Not_expressed	-	ENSMUSP00000100844	vomeronasal 1 receptor 244 [Source:MGI Symbol;Acc:MGI:3644398]	10690	ENSMUSG00000095201	99.0154	chr7	20099580	20099780	Vmn1r91	+	up_irrev	20246
chr9	83827431	83827530	100	*	29	119	0.247934	115	159	0.720497	4	CG	-1	6.92627e-06	Loss	chr9	83833897	83834054	EM10D2210638	EM10E0914070	pELS	6368	chr9	83807198	83807199	Bckdhb	ENSMUSG00000032263	744.588	+	ENSMUSP00000139684	branched chain ketoacid dehydrogenase E1, beta polypeptide [Source:MGI Symbol;Acc:MGI:88137]	20233	ENSMUSG00000032262	320.077	chr9	83806177	83806377	Elovl4	-	up_irrev	21055
chrX	141435255	141435354	100	*	38	121	0.317073	95	118	0.8	9	CG	-1	3.2903e-05	Loss	chrX	141441188	141441533	EM10D2255597	EM10E0930163	dELS	5835	chrX	141464402	141464403	Tmem164	ENSMUSG00000047045	287.775	+	ENSMUSP00000108510	transmembrane protein 164 [Source:MGI Symbol;Acc:MGI:2148020]	29049	ENSMUSG00000031273	83.8902	chrX	141473976	141474176	Col4a6	-	up_irrev	38623
chr4	106541445	106541544	100	*	34	102	0.336538	117	142	0.819444	4	CG	-1	0.000138256	Loss	chr4	106545375	106545530	EM10D1866480	EM10E0763511	dELS	3832	chr4	106536141	106536142	Ttc4	ENSMUSG00000025413	1434.08	-	ENSMUSP00000026480	tetratricopeptide repeat domain 4 [Source:MGI Symbol;Acc:MGI:1919604]	5304	ENSMUSG00000025418	79.424	chr4	106492183	106492383	Bsnd	-	up_irrev	49063
chr9	83862531	83862630	100	*	39	184	0.215054	108	160	0.67284	4	CG	-1	0.00344515	Loss	chr9	83835070	83835235	EM10D2210642	EM10E0914074	pELS	27297	chr9	83807198	83807199	Bckdhb	ENSMUSG00000032263	744.588	+	ENSMUSP00000139684	branched chain ketoacid dehydrogenase E1, beta polypeptide [Source:MGI Symbol;Acc:MGI:88137]	55333	ENSMUSG00000032262	320.077	chr9	83806177	83806377	Elovl4	-	up_irrev	56155
chrX	140398855	140398954	100	*	9	80	0.121951	55	90	0.608696	6	CG	-1	0.000279802	Loss	chrX	140399974	140400324	EM10D2255230	EM10E0930040	dELS	1021	chrX	140508259	140508260	Irs4	ENSMUSG00000054667	Not_expressed	-	ENSMUSP00000067085	insulin receptor substrate 4 [Source:MGI Symbol;Acc:MGI:1338009]	109306	ENSMUSG00000031432	3148.98	chrX	140456513	140456713	Prps1	+	up_irrev	57560
chr4	106560345	106560444	100	*	19	125	0.15748	89	154	0.576923	6	CG	-1	0.000282354	Loss	chr4	106560079	106560420	EM10D1866490	EM10E0763520	pELS	0	chr4	106536141	106536142	Ttc4	ENSMUSG00000025413	1434.08	-	ENSMUSP00000026480	tetratricopeptide repeat domain 4 [Source:MGI Symbol;Acc:MGI:1919604]	24204	ENSMUSG00000025418	79.424	chr4	106492183	106492383	Bsnd	-	up_irrev	67963
chrX	136139955	136140054	100	*	42	49	0.843137	22	59	0.377049	4	CG	1	0.000649014	Gain	chrX	136138576	136138789	EM10D2254242	EM10E0929755	pELS	1167	chrX	136022832	136022833	Esx1	ENSMUSG00000023443	Not_expressed	-	ENSMUSP00000133711	extraembryonic, spermatogenesis, homeobox 1 [Source:MGI Symbol;Acc:MGI:1096388]	117123	ENSMUSG00000050071	214.949	chrX	136215413	136215613	Bex1	-	up_irrev	75360
chrX	140540855	140540954	100	*	29	115	0.25641	80	103	0.771429	8	CG	-1	3.55253e-09	Loss	chrX	140540749	140541045	EM10D2255317	EM10E0930086	dELS,CTCF-bound	0	chrX	140508259	140508260	Irs4	ENSMUSG00000054667	Not_expressed	-	ENSMUSP00000067085	insulin receptor substrate 4 [Source:MGI Symbol;Acc:MGI:1338009]	32596	ENSMUSG00000031432	3148.98	chrX	140456513	140456713	Prps1	+	up_irrev	84143
chrX	140540955	140541054	100	*	21	129	0.167939	83	138	0.6	10	CG	-1	4.36891e-08	Loss	chrX	140540749	140541045	EM10D2255317	EM10E0930086	dELS,CTCF-bound	0	chrX	140508259	140508260	Irs4	ENSMUSG00000054667	Not_expressed	-	ENSMUSP00000067085	insulin receptor substrate 4 [Source:MGI Symbol;Acc:MGI:1338009]	32696	ENSMUSG00000031432	3148.98	chrX	140456513	140456713	Prps1	+	up_irrev	84243
chr1	133264327	133264426	100	*	57	80	0.707317	25	83	0.305882	4	CG	1	3.23839e-06	Gain	chr1	133265441	133265715	EM10D1093913	EM10E0450954	dELS,CTCF-bound	1016	chr1	133278248	133278249	Ren1	ENSMUSG00000070645	Not_expressed	+	ENSMUSP00000092135	renin 1 structural [Source:MGI Symbol;Acc:MGI:97898]	13823	ENSMUSG00000041757	207.878	chr1	133164110	133164310	Plekha6	+	up_irrev	100018
chr5	65975741	65975840	100	*	36	40	0.880952	10	24	0.423077	4	CG	1	3.4018e-09	Gain	chr5	65975747	65976091	EM10D1924297	EM10E0789913	dELS	0	chr5	66018556	66018557	Rhoh	ENSMUSG00000029204	4837.88	+	ENSMUSP00000031106	ras homolog family member H [Source:MGI Symbol;Acc:MGI:1921984]	42717	ENSMUSG00000029204	4837.88	chr5	65861113	65861313	Rhoh	+	up_irrev	114429
chr10	78100822	78100921	100	*	70	102	0.682692	32	136	0.23913	4	CG	1	3.50281e-05	Gain	chr10	78101051	78101365	EM10D1169435	EM10E0480263	dELS	131	chr10	78080475	78080476	Trappc10	ENSMUSG00000000374	320.727	-	ENSMUSP00000000384	trafficking protein particle complex 10 [Source:MGI Symbol;Acc:MGI:1336209]	20347	ENSMUSG00000000374	320.727	chr10	78244541	78244741	Trappc10	-	up_irrev	143621
chr13	19775210	19775309	100	*	46	54	0.839286	22	54	0.410714	4	CG	1	7.2135e-08	Gain	chr13	19764318	19764664	EM10D1338960	EM10E0552861	dELS	10547	chr13	19804097	19804098	Epdr1	ENSMUSG00000002808	1792.48	-	ENSMUSP00000152124	ependymin related protein 1 (zebrafish) [Source:MGI Symbol;Acc:MGI:2145369]	28789	ENSMUSG00000021319	858.969	chr13	19623004	19623204	Sfrp4	+	up_irrev	152007
chr17	43953504	43953603	100	*	51	91	0.55914	111	114	0.965517	4	CG	-1	0.00249294	Loss	chr17	43953597	43953856	EM10D1562232	EM10E0641766	pELS	0	chr17	43941190	43941191	Tdrd6	ENSMUSG00000040140	30.8831	-	ENSMUSP00000131277	tudor domain containing 6 [Source:MGI Symbol;Acc:MGI:2679727]	12314	ENSMUSG00000039601	1923.21	chr17	43801251	43801451	Rcan2	+	up_irrev	152054
chr17	43953504	43953603	100	*	51	91	0.55914	111	114	0.965517	4	CG	-1	0.00249294	Loss	chr17	43953298	43953513	EM10D1562231	EM10E0641765	pELS	0	chr17	43941190	43941191	Tdrd6	ENSMUSG00000040140	30.8831	-	ENSMUSP00000131277	tudor domain containing 6 [Source:MGI Symbol;Acc:MGI:2679727]	12314	ENSMUSG00000039601	1923.21	chr17	43801251	43801451	Rcan2	+	up_irrev	152054
chr11	52324631	52324730	100	*	32	108	0.3	81	114	0.706897	4	CG	-1	0.00082761	Loss	chr11	52321617	52321902	EM10D1224318	EM10E0502312	dELS	2730	chr11	52287255	52287256	9530068E07Rik	ENSMUSG00000036275	5059.71	+	ENSMUSP00000104685	RIKEN cDNA 9530068E07 gene [Source:MGI Symbol;Acc:MGI:2654705]	37376	ENSMUSG00000108218	1951.79	chr11	52168059	52168259	Olfr1372-ps1	-	up_irrev	156373
chr13	99697410	99697509	100	*	25	123	0.208	113	162	0.695122	4	CG	-1	0.000600406	Loss	chr13	99679394	99679738	EM10D1381410	EM10E0570059	dELS	17673	chr13	99653048	99653049	Map1b	ENSMUSG00000052727	28059.8	-	ENSMUSP00000068374	microtubule-associated protein 1B [Source:MGI Symbol;Acc:MGI:1306778]	44362	ENSMUSG00000052727	28059.8	chr13	99516440	99516640	Map1b	-	up_irrev	180771
chrX	74066855	74066954	100	*	12	87	0.146067	53	93	0.568421	4	CG	-1	0.0041998	Loss	chrX	74084543	74084760	EM10D2244882	EM10E0927265	pELS	17590	chrX	74139460	74139461	Dkc1	ENSMUSG00000031403	2700.67	+	ENSMUSP00000033776	dyskeratosis congenita 1, dyskerin [Source:MGI Symbol;Acc:MGI:1861727]	72507	ENSMUSG00000001964	2041.78	chrX	74254587	74254787	Emd	+	up_irrev	187634
chrX	140645455	140645554	100	*	17	68	0.257143	57	84	0.674419	4	CG	-1	1.99298e-05	Loss	chrX	140638062	140638373	EM10D2255376	EM10E0930119	dELS	7083	chrX	140508259	140508260	Irs4	ENSMUSG00000054667	Not_expressed	-	ENSMUSP00000067085	insulin receptor substrate 4 [Source:MGI Symbol;Acc:MGI:1338009]	137196	ENSMUSG00000031432	3148.98	chrX	140456513	140456713	Prps1	+	up_irrev	188743
chr18	52322823	52322922	100	*	47	71	0.657534	19	83	0.235294	4	CG	1	4.80418e-06	Gain	chr18	52323151	52323498	EM10D1610223	EM10E0660492	dELS	230	chr18	52464621	52464622	Ftmt	ENSMUSG00000024510	Not_expressed	+	ENSMUSP00000025388	ferritin mitochondrial [Source:MGI Symbol;Acc:MGI:1914884]	141700	ENSMUSG00000024529	1594.38	chr18	52529767	52529967	Lox	-	up_irrev	206846
chr13	99725310	99725409	100	*	17	149	0.119205	76	134	0.566176	4	CG	-1	1.4784e-05	Loss	chr13	99724250	99724527	EM10D1381426	EM10E0570064	dELS	784	chr13	99653048	99653049	Map1b	ENSMUSG00000052727	28059.8	-	ENSMUSP00000068374	microtubule-associated protein 1B [Source:MGI Symbol;Acc:MGI:1306778]	72262	ENSMUSG00000052727	28059.8	chr13	99516440	99516640	Map1b	-	up_irrev	208671
chr12	39901368	39901467	100	*	22	30	0.71875	8	28	0.3	4	CG	1	7.63656e-06	Gain	chr12	39920549	39920899	EM10D1292861	EM10E0535259	dELS	19083	chr12	40088024	40088025	Arl4a	ENSMUSG00000047446	7210.29	-	ENSMUSP00000099013	ADP-ribosylation factor-like 4A [Source:MGI Symbol;Acc:MGI:99437]	186558	ENSMUSG00000002565	69.2419	chr12	40134128	40134328	Scin	-	up_irrev	232662
chr11	100086631	100086730	100	*	62	69	0.887324	40	85	0.471264	4	CG	1	0.00127757	Gain	chr11	100098822	100099057	EM10D1258988	EM10E0519562	dELS	12093	chr11	100084072	100084073	Krt9	ENSMUSG00000051617	Not_expressed	-	ENSMUSP00000055255	keratin 9 [Source:MGI Symbol;Acc:MGI:96696]	2559	ENSMUSG00000035530	111249	chr11	100319785	100319985	Eif1	+	up_irrev	233056
chr6	122272550	122272649	100	*	17	21	0.782609	5	16	0.333333	4	CG	1	0.0058317	Gain	chr6	122274523	122274854	EM10D2026974	EM10E0834222	dELS	1875	chr6	122259841	122259842	Klrg1	ENSMUSG00000030114	Not_expressed	-	ENSMUSP00000032207	killer cell lectin-like receptor subfamily G, member 1 [Source:MGI Symbol;Acc:MGI:1355294]	12709	ENSMUSG00000030116	500.763	chr6	122505745	122505945	Mfap5	+	up_irrev	233097
chr13	67400010	67400109	100	*	69	118	0.583333	30	180	0.17033	4	CG	1	0.000450985	Gain	chr13	67399587	67399933	EM10D1366620	EM10E0564907	PLS,CTCF-bound	78	chr13	67426530	67426531	Zfp458	ENSMUSG00000055480	97.6733	-	ENSMUSP00000153284	zinc finger protein 458 [Source:MGI Symbol;Acc:MGI:3040691]	26422	ENSMUSG00000021510	2556.01	chr13	67637691	67637891	Zfp729a	-	up_irrev	237583
chr5	122649441	122649540	100	*	22	28	0.766667	13	39	0.341463	6	CG	1	0.00504826	Gain	chr5	122649368	122649597	EM10D1953657	EM10E0802902	dELS	0	chr5	122640288	122640289	Atp2a2	ENSMUSG00000029467	3920.4	-	ENSMUSP00000031423	ATPase, Ca++ transporting, cardiac muscle, slow twitch 2 [Source:MGI Symbol;Acc:MGI:88110]	9153	ENSMUSG00000029465	2428.88	chr5	122391778	122391978	Arpc3	+	up_irrev	257464
chr10	111787522	111787621	100	*	34	141	0.244755	137	197	0.693467	4	CG	-1	0.00161001	Loss	chr10	111787269	111787554	EM10D1188597	EM10E0488268	dELS	0	chr10	111808569	111808570	Krr1	ENSMUSG00000063334	1968.56	+	ENSMUSP00000125746	KRR1, small subunit (SSU) processome component, homolog (yeast) [Source:MGI Symbol;Acc:MGI:1289274]	20949	ENSMUSG00000020205	3696.02	chr10	111506186	111506386	Phlda1	+	up_irrev	281137
chr15	88839464	88839563	100	*	62	92	0.670213	17	69	0.253521	4	CG	1	0.00826037	Gain	chr15	88839276	88839625	EM10D1484812	EM10E0608722	dELS,CTCF-bound	0	chr15	88838621	88838622	Ttll8	ENSMUSG00000022388	Not_expressed	-	ENSMUSP00000135381	tubulin tyrosine ligase-like family, member 8 [Source:MGI Symbol;Acc:MGI:1922902]	843	ENSMUSG00000022610	773.032	chr15	89140603	89140803	Mapk12	-	up_irrev	301041
chr10	10223322	10223421	100	*	109	133	0.814815	50	143	0.351724	4	CG	1	1.3953e-06	Gain	chr10	10215426	10215703	EM10D1135165	EM10E0467280	dELS	7620	chr10	10348070	10348071	Adgb	ENSMUSG00000050994	Not_expressed	-	ENSMUSP00000134378	androglobin [Source:MGI Symbol;Acc:MGI:3605549]	124650	ENSMUSG00000019832	108.14	chr10	10558165	10558365	Rab32	-	up_irrev	334745
chrX	141811155	141811254	100	*	26	46	0.5625	8	77	0.113924	4	CG	1	7.46035e-07	Gain	chrX	141725175	141725452	EM10D2255652	EM10E0930179	PLS,CTCF-bound	85704	chrX	141749724	141749725	Ammecr1	ENSMUSG00000042225	232.295	-	ENSMUSP00000036085	Alport syndrome, mental retardation, midface hypoplasia and elliptocytosis chromosomal region gene 1 [Source:MGI Symbol;Acc:MGI:1860206]	61431	ENSMUSG00000031273	83.8902	chrX	141473976	141474176	Col4a6	-	up_irrev	336980
chr8	63291064	63291163	100	*	42	52	0.796296	18	46	0.395833	4	CG	1	3.1809e-12	Gain	chr8	63335187	63335443	EM10D2131282	EM10E0878923	dELS	44025	chr8	63404043	63404044	Spock3	ENSMUSG00000054162	1279.68	+	ENSMUSP00000113797	sparc/osteonectin, cwcv and kazal-like domains proteoglycan 3 [Source:MGI Symbol;Acc:MGI:1920152]	112881	ENSMUSG00000054162	1279.68	chr8	62950909	62951109	Spock3	+	up_irrev	339956
chr6	137170150	137170249	100	*	69	157	0.440252	120	136	0.876812	4	CG	-1	1.77314e-11	Loss	chr6	137170220	137170569	EM10D2034174	EM10E0837832	pELS	0	chr6	137147495	137147496	Rerg	ENSMUSG00000030222	390.083	-	ENSMUSP00000032347	RAS-like, estrogen-regulated, growth-inhibitor [Source:MGI Symbol;Acc:MGI:2665139]	22655	ENSMUSG00000096010	261.49	chr6	136804315	136804515	H4f16	-	up_irrev	365636
chr1	131231027	131231126	100	*	115	134	0.852941	66	154	0.429487	4	CG	1	1.53924e-07	Gain	chr1	131228358	131228613	EM10D1092014	EM10E0449953	dELS,CTCF-bound	2415	chr1	131207344	131207345	Ikbke	ENSMUSG00000042349	186.006	-	ENSMUSP00000054126	inhibitor of kappaB kinase epsilon [Source:MGI Symbol;Acc:MGI:1929612]	23683	ENSMUSG00000026417	13.7515	chr1	130826584	130826784	Pigr	+	up_irrev	404244
chr7	113705074	113705173	100	*	131	165	0.790419	59	163	0.363636	4	CG	1	0.000387322	Gain	chr7	113707669	113708000	EM10D2086538	EM10E0861343	pELS	2497	chr7	113717016	113717017	Rras2	ENSMUSG00000055723	1473.26	-	ENSMUSP00000069752	related RAS viral (r-ras) oncogene 2 [Source:MGI Symbol;Acc:MGI:1914172]	11844	ENSMUSG00000055723	1473.26	chr7	114117681	114117881	Rras2	-	up_irrev	412509
chr9	84889631	84889730	100	*	20	31	0.636364	12	55	0.22807	4	CG	1	0.00314545	Gain	chr9	84910839	84911172	EM10D2211058	EM10E0914161	dELS	21110	chr9	85194826	85194827	Gm11114	ENSMUSG00000079433	Not_expressed	+	ENSMUSP00000108831	predicted gene 11114 [Source:MGI Symbol;Acc:MGI:3779366]	305097	ENSMUSG00000032265	1069.6	chr9	85327248	85327448	Tent5a	-	up_irrev	437519
chr10	93198522	93198621	100	*	66	156	0.424051	148	176	0.837079	8	CG	-1	0.00019151	Loss	chr10	93197076	93197414	EM10D1179078	EM10E0484852	dELS	1109	chr10	93146997	93146998	Elk3	ENSMUSG00000008398	1715.93	-	ENSMUSP00000008542	ELK3, member of ETS oncogene family [Source:MGI Symbol;Acc:MGI:101762]	51525	ENSMUSG00000020019	1491.7	chr10	93640581	93640781	Ntn4	+	up_irrev	441961
chr10	93198422	93198521	100	*	111	212	0.523364	216	232	0.92735	12	CG	-1	7.17891e-05	Loss	chr10	93197076	93197414	EM10D1179078	EM10E0484852	dELS	1009	chr10	93146997	93146998	Elk3	ENSMUSG00000008398	1715.93	-	ENSMUSP00000008542	ELK3, member of ETS oncogene family [Source:MGI Symbol;Acc:MGI:101762]	51425	ENSMUSG00000020019	1491.7	chr10	93640581	93640781	Ntn4	+	up_irrev	442061
chr17	78603804	78603903	100	*	55	210	0.264151	188	276	0.679856	6	CG	-1	1.32268e-05	Loss	chr17	78603923	78604258	EM10D1579765	EM10E0648756	dELS,CTCF-bound	21	chr17	78507677	78507678	Crim1	ENSMUSG00000024074	479.212	+	ENSMUSP00000108117	cysteine rich transmembrane BMP regulator 1 (chordin like) [Source:MGI Symbol;Acc:MGI:1354756]	96127	ENSMUSG00000024084	78.1641	chr17	79051806	79052006	Qpct	+	up_irrev	447904
chr2	3116102	3116201	100	*	42	162	0.262195	102	150	0.677632	4	CG	-1	0.00117097	Loss	chr2	3117983	3118135	EM10D1665011	EM10E0684445	pELS,CTCF-bound	1783	chr2	3115261	3115262	Fam171a1	ENSMUSG00000050530	285.298	+	ENSMUSP00000072724	family with sequence similarity 171, member A1 [Source:MGI Symbol;Acc:MGI:2442917]	841	ENSMUSG00000026655	1677.56	chr2	3570388	3570588	Fam107b	+	up_irrev	454188
chr3	76022574	76022673	100	*	49	67	0.724638	30	104	0.292453	4	CG	1	8.05277e-16	Gain	chr3	75986311	75986508	EM10D1783719	EM10E0732471	dELS	36067	chr3	75981577	75981578	Fstl5	ENSMUSG00000034098	Not_expressed	+	ENSMUSP00000038506	follistatin-like 5 [Source:MGI Symbol;Acc:MGI:2442179]	40997	ENSMUSG00000027834	3628.65	chr3	75557447	75557647	Serpini1	+	up_irrev	464928
chrX	140937955	140938054	100	*	46	48	0.94	27	51	0.528302	4	CG	1	8.06815e-10	Gain	chrX	140933290	140933541	EM10D2255476	EM10E0930141	dELS	4415	chrX	140979927	140979928	Gucy2f	ENSMUSG00000042282	Not_expressed	-	ENSMUSP00000044521	guanylate cyclase 2f [Source:MGI Symbol;Acc:MGI:105119]	41874	ENSMUSG00000031432	3148.98	chrX	140456513	140456713	Prps1	+	up_irrev	481243
chr2	122632002	122632101	100	*	144	174	0.823864	62	164	0.379518	4	CG	1	0.00824151	Gain	chr2	122631462	122631803	EM10D1722523	EM10E0708231	pELS,CTCF-bound	200	chr2	122607157	122607158	Sqor	ENSMUSG00000005803	805.269	+	ENSMUSP00000005953	sulfide quinone oxidoreductase [Source:MGI Symbol;Acc:MGI:1929899]	24845	ENSMUSG00000060802	27892.5	chr2	122147586	122147786	B2m	+	up_irrev	484217
chrX	73767455	73767554	100	*	12	78	0.1625	31	45	0.680851	6	CG	-1	2.44137e-05	Loss	chrX	73765326	73765666	EM10D2244713	EM10E0927170	dELS	1790	chrX	73784533	73784534	Ctag2l2	ENSMUSG00000079532	Not_expressed	+	ENSMUSP00000109752	CTAG2 like 2 [Source:MGI Symbol;Acc:MGI:3645826]	16980	ENSMUSG00000001964	2041.78	chrX	74254587	74254787	Emd	+	up_irrev	487034
chr1	61191127	61191226	100	*	122	157	0.773585	55	153	0.36129	4	CG	1	6.29966e-06	Gain	chr1	61181505	61181800	EM10D1060826	EM10E0439304	dELS	9328	chr1	61017086	61017087	Icos	ENSMUSG00000026009	Not_expressed	+	ENSMUSP00000027162	inducible T cell co-stimulator [Source:MGI Symbol;Acc:MGI:1858745]	174041	ENSMUSG00000101188	1482.61	chr1	60703832	60704032	Eif4a-ps4	+	up_irrev	487096
chr5	129866141	129866240	100	*	69	78	0.875	30	68	0.442857	4	CG	1	3.97544e-07	Gain	chr5	129864869	129865119	EM10D1958269	EM10E0805175	dELS,CTCF-bound	1023	chr5	129864513	129864514	Psph	ENSMUSG00000029446	349.815	-	ENSMUSP00000031399	phosphoserine phosphatase [Source:MGI Symbol;Acc:MGI:97788]	1628	ENSMUSG00000060371	52.5683	chr5	130369355	130369555	Caln1	+	up_irrev	503116
chr7	90995874	90995973	100	*	36	76	0.474359	100	109	0.90991	4	CG	-1	7.60619e-06	Loss	chr7	91045394	91045742	EM10D2075373	EM10E0856292	dELS	49422	chr7	90125209	90125210	Tmem126b	ENSMUSG00000030614	489.001	-	ENSMUSP00000032843	transmembrane protein 126B [Source:MGI Symbol;Acc:MGI:1915722]	870665	ENSMUSG00000052572	489.351	chr7	90476572	90476772	Dlg2	+	up_irrev	519103
chr11	52701031	52701130	100	*	41	142	0.291667	91	119	0.760331	4	CG	-1	0.00332821	Loss	chr11	52656107	52656456	EM10D1224597	EM10E0502428	dELS	44576	chr11	52655461	52655462	Fstl4	ENSMUSG00000036264	Not_expressed	+	ENSMUSP00000042007	follistatin-like 4 [Source:MGI Symbol;Acc:MGI:2443199]	45570	ENSMUSG00000108218	1951.79	chr11	52168059	52168259	Olfr1372-ps1	-	up_irrev	532773
chr15	101542464	101542563	100	*	60	63	0.938462	17	32	0.529412	4	CG	1	7.91396e-05	Gain	chr15	101536228	101536545	EM10D1493560	EM10E0612939	dELS	5920	chr15	101536623	101536624	Gm5414	ENSMUSG00000064232	Not_expressed	-	ENSMUSP00000059101	predicted gene 5414 [Source:MGI Symbol;Acc:MGI:3646939]	5841	ENSMUSG00000023046	542.433	chr15	102144262	102144462	Igfbp6	+	up_irrev	601700
chrX	135574755	135574854	100	*	6	63	0.107692	20	39	0.512195	4	CG	-1	0.000589482	Loss	chrX	135574813	135575091	EM10D2254063	EM10E0929695	dELS	0	chrX	135608731	135608732	Tceal1	ENSMUSG00000049536	514.017	+	ENSMUSP00000061875	transcription elongation factor A (SII)-like 1 [Source:MGI Symbol;Acc:MGI:2385317]	33878	ENSMUSG00000050071	214.949	chrX	136215413	136215613	Bex1	-	up_irrev	640560
chr4	156316845	156316944	100	*	13	49	0.27451	52	74	0.697368	4	CG	-1	1.40947e-05	Loss	chr4	156255277	156255610	EM10D1898505	EM10E0780741	PLS	61236	chr4	156319314	156319315	Plekhn1	ENSMUSG00000078485	442.284	-	ENSMUSP00000101194	pleckstrin homology domain containing, family N member 1 [Source:MGI Symbol;Acc:MGI:2387630]	2371	ENSMUSG00000029061	73.2234	chr4	155653284	155653484	Mmp23	-	up_irrev	663362
chr1	140889027	140889126	100	*	48	60	0.790323	31	84	0.372093	4	CG	1	4.61141e-23	Gain	chr1	140740062	140740374	EM10D1099082	EM10E0453419	dELS	148654	chr1	140173896	140173897	Kcnt2	ENSMUSG00000052726	910.765	+	ENSMUSP00000159210	potassium channel, subfamily T, member 2 [Source:MGI Symbol;Acc:MGI:3036273]	715131	ENSMUSG00000026365	21103.7	chr1	140183664	140183864	Cfh	-	up_irrev	705164
chr5	38984741	38984840	100	*	52	63	0.815385	33	94	0.354167	4	CG	1	8.54715e-05	Gain	chr5	39063121	39063419	EM10D1914886	EM10E0787052	dELS	78282	chr5	39034155	39034156	Clnk	ENSMUSG00000039315	Not_expressed	-	ENSMUSP00000128473	cytokine-dependent hematopoietic cell linker [Source:MGI Symbol;Acc:MGI:1351468]	49316	ENSMUSG00000051596	96.5537	chr5	38275872	38276072	Otop1	+	up_irrev	708670
chrX	74968855	74968954	100	*	14	38	0.375	43	51	0.830189	4	CG	-1	0.00390087	Loss	chrX	75044634	75044888	EM10D2245092	EM10E0927360	dELS	75681	chrX	74918788	74918789	Pls3	ENSMUSG00000016382	4642.77	-	ENSMUSP00000109693	plastin 3 (T-isoform) [Source:MGI Symbol;Acc:MGI:104807]	50067	ENSMUSG00000001964	2041.78	chrX	74254587	74254787	Emd	+	up_irrev	714069
chr18	66998523	66998622	100	*	82	109	0.747748	29	86	0.340909	4	CG	1	7.01985e-05	Gain	chr18	66966348	66966687	EM10D1619379	EM10E0664489	dELS	31837	chr18	66993577	66993578	Mc4r	ENSMUSG00000047259	Not_expressed	-	ENSMUSP00000054776	melanocortin 4 receptor [Source:MGI Symbol;Acc:MGI:99457]	4946	ENSMUSG00000024539	8818.73	chr18	67724495	67724695	Ptpn2	-	up_irrev	725874
chr10	11345022	11345121	100	*	36	176	0.207865	99	162	0.609756	4	CG	-1	1.38512e-21	Loss	chr10	11343835	11344030	EM10D1135617	EM10E0467393	pELS	993	chr10	11219148	11219149	Epm2a	ENSMUSG00000055493	56.2307	+	ENSMUSP00000066050	epilepsy, progressive myoclonic epilepsy, type 2 gene alpha [Source:MGI Symbol;Acc:MGI:1341085]	125874	ENSMUSG00000019832	108.14	chr10	10558165	10558365	Rab32	-	up_irrev	786658
chrX	73466555	73466654	100	*	8	88	0.1	49	94	0.520833	6	CG	-1	1.87559e-13	Loss	chrX	73465532	73465798	EM10D2244512	EM10E0927040	dELS	758	chrX	73472800	73472801	G6pdx	ENSMUSG00000031400	649.883	-	ENSMUSP00000004327	glucose-6-phosphate dehydrogenase X-linked [Source:MGI Symbol;Acc:MGI:105979]	6147	ENSMUSG00000001964	2041.78	chrX	74254587	74254787	Emd	+	up_irrev	787934
chr5	139734741	139734840	100	*	98	131	0.744361	48	154	0.314103	4	CG	1	0.000450985	Gain	chr5	139734558	139734757	EM10D1964917	EM10E0808616	pELS	0	chr5	139722091	139722092	Micall2	ENSMUSG00000036718	279.651	-	ENSMUSP00000039707	MICAL-like 2 [Source:MGI Symbol;Acc:MGI:2444818]	12650	ENSMUSG00000029570	45.5877	chr5	140607220	140607420	Lfng	+	up_irrev	872381
chr5	139734741	139734840	100	*	98	131	0.744361	48	154	0.314103	4	CG	1	0.000450985	Gain	chr5	139734761	139735110	EM10D1964918	EM10E0808617	pELS	0	chr5	139722091	139722092	Micall2	ENSMUSG00000036718	279.651	-	ENSMUSP00000039707	MICAL-like 2 [Source:MGI Symbol;Acc:MGI:2444818]	12650	ENSMUSG00000029570	45.5877	chr5	140607220	140607420	Lfng	+	up_irrev	872381
chrX	73379755	73379854	100	*	21	62	0.34375	51	62	0.8125	4	CG	-1	0.000350734	Loss	chrX	73384443	73384793	EM10D2244487	EM10E0927030	dELS	4590	chrX	73397224	73397225	Lage3	ENSMUSG00000015289	543.231	-	ENSMUSP00000015433	L antigen family, member 3 [Source:MGI Symbol;Acc:MGI:1913442]	17371	ENSMUSG00000001964	2041.78	chrX	74254587	74254787	Emd	+	up_irrev	874734
chrX	135338155	135338254	100	*	24	63	0.384615	54	65	0.820896	6	CG	-1	3.41515e-11	Loss	chrX	135210553	135210873	EM10D2254047	EM10E0929692	PLS	127283	chrX	135418748	135418749	Kir3dl1	ENSMUSG00000031424	Not_expressed	+	ENSMUSP00000108728	killer cell immunoglobulin-like receptor, three domains, long cytoplasmic tail, 1 [Source:MGI Symbol;Acc:MGI:2652397]	80495	ENSMUSG00000050071	214.949	chrX	136215413	136215613	Bex1	-	up_irrev	877160
chrX	137096355	137096454	100	*	16	49	0.333333	33	44	0.73913	4	CG	-1	0.00207814	Loss	chrX	137119554	137119719	EM10D2254537	EM10E0929866	pELS	23101	chrX	137110329	137110330	Tex13a	ENSMUSG00000071686	Not_expressed	-	ENSMUSP00000094038	testis expressed 13A [Source:MGI Symbol;Acc:MGI:1915194]	13876	ENSMUSG00000050071	214.949	chrX	136215413	136215613	Bex1	-	up_irrev	880743
chr16	24443332	24443431	100	*	34	145	0.238095	107	163	0.654545	4	CG	-1	2.1068e-06	Loss	chr16	24443345	24443678	EM10D1507604	EM10E0619305	dELS	0	chr16	23807602	23807603	Bcl6	ENSMUSG00000022508	418.826	-	ENSMUSP00000023151	B cell leukemia/lymphoma 6 [Source:MGI Symbol;Acc:MGI:107187]	635730	ENSMUSG00000022887	114.365	chr16	23520715	23520915	Masp1	-	up_irrev	922418
chr4	107416645	107416744	100	*	68	81	0.831325	32	76	0.423077	4	CG	1	0.00234667	Gain	chr4	107422213	107422529	EM10D1867202	EM10E0763963	dELS,CTCF-bound	5470	chr4	107541427	107541428	Dmrtb1	ENSMUSG00000028610	Not_expressed	-	ENSMUSP00000064220	DMRT-like family B with proline-rich C-terminal, 1 [Source:MGI Symbol;Acc:MGI:1927125]	124684	ENSMUSG00000025418	79.424	chr4	106492183	106492383	Bsnd	-	up_irrev	924263
chrX	135255955	135256054	100	*	15	28	0.533333	2	26	0.107143	4	CG	1	0.00154345	Gain	chrX	135210553	135210873	EM10D2254047	EM10E0929692	PLS	45083	chrX	135171002	135171003	Bex3	ENSMUSG00000046432	1084.98	+	ENSMUSP00000136952	brain expressed X-linked 3 [Source:MGI Symbol;Acc:MGI:1338016]	84953	ENSMUSG00000050071	214.949	chrX	136215413	136215613	Bex1	-	up_irrev	959360
chr3	128781674	128781773	100	*	24	24	0.961538	10	20	0.5	4	CG	1	5.00292e-29	Gain	chr3	128565397	128565729	EM10D1810426	EM10E0744107	dELS	215946	chr3	128993527	128993528	Pitx2	ENSMUSG00000028023	607.689	+	ENSMUSP00000133756	paired-like homeodomain transcription factor 2 [Source:MGI Symbol;Acc:MGI:109340]	211755	ENSMUSG00000046688	798.56	chr3	127789705	127789905	Tifa	+	up_irrev	991770
chrX	73260155	73260254	100	*	21	84	0.255814	41	62	0.65625	4	CG	-1	0.00206633	Loss	chrX	73265333	73265683	EM10D2244455	EM10E0927020	PLS	5080	chrX	73293426	73293427	Flna	ENSMUSG00000031328	4871.74	-	ENSMUSP00000109938	filamin, alpha [Source:MGI Symbol;Acc:MGI:95556]	33173	ENSMUSG00000001964	2041.78	chrX	74254587	74254787	Emd	+	up_irrev	994334
chrX	73256255	73256354	100	*	8	38	0.225	29	45	0.638298	4	CG	-1	7.38633e-05	Loss	chrX	73265333	73265683	EM10D2244455	EM10E0927020	PLS	8980	chrX	73220865	73220866	Tktl1	ENSMUSG00000031397	15.9672	+	ENSMUSP00000010127	transketolase-like 1 [Source:MGI Symbol;Acc:MGI:1933244]	35390	ENSMUSG00000001964	2041.78	chrX	74254587	74254787	Emd	+	up_irrev	998234
chr5	131432441	131432540	100	*	30	42	0.704545	21	73	0.293333	4	CG	1	9.17371e-08	Gain	chr5	131435500	131435846	EM10D1959109	EM10E0805531	dELS	2961	chr5	131337335	131337336	Galnt17	ENSMUSG00000034040	792.998	-	ENSMUSP00000083187	polypeptide N-acetylgalactosaminyltransferase 17 [Source:MGI Symbol;Acc:MGI:2137594]	95106	ENSMUSG00000060371	52.5683	chr5	130369355	130369555	Caln1	+	up_irrev	1062887
chr18	75370423	75370522	100	*	1	86	0.0227273	49	84	0.581395	6	CG	-1	1.3921e-16	Loss	chr18	75370512	75370860	EM10D1623992	EM10E0666331	pELS,CTCF-bound	0	chr18	75500600	75500601	Smad7	ENSMUSG00000025880	293.958	+	ENSMUSP00000026999	SMAD family member 7 [Source:MGI Symbol;Acc:MGI:1100518]	130079	ENSMUSG00000024561	1214.56	chr18	74267505	74267705	Mbd1	+	up_irrev	1102719
chr18	75370423	75370522	100	*	1	86	0.0227273	49	84	0.581395	6	CG	-1	1.3921e-16	Loss	chr18	75370222	75370494	EM10D1623991	EM10E0666330	pELS	0	chr18	75500600	75500601	Smad7	ENSMUSG00000025880	293.958	+	ENSMUSP00000026999	SMAD family member 7 [Source:MGI Symbol;Acc:MGI:1100518]	130079	ENSMUSG00000024561	1214.56	chr18	74267505	74267705	Mbd1	+	up_irrev	1102719
chr18	75372723	75372822	100	*	17	203	0.0878049	140	266	0.526119	8	CG	-1	6.00575e-09	Loss	chr18	75372428	75372778	EM10D1623998	EM10E0666337	dELS	0	chr18	75500600	75500601	Smad7	ENSMUSG00000025880	293.958	+	ENSMUSP00000026999	SMAD family member 7 [Source:MGI Symbol;Acc:MGI:1100518]	127779	ENSMUSG00000024561	1214.56	chr18	74267505	74267705	Mbd1	+	up_irrev	1105019
chr18	75372923	75373022	100	*	14	101	0.145631	67	106	0.62963	4	CG	-1	2.32551e-25	Loss	chr18	75372428	75372778	EM10D1623998	EM10E0666337	dELS	146	chr18	75500600	75500601	Smad7	ENSMUSG00000025880	293.958	+	ENSMUSP00000026999	SMAD family member 7 [Source:MGI Symbol;Acc:MGI:1100518]	127579	ENSMUSG00000024561	1214.56	chr18	74267505	74267705	Mbd1	+	up_irrev	1105219
chr18	75373123	75373222	100	*	29	148	0.2	132	181	0.726776	6	CG	-1	8.67538e-06	Loss	chr18	75373305	75373464	EM10D1624000	EM10E0666339	dELS	84	chr18	75500600	75500601	Smad7	ENSMUSG00000025880	293.958	+	ENSMUSP00000026999	SMAD family member 7 [Source:MGI Symbol;Acc:MGI:1100518]	127379	ENSMUSG00000024561	1214.56	chr18	74267505	74267705	Mbd1	+	up_irrev	1105419
chr18	75373323	75373422	100	*	5	84	0.0697674	77	132	0.58209	4	CG	-1	0.00163275	Loss	chr18	75373305	75373464	EM10D1624000	EM10E0666339	dELS	0	chr18	75500600	75500601	Smad7	ENSMUSG00000025880	293.958	+	ENSMUSP00000026999	SMAD family member 7 [Source:MGI Symbol;Acc:MGI:1100518]	127179	ENSMUSG00000024561	1214.56	chr18	74267505	74267705	Mbd1	+	up_irrev	1105619
chrX	139350155	139350254	100	*	53	84	0.627907	14	80	0.182927	4	CG	1	5.6043e-09	Gain	chrX	139357713	139357991	EM10D2254884	EM10E0929926	pELS	7460	chrX	139243012	139243013	Frmpd3	ENSMUSG00000042425	36.2763	+	ENSMUSP00000146983	FERM and PDZ domain containing 3 [Source:MGI Symbol;Acc:MGI:3646547]	107143	ENSMUSG00000031432	3148.98	chrX	140456513	140456713	Prps1	+	up_irrev	1106260
chr18	75376123	75376222	100	*	39	113	0.347826	104	124	0.833333	4	CG	-1	4.19016e-52	Loss	chr18	75375484	75375824	EM10D1624005	EM10E0666344	dELS	300	chr18	75500600	75500601	Smad7	ENSMUSG00000025880	293.958	+	ENSMUSP00000026999	SMAD family member 7 [Source:MGI Symbol;Acc:MGI:1100518]	124379	ENSMUSG00000024561	1214.56	chr18	74267505	74267705	Mbd1	+	up_irrev	1108419
chr7	117467674	117467773	100	*	19	25	0.740741	7	32	0.235294	4	CG	1	0.00386066	Gain	chr7	117470217	117470418	EM10D2088641	EM10E0862074	dELS	2445	chr7	117715411	117715412	Rps15a	ENSMUSG00000008683	16099.7	-	ENSMUSP00000119975	ribosomal protein S15A [Source:MGI Symbol;Acc:MGI:2389091]	247639	ENSMUSG00000030650	90.6755	chr7	118597197	118597397	Tmc5	+	up_irrev	1129425
chrX	73091955	73092054	100	*	44	70	0.625	10	62	0.171875	4	CG	1	0.00188579	Gain	chrX	73096940	73097290	EM10D2244442	EM10E0927013	PLS	4887	chrX	73067524	73067525	Irak1	ENSMUSG00000031392	2348.99	-	ENSMUSP00000109994	interleukin-1 receptor-associated kinase 1 [Source:MGI Symbol;Acc:MGI:107420]	24431	ENSMUSG00000001964	2041.78	chrX	74254587	74254787	Emd	+	up_irrev	1162534
chr5	117595941	117596040	100	*	9	78	0.125	60	96	0.622449	4	CG	-1	2.86335e-26	Loss	chr5	117581757	117582105	EM10D1949565	EM10E0800672	dELS	13837	chr5	117527112	117527113	Rfc5	ENSMUSG00000029363	924.669	-	ENSMUSP00000083652	replication factor C (activator 1) 5 [Source:MGI Symbol;Acc:MGI:1919401]	68829	ENSMUSG00000041548	620.445	chr5	116422764	116422964	Hspb8	-	up_irrev	1172978
chr7	117416374	117416473	100	*	62	83	0.741176	38	119	0.322314	4	CG	1	0.00531287	Gain	chr7	117414700	117415018	EM10D2088599	EM10E0862050	dELS	1357	chr7	117715411	117715412	Rps15a	ENSMUSG00000008683	16099.7	-	ENSMUSP00000119975	ribosomal protein S15A [Source:MGI Symbol;Acc:MGI:2389091]	298939	ENSMUSG00000030650	90.6755	chr7	118597197	118597397	Tmc5	+	up_irrev	1180725
chrX	75467255	75467354	100	*	26	38	0.675	8	46	0.1875	4	CG	1	0.00198887	Gain	chrX	75475293	75475641	EM10D2245205	EM10E0927409	PLS	7940	chrX	75436956	75436957	Cldn34b4	ENSMUSG00000073085	Not_expressed	+	ENSMUSP00000098964	claudin 34B4 [Source:MGI Symbol;Acc:MGI:3588232]	30299	ENSMUSG00000001964	2041.78	chrX	74254587	74254787	Emd	+	up_irrev	1212469
chr3	103398774	103398873	100	*	103	148	0.693333	25	118	0.216667	4	CG	1	0.00188039	Gain	chr3	103397557	103397896	EM10D1798992	EM10E0739581	dELS	879	chr3	103482547	103482548	Syt6	ENSMUSG00000027849	17.8868	+	ENSMUSP00000112997	synaptotagmin VI [Source:MGI Symbol;Acc:MGI:1859544]	83675	ENSMUSG00000032902	2822.54	chr3	104638568	104638768	Slc16a1	+	up_irrev	1239696
chr8	64212464	64212563	100	*	114	137	0.827338	71	167	0.426036	4	CG	1	1.74768e-12	Gain	chr8	64206829	64207028	EM10D2131454	EM10E0878957	pELS	5437	chr8	63404043	63404044	Spock3	ENSMUSG00000054162	1279.68	+	ENSMUSP00000113797	sparc/osteonectin, cwcv and kazal-like domains proteoglycan 3 [Source:MGI Symbol;Acc:MGI:1920152]	808421	ENSMUSG00000054162	1279.68	chr8	62950909	62951109	Spock3	+	up_irrev	1261356
chrX	137477155	137477254	100	*	39	91	0.430108	98	114	0.853448	6	CG	-1	1.60888e-08	Loss	chrX	137570467	137570753	EM10D2254606	EM10E0929885	PLS,CTCF-bound	93214	chrX	137815179	137815180	Nrk	ENSMUSG00000052854	94.133	+	ENSMUSP00000063397	Nik related kinase [Source:MGI Symbol;Acc:MGI:1351326]	337926	ENSMUSG00000050071	214.949	chrX	136215413	136215613	Bex1	-	up_irrev	1261543
chr5	139324341	139324440	100	*	66	97	0.676768	23	87	0.269663	4	CG	1	0.00134823	Gain	chr5	139324233	139324462	EM10D1964521	EM10E0808348	pELS,CTCF-bound	0	chr5	139337173	139337174	Cox19	ENSMUSG00000045438	714.598	-	ENSMUSP00000143206	cytochrome c oxidase assembly protein 19 [Source:MGI Symbol;Acc:MGI:1915283]	12734	ENSMUSG00000029570	45.5877	chr5	140607220	140607420	Lfng	+	up_irrev	1282781
chr16	32602532	32602631	100	*	39	107	0.366972	66	84	0.77907	4	CG	-1	3.54807e-06	Loss	chr16	32598198	32598381	EM10D1512308	EM10E0621302	dELS	4152	chr16	32617805	32617806	Muc20	ENSMUSG00000035638	Not_expressed	-	ENSMUSP00000110769	mucin 20 [Source:MGI Symbol;Acc:MGI:2385039]	15175	ENSMUSG00000022548	3985.58	chr16	31314708	31314908	Apod	-	up_irrev	1287625
chr15	68260164	68260263	100	*	104	120	0.860656	74	174	0.426136	4	CG	1	0.000985984	Gain	chr15	68259795	68260135	EM10D1471069	EM10E0601853	pELS	30	chr15	68130705	68130706	Zfat	ENSMUSG00000022335	145.015	-	ENSMUSP00000125732	zinc finger and AT hook domain containing [Source:MGI Symbol;Acc:MGI:2681865]	129459	ENSMUSG00000005125	13163.1	chr15	66969540	66969740	Ndrg1	-	up_irrev	1290425
chr4	105191245	105191344	100	*	57	211	0.2723	149	200	0.742574	6	CG	-1	0.00082748	Loss	chr4	105189194	105189542	EM10D1865576	EM10E0763151	dELS	1704	chr4	105014544	105014545	Plpp3	ENSMUSG00000028517	3725.15	+	ENSMUSP00000065719	phospholipid phosphatase 3 [Source:MGI Symbol;Acc:MGI:1915166]	176701	ENSMUSG00000025418	79.424	chr4	106492183	106492383	Bsnd	-	up_irrev	1300840
chr5	139285841	139285940	100	*	33	92	0.361702	82	94	0.864583	4	CG	-1	1.49175e-06	Loss	chr5	139285697	139286045	EM10D1964485	EM10E0808316	dELS	0	chr5	139311377	139311378	Adap1	ENSMUSG00000056413	Not_expressed	-	ENSMUSP00000106489	ArfGAP with dual PH domains 1 [Source:MGI Symbol;Acc:MGI:2442201]	25438	ENSMUSG00000029570	45.5877	chr5	140607220	140607420	Lfng	+	up_irrev	1321281
chr16	12326332	12326431	100	*	17	34	0.5	23	24	0.923077	4	CG	-1	0.0015582	Loss	chr16	12307352	12307702	EM10D1500345	EM10E0616074	dELS	18631	chr16	11727309	11727310	Cpped1	ENSMUSG00000065979	546.417	-	ENSMUSP00000089104	calcineurin-like phosphoesterase domain containing 1 [Source:MGI Symbol;Acc:MGI:2443300]	599023	ENSMUSG00000079737	520.986	chr16	13671829	13672029	3110001I22Rik	+	up_irrev	1345399
chrX	134868055	134868154	100	*	50	53	0.927273	35	70	0.5	4	CG	1	0.000247084	Gain	chrX	134913590	134913883	EM10D2253987	EM10E0929674	dELS,CTCF-bound	45437	chrX	134894573	134894574	Arxes2	ENSMUSG00000048040	41.3063	+	ENSMUSP00000051250	adipocyte-related X-chromosome expressed sequence 2 [Source:MGI Symbol;Acc:MGI:1924226]	26420	ENSMUSG00000050071	214.949	chrX	136215413	136215613	Bex1	-	up_irrev	1347260
chr6	121156450	121156549	100	*	29	177	0.167598	129	219	0.588235	6	CG	-1	3.74262e-13	Loss	chr6	121156377	121156696	EM10D2026615	EM10E0834067	dELS	0	chr6	121160626	121160627	Pex26	ENSMUSG00000067825	47.0442	+	ENSMUSP00000113981	peroxisomal biogenesis factor 26 [Source:MGI Symbol;Acc:MGI:1921293]	4078	ENSMUSG00000030116	500.763	chr6	122505745	122505945	Mfap5	+	up_irrev	1349197
chrX	139090655	139090754	100	*	15	68	0.228571	61	89	0.681319	4	CG	-1	0.0056788	Loss	chrX	139209856	139210198	EM10D2254834	EM10E0929907	PLS	119103	chrX	138963628	138963629	Dnaaf6b	ENSMUSG00000042433	Not_expressed	+	ENSMUSP00000048754	dynein axonemal assembly factor 6B [Source:MGI Symbol;Acc:MGI:3607720]	127027	ENSMUSG00000031432	3148.98	chrX	140456513	140456713	Prps1	+	up_irrev	1365760
chrX	72884755	72884854	100	*	12	37	0.333333	24	31	0.757576	4	CG	-1	0.000319973	Loss	chrX	72895690	72896021	EM10D2244363	EM10E0926986	dELS,CTCF-bound	10837	chrX	72868575	72868576	Pdzd4	ENSMUSG00000002006	29.3359	-	ENSMUSP00000002080	PDZ domain containing 4 [Source:MGI Symbol;Acc:MGI:2443483]	16180	ENSMUSG00000001964	2041.78	chrX	74254587	74254787	Emd	+	up_irrev	1369734
chr1	119219727	119219826	100	*	31	253	0.12549	159	290	0.547945	8	CG	-1	1.74092e-10	Loss	chr1	119202581	119202822	EM10D1086331	EM10E0448110	dELS	16906	chr1	119349978	119349979	Inhbb	ENSMUSG00000037035	196.378	-	ENSMUSP00000044918	inhibin beta-B [Source:MGI Symbol;Acc:MGI:96571]	130153	ENSMUSG00000058665	498.185	chr1	120602318	120602518	En1	+	up_irrev	1382493
chr3	120336874	120336973	100	*	95	116	0.813559	55	144	0.383562	4	CG	1	0.00708266	Gain	chr3	120342505	120342760	EM10D1806354	EM10E0742367	dELS	5533	chr3	120965344	120965345	Rwdd3	ENSMUSG00000028133	211.053	-	ENSMUSP00000102074	RWD domain containing 3 [Source:MGI Symbol;Acc:MGI:1920420]	628372	ENSMUSG00000028128	366.175	chr3	121723437	121723637	F3	+	up_irrev	1386465
chr3	120237074	120237173	100	*	125	153	0.812903	68	173	0.394286	4	CG	1	1.12589e-07	Gain	chr3	120342505	120342760	EM10D1806354	EM10E0742367	dELS	105333	chr3	120965344	120965345	Rwdd3	ENSMUSG00000028133	211.053	-	ENSMUSP00000102074	RWD domain containing 3 [Source:MGI Symbol;Acc:MGI:1920420]	728172	ENSMUSG00000028128	366.175	chr3	121723437	121723637	F3	+	up_irrev	1486265
chr16	29811832	29811931	100	*	50	140	0.359155	128	165	0.772455	4	CG	-1	1.27943e-15	Loss	chr16	29813197	29813407	EM10D1509898	EM10E0620021	dELS	1267	chr16	30086317	30086318	Cpn2	ENSMUSG00000023176	Not_expressed	-	ENSMUSP00000069318	carboxypeptidase N, polypeptide 2 [Source:MGI Symbol;Acc:MGI:1919006]	274387	ENSMUSG00000022548	3985.58	chr16	31314708	31314908	Apod	-	up_irrev	1502778
chr14	61904198	61904297	100	*	64	108	0.590909	17	120	0.147541	4	CG	1	2.23697e-06	Gain	chr14	61889622	61889964	EM10D1418147	EM10E0584117	dELS	14235	chr14	61844906	61844907	Kcnrg	ENSMUSG00000046168	25.1465	+	ENSMUSP00000153429	potassium channel regulator [Source:MGI Symbol;Acc:MGI:2685591]	59292	ENSMUSG00000014453	20.5895	chr14	63416937	63417137	Blk	-	up_irrev	1512641
chr10	98997122	98997221	100	*	127	160	0.790123	54	202	0.269608	6	CG	1	9.11778e-23	Gain	chr10	98997119	98997287	EM10D1183273	EM10E0486750	dELS	0	chr10	98962187	98962188	Phxr2	ENSMUSG00000055108	Not_expressed	-	ENSMUSP00000062790	per-hexamer repeat gene 2 [Source:MGI Symbol;Acc:MGI:104524]	34935	ENSMUSG00000019929	7060.99	chr10	97479509	97479709	Dcn	+	up_irrev	1517414
chr3	136737174	136737273	100	*	34	67	0.507246	68	73	0.92	4	CG	-1	5.76985e-05	Loss	chr3	136738501	136738846	EM10D1814597	EM10E0745618	dELS	1229	chr3	137046828	137046829	Emcn	ENSMUSG00000054690	1386.98	+	ENSMUSP00000112603	endomucin [Source:MGI Symbol;Acc:MGI:1891716]	309556	ENSMUSG00000074207	4204.67	chr3	138260891	138261091	Adh1	+	up_irrev	1523619
chr3	74031074	74031173	100	*	4	29	0.16129	30	50	0.596154	4	CG	-1	0.000128501	Loss	chr3	73717665	73718015	EM10D1783306	EM10E0732391	dELS	313060	chr3	73615748	73615749	Bche	ENSMUSG00000027792	583.47	-	ENSMUSP00000029367	butyrylcholinesterase [Source:MGI Symbol;Acc:MGI:894278]	415326	ENSMUSG00000027834	3628.65	chr3	75557447	75557647	Serpini1	+	up_irrev	1526275
chrX	134681755	134681854	100	*	24	74	0.328947	48	61	0.777778	4	CG	-1	7.08961e-05	Loss	chrX	134684975	134685275	EM10D2253912	EM10E0929646	pELS	3122	chrX	134643482	134643483	Armcx5	ENSMUSG00000072969	643.886	+	ENSMUSP00000094045	armadillo repeat containing, X-linked 5 [Source:MGI Symbol;Acc:MGI:2148026]	38273	ENSMUSG00000050071	214.949	chrX	136215413	136215613	Bex1	-	up_irrev	1533560
chr16	25086432	25086531	100	*	39	173	0.228571	156	190	0.817708	4	CG	-1	1.53355e-09	Loss	chr16	25087788	25088122	EM10D1508073	EM10E0619502	dELS	1258	chr16	25105567	25105568	Tprg	ENSMUSG00000048399	Not_expressed	+	ENSMUSP00000052585	transformation related protein 63 regulated [Source:MGI Symbol;Acc:MGI:1918588]	19037	ENSMUSG00000022887	114.365	chr16	23520715	23520915	Masp1	-	up_irrev	1565518
chr18	58491423	58491522	100	*	51	51	0.981132	29	55	0.526316	4	CG	1	0.00234667	Gain	chr18	58492896	58493133	EM10D1614210	EM10E0662012	dELS,CTCF-bound	1375	chr18	58343559	58343560	Fbn2	ENSMUSG00000024598	76.735	-	ENSMUSP00000025497	fibrillin 2 [Source:MGI Symbol;Acc:MGI:95490]	147864	ENSMUSG00000032656	463.991	chr18	56925448	56925648	Marchf3	-	up_irrev	1565776
chr3	120127074	120127173	100	*	56	111	0.504425	8	102	0.0865385	4	CG	1	6.28975e-15	Gain	chr3	120121532	120121807	EM10D1806290	EM10E0742364	dELS	5268	chr3	120965344	120965345	Rwdd3	ENSMUSG00000028133	211.053	-	ENSMUSP00000102074	RWD domain containing 3 [Source:MGI Symbol;Acc:MGI:1920420]	838172	ENSMUSG00000028128	366.175	chr3	121723437	121723637	F3	+	up_irrev	1596265
chr13	66032410	66032509	100	*	12	19	0.619048	4	22	0.208333	4	CG	1	3.2903e-05	Gain	chr13	66264047	66264202	EM10D1366387	EM10E0564821	dELS	231539	chr13	66261294	66261295	Zfp997	ENSMUSG00000095909	Not_expressed	+	ENSMUSP00000158641	zinc finger protein 997 [Source:MGI Symbol;Acc:MGI:3642406]	228786	ENSMUSG00000021510	2556.01	chr13	67637691	67637891	Zfp729a	-	up_irrev	1605183
chr15	5241764	5241863	100	*	23	154	0.153846	99	172	0.574713	6	CG	-1	0.000336496	Loss	chr15	5241778	5242125	EM10D1444776	EM10E0593056	dELS,CTCF-bound	0	chr15	5215006	5215007	Ttc33	ENSMUSG00000022151	921.162	+	ENSMUSP00000114033	tetratricopeptide repeat domain 33 [Source:MGI Symbol;Acc:MGI:1914765]	26758	ENSMUSG00000022146	12830.3	chr15	6874869	6875069	Osmr	-	up_irrev	1633007
chr15	5241364	5241463	100	*	2	111	0.0265487	75	154	0.487179	4	CG	-1	0.000941557	Loss	chr15	5241373	5241666	EM10D1444775	EM10E0593055	dELS	0	chr15	5215006	5215007	Ttc33	ENSMUSG00000022151	921.162	+	ENSMUSP00000114033	tetratricopeptide repeat domain 33 [Source:MGI Symbol;Acc:MGI:1914765]	26358	ENSMUSG00000022146	12830.3	chr15	6874869	6875069	Osmr	-	up_irrev	1633407
chr15	5241164	5241263	100	*	38	154	0.25	104	151	0.686275	4	CG	-1	2.23251e-06	Loss	chr15	5241169	5241337	EM10D1444774	EM10E0593054	dELS	0	chr15	5215006	5215007	Ttc33	ENSMUSG00000022151	921.162	+	ENSMUSP00000114033	tetratricopeptide repeat domain 33 [Source:MGI Symbol;Acc:MGI:1914765]	26158	ENSMUSG00000022146	12830.3	chr15	6874869	6875069	Osmr	-	up_irrev	1633607
chrX	137862055	137862154	100	*	49	110	0.446429	82	93	0.873684	4	CG	-1	0.000220838	Loss	chrX	137806604	137806805	EM10D2254639	EM10E0929891	dELS	55251	chrX	137815179	137815180	Nrk	ENSMUSG00000052854	94.133	+	ENSMUSP00000063397	Nik related kinase [Source:MGI Symbol;Acc:MGI:1351326]	46876	ENSMUSG00000050071	214.949	chrX	136215413	136215613	Bex1	-	up_irrev	1646443
chr10	8910822	8910921	100	*	87	242	0.360656	207	266	0.776119	8	CG	-1	5.86226e-07	Loss	chr10	8912206	8912522	EM10D1134528	EM10E0467112	dELS	1286	chr10	8761814	8761815	Sash1	ENSMUSG00000015305	1027.9	-	ENSMUSP00000015449	SAM and SH3 domain containing 1 [Source:MGI Symbol;Acc:MGI:1917347]	149008	ENSMUSG00000019832	108.14	chr10	10558165	10558365	Rab32	-	up_irrev	1647245
chr5	67562541	67562640	100	*	17	57	0.305085	50	68	0.728571	4	CG	-1	0.000211291	Loss	chr5	67544409	67544653	EM10D1925485	EM10E0790509	dELS	17889	chr5	67585653	67585654	Bend4	ENSMUSG00000092060	59.1025	-	ENSMUSP00000144639	BEN domain containing 4 [Source:MGI Symbol;Acc:MGI:3648414]	23014	ENSMUSG00000029204	4837.88	chr5	65861113	65861313	Rhoh	+	up_irrev	1701229
chr16	25239832	25239931	100	*	32	142	0.229167	120	183	0.654054	4	CG	-1	3.13842e-26	Loss	chr16	25238665	25238979	EM10D1508116	EM10E0619518	dELS	854	chr16	25105567	25105568	Tprg	ENSMUSG00000048399	Not_expressed	+	ENSMUSP00000052585	transformation related protein 63 regulated [Source:MGI Symbol;Acc:MGI:1918588]	134265	ENSMUSG00000022887	114.365	chr16	23520715	23520915	Masp1	-	up_irrev	1718918
chr2	160924602	160924701	100	*	27	109	0.252252	121	168	0.717647	4	CG	-1	0.00300672	Loss	chr2	160918321	160918610	EM10D1743640	EM10E0717043	dELS	5993	chr2	160754248	160754249	Emilin3	ENSMUSG00000050700	46.0917	-	ENSMUSP00000059732	elastin microfibril interfacer 3 [Source:MGI Symbol;Acc:MGI:2389142]	170354	ENSMUSG00000053141	51.088	chr2	162661047	162661247	Ptprt	-	up_irrev	1736347
chr16	29539432	29539531	100	*	92	123	0.744	38	122	0.314516	4	CG	1	0.000195451	Gain	chr16	29539950	29540291	EM10D1509706	EM10E0619942	pELS	420	chr16	29398152	29398153	Opa1	ENSMUSG00000038084	1209.16	+	ENSMUSP00000124223	OPA1, mitochondrial dynamin like GTPase [Source:MGI Symbol;Acc:MGI:1921393]	141280	ENSMUSG00000022548	3985.58	chr16	31314708	31314908	Apod	-	up_irrev	1775178
chr13	65857810	65857909	100	*	77	102	0.75	34	101	0.339806	4	CG	1	0.000997816	Gain	chr13	66264047	66264202	EM10D1366387	EM10E0564821	dELS	406139	chr13	65660492	65660493	Gm10139	ENSMUSG00000063905	Not_expressed	+	ENSMUSP00000080191	predicted gene 10139 [Source:MGI Symbol;Acc:MGI:3642815]	197318	ENSMUSG00000021510	2556.01	chr13	67637691	67637891	Zfp729a	-	up_irrev	1779783
chrX	76038855	76038954	100	*	32	81	0.39759	73	76	0.948718	4	CG	-1	0.000212708	Loss	chrX	76082699	76083042	EM10D2245333	EM10E0927450	dELS	43746	chrX	75646530	75646531	Cldn34d	ENSMUSG00000079525	Not_expressed	-	ENSMUSP00000109688	claudin 34D [Source:MGI Symbol;Acc:MGI:1922237]	392325	ENSMUSG00000001964	2041.78	chrX	74254587	74254787	Emd	+	up_irrev	1784069
chr14	65265672	65265771	100	*	28	133	0.214815	95	143	0.662069	4	CG	-1	4.41592e-05	Loss	chr14	65266317	65266656	EM10D1420554	EM10E0585223	PLS,CTCF-bound	547	chr14	65187494	65187495	Ints9	ENSMUSG00000021975	570.941	+	ENSMUSP00000045552	integrator complex subunit 9 [Source:MGI Symbol;Acc:MGI:1098533]	78178	ENSMUSG00000014453	20.5895	chr14	63416937	63417137	Blk	-	up_irrev	1848536
chr10	15836522	15836621	100	*	16	65	0.253731	48	71	0.671233	4	CG	-1	2.99401e-06	Loss	chr10	15792515	15792680	EM10D1137805	EM10E0468129	pELS	43843	chr10	14593958	14593959	Gje1	ENSMUSG00000019867	Not_expressed	-	ENSMUSP00000020016	gap junction protein, epsilon 1 [Source:MGI Symbol;Acc:MGI:1923993]	1242564	ENSMUSG00000039910	1337.21	chr10	17723118	17723318	Cited2	+	up_irrev	1886498
chr7	100326874	100326973	100	*	15	72	0.216216	46	71	0.643836	4	CG	-1	4.50423e-07	Loss	chr7	100317652	100317876	EM10D2080113	EM10E0858311	dELS	8999	chr7	100311621	100311622	Plekhb1	ENSMUSG00000030701	3254.79	-	ENSMUSP00000078175	pleckstrin homology domain containing, family B (evectins) member 1 [Source:MGI Symbol;Acc:MGI:1351469]	15253	ENSMUSG00000030760	2308.31	chr7	98321108	98321308	Acer3	-	up_irrev	2005567
chr1	62718427	62718526	100	*	91	111	0.814159	51	125	0.409449	4	CG	1	1.16397e-08	Gain	chr1	62718105	62718289	EM10D1061629	EM10E0439488	pELS,CTCF-bound	139	chr1	63153826	63153827	Ino80d	ENSMUSG00000040865	1935.83	-	ENSMUSP00000095325	INO80 complex subunit D [Source:MGI Symbol;Acc:MGI:3027003]	435301	ENSMUSG00000101188	1482.61	chr1	60703832	60704032	Eif4a-ps4	+	up_irrev	2014396
chr3	102610874	102610973	100	*	29	101	0.291262	92	118	0.775	4	CG	-1	2.36876e-11	Loss	chr3	102611367	102611710	EM10D1798510	EM10E0739354	dELS	395	chr3	102641845	102641846	Tspan2	ENSMUSG00000027858	293.475	+	ENSMUSP00000029451	tetraspanin 2 [Source:MGI Symbol;Acc:MGI:1917997]	30873	ENSMUSG00000032902	2822.54	chr3	104638568	104638768	Slc16a1	+	up_irrev	2027596
chr15	64916164	64916263	100	*	68	85	0.793103	31	80	0.390244	4	CG	1	5.96595e-08	Gain	chr15	64919159	64919498	EM10D1469550	EM10E0601304	dELS	2897	chr15	64886753	64886754	Gm21961	ENSMUSG00000079024	Not_expressed	-	ENSMUSP00000105727	predicted gene, 21961 [Source:MGI Symbol;Acc:MGI:5439430]	29411	ENSMUSG00000005125	13163.1	chr15	66969540	66969740	Ndrg1	-	up_irrev	2053278
chr6	91935650	91935749	100	*	47	133	0.355556	121	155	0.77707	4	CG	-1	0.00207508	Loss	chr6	91960111	91960314	EM10D2011552	EM10E0827950	dELS	24363	chr6	91955859	91955860	Fgd5	ENSMUSG00000034037	373.476	+	ENSMUSP00000086748	FYVE, RhoGEF and PH domain containing 5 [Source:MGI Symbol;Acc:MGI:2443369]	20111	ENSMUSG00000068231	153.112	chr6	89876313	89876513	Vmn1r43	-	up_irrev	2059138
chr17	81157704	81157803	100	*	16	45	0.361702	39	49	0.784314	4	CG	-1	0.000697513	Loss	chr17	81175866	81176216	EM10D1581581	EM10E0649578	dELS	18064	chr17	81252061	81252062	Tmem178	ENSMUSG00000024245	17.9482	+	ENSMUSP00000025092	transmembrane protein 178 [Source:MGI Symbol;Acc:MGI:1915277]	94259	ENSMUSG00000024084	78.1641	chr17	79051806	79052006	Qpct	+	up_irrev	2105699
chr7	120709474	120709573	100	*	79	169	0.467836	164	178	0.916667	4	CG	-1	4.35457e-06	Loss	chr7	120713265	120713509	EM10D2090275	EM10E0862782	dELS	3693	chr7	120673795	120673796	Igsf6	ENSMUSG00000035004	41.5601	-	ENSMUSP00000039059	immunoglobulin superfamily, member 6 [Source:MGI Symbol;Acc:MGI:1891393]	35679	ENSMUSG00000030650	90.6755	chr7	118597197	118597397	Tmc5	+	up_irrev	2112078
chrX	134058155	134058254	100	*	9	91	0.107527	43	78	0.55	4	CG	-1	3.62809e-05	Loss	chrX	134058096	134058307	EM10D2253634	EM10E0929536	pELS	0	chrX	134078381	134078382	Gm15023	ENSMUSG00000079432	Not_expressed	-	ENSMUSP00000108808	predicted gene 15023 [Source:MGI Symbol;Acc:MGI:3805552]	20128	ENSMUSG00000050071	214.949	chrX	136215413	136215613	Bex1	-	up_irrev	2157160
chr13	51831210	51831309	100	*	23	112	0.210526	62	97	0.636364	4	CG	-1	0.000350734	Loss	chr13	51824198	51824369	EM10D1357732	EM10E0560862	dELS	6842	chr13	51805733	51805734	Secisbp2	ENSMUSG00000035139	873.262	+	ENSMUSP00000045740	SECIS binding protein 2 [Source:MGI Symbol;Acc:MGI:1922670]	25477	ENSMUSG00000021392	1954.77	chr13	49652978	49653178	Nol8	+	up_irrev	2178033
chr3	119459974	119460073	100	*	134	161	0.828221	46	123	0.376	4	CG	1	0.000295022	Gain	chr3	119498748	119499095	EM10D1806059	EM10E0742325	dELS	38676	chr3	118355778	118355779	Dpyd	ENSMUSG00000033308	227.863	+	ENSMUSP00000039429	dihydropyrimidine dehydrogenase [Source:MGI Symbol;Acc:MGI:2139667]	1104196	ENSMUSG00000028128	366.175	chr3	121723437	121723637	F3	+	up_irrev	2263365
chr3	106903074	106903173	100	*	92	126	0.726562	43	149	0.291391	4	CG	1	0.00331589	Gain	chr3	106876036	106876357	EM10D1801135	EM10E0740528	dELS	26718	chr3	106943485	106943486	Kcna3	ENSMUSG00000047959	19.7951	+	ENSMUSP00000050680	potassium voltage-gated channel, shaker-related subfamily, member 3 [Source:MGI Symbol;Acc:MGI:96660]	40313	ENSMUSG00000032902	2822.54	chr3	104638568	104638768	Slc16a1	+	up_irrev	2264307
chr10	113806022	113806121	100	*	35	61	0.571429	7	51	0.150943	4	CG	1	0.000367058	Gain	chr10	113240799	113241140	EM10D1189161	EM10E0488415	dELS	564883	chr10	115020927	115020928	Tph2	ENSMUSG00000006764	Not_expressed	-	ENSMUSP00000006949	tryptophan hydroxylase 2 [Source:MGI Symbol;Acc:MGI:2651811]	1214807	ENSMUSG00000020205	3696.02	chr10	111506186	111506386	Phlda1	+	up_irrev	2299637
chr5	125326341	125326440	100	*	41	93	0.442105	100	116	0.855932	4	CG	-1	0.00189492	Loss	chr5	125325953	125326261	EM10D1955849	EM10E0804318	dELS	81	chr5	125256283	125256284	Ncor2	ENSMUSG00000029478	769.565	-	ENSMUSP00000107029	nuclear receptor co-repressor 2 [Source:MGI Symbol;Acc:MGI:1337080]	70058	ENSMUSG00000049971	19.1304	chr5	127632162	127632362	Glt1d1	+	up_irrev	2305723
chr11	92229131	92229230	100	*	72	95	0.752577	19	74	0.263158	4	CG	1	6.76014e-10	Gain	chr11	92134948	92135283	EM10D1252700	EM10E0515919	dELS	93849	chr11	91468384	91468385	Kif2b	ENSMUSG00000046755	Not_expressed	-	ENSMUSP00000058084	kinesin family member 2B [Source:MGI Symbol;Acc:MGI:1920720]	760747	ENSMUSG00000039084	46.1318	chr11	94564947	94565147	Chad	+	up_irrev	2335718
chrX	133864155	133864254	100	*	21	88	0.244444	55	84	0.651163	4	CG	-1	0.00014916	Loss	chrX	133898216	133898566	EM10D2253591	EM10E0929524	PLS,CTCF-bound	33963	chrX	133865503	133865504	Nxf2	ENSMUSG00000009941	37.9717	-	ENSMUSP00000108814	nuclear RNA export factor 2 [Source:MGI Symbol;Acc:MGI:1933192]	1250	ENSMUSG00000050071	214.949	chrX	136215413	136215613	Bex1	-	up_irrev	2351160
chr5	118786941	118787040	100	*	98	127	0.767442	39	142	0.277778	4	CG	1	4.04504e-05	Gain	chr5	118769145	118769493	EM10D1950553	EM10E0801224	dELS	17449	chr5	118383292	118383293	Spring1	ENSMUSG00000032840	259.434	+	ENSMUSP00000043410	SREBF pathway regulator in golgi 1 [Source:MGI Symbol;Acc:MGI:1924042]	403649	ENSMUSG00000041548	620.445	chr5	116422764	116422964	Hspb8	-	up_irrev	2363978
chr12	11958268	11958367	100	*	19	25	0.740741	3	23	0.16	4	CG	1	2.46318e-06	Gain	chr12	12023854	12024183	EM10D1281399	EM10E0531092	pELS	65488	chr12	12312140	12312141	Cyria	ENSMUSG00000020589	4616.3	+	ENSMUSP00000065613	CYFIP related Rac1 interactor A [Source:MGI Symbol;Acc:MGI:1261783]	353774	ENSMUSG00000048387	82.8397	chr12	9570016	9570216	Osr1	+	up_irrev	2388053
chr3	124141574	124141673	100	*	112	144	0.773973	46	133	0.348148	4	CG	1	0.00390602	Gain	chr3	124076045	124076292	EM10D1808731	EM10E0743502	dELS	65283	chr3	124114504	124114505	Tram1l1	ENSMUSG00000044528	Not_expressed	+	ENSMUSP00000062635	translocation associated membrane protein 1-like 1 [Source:MGI Symbol;Acc:MGI:2443503]	27070	ENSMUSG00000028128	366.175	chr3	121723437	121723637	F3	+	up_irrev	2417938
chr3	119275574	119275673	100	*	126	171	0.734104	32	151	0.215686	4	CG	1	5.57076e-07	Gain	chr3	119361632	119361900	EM10D1806006	EM10E0742316	dELS	85960	chr3	118355778	118355779	Dpyd	ENSMUSG00000033308	227.863	+	ENSMUSP00000039429	dihydropyrimidine dehydrogenase [Source:MGI Symbol;Acc:MGI:2139667]	919796	ENSMUSG00000028128	366.175	chr3	121723437	121723637	F3	+	up_irrev	2447765
chr3	119204774	119204873	100	*	96	124	0.769841	29	107	0.275229	4	CG	1	1.85329e-06	Gain	chr3	119155088	119155376	EM10D1805951	EM10E0742312	dELS	49399	chr3	118355778	118355779	Dpyd	ENSMUSG00000033308	227.863	+	ENSMUSP00000039429	dihydropyrimidine dehydrogenase [Source:MGI Symbol;Acc:MGI:2139667]	848996	ENSMUSG00000028128	366.175	chr3	121723437	121723637	F3	+	up_irrev	2518565
chr3	119139574	119139673	100	*	128	156	0.816456	60	167	0.360947	4	CG	1	0.00133875	Gain	chr3	119154710	119154987	EM10D1805950	EM10E0742311	dELS	15038	chr3	118355778	118355779	Dpyd	ENSMUSG00000033308	227.863	+	ENSMUSP00000039429	dihydropyrimidine dehydrogenase [Source:MGI Symbol;Acc:MGI:2139667]	783796	ENSMUSG00000028128	366.175	chr3	121723437	121723637	F3	+	up_irrev	2583765
chr3	119124874	119124973	100	*	95	146	0.648649	39	162	0.243902	4	CG	1	9.11504e-06	Gain	chr3	119154710	119154987	EM10D1805950	EM10E0742311	dELS	29738	chr3	118355778	118355779	Dpyd	ENSMUSG00000033308	227.863	+	ENSMUSP00000039429	dihydropyrimidine dehydrogenase [Source:MGI Symbol;Acc:MGI:2139667]	769096	ENSMUSG00000028128	366.175	chr3	121723437	121723637	F3	+	up_irrev	2598465
chr3	119013674	119013773	100	*	148	227	0.650655	44	190	0.234375	6	CG	1	6.04024e-08	Gain	chr3	119154710	119154987	EM10D1805950	EM10E0742311	dELS	140938	chr3	118355778	118355779	Dpyd	ENSMUSG00000033308	227.863	+	ENSMUSP00000039429	dihydropyrimidine dehydrogenase [Source:MGI Symbol;Acc:MGI:2139667]	657896	ENSMUSG00000028128	366.175	chr3	121723437	121723637	F3	+	up_irrev	2709665
chr14	66161572	66161671	100	*	81	144	0.561644	27	180	0.153846	7	CG	1	0.000319897	Gain	chr14	66161113	66161430	EM10D1421246	EM10E0585499	dELS	143	chr14	66191384	66191385	Scara3	ENSMUSG00000034463	915.05	-	ENSMUSP00000046525	scavenger receptor class A, member 3 [Source:MGI Symbol;Acc:MGI:2444418]	29714	ENSMUSG00000014453	20.5895	chr14	63416937	63417137	Blk	-	up_irrev	2744436
chr4	122086345	122086444	100	*	10	18	0.55	2	24	0.115385	4	CG	1	0.000683571	Gain	chr4	122824688	122824974	EM10D1874502	EM10E0767352	dELS	738245	chr4	122583068	122583069	9530002B09Rik	ENSMUSG00000023263	Not_expressed	+	ENSMUSP00000024032	RIKEN cDNA 9530002B09 gene [Source:MGI Symbol;Acc:MGI:1924682]	496625	ENSMUSG00000028889	588.191	chr4	124850579	124850779	Yrdc	+	up_irrev	2764136
chr17	40983204	40983303	100	*	16	40	0.404762	28	34	0.805556	4	CG	-1	0.000737556	Loss	chr17	40948533	40948880	EM10D1561146	EM10E0641414	dELS	34325	chr17	40942966	40942967	Esp3	ENSMUSG00000093957	Not_expressed	+	ENSMUSP00000136597	exocrine gland secreted peptide 3 [Source:MGI Symbol;Acc:MGI:5439396]	40238	ENSMUSG00000039601	1923.21	chr17	43801251	43801451	Rcan2	+	up_irrev	2817949
chr5	68701341	68701440	100	*	95	171	0.554913	31	206	0.153846	4	CG	1	1.53093e-29	Gain	chr5	68698359	68698570	EM10D1925953	EM10E0790635	dELS	2772	chr5	68189178	68189179	Grxcr1	ENSMUSG00000068082	Not_expressed	+	ENSMUSP00000092305	glutaredoxin, cysteine rich 1 [Source:MGI Symbol;Acc:MGI:3577767]	512163	ENSMUSG00000029204	4837.88	chr5	65861113	65861313	Rhoh	+	up_irrev	2840029
chr14	42116098	42116197	100	*	16	24	0.653846	3	24	0.153846	6	CG	1	3.74262e-13	Gain	chr14	41198559	41198712	EM10D1408683	EM10E0580113	dELS	917387	chr14	42119315	42119316	Gm9611	ENSMUSG00000095371	Not_expressed	-	ENSMUSP00000129118	predicted gene 9611 [Source:MGI Symbol;Acc:MGI:3780019]	3119	ENSMUSG00000037759	50.357	chr14	44988095	44988295	Ptger2	+	up_irrev	2871899
chr14	60534398	60534497	100	*	29	130	0.227273	107	153	0.696774	6	CG	-1	2.27492e-05	Loss	chr14	60534061	60534281	EM10D1417181	EM10E0583679	dELS	118	chr14	60502677	60502678	Mtmr6	ENSMUSG00000021987	1866.53	+	ENSMUSP00000022563	myotubularin related protein 6 [Source:MGI Symbol;Acc:MGI:2145637]	31721	ENSMUSG00000014453	20.5895	chr14	63416937	63417137	Blk	-	up_irrev	2882441
chrX	133304055	133304154	100	*	44	57	0.762712	30	87	0.348315	4	CG	1	1.68504e-10	Gain	chrX	133372455	133372798	EM10D2253439	EM10E0929487	dELS	68302	chrX	133305300	133305301	Drp2	ENSMUSG00000000223	5201.24	+	ENSMUSP00000108854	dystrophin related protein 2 [Source:MGI Symbol;Acc:MGI:107432]	1147	ENSMUSG00000050071	214.949	chrX	136215413	136215613	Bex1	-	up_irrev	2911260
chr13	108277310	108277409	100	*	48	163	0.29697	112	159	0.701863	4	CG	-1	4.25413e-08	Loss	chr13	108273364	108273533	EM10D1385969	EM10E0571646	dELS	3778	chr13	108295157	108295158	Ndufaf2	ENSMUSG00000068184	382.047	-	ENSMUSP00000153468	NADH:ubiquinone oxidoreductase complex assembly factor 2 [Source:MGI Symbol;Acc:MGI:1922847]	17749	ENSMUSG00000021720	648.01	chr13	105294715	105294915	Rnf180	-	up_irrev	2982396
chrX	77409155	77409254	100	*	28	81	0.349398	46	59	0.770492	4	CG	-1	0.00492158	Loss	chrX	77409407	77409730	EM10D2245469	EM10E0927469	dELS	154	chrX	77413249	77413250	4930480E11Rik	ENSMUSG00000035651	Not_expressed	+	ENSMUSP00000037594	RIKEN cDNA 4930480E11 gene [Source:MGI Symbol;Acc:MGI:1922160]	3996	ENSMUSG00000001964	2041.78	chrX	74254587	74254787	Emd	+	up_irrev	3154369
chrX	71043955	71044054	100	*	70	85	0.816092	24	65	0.373134	4	CG	1	4.76126e-05	Gain	chrX	71049902	71050190	EM10D2243907	EM10E0926836	pELS,CTCF-bound	5849	chrX	71035455	71035456	Cnga2	ENSMUSG00000005864	Not_expressed	+	ENSMUSP00000006020	cyclic nucleotide gated channel alpha 2 [Source:MGI Symbol;Acc:MGI:108040]	8500	ENSMUSG00000001964	2041.78	chrX	74254587	74254787	Emd	+	up_irrev	3210534
chr14	66696772	66696871	100	*	15	61	0.253968	47	69	0.676056	4	CG	-1	0.000334953	Loss	chr14	66672583	66672893	EM10D1421617	EM10E0585696	dELS	23880	chr14	66581745	66581746	Stmn4	ENSMUSG00000022044	Not_expressed	+	ENSMUSP00000117000	stathmin-like 4 [Source:MGI Symbol;Acc:MGI:1931224]	115027	ENSMUSG00000014453	20.5895	chr14	63416937	63417137	Blk	-	up_irrev	3279636
chr16	10384132	10384231	100	*	65	93	0.694737	31	121	0.260163	4	CG	1	0.00710013	Gain	chr16	10384024	10384211	EM10D1498938	EM10E0615378	dELS	0	chr16	10363203	10363204	Clec16a	ENSMUSG00000068663	670.767	+	ENSMUSP00000111490	C-type lectin domain family 16, member A [Source:MGI Symbol;Acc:MGI:1921624]	20929	ENSMUSG00000079737	520.986	chr16	13671829	13672029	3110001I22Rik	+	up_irrev	3287599
chr5	69280841	69280940	100	*	33	115	0.290598	96	137	0.697842	4	CG	-1	8.64942e-20	Loss	chr5	69324700	69324850	EM10D1926057	EM10E0790641	dELS	43761	chr5	69499022	69499023	Kctd8	ENSMUSG00000037653	Not_expressed	-	ENSMUSP00000055326	potassium channel tetramerisation domain containing 8 [Source:MGI Symbol;Acc:MGI:2443804]	218083	ENSMUSG00000029204	4837.88	chr5	65861113	65861313	Rhoh	+	up_irrev	3419529
chr10	115069322	115069421	100	*	90	114	0.784483	51	138	0.371429	4	CG	1	2.27358e-05	Gain	chr10	115050725	115050952	EM10D1189553	EM10E0488460	dELS	18371	chr10	115087372	115087373	Tbc1d15	ENSMUSG00000020130	4513.07	-	ENSMUSP00000020339	TBC1 domain family, member 15 [Source:MGI Symbol;Acc:MGI:1913937]	17952	ENSMUSG00000020205	3696.02	chr10	111506186	111506386	Phlda1	+	up_irrev	3562937
chr15	63397064	63397163	100	*	47	107	0.440367	138	149	0.92053	4	CG	-1	1.49511e-41	Loss	chr15	63397555	63397847	EM10D1468675	EM10E0600947	dELS	393	chr15	63680608	63680609	Gsdmc	ENSMUSG00000079025	Not_expressed	-	ENSMUSP00000105752	gasdermin C [Source:MGI Symbol;Acc:MGI:1933176]	283446	ENSMUSG00000005125	13163.1	chr15	66969540	66969740	Ndrg1	-	up_irrev	3572378
chrX	132536755	132536854	100	*	11	32	0.352941	21	27	0.758621	6	CG	-1	0.000223547	Loss	chrX	132596949	132597298	EM10D2253389	EM10E0929484	dELS	60096	chrX	132589736	132589737	Pcdh19	ENSMUSG00000051323	225.475	-	ENSMUSP00000116886	protocadherin 19 [Source:MGI Symbol;Acc:MGI:2685563]	52883	ENSMUSG00000050071	214.949	chrX	136215413	136215613	Bex1	-	up_irrev	3678560
chrX	70457355	70457454	100	*	44	52	0.833333	17	53	0.327273	4	CG	1	0.00226147	Gain	chrX	70476785	70476935	EM10D2243808	EM10E0926816	pELS	19332	chrX	70408366	70408367	Mtmr1	ENSMUSG00000015214	1375.54	+	ENSMUSP00000117342	myotubularin related protein 1 [Source:MGI Symbol;Acc:MGI:1858271]	48989	ENSMUSG00000001964	2041.78	chrX	74254587	74254787	Emd	+	up_irrev	3797134
chr6	140661150	140661249	100	*	35	123	0.288	124	170	0.726744	4	CG	-1	6.30632e-05	Loss	chr6	140666371	140666719	EM10D2035793	EM10E0838344	dELS	5123	chr6	140675010	140675011	Gm11077	ENSMUSG00000079264	Not_expressed	+	ENSMUSP00000107475	predicted gene 11077 [Source:MGI Symbol;Acc:MGI:3779304]	13762	ENSMUSG00000096010	261.49	chr6	136804315	136804515	H4f16	-	up_irrev	3856636
chr10	115406522	115406621	100	*	121	166	0.72619	40	149	0.271523	4	CG	1	0.000356069	Gain	chr10	115413540	115413864	EM10D1189782	EM10E0488565	dELS	6920	chr10	115405891	115405892	A930009A15Rik	ENSMUSG00000092210	Not_expressed	+	ENSMUSP00000134099	RIKEN cDNA A930009A15 gene [Source:MGI Symbol;Acc:MGI:1925048]	631	ENSMUSG00000020205	3696.02	chr10	111506186	111506386	Phlda1	+	up_irrev	3900137
chr5	101381141	101381240	100	*	83	138	0.6	29	158	0.1875	4	CG	1	0.000379444	Gain	chr5	101336775	101337099	EM10D1938846	EM10E0795184	dELS	44043	chr5	100993579	100993580	Gpat3	ENSMUSG00000029314	364.663	+	ENSMUSP00000124076	glycerol-3-phosphate acyltransferase 3 [Source:MGI Symbol;Acc:MGI:3603816]	387562	ENSMUSG00000104713	1972.61	chr5	105293598	105293798	Gbp6	-	up_irrev	3912359
chr4	102577545	102577644	100	*	47	349	0.136752	163	272	0.59854	8	CG	-1	8.48809e-14	Loss	chr4	102577460	102577682	EM10D1864197	EM10E0762696	dELS	0	chr4	102835803	102835804	Dynlt5	ENSMUSG00000028523	31.5485	+	ENSMUSP00000152803	dynein light chain Tctex-type 5 [Source:MGI Symbol;Acc:MGI:1914594]	258160	ENSMUSG00000025418	79.424	chr4	106492183	106492383	Bsnd	-	up_irrev	3914540
chr8	108886264	108886363	100	*	33	132	0.253731	84	117	0.714286	4	CG	-1	3.12905e-08	Loss	chr8	108885883	108886177	EM10D2154513	EM10E0888826	dELS	88	chr8	108669276	108669277	Zfhx3	ENSMUSG00000038872	3330.79	+	ENSMUSP00000152353	zinc finger homeobox 3 [Source:MGI Symbol;Acc:MGI:99948]	216988	ENSMUSG00000031886	219.619	chr8	104926160	104926360	Ces2e	+	up_irrev	3959905
chr10	107487322	107487421	100	*	26	42	0.613636	7	43	0.177778	4	CG	1	3.2706e-05	Gain	chr10	107499686	107499977	EM10D1186203	EM10E0487408	dELS	12266	chr10	107555912	107555913	Ptprq	ENSMUSG00000035916	154.461	-	ENSMUSP00000058572	protein tyrosine phosphatase, receptor type, Q [Source:MGI Symbol;Acc:MGI:1096349]	68492	ENSMUSG00000020205	3696.02	chr10	111506186	111506386	Phlda1	+	up_irrev	4018766
chr4	102346445	102346544	100	*	82	245	0.336032	183	239	0.763485	6	CG	-1	1.47845e-96	Loss	chr4	102354095	102354267	EM10D1864027	EM10E0762597	dELS	7552	chr4	101944740	101944741	Pde4b	ENSMUSG00000028525	52252	+	ENSMUSP00000102524	phosphodiesterase 4B, cAMP specific [Source:MGI Symbol;Acc:MGI:99557]	401705	ENSMUSG00000025418	79.424	chr4	106492183	106492383	Bsnd	-	up_irrev	4145640
chr3	109349274	109349373	100	*	66	172	0.385057	135	171	0.786127	6	CG	-1	0.00114649	Loss	chr3	109352301	109352555	EM10D1803038	EM10E0741498	dELS	2929	chr3	109247969	109247970	Vav3	ENSMUSG00000033721	1116.21	+	ENSMUSP00000036270	vav 3 oncogene [Source:MGI Symbol;Acc:MGI:1888518]	101305	ENSMUSG00000074264	159.309	chr3	113606599	113606799	Amy1	-	up_irrev	4257227
chr11	18447831	18447930	100	*	78	130	0.598485	23	140	0.169014	4	CG	1	5.07973e-14	Gain	chr11	18492774	18493087	EM10D1206712	EM10E0495642	pELS	44845	chr11	18968985	18968986	Meis1	ENSMUSG00000020160	341.704	-	ENSMUSP00000134969	Meis homeobox 1 [Source:MGI Symbol;Acc:MGI:104717]	521056	ENSMUSG00000051650	551.728	chr11	22860861	22861061	B3gnt2	-	up_irrev	4412932
chrX	69785455	69785554	100	*	63	84	0.744186	35	103	0.342857	4	CG	1	0.00480279	Gain	chrX	70184697	70185027	EM10D2243771	EM10E0926804	dELS	399144	chrX	69520786	69520787	Tmem185a	ENSMUSG00000073139	771.376	-	ENSMUSP00000099043	transmembrane protein 185A [Source:MGI Symbol;Acc:MGI:2448555]	264669	ENSMUSG00000001964	2041.78	chrX	74254587	74254787	Emd	+	up_irrev	4469034
chr17	83546804	83546903	100	*	129	150	0.855263	66	146	0.452703	4	CG	1	0.00201763	Gain	chr17	83546323	83546672	EM10D1582643	EM10E0649950	dELS	133	chr17	83522721	83522722	Pkdcc	ENSMUSG00000024247	101.696	+	ENSMUSP00000129238	protein kinase domain containing, cytoplasmic [Source:MGI Symbol;Acc:MGI:2147077]	24083	ENSMUSG00000024084	78.1641	chr17	79051806	79052006	Qpct	+	up_irrev	4494799
chr6	141313050	141313149	100	*	50	161	0.312883	137	166	0.821429	4	CG	-1	9.03696e-07	Loss	chr6	141308500	141308795	EM10D2036136	EM10E0838464	dELS	4256	chr6	141194995	141194996	Pde3a	ENSMUSG00000041741	1833.86	+	ENSMUSP00000038749	phosphodiesterase 3A, cGMP inhibited [Source:MGI Symbol;Acc:MGI:1860764]	118055	ENSMUSG00000096010	261.49	chr6	136804315	136804515	H4f16	-	up_irrev	4508536
chrX	69668655	69668754	100	*	54	60	0.887097	22	57	0.389831	4	CG	1	1.16397e-08	Gain	chrX	69364226	69364469	EM10D2243608	EM10E0926798	dELS	304187	chrX	69520786	69520787	Tmem185a	ENSMUSG00000073139	771.376	-	ENSMUSP00000099043	transmembrane protein 185A [Source:MGI Symbol;Acc:MGI:2448555]	147869	ENSMUSG00000001964	2041.78	chrX	74254587	74254787	Emd	+	up_irrev	4585834
chr3	143093874	143093973	100	*	17	156	0.113924	111	166	0.666667	4	CG	-1	6.75951e-08	Loss	chr3	143092271	143092615	EM10D1817667	EM10E0746681	dELS	1260	chr3	142587765	142587766	Pkn2	ENSMUSG00000004591	2795.56	-	ENSMUSP00000039566	protein kinase N2 [Source:MGI Symbol;Acc:MGI:109211]	506109	ENSMUSG00000074207	4204.67	chr3	138260891	138261091	Adh1	+	up_irrev	4832784
chr5	135729941	135730040	100	*	63	87	0.719101	29	93	0.315789	4	CG	1	5.5444e-07	Gain	chr5	135730362	135730675	EM10D1961843	EM10E0806782	dELS	323	chr5	135698887	135698888	Por	ENSMUSG00000005514	4899.97	+	ENSMUSP00000121531	P450 (cytochrome) oxidoreductase [Source:MGI Symbol;Acc:MGI:97744]	31054	ENSMUSG00000029570	45.5877	chr5	140607220	140607420	Lfng	+	up_irrev	4877181
chrX	131140155	131140254	100	*	39	54	0.714286	9	43	0.222222	4	CG	1	7.57698e-05	Gain	chrX	131232135	131232483	EM10D2253260	EM10E0929478	dELS	91882	chrX	132589736	132589737	Pcdh19	ENSMUSG00000051323	225.475	-	ENSMUSP00000116886	protocadherin 19 [Source:MGI Symbol;Acc:MGI:2685563]	1449483	ENSMUSG00000050071	214.949	chrX	136215413	136215613	Bex1	-	up_irrev	5075160
chrX	69155755	69155854	100	*	39	59	0.655738	12	75	0.168831	4	CG	1	0.00133099	Gain	chrX	69360207	69360453	EM10D2243602	EM10E0926793	PLS	204354	chrX	68988906	68988907	1700020N15Rik	ENSMUSG00000059690	Not_expressed	+	ENSMUSP00000075079	RIKEN cDNA 1700020N15 gene [Source:MGI Symbol;Acc:MGI:1922759]	166849	ENSMUSG00000001964	2041.78	chrX	74254587	74254787	Emd	+	up_irrev	5098734
chr3	132966374	132966473	100	*	90	123	0.728	51	160	0.320988	4	CG	1	0.000221241	Gain	chr3	132979663	132979820	EM10D1812966	EM10E0745053	dELS	13191	chr3	132940710	132940711	Arhgef38	ENSMUSG00000040969	18.0951	-	ENSMUSP00000124776	Rho guanine nucleotide exchange factor (GEF) 38 [Source:MGI Symbol;Acc:MGI:1924919]	25664	ENSMUSG00000046688	798.56	chr3	127789705	127789905	Tifa	+	up_irrev	5176470
chrX	79782855	79782954	100	*	11	20	0.545455	44	45	0.957447	4	CG	-1	4.16252e-06	Loss	chrX	79671413	79671756	EM10D2245784	EM10E0927572	PLS	111100	chrX	80501727	80501728	4930595M18Rik	ENSMUSG00000060673	Not_expressed	-	ENSMUSP00000078984	RIKEN cDNA 4930595M18 gene [Source:MGI Symbol;Acc:MGI:3045300]	718774	ENSMUSG00000001964	2041.78	chrX	74254587	74254787	Emd	+	up_irrev	5528069
chr7	52005225	52005324	100	*	18	156	0.120253	106	199	0.532338	4	CG	-1	4.41592e-05	Loss	chr7	52005102	52005431	EM10D2058968	EM10E0849864	pELS	0	chr7	51665476	51665477	1700015G11Rik	ENSMUSG00000094445	Not_expressed	-	ENSMUSP00000136157	RIKEN cDNA 1700015G11 gene [Source:MGI Symbol;Acc:MGI:1922779]	339749	ENSMUSG00000009471	9524.38	chr7	46376374	46376574	Myod1	+	up_irrev	5628652
chr17	84691604	84691703	100	*	99	122	0.806452	34	117	0.294118	4	CG	1	3.69379e-08	Gain	chr17	84684235	84684571	EM10D1583730	EM10E0650636	pELS	7034	chr17	84819323	84819324	Plekhh2	ENSMUSG00000040852	426.166	+	ENSMUSP00000039628	pleckstrin homology domain containing, family H (with MyTH4 domain) member 2 [Source:MGI Symbol;Acc:MGI:2146813]	127621	ENSMUSG00000024084	78.1641	chr17	79051806	79052006	Qpct	+	up_irrev	5639599
chrX	79983255	79983354	100	*	35	84	0.418605	85	99	0.851485	4	CG	-1	0.00255734	Loss	chrX	79671413	79671756	EM10D2245784	EM10E0927572	PLS	311500	chrX	80501727	80501728	4930595M18Rik	ENSMUSG00000060673	Not_expressed	-	ENSMUSP00000078984	RIKEN cDNA 4930595M18 gene [Source:MGI Symbol;Acc:MGI:3045300]	518374	ENSMUSG00000001964	2041.78	chrX	74254587	74254787	Emd	+	up_irrev	5728469
chrX	67739955	67740054	100	*	13	82	0.166667	37	65	0.567164	4	CG	-1	0.00488277	Loss	chrX	67694471	67694791	EM10D2243414	EM10E0926762	pELS	45165	chrX	67722147	67722148	Fmr1	ENSMUSG00000000838	3191.69	+	ENSMUSP00000085906	FMRP translational regulator 1 [Source:MGI Symbol;Acc:MGI:95564]	17808	ENSMUSG00000001964	2041.78	chrX	74254587	74254787	Emd	+	up_irrev	6514534
chrX	67386355	67386454	100	*	13	20	0.636364	5	26	0.214286	4	CG	1	5.78876e-05	Gain	chrX	67694471	67694791	EM10D2243414	EM10E0926762	pELS	308018	chrX	67722147	67722148	Fmr1	ENSMUSG00000000838	3191.69	+	ENSMUSP00000085906	FMRP translational regulator 1 [Source:MGI Symbol;Acc:MGI:95564]	335694	ENSMUSG00000001964	2041.78	chrX	74254587	74254787	Emd	+	up_irrev	6868134
chr13	82946810	82946909	100	*	61	135	0.452555	133	155	0.853503	4	CG	-1	8.77829e-07	Loss	chr13	82943081	82943284	EM10D1372670	EM10E0566793	dELS	3527	chr13	83652153	83652154	Mef2c	ENSMUSG00000005583	1192.47	+	ENSMUSP00000143742	myocyte enhancer factor 2C [Source:MGI Symbol;Acc:MGI:99458]	705245	ENSMUSG00000001542	5708.35	chr13	75706657	75706857	Ell2	+	up_irrev	7239954
chr9	76502931	76503030	100	*	127	136	0.927536	71	135	0.525547	4	CG	1	0.000351157	Gain	chr9	76521728	76522049	EM10D2207552	EM10E0912953	dELS,CTCF-bound	18699	chr9	76474398	76474399	Fam83b	ENSMUSG00000032358	Not_expressed	-	ENSMUSP00000139354	family with sequence similarity 83, member B [Source:MGI Symbol;Acc:MGI:2685362]	28533	ENSMUSG00000032262	320.077	chr9	83806177	83806377	Elovl4	-	up_irrev	7303148
chr9	76453331	76453430	100	*	66	81	0.807229	35	98	0.36	4	CG	1	4.27086e-05	Gain	chr9	76402343	76402551	EM10D2207517	EM10E0912951	dELS	50781	chr9	76474398	76474399	Fam83b	ENSMUSG00000032358	Not_expressed	-	ENSMUSP00000139354	family with sequence similarity 83, member B [Source:MGI Symbol;Acc:MGI:2685362]	20969	ENSMUSG00000032262	320.077	chr9	83806177	83806377	Elovl4	-	up_irrev	7352748
chr9	76326931	76327030	100	*	72	106	0.675926	33	133	0.251852	4	CG	1	0.000564569	Gain	chr9	76323433	76323710	EM10D2207492	EM10E0912946	PLS	3222	chr9	76231138	76231139	Hcrtr2	ENSMUSG00000032360	Not_expressed	-	ENSMUSP00000139377	hypocretin (orexin) receptor 2 [Source:MGI Symbol;Acc:MGI:2680765]	95793	ENSMUSG00000032262	320.077	chr9	83806177	83806377	Elovl4	-	up_irrev	7479148
chr6	97480750	97480849	100	*	101	145	0.693878	29	125	0.23622	4	CG	1	0.00621486	Gain	chr6	97479573	97479752	EM10D2014628	EM10E0829036	dELS	999	chr6	97594502	97594503	Frmd4b	ENSMUSG00000030064	635.98	-	ENSMUSP00000108982	FERM domain containing 4B [Source:MGI Symbol;Acc:MGI:2141794]	113654	ENSMUSG00000068231	153.112	chr6	89876313	89876513	Vmn1r43	-	up_irrev	7604238
chrX	127900255	127900354	100	*	12	53	0.236364	77	105	0.728972	6	CG	-1	1.54889e-05	Loss	chrX	127736379	127736716	EM10D2252795	EM10E0929432	pELS	163540	chrX	126644177	126644178	Cldn34c4	ENSMUSG00000043569	Not_expressed	-	ENSMUSP00000062601	claudin 34C4 [Source:MGI Symbol;Acc:MGI:1921184]	1256078	ENSMUSG00000050071	214.949	chrX	136215413	136215613	Bex1	-	up_irrev	8315060
chr3	146657774	146657873	100	*	10	131	0.0827068	77	150	0.513158	4	CG	-1	4.41592e-05	Loss	chr3	146655084	146655392	EM10D1819879	EM10E0747567	dELS	2383	chr3	146391347	146391348	Samd13	ENSMUSG00000048652	Not_expressed	-	ENSMUSP00000119608	sterile alpha motif domain containing 13 [Source:MGI Symbol;Acc:MGI:2686498]	266427	ENSMUSG00000074207	4204.67	chr3	138260891	138261091	Adh1	+	up_irrev	8396684
chr17	87508704	87508803	100	*	95	117	0.806723	43	111	0.389381	4	CG	1	0.00234667	Gain	chr17	87508968	87509168	EM10D1586070	EM10E0651711	dELS	166	chr17	87573363	87573364	Mcfd2	ENSMUSG00000024150	2788.35	-	ENSMUSP00000024963	multiple coagulation factor deficiency 2 [Source:MGI Symbol;Acc:MGI:2183439]	64561	ENSMUSG00000024084	78.1641	chr17	79051806	79052006	Qpct	+	up_irrev	8456699
chr17	87816304	87816403	100	*	8	17	0.473684	0	16	0.0555556	4	CG	1	0.00158431	Gain	chr17	87798427	87798777	EM10D1586315	EM10E0651831	pELS	17528	chr17	87754363	87754364	Calm2	ENSMUSG00000036438	35142.8	-	ENSMUSP00000048857	calmodulin 2 [Source:MGI Symbol;Acc:MGI:103250]	61941	ENSMUSG00000024084	78.1641	chr17	79051806	79052006	Qpct	+	up_irrev	8764299
chr17	87846704	87846803	100	*	7	23	0.32	24	32	0.735294	4	CG	-1	1.60566e-07	Loss	chr17	87849418	87849763	EM10D1586347	EM10E0651838	dELS	2616	chr17	87754363	87754364	Calm2	ENSMUSG00000036438	35142.8	-	ENSMUSP00000048857	calmodulin 2 [Source:MGI Symbol;Acc:MGI:103250]	92341	ENSMUSG00000024084	78.1641	chr17	79051806	79052006	Qpct	+	up_irrev	8794699
chrX	126437855	126437954	100	*	7	40	0.190476	38	62	0.609375	4	CG	-1	5.52543e-05	Loss	chrX	127736379	127736716	EM10D2252795	EM10E0929432	pELS	1298426	chrX	126301916	126301917	4921511C20Rik	ENSMUSG00000049815	Not_expressed	+	ENSMUSP00000059542	RIKEN cDNA 4921511C20 gene [Source:MGI Symbol;Acc:MGI:2685229]	135939	ENSMUSG00000050071	214.949	chrX	136215413	136215613	Bex1	-	up_irrev	9777460
chr18	84092123	84092222	100	*	233	340	0.684211	101	381	0.266319	14	CG	1	1.70955e-15	Gain	chr18	84092293	84092614	EM10D1629605	EM10E0668544	dELS,CTCF-bound	72	chr18	84106188	84106189	Zadh2	ENSMUSG00000049090	514.481	+	ENSMUSP00000052544	zinc binding alcohol dehydrogenase, domain containing 2 [Source:MGI Symbol;Acc:MGI:2444835]	13967	ENSMUSG00000024561	1214.56	chr18	74267505	74267705	Mbd1	+	up_irrev	9824419
chrX	126353355	126353454	100	*	14	21	0.652174	5	24	0.230769	4	CG	1	0.000283187	Gain	chrX	127736379	127736716	EM10D2252795	EM10E0929432	pELS	1382926	chrX	126301916	126301917	4921511C20Rik	ENSMUSG00000049815	Not_expressed	+	ENSMUSP00000059542	RIKEN cDNA 4921511C20 gene [Source:MGI Symbol;Acc:MGI:2685229]	51439	ENSMUSG00000050071	214.949	chrX	136215413	136215613	Bex1	-	up_irrev	9861960
chr5	75976741	75976840	100	*	134	167	0.798817	76	200	0.381188	6	CG	1	0.000281486	Gain	chr5	75976121	75976456	EM10D1929529	EM10E0791995	dELS	286	chr5	76139118	76139119	Kdr	ENSMUSG00000062960	1810.67	-	ENSMUSP00000109144	kinase insert domain protein receptor [Source:MGI Symbol;Acc:MGI:96683]	162279	ENSMUSG00000029204	4837.88	chr5	65861113	65861313	Rhoh	+	up_irrev	10115429
chr18	84727223	84727322	100	*	42	117	0.361345	106	130	0.810606	4	CG	-1	1.18075e-08	Loss	chr18	84722318	84722667	EM10D1630008	EM10E0668677	pELS	4557	chr18	84703827	84703828	Cndp2	ENSMUSG00000024644	753.952	-	ENSMUSP00000025546	CNDP dipeptidase 2 (metallopeptidase M20 family) [Source:MGI Symbol;Acc:MGI:1913304]	23396	ENSMUSG00000024561	1214.56	chr18	74267505	74267705	Mbd1	+	up_irrev	10459519
chrX	84961155	84961254	100	*	82	125	0.653543	23	100	0.235294	6	CG	1	0.00201634	Gain	chrX	85046733	85046939	EM10D2246261	EM10E0927616	pELS	85480	chrX	84913960	84913961	Tasl	ENSMUSG00000025058	53.4956	+	ENSMUSP00000109609	TLR adaptor interacting with endolysosomal SLC15A4 [Source:MGI Symbol;Acc:MGI:1918648]	47195	ENSMUSG00000001964	2041.78	chrX	74254587	74254787	Emd	+	up_irrev	10706369
chr5	76865341	76865440	100	*	42	138	0.307143	109	150	0.723684	4	CG	-1	0.00386066	Loss	chr5	76865946	76866224	EM10D1930091	EM10E0792225	dELS	507	chr5	76804359	76804360	Cracd	ENSMUSG00000036377	70.3601	+	ENSMUSP00000084125	capping protein inhibiting regulator of actin [Source:MGI Symbol;Acc:MGI:2444817]	60982	ENSMUSG00000029204	4837.88	chr5	65861113	65861313	Rhoh	+	up_irrev	11004029
chrX	85262055	85262154	100	*	23	61	0.380952	67	80	0.829268	4	CG	-1	7.14107e-06	Loss	chrX	85271944	85272097	EM10D2246336	EM10E0927626	dELS	9791	chrX	85235370	85235371	Nr0b1	ENSMUSG00000025056	Not_expressed	+	ENSMUSP00000026036	nuclear receptor subfamily 0, group B, member 1 [Source:MGI Symbol;Acc:MGI:1352460]	26685	ENSMUSG00000001964	2041.78	chrX	74254587	74254787	Emd	+	up_irrev	11007269
chr17	90131004	90131103	100	*	12	61	0.206349	44	63	0.692308	4	CG	-1	0.000127115	Loss	chr17	90088719	90089023	EM10D1587384	EM10E0652252	pELS	41982	chr17	90217877	90217878	Gm10184	ENSMUSG00000066878	1064.8	-	ENSMUSP00000137310	predicted pseudogene 10184 [Source:MGI Symbol;Acc:MGI:3704480]	86775	ENSMUSG00000024084	78.1641	chr17	79051806	79052006	Qpct	+	up_irrev	11078999
chrX	85859755	85859854	100	*	16	68	0.242857	55	81	0.674699	4	CG	-1	0.00193636	Loss	chrX	85855932	85856268	EM10D2246476	EM10E0927670	dELS	3488	chrX	85348699	85348700	Mageb4	ENSMUSG00000035427	Not_expressed	-	ENSMUSP00000094107	MAGE family member B4 [Source:MGI Symbol;Acc:MGI:2148568]	511056	ENSMUSG00000001964	2041.78	chrX	74254587	74254787	Emd	+	up_irrev	11604969
chrX	123885255	123885354	100	*	17	26	0.642857	5	26	0.214286	4	CG	1	0.0032241	Gain	chrX	123103699	123103873	EM10D2252669	EM10E0929417	pELS	781383	chrX	123045649	123045650	Vmn2r121	ENSMUSG00000072049	30.8792	-	ENSMUSP00000092067	vomeronasal 2, receptor 121 [Source:MGI Symbol;Acc:MGI:3643045]	839606	ENSMUSG00000050071	214.949	chrX	136215413	136215613	Bex1	-	up_irrev	12330060
chrX	86654255	86654354	100	*	54	65	0.820896	20	61	0.333333	4	CG	1	1.19266e-06	Gain	chrX	86374258	86374598	EM10D2246558	EM10E0927695	dELS	279658	chrX	87159251	87159252	Il1rapl1	ENSMUSG00000052372	15.773	-	ENSMUSP00000109599	interleukin 1 receptor accessory protein-like 1 [Source:MGI Symbol;Acc:MGI:2687319]	504898	ENSMUSG00000001964	2041.78	chrX	74254587	74254787	Emd	+	up_irrev	12399469
chr4	93873145	93873244	100	*	127	147	0.85906	71	162	0.439024	4	CG	1	0.00342088	Gain	chr4	93879605	93879844	EM10D1859649	EM10E0760927	dELS	6362	chr4	94445033	94445034	Caap1	ENSMUSG00000028578	207.868	-	ENSMUSP00000030313	caspase activity and apoptosis inhibitor 1 [Source:MGI Symbol;Acc:MGI:1915020]	571790	ENSMUSG00000025418	79.424	chr4	106492183	106492383	Bsnd	-	up_irrev	12618940
chrX	123251055	123251154	100	*	16	24	0.653846	1	21	0.0869565	4	CG	1	6.09617e-06	Gain	chrX	123103699	123103873	EM10D2252669	EM10E0929417	pELS	147183	chrX	123045649	123045650	Vmn2r121	ENSMUSG00000072049	30.8792	-	ENSMUSP00000092067	vomeronasal 2, receptor 121 [Source:MGI Symbol;Acc:MGI:3643045]	205406	ENSMUSG00000050071	214.949	chrX	136215413	136215613	Bex1	-	up_irrev	12964260
chr4	93201245	93201344	100	*	152	231	0.656652	50	210	0.240566	4	CG	1	1.14775e-06	Gain	chr4	93334614	93334964	EM10D1859527	EM10E0760906	pELS,CTCF-bound	133271	chr4	93223748	93223749	Tusc1	ENSMUSG00000054000	31.3121	-	ENSMUSP00000069652	tumor suppressor candidate 1 [Source:MGI Symbol;Acc:MGI:2684283]	22405	ENSMUSG00000025418	79.424	chr4	106492183	106492383	Bsnd	-	up_irrev	13290840
chrX	122369255	122369354	100	*	15	66	0.235294	57	68	0.828571	4	CG	-1	5.56167e-13	Loss	chrX	122396790	122397074	EM10D2252618	EM10E0929406	pELS,CTCF-bound	27437	chrX	122256461	122256462	Gm2411	ENSMUSG00000118415	Not_expressed	+	ENSMUSP00000158706	predicted gene 2411 [Source:MGI Symbol;Acc:MGI:3809203]	112794	ENSMUSG00000050071	214.949	chrX	136215413	136215613	Bex1	-	up_irrev	13846060
chr4	82709845	82709944	100	*	44	123	0.36	95	121	0.780488	4	CG	-1	6.85724e-05	Loss	chr4	82706090	82706387	EM10D1855190	EM10E0759447	dELS	3459	chr4	82778195	82778196	Zdhhc21	ENSMUSG00000028403	1058.31	-	ENSMUSP00000102859	zinc finger, DHHC domain containing 21 [Source:MGI Symbol;Acc:MGI:1915518]	68252	ENSMUSG00000025418	79.424	chr4	106492183	106492383	Bsnd	-	up_irrev	23782240
chr15	76118164	76118263	100	*	14	100	0.147059	61	108	0.563636	4	CG	-1	0.000325405	Loss	chr15	76117987	76118211	EM10D1474904	EM10E0603254	dELS	0	chr15	76127641	76127642	Parp10	ENSMUSG00000063268	264.026	-	ENSMUSP00000075110	poly (ADP-ribose) polymerase family, member 10 [Source:MGI Symbol;Acc:MGI:3712326]	9379	ENSMUSG00000115388	159.255	chr15	76120095	76120295	Eppk1	-	up_rev	1833
chr2	180453002	180453101	100	*	10	83	0.129412	43	75	0.571429	4	CG	-1	1.43777e-17	Loss	chr2	180455812	180456021	EM10D1755704	EM10E0722972	pELS	2712	chr2	180418693	180418694	Bhlhe23	ENSMUSG00000045493	Not_expressed	-	ENSMUSP00000104506	basic helix-loop-helix family, member e23 [Source:MGI Symbol;Acc:MGI:2153710]	34309	ENSMUSG00000038963	160.238	chr2	180456145	180456345	Slco4a1	+	up_rev	3045
chr10	7058022	7058121	100	*	63	85	0.735632	44	153	0.290323	4	CG	1	1.13844e-09	Gain	chr10	7060381	7060690	EM10D1133361	EM10E0466584	dELS	2261	chr10	7002478	7002479	Ipcef1	ENSMUSG00000064065	36.4163	-	ENSMUSP00000084110	interaction protein for cytohesin exchange factors 1 [Source:MGI Symbol;Acc:MGI:2444159]	55544	ENSMUSG00000064065	36.4163	chr10	7052378	7052578	Ipcef1	-	up_rev	5445
chr15	76142264	76142363	100	*	17	125	0.141732	77	135	0.569343	4	CG	-1	4.19952e-09	Loss	chr15	76142300	76142590	EM10D1474922	EM10E0603269	dELS	0	chr15	76152289	76152290	Spatc1	ENSMUSG00000049653	Not_expressed	+	ENSMUSP00000073805	spermatogenesis and centriole associated 1 [Source:MGI Symbol;Acc:MGI:1921531]	9927	ENSMUSG00000115388	159.255	chr15	76120095	76120295	Eppk1	-	up_rev	21970
chr1	159581127	159581226	100	*	75	94	0.791667	32	108	0.3	4	CG	1	1.12589e-07	Gain	chr1	159570299	159570526	EM10D1107742	EM10E0456479	dELS	10602	chr1	159351339	159351340	Tnr	ENSMUSG00000015829	42.8759	+	ENSMUSP00000141553	tenascin R [Source:MGI Symbol;Acc:MGI:99516]	229788	ENSMUSG00000015829	42.8759	chr1	159523669	159523869	Tnr	+	up_rev	57259
chr8	31148064	31148163	100	*	124	145	0.85034	71	168	0.423529	4	CG	1	1.17586e-08	Gain	chr8	31148723	31149032	EM10D2118774	EM10E0874623	pELS,CTCF-bound	561	chr8	31579499	31579500	Dusp26	ENSMUSG00000039661	79.5013	+	ENSMUSP00000046794	dual specificity phosphatase 26 (putative) [Source:MGI Symbol;Acc:MGI:1914209]	431337	ENSMUSG00000039661	79.5013	chr8	31089371	31089571	Dusp26	+	up_rev	58494
chr1	79743227	79743326	100	*	131	154	0.846154	72	162	0.445122	4	CG	1	0.00295925	Gain	chr1	79743021	79743314	EM10D1071029	EM10E0442879	dELS	0	chr1	79753735	79753736	Mrpl44	ENSMUSG00000026248	250.369	+	ENSMUSP00000027464	mitochondrial ribosomal protein L44 [Source:MGI Symbol;Acc:MGI:1916413]	10410	ENSMUSG00000054702	367.771	chr1	79671872	79672072	Ap1s3	-	up_rev	71156
chr4	148588745	148588844	100	*	101	129	0.778626	43	124	0.349206	4	CG	1	0.00542199	Gain	chr4	148588859	148589106	EM10D1892225	EM10E0777179	dELS,CTCF-bound	16	chr4	148584917	148584918	Angptl7	ENSMUSG00000028989	185.668	-	ENSMUSP00000030840	angiopoietin-like 7 [Source:MGI Symbol;Acc:MGI:3605801]	3828	ENSMUSG00000028989	185.668	chr4	148500360	148500560	Angptl7	-	up_rev	88186
chr2	104321102	104321201	100	*	83	122	0.677419	39	148	0.266667	4	CG	1	0.00154345	Gain	chr2	104318952	104319109	EM10D1713584	EM10E0704690	dELS	1994	chr2	104324791	104324792	Hipk3	ENSMUSG00000027177	6332.45	-	ENSMUSP00000028600	homeodomain interacting protein kinase 3 [Source:MGI Symbol;Acc:MGI:1314882]	3591	ENSMUSG00000068373	62.5391	chr2	104410913	104411113	D430041D05Rik	-	up_rev	89713
chr16	23423532	23423631	100	*	36	134	0.272059	131	151	0.862745	4	CG	-1	0.000697475	Loss	chr16	23423803	23424152	EM10D1506863	EM10E0619004	pELS	173	chr16	23339565	23339566	Masp1	ENSMUSG00000022887	114.365	-	ENSMUSP00000087327	mannan-binding lectin serine peptidase 1 [Source:MGI Symbol;Acc:MGI:88492]	83967	ENSMUSG00000033355	1981.3	chr16	23520191	23520391	Rtp4	+	up_rev	96561
chr3	58987174	58987273	100	*	92	121	0.756098	48	175	0.276836	14	CG	1	4.06453e-07	Gain	chr3	58972519	58972800	EM10D1777985	EM10E0730701	dELS	14375	chr3	59009242	59009243	Gpr171	ENSMUSG00000050075	19.8396	-	ENSMUSP00000082115	G protein-coupled receptor 171 [Source:MGI Symbol;Acc:MGI:2442043]	21970	ENSMUSG00000043850	150.994	chr3	58885240	58885440	Clrn1	-	up_rev	101735
chr10	54317722	54317821	100	*	100	118	0.841667	53	128	0.415385	4	CG	1	8.64942e-20	Gain	chr10	54161304	54161653	EM10D1156184	EM10E0474777	dELS	156070	chr10	53952705	53952706	Man1a	ENSMUSG00000003746	931.799	-	ENSMUSP00000151568	mannosidase 1, alpha [Source:MGI Symbol;Acc:MGI:104677]	365017	ENSMUSG00000112516	1556.46	chr10	54212771	54212971	Gm47968	+	up_rev	104752
chr15	76227664	76227763	100	*	61	87	0.696629	22	102	0.221154	4	CG	1	0.000445827	Gain	chr15	76228439	76228639	EM10D1475036	EM10E0603338	pELS	677	chr15	76227723	76227724	Cyc1	ENSMUSG00000022551	4912.11	+	ENSMUSP00000023210	cytochrome c-1 [Source:MGI Symbol;Acc:MGI:1913695]	0	ENSMUSG00000115388	159.255	chr15	76120095	76120295	Eppk1	-	up_rev	107370
chr2	180335202	180335301	100	*	124	175	0.706215	47	166	0.285714	7	CG	1	0.00114649	Gain	chr2	180335207	180335482	EM10D1755590	EM10E0722898	pELS	0	chr2	180351792	180351793	Dido1	ENSMUSG00000038914	1106.6	-	ENSMUSP00000099346	death inducer-obliterator 1 [Source:MGI Symbol;Acc:MGI:1344352]	16492	ENSMUSG00000038963	160.238	chr2	180456145	180456345	Slco4a1	+	up_rev	120845
chr10	54342422	54342521	100	*	85	108	0.781818	46	122	0.379032	4	CG	1	2.34035e-07	Gain	chr10	54510829	54511164	EM10D1156267	EM10E0474780	dELS	168309	chr10	53952705	53952706	Man1a	ENSMUSG00000003746	931.799	-	ENSMUSP00000151568	mannosidase 1, alpha [Source:MGI Symbol;Acc:MGI:104677]	389717	ENSMUSG00000112516	1556.46	chr10	54212771	54212971	Gm47968	+	up_rev	129452
chr17	31188904	31189003	100	*	22	88	0.255556	72	102	0.701923	4	CG	-1	0.000101078	Loss	chr17	31184349	31184695	EM10D1556349	EM10E0638753	dELS	4210	chr17	31173614	31173615	Umodl1	ENSMUSG00000054134	Not_expressed	+	ENSMUSP00000110202	uromodulin-like 1 [Source:MGI Symbol;Acc:MGI:1929785]	15290	ENSMUSG00000024030	220.095	chr17	31057575	31057775	Abcg1	+	up_rev	131130
chr2	165461902	165462001	100	*	29	44	0.652174	14	62	0.234375	4	CG	1	2.55714e-05	Gain	chr2	165459724	165460045	EM10D1746543	EM10E0718385	dELS	1858	chr2	165436952	165436953	Eya2	ENSMUSG00000017897	153.387	+	ENSMUSP00000085455	EYA transcriptional coactivator and phosphatase 2 [Source:MGI Symbol;Acc:MGI:109341]	24950	ENSMUSG00000017897	153.387	chr2	165594932	165595132	Eya2	+	up_rev	132932
chr17	29384204	29384303	100	*	43	102	0.423077	99	118	0.833333	4	CG	-1	0.000862527	Loss	chr17	29384883	29385154	EM10D1554761	EM10E0637958	dELS	581	chr17	29333119	29333120	Rab44	ENSMUSG00000064147	37.8539	+	ENSMUSP00000156400	RAB44, member RAS oncogene family [Source:MGI Symbol;Acc:MGI:3045302]	51085	ENSMUSG00000024008	174.871	chr17	29238067	29238267	Cpne5	-	up_rev	145938
chr17	48010804	48010903	100	*	26	93	0.284211	64	91	0.698925	6	CG	-1	0.000350734	Loss	chr17	48010380	48010578	EM10D1565745	EM10E0643643	dELS	227	chr17	48005380	48005381	Gm21981	ENSMUSG00000079444	168.233	-	ENSMUSP00000119045	predicted gene 21981 [Source:MGI Symbol;Acc:MGI:5439450]	5424	ENSMUSG00000043939	284.259	chr17	48167175	48167375	A530064D06Rik	-	up_rev	156273
chr17	30898604	30898703	100	*	31	95	0.329897	63	84	0.744186	4	CG	-1	8.59621e-05	Loss	chr17	30901689	30901908	EM10D1556129	EM10E0638640	PLS	2987	chr17	30845845	30845846	Glo1	ENSMUSG00000024026	4646.97	-	ENSMUSP00000157858	glyoxalase 1 [Source:MGI Symbol;Acc:MGI:95742]	52759	ENSMUSG00000024030	220.095	chr17	31057575	31057775	Abcg1	+	up_rev	158873
chr9	22227131	22227230	100	*	85	185	0.459893	167	191	0.870466	6	CG	-1	3.98013e-10	Loss	chr9	22227039	22227230	EM10D2174866	EM10E0898328	pELS	0	chr9	22218944	22218945	Zfp810	ENSMUSG00000066829	204.462	-	ENSMUSP00000150816	zinc finger protein 810 [Source:MGI Symbol;Acc:MGI:2384563]	8187	ENSMUSG00000003410	25.9893	chr9	22051923	22052123	Elavl3	-	up_rev	175009
chr2	180956102	180956201	100	*	43	65	0.656716	9	65	0.149254	4	CG	1	1.31056e-08	Gain	chr2	180955195	180955366	EM10D1756124	EM10E0723201	pELS	737	chr2	180956293	180956294	Stmn3	ENSMUSG00000027581	Not_expressed	-	ENSMUSP00000099334	stathmin-like 3 [Source:MGI Symbol;Acc:MGI:1277137]	93	ENSMUSG00000016346	64.7039	chr2	181135200	181135400	Kcnq2	-	up_rev	179000
chr6	63065650	63065749	100	*	93	108	0.854545	67	152	0.441558	4	CG	1	0.00038224	Gain	chr6	63255825	63256105	EM10D1998959	EM10E0822560	PLS,CTCF-bound	190077	chr6	64706109	64706110	Atoh1	ENSMUSG00000073043	Not_expressed	+	ENSMUSP00000098903	atonal bHLH transcription factor 1 [Source:MGI Symbol;Acc:MGI:104654]	1640361	ENSMUSG00000071424	42.6382	chr6	63255776	63255976	Grid2	+	up_rev	190028
chrX	24767455	24767554	100	*	8	67	0.130435	35	64	0.545455	4	CG	-1	3.58256e-07	Loss	chrX	24153837	24154029	EM10D2238032	EM10E0925187	dELS	613427	chrX	24641403	24641404	Gm5935	ENSMUSG00000093923	Not_expressed	-	ENSMUSP00000099190	predicted gene 5935 [Source:MGI Symbol;Acc:MGI:3646322]	126052	ENSMUSG00000081218	42.1458	chrX	24574795	24574995	Gm4297	-	up_rev	192461
chr19	43585519	43585618	100	*	80	122	0.653226	26	124	0.214286	4	CG	1	0.00563948	Gain	chr19	43584895	43585135	EM10D1653569	EM10E0679286	dELS	385	chr19	43600764	43600765	Nkx2-3	ENSMUSG00000044220	Not_expressed	+	ENSMUSP00000050933	NK2 homeobox 3 [Source:MGI Symbol;Acc:MGI:97348]	15147	ENSMUSG00000025194	20.3324	chr19	43782092	43782292	Abcc2	+	up_rev	196475
chr1	155091427	155091526	100	*	121	132	0.910448	74	156	0.474684	4	CG	1	1.22319e-05	Gain	chr1	155091336	155091676	EM10D1104946	EM10E0455392	dELS	0	chr1	155120190	155120191	BC034090	ENSMUSG00000033722	125.577	-	ENSMUSP00000139623	cDNA sequence BC034090 [Source:MGI Symbol;Acc:MGI:2672904]	28665	ENSMUSG00000004110	85.1942	chr1	154884401	154884601	Cacna1e	-	up_rev	206827
chr4	148726445	148726544	100	*	24	92	0.265957	100	136	0.731884	4	CG	-1	0.00238259	Loss	chr4	148724509	148724739	EM10D1892355	EM10E0777262	dELS	1707	chr4	148727774	148727775	Gm572	ENSMUSG00000070577	Not_expressed	+	ENSMUSP00000101323	predicted gene 572 [Source:MGI Symbol;Acc:MGI:2685418]	1231	ENSMUSG00000028989	185.668	chr4	148500360	148500560	Angptl7	-	up_rev	225886
chr9	16250531	16250630	100	*	26	76	0.346154	65	85	0.758621	4	CG	-1	2.45871e-06	Loss	chr9	16257409	16257753	EM10D2172779	EM10E0897313	dELS	6780	chr9	16412581	16412582	Fat3	ENSMUSG00000074505	65.6478	-	ENSMUSP00000148968	FAT atypical cadherin 3 [Source:MGI Symbol;Acc:MGI:2444314]	161952	ENSMUSG00000074505	65.6478	chr9	16501185	16501385	Fat3	-	up_rev	250556
chr1	125147727	125147826	100	*	20	28	0.7	2	32	0.0882353	4	CG	1	1.3416e-11	Gain	chr1	125236944	125237275	EM10D1088574	EM10E0448773	dELS	89119	chr1	125363464	125363465	Actr3	ENSMUSG00000026341	4971.5	-	ENSMUSP00000140535	ARP3 actin-related protein 3 [Source:MGI Symbol;Acc:MGI:1921367]	215639	ENSMUSG00000036815	296.387	chr1	124845939	124846139	Dpp10	-	up_rev	301589
chr7	75613974	75614073	100	*	60	198	0.305	178	236	0.752101	4	CG	-1	5.92911e-07	Loss	chr7	75612698	75612953	EM10D2068265	EM10E0853165	dELS	1022	chr7	75498058	75498059	Klhl25	ENSMUSG00000055652	187.098	+	ENSMUSP00000133175	kelch-like 25 [Source:MGI Symbol;Acc:MGI:2668031]	115916	ENSMUSG00000053025	264.916	chr7	75309162	75309362	Sv2b	-	up_rev	304613
chr5	113825241	113825340	100	*	95	132	0.716418	31	104	0.301887	4	CG	1	0.0032241	Gain	chr5	113825700	113825876	EM10D1946617	EM10E0799004	dELS	361	chr5	113788487	113788488	Cmklr1	ENSMUSG00000042190	29.3945	-	ENSMUSP00000036316	chemokine-like receptor 1 [Source:MGI Symbol;Acc:MGI:109603]	36754	ENSMUSG00000063430	27.5918	chr5	113490233	113490433	Wscd2	+	up_rev	334809
chr15	74561764	74561863	100	*	85	101	0.834951	41	96	0.428571	4	CG	1	4.09686e-05	Gain	chr15	74562475	74562676	EM10D1473767	EM10E0602669	pELS	613	chr15	74544419	74544420	Arc	ENSMUSG00000022602	389.547	-	ENSMUSP00000105636	activity regulated cytoskeletal-associated protein [Source:MGI Symbol;Acc:MGI:88067]	17345	ENSMUSG00000063522	237.854	chr15	74896921	74897121	Ly6m	-	up_rev	335059
chr2	181471802	181471901	100	*	16	46	0.354167	49	62	0.78125	4	CG	-1	6.76683e-05	Loss	chr2	181471294	181471617	EM10D1756468	EM10E0723392	dELS,CTCF-bound	186	chr2	181479647	181479648	Pcmtd2	ENSMUSG00000027589	1418.73	+	ENSMUSP00000029116	protein-L-isoaspartate (D-aspartate) O-methyltransferase domain containing 2 [Source:MGI Symbol;Acc:MGI:1923927]	7747	ENSMUSG00000016346	64.7039	chr2	181135200	181135400	Kcnq2	-	up_rev	336403
chr7	16711825	16711924	100	*	73	78	0.925	40	78	0.5125	4	CG	1	9.95527e-06	Gain	chr7	16712400	16712576	EM10D2044388	EM10E0842149	dELS	477	chr7	16717011	16717012	Gm42372	ENSMUSG00000108348	107.961	+	ENSMUSP00000148171	predicted gene, 42372 [Source:MGI Symbol;Acc:MGI:5625257]	5088	ENSMUSG00000004328	64.1701	chr7	17062327	17062527	Hif3a	-	up_rev	350404
chr7	84788174	84788273	100	*	15	18	0.8	6	26	0.25	4	CG	1	0.000237724	Gain	chr7	84779527	84779877	EM10D2073713	EM10E0855705	dELS,CTCF-bound	8298	chr7	84805206	84805207	Vmn2r67	ENSMUSG00000095664	233.098	-	ENSMUSP00000156928	vomeronasal 2, receptor 67 [Source:MGI Symbol;Acc:MGI:3643129]	16934	ENSMUSG00000095664	233.098	chr7	85155898	85156098	Vmn2r67	-	up_rev	367626
chr7	6833225	6833324	100	*	89	107	0.825688	45	115	0.393162	4	CG	1	0.000173724	Gain	chr7	6834939	6835229	EM10D2043018	EM10E0841470	dELS	1616	chr7	6699449	6699450	Zim1	ENSMUSG00000002266	2363.62	-	ENSMUSP00000002336	zinc finger, imprinted 1 [Source:MGI Symbol;Acc:MGI:1341879]	133776	ENSMUSG00000048620	1934.21	chr7	6456068	6456268	Olfr1336	+	up_rev	376958
chr2	31850802	31850901	100	*	39	64	0.606061	12	77	0.164557	4	CG	1	1.61811e-74	Gain	chr2	31846511	31846687	EM10D1680363	EM10E0691337	pELS	4116	chr2	31840151	31840152	Aif1l	ENSMUSG00000001864	958.043	+	ENSMUSP00000001920	allograft inflammatory factor 1-like [Source:MGI Symbol;Acc:MGI:1919598]	10651	ENSMUSG00000076441	621.466	chr2	31470107	31470307	Ass1	+	up_rev	380496
chr17	30672204	30672303	100	*	62	89	0.692308	35	124	0.285714	4	CG	1	0.00499725	Gain	chr17	30658231	30658579	EM10D1555954	EM10E0638580	dELS	13626	chr17	30795462	30795463	Btbd9	ENSMUSG00000062202	2619.64	-	ENSMUSP00000127300	BTB (POZ) domain containing 9 [Source:MGI Symbol;Acc:MGI:1916625]	123160	ENSMUSG00000024030	220.095	chr17	31057575	31057775	Abcg1	+	up_rev	385273
chr5	97193241	97193340	100	*	122	147	0.825503	48	123	0.392	4	CG	1	0.0047006	Gain	chr5	97194852	97195201	EM10D1936507	EM10E0794344	pELS	1513	chr5	97145548	97145549	Bmp2k	ENSMUSG00000034663	546.591	+	ENSMUSP00000108598	BMP2 inducible kinase [Source:MGI Symbol;Acc:MGI:2155456]	47693	ENSMUSG00000029484	2778.49	chr5	96793239	96793439	Anxa3	+	up_rev	399803
chr18	43280023	43280122	100	*	49	133	0.37037	110	127	0.860465	4	CG	-1	0.000164839	Loss	chr18	43277986	43278144	EM10D1606733	EM10E0659380	dELS	1880	chr18	43340648	43340649	Stk32a	ENSMUSG00000039954	63.5767	+	ENSMUSP00000038471	serine/threonine kinase 32A [Source:MGI Symbol;Acc:MGI:2442403]	60527	ENSMUSG00000024502	371.985	chr18	43687673	43687873	Jakmip2	-	up_rev	407552
chr7	29316125	29316224	100	*	32	47	0.673469	11	44	0.26087	4	CG	1	6.60395e-05	Gain	chr7	29316336	29316580	EM10D2049301	EM10E0845284	dELS,CTCF-bound	113	chr7	29467977	29467978	Zfp84	ENSMUSG00000046185	499.093	+	ENSMUSP00000032802	zinc finger protein 84 [Source:MGI Symbol;Acc:MGI:107780]	151754	ENSMUSG00000049123	27.2274	chr7	29726932	29727132	Catsperg2	-	up_rev	410709
chr9	15279031	15279130	100	*	14	171	0.0867052	88	166	0.529762	4	CG	-1	0.000140825	Loss	chr9	15279790	15280134	EM10D2172262	EM10E0897128	PLS	661	chr9	15269084	15269085	Cep295	ENSMUSG00000046111	966.275	-	ENSMUSP00000123788	centrosomal protein 295 [Source:MGI Symbol;Acc:MGI:2442521]	9947	ENSMUSG00000031932	15.518	chr9	14860110	14860310	Gpr83	+	up_rev	418722
chr7	134934274	134934373	100	*	16	17	0.894737	8	23	0.36	4	CG	1	0.00377818	Gain	chr7	134937219	134937531	EM10D2099558	EM10E0866890	pELS,CTCF-bound	2847	chr7	134860432	134860433	Nps	ENSMUSG00000073804	Not_expressed	+	ENSMUSP00000147336	neuropeptide S [Source:MGI Symbol;Acc:MGI:3642232]	73842	ENSMUSG00000030994	33.1395	chr7	134501060	134501260	D7Ertd443e	-	up_rev	433015
chr9	89182331	89182430	100	*	27	33	0.8	10	36	0.289474	4	CG	1	0.000508028	Gain	chr9	89208968	89209312	EM10D2212757	EM10E0914655	dELS	26539	chr9	89081432	89081433	Gm29094	ENSMUSG00000100838	41.0746	+	ENSMUSP00000119881	predicted gene 29094 [Source:MGI Symbol;Acc:MGI:5579800]	100899	ENSMUSG00000039313	39.0742	chr9	89623025	89623225	Minar1	-	up_rev	440596
chr5	97247341	97247440	100	*	15	38	0.4	77	90	0.847826	5	CG	-1	4.12396e-07	Loss	chr5	97223544	97223719	EM10D1936522	EM10E0794354	dELS	23623	chr5	97259455	97259456	Paqr3	ENSMUSG00000055725	233.891	-	ENSMUSP00000069324	progestin and adipoQ receptor family member III [Source:MGI Symbol;Acc:MGI:2679683]	12016	ENSMUSG00000029484	2778.49	chr5	96793239	96793439	Anxa3	+	up_rev	453903
chr18	43223523	43223622	100	*	45	168	0.270588	108	148	0.726667	4	CG	-1	8.921e-08	Loss	chr18	43208955	43209294	EM10D1606699	EM10E0659374	pELS	14230	chr18	43216192	43216193	Ppp2r2b	ENSMUSG00000024500	Not_expressed	-	ENSMUSP00000159213	protein phosphatase 2, regulatory subunit B, beta [Source:MGI Symbol;Acc:MGI:1920180]	7331	ENSMUSG00000024502	371.985	chr18	43687673	43687873	Jakmip2	-	up_rev	464052
chr16	22553532	22553631	100	*	12	34	0.361111	39	43	0.888889	4	CG	-1	4.12063e-50	Loss	chr16	22551681	22552012	EM10D1506211	EM10E0618663	dELS	1521	chr16	22630327	22630328	Crygs	ENSMUSG00000033501	Not_expressed	-	ENSMUSP00000043588	crystallin, gamma S [Source:MGI Symbol;Acc:MGI:1298216]	76697	ENSMUSG00000060459	53.0453	chr16	23029382	23029582	Kng2	-	up_rev	475752
chr2	103894302	103894401	100	*	43	134	0.323529	104	142	0.729167	4	CG	-1	1.24951e-05	Loss	chr2	103894280	103894486	EM10D1713274	EM10E0704540	dELS	0	chr2	103898895	103898896	Gm10799	ENSMUSG00000075006	Not_expressed	-	ENSMUSP00000097259	predicted gene 10799 [Source:MGI Symbol;Acc:MGI:3642868]	4495	ENSMUSG00000068373	62.5391	chr2	104410913	104411113	D430041D05Rik	-	up_rev	516513
chr7	23003725	23003824	100	*	4	17	0.263158	20	25	0.777778	4	CG	-1	0.00595914	Loss	chr7	23470156	23470454	EM10D2045961	EM10E0843195	dELS	466333	chr7	23000617	23000618	Nlrp4e	ENSMUSG00000045693	Not_expressed	+	ENSMUSP00000075794	NLR family, pyrin domain containing 4E [Source:MGI Symbol;Acc:MGI:3056600]	3108	ENSMUSG00000074291	215.2	chr7	23539632	23539832	Vmn1r168	+	up_rev	535809
chr17	12808404	12808503	100	*	38	49	0.764706	22	63	0.353846	4	CG	1	0.000255318	Gain	chr17	12810452	12810799	EM10D1546498	EM10E0633578	dELS,CTCF-bound	1950	chr17	12803019	12803020	Slc22a2	ENSMUSG00000040966	Not_expressed	+	ENSMUSP00000041186	solute carrier family 22 (organic cation transporter), member 2 [Source:MGI Symbol;Acc:MGI:1335072]	5385	ENSMUSG00000117239	57.6397	chr17	13345780	13345980	Gpr31c	-	up_rev	537278
chr3	64662674	64662773	100	*	19	38	0.5	28	28	0.966667	4	CG	-1	0.000108165	Loss	chr3	64782948	64783295	EM10D1779930	EM10E0731325	dELS	120176	chr3	64752186	64752187	Vmn2r7	ENSMUSG00000062200	181.595	-	ENSMUSP00000124192	vomeronasal 2, receptor 7 [Source:MGI Symbol;Acc:MGI:2441693]	89414	ENSMUSG00000027824	226.498	chr3	64081447	64081647	Vmn2r1	+	up_rev	581028
chr3	93885274	93885373	100	*	9	20	0.454545	17	19	0.857143	4	CG	-1	0.00103287	Loss	chr3	93605488	93605757	EM10D1792611	EM10E0736410	dELS	279518	chr3	93868621	93868622	Tdpoz5	ENSMUSG00000094163	Not_expressed	-	ENSMUSP00000096478	TD and POZ domain containing 5 [Source:MGI Symbol;Acc:MGI:3027905]	16653	ENSMUSG00000102439	147.782	chr3	93273423	93273623	Flg	+	up_rev	611652
chr5	29397741	29397840	100	*	58	90	0.641304	27	122	0.225806	4	CG	1	0.00802326	Gain	chr5	29389388	29389721	EM10D1908418	EM10E0783900	dELS,CTCF-bound	8021	chr5	29400990	29400991	Rnf32	ENSMUSG00000029130	38.5809	+	ENSMUSP00000124499	ring finger protein 32 [Source:MGI Symbol;Acc:MGI:1861747]	3151	ENSMUSG00000025746	3854.02	chr5	30013014	30013214	Il6	+	up_rev	615175
chr2	37735102	37735201	100	*	44	144	0.308219	113	156	0.721519	6	CG	-1	0.00629459	Loss	chr2	37735161	37735488	EM10D1684509	EM10E0693671	dELS	0	chr2	37666261	37666262	Crb2	ENSMUSG00000035403	21.7046	+	ENSMUSP00000058007	crumbs family member 2 [Source:MGI Symbol;Acc:MGI:2679260]	68841	ENSMUSG00000075377	56.076	chr2	37117810	37118010	Olfr362	-	up_rev	617093
chr5	128445041	128445140	100	*	85	161	0.527607	16	139	0.120567	6	CG	1	0.0066058	Gain	chr5	128452255	128452601	EM10D1957380	EM10E0804784	dELS	7116	chr5	128510141	128510142	Tmem132d	ENSMUSG00000034310	35.0205	-	ENSMUSP00000043633	transmembrane protein 132D [Source:MGI Symbol;Acc:MGI:3044963]	65002	ENSMUSG00000044017	44.421	chr5	129096650	129096850	Adgrd1	+	up_rev	651511
chr9	3734731	3734830	100	*	80	109	0.72973	35	109	0.324324	4	CG	1	1.53772e-09	Gain	chr9	3871227	3871555	EM10D2168740	EM10E0896087	dELS	136398	chr9	3532778	3532779	Gucy1a2	ENSMUSG00000041624	150.593	+	ENSMUSP00000111398	guanylate cyclase 1, soluble, alpha 2 [Source:MGI Symbol;Acc:MGI:2660877]	201953	ENSMUSG00000096201	1267.16	chr9	3036777	3036977	Gm10715	+	up_rev	697755
chr16	20234732	20234831	100	*	49	137	0.359712	88	112	0.780702	4	CG	-1	0.0011426	Loss	chr16	20234493	20234672	EM10D1504479	EM10E0617856	dELS	61	chr16	20245144	20245145	Abcc5	ENSMUSG00000022822	1276.93	-	ENSMUSP00000078158	ATP-binding cassette, sub-family C (CFTR/MRP), member 5 [Source:MGI Symbol;Acc:MGI:1351644]	10314	ENSMUSG00000045341	88.9046	chr16	19522166	19522366	Olfr167	-	up_rev	712367
chr1	160293627	160293726	100	*	102	128	0.792308	61	160	0.382716	4	CG	1	1.19914e-07	Gain	chr1	160293525	160293809	EM10D1108192	EM10E0456644	dELS	0	chr1	160405544	160405545	Gpr52	ENSMUSG00000118401	Not_expressed	-	ENSMUSP00000158769	G protein-coupled receptor 52 [Source:MGI Symbol;Acc:MGI:3643278]	111819	ENSMUSG00000015829	42.8759	chr1	159523669	159523869	Tnr	+	up_rev	769759
chr7	133712574	133712673	100	*	10	19	0.52381	25	25	0.962963	4	CG	-1	1.53537e-05	Loss	chr7	133714636	133714864	EM10D2098826	EM10E0866663	dELS	1964	chr7	133833875	133833876	Adam12	ENSMUSG00000054555	364.401	-	ENSMUSP00000120094	a disintegrin and metallopeptidase domain 12 (meltrin alpha) [Source:MGI Symbol;Acc:MGI:105378]	121203	ENSMUSG00000030994	33.1395	chr7	134501060	134501260	D7Ertd443e	-	up_rev	788388
chr17	30254104	30254203	100	*	79	100	0.784314	38	105	0.364486	4	CG	1	0.000862527	Gain	chr17	30255987	30256139	EM10D1555591	EM10E0638433	dELS	1785	chr17	30223707	30223708	Zfand3	ENSMUSG00000044477	645.091	+	ENSMUSP00000154782	zinc finger, AN1-type domain 3 [Source:MGI Symbol;Acc:MGI:1096572]	30397	ENSMUSG00000024030	220.095	chr17	31057575	31057775	Abcg1	+	up_rev	803373
chr13	25185610	25185709	100	*	55	123	0.448	128	150	0.848684	4	CG	-1	0.000139188	Loss	chr13	25186473	25186661	EM10D1341984	EM10E0554390	dELS	765	chr13	25204362	25204363	Mrs2	ENSMUSG00000021339	376.159	-	ENSMUSP00000021772	MRS2 magnesium transporter [Source:MGI Symbol;Acc:MGI:2685748]	18654	ENSMUSG00000016756	835.319	chr13	24327304	24327504	Cmah	+	up_rev	858107
chrX	25434255	25434354	100	*	35	93	0.378947	62	78	0.7875	8	CG	-1	1.39354e-16	Loss	chrX	24153837	24154029	EM10D2238032	EM10E0925187	dELS	1280227	chrX	25525752	25525753	Gm1993	ENSMUSG00000073267	Not_expressed	-	ENSMUSP00000112650	predicted gene 1993 [Source:MGI Symbol;Acc:MGI:3780163]	91399	ENSMUSG00000081218	42.1458	chrX	24574795	24574995	Gm4297	-	up_rev	859261
chr14	73382572	73382671	100	*	29	137	0.215827	80	122	0.653226	4	CG	-1	0.00245582	Loss	chr14	73382807	73383141	EM10D1425381	EM10E0587287	dELS	137	chr14	73360477	73360478	Rcbtb2	ENSMUSG00000022106	1194.88	+	ENSMUSP00000131374	regulator of chromosome condensation (RCC1) and BTB (POZ) domain containing protein 2 [Source:MGI Symbol;Acc:MGI:1917200]	22095	ENSMUSG00000109446	24.8968	chr14	72491738	72491938	Gm9195	-	up_rev	890635
chr1	174940427	174940526	100	*	44	53	0.818182	25	67	0.376812	4	CG	1	0.000715658	Gain	chr1	174921633	174921983	EM10D1117377	EM10E0460626	PLS,CTCF-bound	18445	chr1	174749385	174749386	Grem2	ENSMUSG00000050069	Not_expressed	-	ENSMUSP00000049640	gremlin 2, DAN family BMP antagonist [Source:MGI Symbol;Acc:MGI:1344367]	191042	ENSMUSG00000054203	442.634	chr1	174031710	174031910	Ifi205	-	up_rev	908518
chr11	107317831	107317930	100	*	115	159	0.720497	52	172	0.304598	6	CG	1	0.00114927	Gain	chr11	107325860	107326117	EM10D1265099	EM10E0523080	dELS	7931	chr11	107361525	107361526	Pitpnc1	ENSMUSG00000040430	928.015	-	ENSMUSP00000099353	phosphatidylinositol transfer protein, cytoplasmic 1 [Source:MGI Symbol;Acc:MGI:1919045]	43596	ENSMUSG00000001027	37.9429	chr11	106353188	106353388	Scn4a	-	up_rev	964444
chr9	6372831	6372930	100	*	82	139	0.588652	22	139	0.163121	5	CG	1	5.9245e-05	Gain	chr9	6333533	6333854	EM10D2169280	EM10E0896160	dELS	38978	chr9	6269846	6269847	Ddi1	ENSMUSG00000047619	29.6615	-	ENSMUSP00000053223	DNA-damage inducible 1 [Source:MGI Symbol;Acc:MGI:1919079]	102985	ENSMUSG00000049723	327.399	chr9	7344281	7344481	Mmp12	+	up_rev	971352
chr11	83060631	83060730	100	*	73	92	0.787234	44	119	0.371901	4	CG	1	0.000778457	Gain	chr11	83064113	83064441	EM10D1246500	EM10E0512840	pELS	3384	chr11	83066012	83066013	Slfn4	ENSMUSG00000000204	56.292	+	ENSMUSP00000000208	schlafen 4 [Source:MGI Symbol;Acc:MGI:1329010]	5283	ENSMUSG00000020676	3500.97	chr11	82057723	82057923	Ccl11	+	up_rev	1002709
chr14	49173798	49173897	100	*	30	113	0.269565	103	152	0.675325	4	CG	-1	0.000227993	Loss	chr14	49172791	49173066	EM10D1411597	EM10E0581224	pELS,CTCF-bound	733	chr14	49303554	49303555	Ap5m1	ENSMUSG00000036291	807.149	+	ENSMUSP00000153761	adaptor-related protein complex 5, mu 1 subunit [Source:MGI Symbol;Acc:MGI:1921635]	129658	ENSMUSG00000048080	552.278	chr14	50241766	50241966	Olfr731	-	up_rev	1067870
chr2	109526302	109526401	100	*	28	141	0.202797	96	158	0.60625	4	CG	-1	5.57084e-05	Loss	chr2	109443556	109443858	EM10D1715834	EM10E0705353	dELS	82445	chr2	109505045	109505046	Bdnf	ENSMUSG00000048482	1241.67	+	ENSMUSP00000057989	brain derived neurotrophic factor [Source:MGI Symbol;Acc:MGI:88145]	21257	ENSMUSG00000041644	69.5919	chr2	110597198	110597398	Slc5a12	+	up_rev	1070798
chr8	90122364	90122463	100	*	119	128	0.923077	81	169	0.479532	4	CG	1	0.00676271	Gain	chr8	90122004	90122220	EM10D2145043	EM10E0884879	dELS	145	chr8	89770790	89770791	Sall1	ENSMUSG00000031665	17.4284	-	ENSMUSP00000034090	spalt like transcription factor 1 [Source:MGI Symbol;Acc:MGI:1889585]	351574	ENSMUSG00000031665	17.4284	chr8	89044062	89044262	Sall1	-	up_rev	1078103
chr18	11492223	11492322	100	*	69	85	0.804598	34	100	0.343137	4	CG	1	6.74322e-05	Gain	chr18	11495705	11496009	EM10D1592283	EM10E0653774	dELS	3384	chr18	11766333	11766334	Rbbp8	ENSMUSG00000041238	2702.99	+	ENSMUSP00000111527	retinoblastoma binding protein 8, endonuclease [Source:MGI Symbol;Acc:MGI:2442995]	274012	ENSMUSG00000042942	87.4567	chr18	10325077	10325277	Greb1l	+	up_rev	1166947
chr10	8243922	8244021	100	*	81	119	0.677686	27	138	0.2	4	CG	1	1.34963e-07	Gain	chr10	8240260	8240610	EM10D1134102	EM10E0466930	dELS,CTCF-bound	3313	chr10	8394589	8394590	Ust	ENSMUSG00000047712	141.829	-	ENSMUSP00000052017	uronyl-2-sulfotransferase [Source:MGI Symbol;Acc:MGI:2442406]	150569	ENSMUSG00000064065	36.4163	chr10	7052378	7052578	Ipcef1	-	up_rev	1191345
chr16	56516832	56516931	100	*	43	224	0.19469	172	252	0.681102	6	CG	-1	3.87094e-20	Loss	chr16	56521891	56522223	EM10D1523774	EM10E0625610	dELS	4961	chr16	56537813	56537814	Tfg	ENSMUSG00000022757	4127.42	-	ENSMUSP00000067867	Trk-fused gene [Source:MGI Symbol;Acc:MGI:1338041]	20883	ENSMUSG00000068196	2480.93	chr16	57754637	57754837	Col8a1	-	up_rev	1237707
chr6	64495450	64495549	100	*	76	81	0.927711	37	75	0.493506	6	CG	1	6.85724e-05	Gain	chr6	64596946	64597140	EM10D1999245	EM10E0822582	dELS	101398	chr6	64706109	64706110	Atoh1	ENSMUSG00000073043	Not_expressed	+	ENSMUSP00000098903	atonal bHLH transcription factor 1 [Source:MGI Symbol;Acc:MGI:104654]	210561	ENSMUSG00000071424	42.6382	chr6	63255776	63255976	Grid2	+	up_rev	1239475
chr2	179187802	179187901	100	*	41	151	0.27451	101	145	0.693878	4	CG	-1	0.000182808	Loss	chr2	179171553	179171844	EM10D1754751	EM10E0722545	dELS	15959	chr2	179084224	179084225	Cdh4	ENSMUSG00000000305	95.9935	+	ENSMUSP00000000314	cadherin 4 [Source:MGI Symbol;Acc:MGI:99218]	103578	ENSMUSG00000038963	160.238	chr2	180456145	180456345	Slco4a1	+	up_rev	1268245
chr6	118012150	118012249	100	*	18	67	0.275362	56	79	0.703704	4	CG	-1	0.000132759	Loss	chr6	118011630	118011964	EM10D2024266	EM10E0832899	pELS	187	chr6	117988399	117988400	Rasgef1a	ENSMUSG00000030134	96.0749	+	ENSMUSP00000132244	RasGEF domain family, member 1A [Source:MGI Symbol;Acc:MGI:1917977]	23751	ENSMUSG00000048108	8884.03	chr6	116716813	116717013	Tmem72	-	up_rev	1295138
chr18	45024723	45024822	100	*	92	149	0.615894	39	188	0.210526	10	CG	1	0.00310465	Gain	chr18	45015604	45015946	EM10D1607506	EM10E0659671	dELS	8778	chr18	44960813	44960814	Ythdc2	ENSMUSG00000034653	906.478	+	ENSMUSP00000048340	YTH domain containing 2 [Source:MGI Symbol;Acc:MGI:2448561]	63910	ENSMUSG00000024502	371.985	chr18	43687673	43687873	Jakmip2	-	up_rev	1336851
chr2	173274102	173274201	100	*	12	128	0.1	69	138	0.5	4	CG	-1	0.00188039	Loss	chr2	173273963	173274295	EM10D1752680	EM10E0721799	dELS	0	chr2	173364379	173364380	1700021F07Rik	ENSMUSG00000027518	Not_expressed	+	ENSMUSP00000029023	RIKEN cDNA 1700021F07 gene [Source:MGI Symbol;Acc:MGI:1919471]	90179	ENSMUSG00000050600	21.1156	chr2	174643434	174643634	Zfp831	+	up_rev	1369234
chr2	173273602	173273701	100	*	27	223	0.124444	154	281	0.547703	8	CG	-1	6.13006e-08	Loss	chr2	173273963	173274295	EM10D1752680	EM10E0721799	dELS	263	chr2	173364379	173364380	1700021F07Rik	ENSMUSG00000027518	Not_expressed	+	ENSMUSP00000029023	RIKEN cDNA 1700021F07 gene [Source:MGI Symbol;Acc:MGI:1919471]	90679	ENSMUSG00000050600	21.1156	chr2	174643434	174643634	Zfp831	+	up_rev	1369734
chr2	173273502	173273601	100	*	33	172	0.195402	167	249	0.669323	6	CG	-1	3.50281e-05	Loss	chr2	173273963	173274295	EM10D1752680	EM10E0721799	dELS	363	chr2	173364379	173364380	1700021F07Rik	ENSMUSG00000027518	Not_expressed	+	ENSMUSP00000029023	RIKEN cDNA 1700021F07 gene [Source:MGI Symbol;Acc:MGI:1919471]	90779	ENSMUSG00000050600	21.1156	chr2	174643434	174643634	Zfp831	+	up_rev	1369834
chr2	173273402	173273501	100	*	61	198	0.31	166	211	0.784038	6	CG	-1	1.23557e-06	Loss	chr2	173273963	173274295	EM10D1752680	EM10E0721799	dELS	463	chr2	173364379	173364380	1700021F07Rik	ENSMUSG00000027518	Not_expressed	+	ENSMUSP00000029023	RIKEN cDNA 1700021F07 gene [Source:MGI Symbol;Acc:MGI:1919471]	90879	ENSMUSG00000050600	21.1156	chr2	174643434	174643634	Zfp831	+	up_rev	1369934
chr2	173273302	173273401	100	*	29	172	0.172414	163	226	0.719298	7	CG	-1	2.42101e-05	Loss	chr2	173273963	173274295	EM10D1752680	EM10E0721799	dELS	563	chr2	173364379	173364380	1700021F07Rik	ENSMUSG00000027518	Not_expressed	+	ENSMUSP00000029023	RIKEN cDNA 1700021F07 gene [Source:MGI Symbol;Acc:MGI:1919471]	90979	ENSMUSG00000050600	21.1156	chr2	174643434	174643634	Zfp831	+	up_rev	1370034
chr2	173272902	173273001	100	*	37	184	0.204301	133	174	0.761364	8	CG	-1	6.72771e-05	Loss	chr2	173272333	173272627	EM10D1752675	EM10E0721796	dELS	276	chr2	173364379	173364380	1700021F07Rik	ENSMUSG00000027518	Not_expressed	+	ENSMUSP00000029023	RIKEN cDNA 1700021F07 gene [Source:MGI Symbol;Acc:MGI:1919471]	91379	ENSMUSG00000050600	21.1156	chr2	174643434	174643634	Zfp831	+	up_rev	1370434
chr2	173272702	173272801	100	*	18	144	0.130137	70	108	0.645455	6	CG	-1	1.44272e-06	Loss	chr2	173272333	173272627	EM10D1752675	EM10E0721796	dELS	76	chr2	173364379	173364380	1700021F07Rik	ENSMUSG00000027518	Not_expressed	+	ENSMUSP00000029023	RIKEN cDNA 1700021F07 gene [Source:MGI Symbol;Acc:MGI:1919471]	91579	ENSMUSG00000050600	21.1156	chr2	174643434	174643634	Zfp831	+	up_rev	1370634
chr2	173272102	173272201	100	*	66	167	0.39645	156	189	0.82199	8	CG	-1	3.73586e-07	Loss	chr2	173272333	173272627	EM10D1752675	EM10E0721796	dELS	133	chr2	173364379	173364380	1700021F07Rik	ENSMUSG00000027518	Not_expressed	+	ENSMUSP00000029023	RIKEN cDNA 1700021F07 gene [Source:MGI Symbol;Acc:MGI:1919471]	92179	ENSMUSG00000050600	21.1156	chr2	174643434	174643634	Zfp831	+	up_rev	1371234
chr12	77834768	77834867	100	*	48	178	0.272222	103	146	0.702703	4	CG	-1	0.00666265	Loss	chr12	77823666	77823869	EM10D1308630	EM10E0540716	dELS	10900	chr12	78241016	78241017	Gm6657	ENSMUSG00000099418	Not_expressed	+	ENSMUSP00000147546	predicted gene 6657 [Source:MGI Symbol;Acc:MGI:3645257]	406150	ENSMUSG00000021123	70.588	chr12	79208814	79209014	Rdh12	+	up_rev	1373948
chr2	173257102	173257201	100	*	24	92	0.265957	103	143	0.717241	4	CG	-1	0.00828706	Loss	chr2	173257631	173257971	EM10D1752647	EM10E0721775	dELS	431	chr2	173364379	173364380	1700021F07Rik	ENSMUSG00000027518	Not_expressed	+	ENSMUSP00000029023	RIKEN cDNA 1700021F07 gene [Source:MGI Symbol;Acc:MGI:1919471]	107179	ENSMUSG00000050600	21.1156	chr2	174643434	174643634	Zfp831	+	up_rev	1386234
chr17	25743304	25743403	100	*	46	57	0.79661	23	73	0.32	4	CG	1	3.73975e-06	Gain	chr17	25738972	25739129	EM10D1551276	EM10E0635617	dELS	4176	chr17	25716262	25716263	Sstr5	ENSMUSG00000050824	Not_expressed	-	ENSMUSP00000051085	somatostatin receptor 5 [Source:MGI Symbol;Acc:MGI:894282]	27042	ENSMUSG00000024210	63.8221	chr17	27167695	27167895	Ip6k3	-	up_rev	1424293
chr7	8892125	8892224	100	*	25	40	0.619048	2	41	0.0697674	4	CG	1	6.58187e-20	Gain	chr7	7300584	7300932	EM10D2043177	EM10E0841550	pELS	1591194	chr7	8934434	8934435	Vmn2r40	ENSMUSG00000090864	9.28389	-	ENSMUSP00000132332	vomeronasal 2, receptor 40 [Source:MGI Symbol;Acc:MGI:3757872]	42211	ENSMUSG00000096373	255.153	chr7	7399603	7399803	Vmn2r31	-	up_rev	1492323
chr2	178951602	178951701	100	*	26	135	0.19708	98	130	0.75	4	CG	-1	2.05339e-09	Loss	chr2	178959646	178959980	EM10D1754640	EM10E0722530	dELS	7946	chr2	179084224	179084225	Cdh4	ENSMUSG00000000305	95.9935	+	ENSMUSP00000000314	cadherin 4 [Source:MGI Symbol;Acc:MGI:99218]	132524	ENSMUSG00000038963	160.238	chr2	180456145	180456345	Slco4a1	+	up_rev	1504445
chr8	87518964	87519063	100	*	71	102	0.692308	36	127	0.286822	4	CG	1	6.1715e-06	Gain	chr8	87513451	87513630	EM10D2143316	EM10E0884167	dELS	5335	chr8	87472562	87472563	Siah1a	ENSMUSG00000036840	789.54	-	ENSMUSP00000044123	siah E3 ubiquitin protein ligase 1A [Source:MGI Symbol;Acc:MGI:108064]	46402	ENSMUSG00000031665	17.4284	chr8	89044062	89044262	Sall1	-	up_rev	1525000
chr2	45102202	45102301	100	*	12	25	0.481481	2	40	0.0714286	4	CG	1	5.95407e-05	Gain	chr2	45102462	45102695	EM10D1687151	EM10E0694562	dELS	162	chr2	45007407	45007408	Zeb2	ENSMUSG00000026872	5660.87	-	ENSMUSP00000134849	zinc finger E-box binding homeobox 2 [Source:MGI Symbol;Acc:MGI:1344407]	94795	ENSMUSG00000026866	17.2224	chr2	43555229	43555429	Kynu	+	up_rev	1546774
chr17	49757804	49757903	100	*	13	111	0.123894	86	162	0.530488	4	CG	-1	0.00295925	Loss	chr17	49756854	49757190	EM10D1566789	EM10E0644068	dELS	615	chr17	49735390	49735391	Mocs1	ENSMUSG00000064120	94.0314	+	ENSMUSP00000132371	molybdenum cofactor synthesis 1 [Source:MGI Symbol;Acc:MGI:1928904]	22414	ENSMUSG00000043939	284.259	chr17	48167175	48167375	A530064D06Rik	-	up_rev	1590430
chr18	65872723	65872822	100	*	66	95	0.690722	31	112	0.280702	4	CG	1	0.00839502	Gain	chr18	65872592	65872879	EM10D1618750	EM10E0664271	PLS	0	chr18	65831339	65831340	Oacyl	ENSMUSG00000046610	Not_expressed	+	ENSMUSP00000110749	O-acyltransferase like [Source:MGI Symbol;Acc:MGI:2442915]	41384	ENSMUSG00000056812	24.6621	chr18	64254259	64254459	St8sia3	+	up_rev	1618265
chr2	172941202	172941301	100	*	44	66	0.661765	12	76	0.166667	4	CG	1	0.000541613	Gain	chr2	172940837	172941024	EM10D1752267	EM10E0721567	pELS	179	chr2	172961318	172961319	Ctcfl	ENSMUSG00000070495	116.194	-	ENSMUSP00000091845	CCCTC-binding factor (zinc finger protein)-like [Source:MGI Symbol;Acc:MGI:3652571]	20018	ENSMUSG00000050600	21.1156	chr2	174643434	174643634	Zfp831	+	up_rev	1702134
chr2	172906502	172906601	100	*	43	59	0.721311	17	69	0.253521	4	CG	1	0.00202253	Gain	chr2	172906232	172906581	EM10D1752230	EM10E0721535	dELS,CTCF-bound	0	chr2	172862291	172862292	Rbm38	ENSMUSG00000027510	178.88	+	ENSMUSP00000133816	RNA binding motif protein 38 [Source:MGI Symbol;Acc:MGI:1889294]	44211	ENSMUSG00000050600	21.1156	chr2	174643434	174643634	Zfp831	+	up_rev	1736834
chr9	4792431	4792530	100	*	99	135	0.729927	55	189	0.293194	4	CG	1	0.000747893	Gain	chr9	4793920	4794244	EM10D2168945	EM10E0896123	pELS	1391	chr9	4796234	4796235	Gria4	ENSMUSG00000025892	Not_expressed	-	ENSMUSP00000129316	glutamate receptor, ionotropic, AMPA4 (alpha 4) [Source:MGI Symbol;Acc:MGI:95811]	3705	ENSMUSG00000096201	1267.16	chr9	3036777	3036977	Gm10715	+	up_rev	1755455
chr8	115988864	115988963	100	*	18	22	0.791667	4	17	0.263158	4	CG	1	0.00499338	Gain	chr8	115983507	115983853	EM10D2158595	EM10E0890508	dELS	5012	chr8	116434533	116434534	Maf	ENSMUSG00000055435	1246.52	-	ENSMUSP00000104732	avian musculoaponeurotic fibrosarcoma oncogene homolog [Source:MGI Symbol;Acc:MGI:96909]	445571	ENSMUSG00000046844	100.399	chr8	114205512	114205712	Vat1l	+	up_rev	1783153
chr14	35803498	35803597	100	*	82	137	0.597122	28	148	0.193333	4	CG	1	0.000224604	Gain	chr14	35853277	35853613	EM10D1407362	EM10E0579800	dELS	49681	chr14	35816874	35816875	4930474N05Rik	ENSMUSG00000096405	94.3353	+	ENSMUSP00000153709	RIKEN cDNA 4930474N05 gene [Source:MGI Symbol;Acc:MGI:3586330]	13278	ENSMUSG00000044519	2999.05	chr14	33978664	33978864	Zfp488	-	up_rev	1824635
chr7	130108474	130108573	100	*	87	208	0.419048	289	336	0.857988	12	CG	-1	0.000618672	Loss	chr7	130117871	130118047	EM10D2096231	EM10E0865456	dELS	9299	chr7	130122099	130122100	Ate1	ENSMUSG00000030850	2195.85	-	ENSMUSP00000091556	arginyltransferase 1 [Source:MGI Symbol;Acc:MGI:1333870]	13527	ENSMUSG00000040125	94.247	chr7	131966360	131966560	Gpr26	+	up_rev	1857788
chr16	55798932	55799031	100	*	82	130	0.628788	30	158	0.19375	4	CG	1	0.00368078	Gain	chr16	55798969	55799222	EM10D1523379	EM10E0625447	dELS,CTCF-bound	0	chr16	55794246	55794247	Zbtb11	ENSMUSG00000022601	2188.06	+	ENSMUSP00000056923	zinc finger and BTB domain containing 11 [Source:MGI Symbol;Acc:MGI:2443876]	4686	ENSMUSG00000068196	2480.93	chr16	57754637	57754837	Col8a1	-	up_rev	1955607
chr13	52125310	52125409	100	*	130	157	0.823899	65	170	0.383721	4	CG	1	5.84493e-06	Gain	chr13	52129539	52129813	EM10D1358049	EM10E0561057	dELS	4131	chr13	52000714	52000715	Gadd45g	ENSMUSG00000021453	7223.09	+	ENSMUSP00000021903	growth arrest and DNA-damage-inducible 45 gamma [Source:MGI Symbol;Acc:MGI:1346325]	124596	ENSMUSG00000034987	40.5875	chr13	54192029	54192229	Hrh2	+	up_rev	2066621
chr8	116368264	116368363	100	*	40	159	0.254658	91	131	0.691729	4	CG	-1	0.00101511	Loss	chr8	116353980	116354215	EM10D2158791	EM10E0890558	dELS	14050	chr8	116434533	116434534	Maf	ENSMUSG00000055435	1246.52	-	ENSMUSP00000104732	avian musculoaponeurotic fibrosarcoma oncogene homolog [Source:MGI Symbol;Acc:MGI:96909]	66171	ENSMUSG00000046844	100.399	chr8	114205512	114205712	Vat1l	+	up_rev	2162553
chrX	26774755	26774854	100	*	22	59	0.377049	60	73	0.813333	4	CG	-1	0.00523963	Loss	chrX	24153837	24154029	EM10D2238032	EM10E0925187	dELS	2620727	chrX	26890997	26890998	Gm6121	ENSMUSG00000080725	Not_expressed	-	ENSMUSP00000112771	predicted gene 6121 [Source:MGI Symbol;Acc:MGI:3779555]	116144	ENSMUSG00000081218	42.1458	chrX	24574795	24574995	Gm4297	-	up_rev	2199761
chr3	95492374	95492473	100	*	144	162	0.884146	63	155	0.407643	4	CG	1	0.00107614	Gain	chr3	95494348	95494654	EM10D1793594	EM10E0736946	dELS,CTCF-bound	1876	chr3	95496245	95496246	Golph3l	ENSMUSG00000046519	649.861	+	ENSMUSP00000134799	golgi phosphoprotein 3-like [Source:MGI Symbol;Acc:MGI:1917129]	3773	ENSMUSG00000102439	147.782	chr3	93273423	93273623	Flg	+	up_rev	2218752
chr2	178184402	178184501	100	*	73	120	0.606557	23	118	0.2	4	CG	1	3.17121e-14	Gain	chr2	178184294	178184639	EM10D1754159	EM10E0722389	dELS	0	chr2	178072324	178072325	Cdh26	ENSMUSG00000039155	Not_expressed	+	ENSMUSP00000104540	cadherin-like 26 [Source:MGI Symbol;Acc:MGI:2685856]	112078	ENSMUSG00000038963	160.238	chr2	180456145	180456345	Slco4a1	+	up_rev	2271645
chr5	94503641	94503740	100	*	21	30	0.6875	13	52	0.259259	4	CG	1	2.94381e-05	Gain	chr5	93322269	93322592	EM10D1935714	EM10E0794067	dELS	1181050	chr5	94487608	94487609	AA792892	ENSMUSG00000073497	Not_expressed	+	ENSMUSP00000095085	expressed sequence AA792892 [Source:MGI Symbol;Acc:MGI:2140789]	16033	ENSMUSG00000029484	2778.49	chr5	96793239	96793439	Anxa3	+	up_rev	2289500
chr6	54705950	54706049	100	*	90	142	0.631944	24	118	0.208333	4	CG	1	0.000387322	Gain	chr6	54706123	54706418	EM10D1996315	EM10E0821647	dELS	75	chr6	54658609	54658610	Mturn	ENSMUSG00000038065	367.648	+	ENSMUSP00000140586	maturin, neural progenitor differentiation regulator homolog (Xenopus) [Source:MGI Symbol;Acc:MGI:1915485]	47341	ENSMUSG00000115701	622.155	chr6	56997143	56997343	Vmn1r6	+	up_rev	2291095
chr7	121184474	121184573	100	*	61	211	0.29108	158	202	0.779412	4	CG	-1	1.24547e-12	Loss	chr7	121158469	121158670	EM10D2090592	EM10E0862964	dELS	25805	chr7	121306476	121306477	Usp31	ENSMUSG00000063317	414.84	-	ENSMUSP00000040037	ubiquitin specific peptidase 31 [Source:MGI Symbol;Acc:MGI:1923429]	121904	ENSMUSG00000030757	97.1635	chr7	123500349	123500549	Zkscan2	-	up_rev	2315777
chr6	65601550	65601649	100	*	63	75	0.831169	33	85	0.390805	4	CG	1	5.94905e-06	Gain	chr6	65600142	65600403	EM10D1999567	EM10E0822699	dELS	1148	chr6	65648574	65648575	Ndnf	ENSMUSG00000049001	428.977	+	ENSMUSP00000051297	neuron-derived neurotrophic factor [Source:MGI Symbol;Acc:MGI:1915419]	46926	ENSMUSG00000071424	42.6382	chr6	63255776	63255976	Grid2	+	up_rev	2345575
chr2	167950902	167951001	100	*	21	97	0.222222	82	116	0.70339	4	CG	-1	0.000216755	Loss	chr2	167950659	167951007	EM10D1748910	EM10E0720032	dELS	0	chr2	167922924	167922925	Pard6b	ENSMUSG00000044641	Not_expressed	+	ENSMUSP00000052619	par-6 family cell polarity regulator beta [Source:MGI Symbol;Acc:MGI:2135605]	27978	ENSMUSG00000017897	153.387	chr2	165594932	165595132	Eya2	+	up_rev	2355771
chr19	41420419	41420518	100	*	90	106	0.842593	50	115	0.435897	4	CG	1	2.11659e-06	Gain	chr19	41444574	41444793	EM10D1652096	EM10E0678580	dELS	24057	chr19	41471076	41471077	Lcor	ENSMUSG00000025019	833.116	+	ENSMUSP00000067603	ligand dependent nuclear receptor corepressor [Source:MGI Symbol;Acc:MGI:2443930]	50559	ENSMUSG00000025194	20.3324	chr19	43782092	43782292	Abcc2	+	up_rev	2361575
chr11	66535431	66535530	100	*	49	163	0.30303	107	149	0.715232	4	CG	-1	0.000292835	Loss	chr11	66526805	66527154	EM10D1234075	EM10E0506510	pELS,CTCF-bound	8278	chr11	66416790	66416791	Shisa6	ENSMUSG00000053930	23.3263	-	ENSMUSP00000071025	shisa family member 6 [Source:MGI Symbol;Acc:MGI:2685725]	118641	ENSMUSG00000020892	92.0738	chr11	69125796	69125996	Aloxe3	+	up_rev	2590267
chrX	21982255	21982354	100	*	15	75	0.207792	49	75	0.649351	4	CG	-1	5.96595e-08	Loss	chrX	21922316	21922659	EM10D2237780	EM10E0925154	dELS	59597	chrX	21611336	21611337	Gm28269	ENSMUSG00000101818	Not_expressed	-	ENSMUSP00000141034	predicted gene 28269 [Source:MGI Symbol;Acc:MGI:5578975]	370919	ENSMUSG00000081218	42.1458	chrX	24574795	24574995	Gm4297	-	up_rev	2592442
chr19	23028219	23028318	100	*	114	131	0.864662	75	166	0.452381	4	CG	1	1.73215e-06	Gain	chr19	23028321	23028669	EM10D1641751	EM10E0674220	dELS	4	chr19	23118590	23118591	Klf9	ENSMUSG00000033863	9056.78	+	ENSMUSP00000045639	Kruppel-like factor 9 [Source:MGI Symbol;Acc:MGI:1333856]	90273	ENSMUSG00000024659	47567.9	chr19	20390844	20391044	Anxa1	-	up_rev	2637176
chr12	76563568	76563667	100	*	70	99	0.70297	41	142	0.291667	6	CG	1	3.63533e-27	Gain	chr12	76558241	76558542	EM10D1307677	EM10E0540247	dELS	5027	chr12	76577665	76577666	Plekhg3	ENSMUSG00000052609	207.538	+	ENSMUSP00000151564	pleckstrin homology domain containing, family G (with RhoGef domain) member 3 [Source:MGI Symbol;Acc:MGI:2388284]	13999	ENSMUSG00000021123	70.588	chr12	79208814	79209014	Rdh12	+	up_rev	2645148
chr14	36650998	36651097	100	*	91	123	0.736	56	182	0.309783	4	CG	1	0.000182246	Gain	chr14	36653168	36653514	EM10D1407521	EM10E0579821	dELS	2072	chr14	36690734	36690735	Ccser2	ENSMUSG00000058690	2742.53	-	ENSMUSP00000087478	coiled-coil serine rich 2 [Source:MGI Symbol;Acc:MGI:101859]	39638	ENSMUSG00000044519	2999.05	chr14	33978664	33978864	Zfp488	-	up_rev	2672135
chr8	117105464	117105563	100	*	40	43	0.911111	35	74	0.473684	4	CG	1	3.17957e-05	Gain	chr8	117111713	117112060	EM10D2159231	EM10E0890747	dELS	6151	chr8	117231713	117231714	Dynlrb2	ENSMUSG00000034467	Not_expressed	+	ENSMUSP00000148749	dynein light chain roadblock-type 2 [Source:MGI Symbol;Acc:MGI:1922715]	126151	ENSMUSG00000046844	100.399	chr8	114205512	114205712	Vat1l	+	up_rev	2899753
chr15	39746564	39746663	100	*	20	117	0.176471	79	134	0.588235	4	CG	-1	0.000731843	Loss	chr15	39755393	39755734	EM10D1459024	EM10E0597833	dELS	8731	chr15	39720866	39720867	Dpys	ENSMUSG00000022304	Not_expressed	-	ENSMUSP00000105935	dihydropyrimidinase [Source:MGI Symbol;Acc:MGI:1928679]	25698	ENSMUSG00000022309	1233.36	chr15	42676877	42677077	Angpt1	-	up_rev	2930215
chr2	168951602	168951701	100	*	136	160	0.845679	64	201	0.320197	8	CG	1	9.75398e-11	Gain	chr2	168953696	168953993	EM10D1749730	EM10E0720504	pELS	1996	chr2	168797507	168797508	Zfp64	ENSMUSG00000027551	259.162	-	ENSMUSP00000104790	zinc finger protein 64 [Source:MGI Symbol;Acc:MGI:107342]	154095	ENSMUSG00000017897	153.387	chr2	165594932	165595132	Eya2	+	up_rev	3356471
chrX	21114055	21114154	100	*	13	78	0.175	44	76	0.576923	4	CG	-1	9.10644e-05	Loss	chrX	21089741	21089942	EM10D2237638	EM10E0925129	pELS	24114	chrX	21041892	21041893	Gm21876	ENSMUSG00000095316	Not_expressed	-	ENSMUSP00000094256	predicted gene, 21876 [Source:MGI Symbol;Acc:MGI:5434040]	72163	ENSMUSG00000081218	42.1458	chrX	24574795	24574995	Gm4297	-	up_rev	3460642
chr2	169142702	169142801	100	*	21	27	0.758621	8	25	0.333333	4	CG	1	1.82378e-05	Gain	chr2	169142324	169142627	EM10D1749862	EM10E0720563	dELS	76	chr2	169429665	169429666	Gm11011	ENSMUSG00000078912	Not_expressed	-	ENSMUSP00000104788	predicted gene 11011 [Source:MGI Symbol;Acc:MGI:3779229]	286865	ENSMUSG00000017897	153.387	chr2	165594932	165595132	Eya2	+	up_rev	3547571
chr11	109913231	109913330	100	*	26	82	0.321429	78	96	0.806122	4	CG	-1	4.54362e-06	Loss	chr11	109922283	109922630	EM10D1267173	EM10E0524082	dELS	8954	chr11	109886671	109886672	Abca8b	ENSMUSG00000020620	4332.4	-	ENSMUSP00000020948	ATP-binding cassette, sub-family A (ABC1), member 8b [Source:MGI Symbol;Acc:MGI:1351668]	26560	ENSMUSG00000001027	37.9429	chr11	106353188	106353388	Scn4a	-	up_rev	3559844
chr5	146249041	146249140	100	*	23	91	0.258065	82	124	0.65873	4	CG	-1	3.50569e-09	Loss	chr5	146248746	146249095	EM10D1968971	EM10E0810574	pELS	0	chr5	146321795	146321796	Wasf3	ENSMUSG00000029636	110.188	+	ENSMUSP00000016143	WASP family, member 3 [Source:MGI Symbol;Acc:MGI:2658986]	72656	ENSMUSG00000039533	28.4467	chr5	142608700	142608900	Mmd2	-	up_rev	3640142
chr2	18911202	18911301	100	*	97	141	0.685315	47	167	0.284024	4	CG	1	3.47326e-15	Gain	chr2	18915360	18915710	EM10D1672466	EM10E0687151	dELS	4060	chr2	19002937	19002938	Pip4k2a	ENSMUSG00000026737	346.545	-	ENSMUSP00000006912	phosphatidylinositol-5-phosphate 4-kinase, type II, alpha [Source:MGI Symbol;Acc:MGI:1298206]	91637	ENSMUSG00000026787	34.3144	chr2	22622105	22622305	Gad2	+	up_rev	3710805
chr8	117939764	117939863	100	*	10	22	0.458333	19	20	0.909091	4	CG	-1	0.00501929	Loss	chr8	117935567	117935748	EM10D2159867	EM10E0891127	dELS,CTCF-bound	4017	chr8	117983803	117983804	Cmip	ENSMUSG00000034390	471.258	+	ENSMUSP00000130264	c-Maf inducing protein [Source:MGI Symbol;Acc:MGI:1921690]	43941	ENSMUSG00000046844	100.399	chr8	114205512	114205712	Vat1l	+	up_rev	3734053
chr18	47433223	47433322	100	*	29	102	0.288462	76	109	0.693694	4	CG	-1	0.00237237	Loss	chr18	47433423	47433749	EM10D1608700	EM10E0660161	dELS	102	chr18	47245206	47245207	Hspe1-rs1	ENSMUSG00000117621	43.4103	+	ENSMUSP00000157281	heat shock protein 1 (chaperonin 10), related sequence 1 [Source:MGI Symbol;Acc:MGI:1935159]	188017	ENSMUSG00000024502	371.985	chr18	43687673	43687873	Jakmip2	-	up_rev	3745351
chrX	20824855	20824954	100	*	33	77	0.43038	55	65	0.835821	4	CG	-1	4.35457e-06	Loss	chrX	20829001	20829346	EM10D2237569	EM10E0925091	dELS,CTCF-bound	4048	chrX	20828256	20828257	Uxt	ENSMUSG00000001134	740.955	-	ENSMUSP00000115342	ubiquitously expressed prefoldin like chaperone [Source:MGI Symbol;Acc:MGI:1277988]	3303	ENSMUSG00000081218	42.1458	chrX	24574795	24574995	Gm4297	-	up_rev	3749842
chr14	76292072	76292171	100	*	25	98	0.26	71	106	0.666667	4	CG	-1	0.000808634	Loss	chr14	76302723	76302910	EM10D1427075	EM10E0588005	dELS	10553	chr14	76248305	76248306	Gtf2f2	ENSMUSG00000067995	656.269	-	ENSMUSP00000086312	general transcription factor IIF, polypeptide 2 [Source:MGI Symbol;Acc:MGI:1915955]	43767	ENSMUSG00000109446	24.8968	chr14	72491738	72491938	Gm9195	-	up_rev	3800135
chr7	38225225	38225324	100	*	30	87	0.348315	80	98	0.81	4	CG	-1	2.06784e-05	Loss	chr7	38224958	38225294	EM10D2053416	EM10E0847230	dELS	0	chr7	38227617	38227618	Gm5591	ENSMUSG00000060565	Not_expressed	-	ENSMUSP00000078695	predicted gene 5591 [Source:MGI Symbol;Acc:MGI:3648692]	2294	ENSMUSG00000092032	1827.18	chr7	42058923	42059123	Vmn2r59	-	up_rev	3833600
chr18	24430323	24430422	100	*	49	63	0.769231	18	62	0.296875	4	CG	1	0.00528657	Gain	chr18	24430311	24430658	EM10D1597609	EM10E0655584	pELS	0	chr18	24338401	24338402	Galnt1	ENSMUSG00000000420	2029.88	+	ENSMUSP00000000430	polypeptide N-acetylgalactosaminyltransferase 1 [Source:MGI Symbol;Acc:MGI:894693]	91922	ENSMUSG00000044393	60.3571	chr18	20557974	20558174	Dsg2	+	up_rev	3872150
chr2	47521702	47521801	100	*	132	161	0.815951	69	171	0.404624	4	CG	1	0.00344849	Gain	chr2	47822769	47823076	EM10D1688046	EM10E0694768	dELS	300969	chr2	48704121	48704122	Acvr2a	ENSMUSG00000052155	1517.23	+	ENSMUSP00000067305	activin receptor IIA [Source:MGI Symbol;Acc:MGI:102806]	1182321	ENSMUSG00000026866	17.2224	chr2	43555229	43555429	Kynu	+	up_rev	3966274
chr14	76459472	76459571	100	*	6	22	0.291667	22	29	0.741935	4	CG	-1	0.000282354	Loss	chr14	76461162	76461503	EM10D1427188	EM10E0588046	dELS,CTCF-bound	1592	chr14	76348331	76348332	Nufip1	ENSMUSG00000022009	798.148	+	ENSMUSP00000022586	nuclear fragile X mental retardation protein interacting protein 1 [Source:MGI Symbol;Acc:MGI:1351474]	111141	ENSMUSG00000109446	24.8968	chr14	72491738	72491938	Gm9195	-	up_rev	3967535
chr6	67314050	67314149	100	*	30	53	0.563636	10	74	0.144737	5	CG	1	5.93562e-12	Gain	chr6	67309830	67310153	EM10D2000367	EM10E0823034	dELS	3898	chr6	67353172	67353173	Il12rb2	ENSMUSG00000018341	Not_expressed	-	ENSMUSP00000010605	interleukin 12 receptor, beta 2 [Source:MGI Symbol;Acc:MGI:1270861]	39024	ENSMUSG00000071424	42.6382	chr6	63255776	63255976	Grid2	+	up_rev	4058075
chr13	14021810	14021909	100	*	28	60	0.467742	58	64	0.893939	4	CG	-1	2.12088e-10	Loss	chr13	14018951	14019129	EM10D1336909	EM10E0552322	dELS	2682	chr13	14129054	14129055	B3galnt2	ENSMUSG00000039242	778.718	+	ENSMUSP00000097336	UDP-GalNAc:betaGlcNAc beta 1,3-galactosaminyltransferase, polypeptide 2 [Source:MGI Symbol;Acc:MGI:2145517]	107146	ENSMUSG00000113893	635.486	chr13	18095854	18096054	Gm48800	-	up_rev	4073946
chr2	169884802	169884901	100	*	46	60	0.758065	26	82	0.321429	4	CG	1	0.00109401	Gain	chr2	169892348	169892581	EM10D1750348	EM10E0720734	dELS,CTCF-bound	7448	chr2	170269765	170269766	Bcas1	ENSMUSG00000013523	161.55	-	ENSMUSP00000069437	breast carcinoma amplified sequence 1 [Source:MGI Symbol;Acc:MGI:1924210]	384865	ENSMUSG00000017897	153.387	chr2	165594932	165595132	Eya2	+	up_rev	4289671
chr18	24952823	24952922	100	*	52	126	0.414062	112	134	0.830882	4	CG	-1	0.000379146	Loss	chr18	24940159	24940500	EM10D1597929	EM10E0655716	dELS	12324	chr18	24842405	24842406	Gm9955	ENSMUSG00000054745	Not_expressed	-	ENSMUSP00000070898	predicted gene 9955 [Source:MGI Symbol;Acc:MGI:3642397]	110418	ENSMUSG00000044393	60.3571	chr18	20557974	20558174	Dsg2	+	up_rev	4394650
chr8	109795764	109795863	100	*	57	175	0.327684	143	189	0.753927	4	CG	-1	0.00189492	Loss	chr8	109795231	109795573	EM10D2155091	EM10E0889079	dELS	192	chr8	110220659	110220660	Pmfbp1	ENSMUSG00000031727	11.8867	+	ENSMUSP00000034162	polyamine modulated factor 1 binding protein 1 [Source:MGI Symbol;Acc:MGI:1930136]	424797	ENSMUSG00000046844	100.399	chr8	114205512	114205712	Vat1l	+	up_rev	4409650
chr8	76518764	76518863	100	*	99	139	0.70922	38	133	0.288889	4	CG	1	4.44491e-07	Gain	chr8	76539669	76540018	EM10D2136909	EM10E0881406	dELS	20807	chr8	76175322	76175323	Iqcm	ENSMUSG00000031620	Not_expressed	+	ENSMUSP00000034033	IQ motif containing M [Source:MGI Symbol;Acc:MGI:1919081]	343442	ENSMUSG00000046881	539.36	chr8	72106940	72107140	Olfr374	+	up_rev	4411625
chr1	180784327	180784426	100	*	24	64	0.378788	48	60	0.790323	4	CG	-1	0.000256081	Loss	chr1	180783525	180783831	EM10D1121212	EM10E0462105	dELS	497	chr1	180769909	180769910	Tmem63a	ENSMUSG00000026519	829.312	+	ENSMUSP00000124937	transmembrane protein 63a [Source:MGI Symbol;Acc:MGI:2384789]	14418	ENSMUSG00000055214	117.412	chr1	176275212	176275412	Pld5	-	up_rev	4508916
chrX	20050855	20050954	100	*	32	50	0.634615	7	43	0.177778	4	CG	1	0.000250136	Gain	chrX	20059309	20059654	EM10D2237275	EM10E0924957	PLS,CTCF-bound	8356	chrX	20158046	20158047	Slc9a7	ENSMUSG00000037341	245.033	-	ENSMUSP00000072274	solute carrier family 9 (sodium/hydrogen exchanger), member 7 [Source:MGI Symbol;Acc:MGI:2444530]	107093	ENSMUSG00000081218	42.1458	chrX	24574795	24574995	Gm4297	-	up_rev	4523842
chrX	20010455	20010554	100	*	69	86	0.795455	29	74	0.394737	4	CG	1	0.00412512	Gain	chrX	20059309	20059654	EM10D2237275	EM10E0924957	PLS,CTCF-bound	48756	chrX	19925799	19925800	Chst7	ENSMUSG00000037347	208.923	+	ENSMUSP00000043222	carbohydrate (N-acetylglucosamino) sulfotransferase 7 [Source:MGI Symbol;Acc:MGI:1891767]	84656	ENSMUSG00000081218	42.1458	chrX	24574795	24574995	Gm4297	-	up_rev	4564242
chr6	15405750	15405849	100	*	45	164	0.277108	138	192	0.716495	4	CG	-1	9.07236e-13	Loss	chr6	15408197	15408516	EM10D1977487	EM10E0813931	dELS	2349	chr6	15720660	15720661	Mdfic	ENSMUSG00000041390	4826.73	+	ENSMUSP00000099186	MyoD family inhibitor domain containing [Source:MGI Symbol;Acc:MGI:104611]	314812	ENSMUSG00000108249	1501.97	chr6	10804728	10804928	Gm43960	+	up_rev	4600823
chr1	164145727	164145826	100	*	31	60	0.516129	10	98	0.11	4	CG	1	3.62809e-05	Gain	chr1	164149107	164149452	EM10D1110525	EM10E0457596	dELS	3282	chr1	164135058	164135059	Blzf1	ENSMUSG00000026577	1418.71	-	ENSMUSP00000113479	basic leucine zipper nuclear factor 1 [Source:MGI Symbol;Acc:MGI:1201607]	10669	ENSMUSG00000015829	42.8759	chr1	159523669	159523869	Tnr	+	up_rev	4621859
chr8	100166764	100166863	100	*	5	16	0.333333	20	26	0.75	4	CG	-1	0.00629459	Loss	chr8	100104648	100104976	EM10D2149872	EM10E0886777	dELS,CTCF-bound	61789	chr8	100143103	100143104	Cdh8	ENSMUSG00000036510	Not_expressed	-	ENSMUSP00000117326	cadherin 8 [Source:MGI Symbol;Acc:MGI:107434]	23661	ENSMUSG00000050097	338.868	chr8	104831472	104831672	Ces2b	+	up_rev	4664610
chrX	29518055	29518154	100	*	12	44	0.282609	34	48	0.7	6	CG	-1	1.69449e-07	Loss	chrX	24153837	24154029	EM10D2238032	EM10E0925187	dELS	5364027	chrX	29725433	29725434	Gm10488	ENSMUSG00000073257	Not_expressed	+	ENSMUSP00000099180	predicted gene 10488 [Source:MGI Symbol;Acc:MGI:3710522]	207280	ENSMUSG00000081218	42.1458	chrX	24574795	24574995	Gm4297	-	up_rev	4943061
chr18	15597423	15597522	100	*	5	22	0.25	19	24	0.769231	4	CG	-1	4.42968e-07	Loss	chr18	15552696	15553038	EM10D1594629	EM10E0654661	dELS,CTCF-bound	44386	chr18	15544039	15544040	Aqp4	ENSMUSG00000024411	Not_expressed	-	ENSMUSP00000157000	aquaporin 4 [Source:MGI Symbol;Acc:MGI:107387]	53384	ENSMUSG00000044393	60.3571	chr18	20557974	20558174	Dsg2	+	up_rev	4960453
chrX	19471555	19471654	100	*	41	48	0.84	38	96	0.397959	8	CG	1	0.00316402	Gain	chrX	19341682	19341957	EM10D2237194	EM10E0924946	dELS	129599	chrX	19347558	19347559	Tex13c3	ENSMUSG00000068149	Not_expressed	-	ENSMUSP00000086657	TEX13 family member C3 [Source:MGI Symbol;Acc:MGI:3037654]	123997	ENSMUSG00000081218	42.1458	chrX	24574795	24574995	Gm4297	-	up_rev	5103142
chr9	32744431	32744530	100	*	68	191	0.357513	168	202	0.828431	6	CG	-1	0.000104613	Loss	chr9	32744344	32744671	EM10D2180059	EM10E0900162	dELS	0	chr9	32454157	32454158	Fli1	ENSMUSG00000016087	466.264	-	ENSMUSP00000138984	Friend leukemia integration 1 [Source:MGI Symbol;Acc:MGI:95554]	290274	ENSMUSG00000096167	62.6025	chr9	38083972	38084172	Olfr887	+	up_rev	5339443
chr13	30103010	30103109	100	*	12	74	0.171053	52	88	0.588889	4	CG	-1	3.66017e-66	Loss	chr13	30107909	30108180	EM10D1344032	EM10E0555063	dELS	4801	chr13	30039657	30039658	Cdkal1	ENSMUSG00000006191	1039.14	-	ENSMUSP00000006353	CDK5 regulatory subunit associated protein 1-like 1 [Source:MGI Symbol;Acc:MGI:1921765]	63353	ENSMUSG00000016756	835.319	chr13	24327304	24327504	Cmah	+	up_rev	5775507
chrX	18474155	18474254	100	*	30	57	0.525424	54	56	0.948276	4	CG	-1	0.0024636	Loss	chrX	18461338	18461681	EM10D2236997	EM10E0924890	PLS	12475	chrX	18028814	18028815	Kdm6a	ENSMUSG00000037369	1033.36	+	ENSMUSP00000045862	lysine (K)-specific demethylase 6A [Source:MGI Symbol;Acc:MGI:1095419]	445341	ENSMUSG00000081218	42.1458	chrX	24574795	24574995	Gm4297	-	up_rev	6100542
chr12	57766968	57767067	100	*	96	136	0.702899	38	141	0.272727	4	CG	1	0.00123109	Gain	chr12	57663025	57663365	EM10D1300009	EM10E0537388	pELS	103604	chr12	57610899	57610900	Ttc6	ENSMUSG00000046782	Not_expressed	+	ENSMUSP00000098946	tetratricopeptide repeat domain 6 [Source:MGI Symbol;Acc:MGI:2684915]	156069	ENSMUSG00000020953	1591.95	chr12	51593241	51593441	Coch	+	up_rev	6173528
chr12	72677368	72677467	100	*	33	41	0.790698	21	55	0.385965	4	CG	1	0.000326955	Gain	chr12	72674447	72674794	EM10D1305171	EM10E0539101	dELS	2575	chr12	72696435	72696436	Gm4756	ENSMUSG00000109482	22.3474	-	ENSMUSP00000147204	predicted gene 4756 [Source:MGI Symbol;Acc:MGI:3644906]	18969	ENSMUSG00000021123	70.588	chr12	79208814	79209014	Rdh12	+	up_rev	6531348
chrX	18001255	18001354	100	*	30	44	0.673913	18	76	0.24359	4	CG	1	2.71929e-08	Gain	chrX	18161549	18161839	EM10D2236927	EM10E0924870	pELS	160196	chrX	18012096	18012097	Dusp21	ENSMUSG00000025043	Not_expressed	+	ENSMUSP00000026018	dual specificity phosphatase 21 [Source:MGI Symbol;Acc:MGI:1920797]	10743	ENSMUSG00000081218	42.1458	chrX	24574795	24574995	Gm4297	-	up_rev	6573442
chr12	71708368	71708467	100	*	15	44	0.347826	44	58	0.75	4	CG	-1	0.00068823	Loss	chr12	71703564	71703898	EM10D1304500	EM10E0538807	dELS	4471	chr12	71877852	71877853	Daam1	ENSMUSG00000034574	2553.91	+	ENSMUSP00000152564	dishevelled associated activator of morphogenesis 1 [Source:MGI Symbol;Acc:MGI:1914596]	169386	ENSMUSG00000021123	70.588	chr12	79208814	79209014	Rdh12	+	up_rev	7500348
chrX	16782855	16782954	100	*	15	78	0.2	42	67	0.623188	4	CG	-1	0.000438381	Loss	chrX	16817072	16817372	EM10D2236646	EM10E0924821	PLS	34119	chrX	16778013	16778014	Ndp	ENSMUSG00000040138	96.2036	-	ENSMUSP00000046692	Norrie disease (pseudoglioma) (human) [Source:MGI Symbol;Acc:MGI:102570]	4842	ENSMUSG00000081218	42.1458	chrX	24574795	24574995	Gm4297	-	up_rev	7791842
chr3	147629774	147629873	100	*	16	61	0.269841	60	89	0.67033	4	CG	-1	0.000311903	Loss	chr3	147707309	147707649	EM10D1820389	EM10E0747717	dELS	77437	chr3	148696191	148696192	Adgrl2	ENSMUSG00000028184	339.395	-	ENSMUSP00000143788	adhesion G protein-coupled receptor L2 [Source:MGI Symbol;Acc:MGI:2139714]	1066319	ENSMUSG00000102443	1062.82	chr3	155903248	155903448	Gm37102	+	up_rev	8273376
chr16	66611032	66611131	100	*	26	31	0.818182	7	19	0.380952	4	CG	1	0.00215736	Gain	chr16	66627578	66627928	EM10D1526808	EM10E0626488	dELS	16448	chr16	67417796	67417797	Cadm2	ENSMUSG00000064115	112.744	-	ENSMUSP00000109931	cell adhesion molecule 2 [Source:MGI Symbol;Acc:MGI:2442722]	806666	ENSMUSG00000068196	2480.93	chr16	57754637	57754837	Col8a1	-	up_rev	8856196
chr12	63170068	63170167	100	*	22	27	0.793103	4	18	0.25	4	CG	1	0.000237987	Gain	chr12	63032089	63032272	EM10D1301140	EM10E0537607	dELS	137797	chr12	64521464	64521465	Fscb	ENSMUSG00000043060	Not_expressed	-	ENSMUSP00000051554	fibrous sheath CABYR binding protein [Source:MGI Symbol;Acc:MGI:3646964]	1351298	ENSMUSG00000020953	1591.95	chr12	51593241	51593441	Coch	+	up_rev	11576628
chr14	93728072	93728171	100	*	74	122	0.604839	23	144	0.164384	4	CG	1	1.79192e-07	Gain	chr14	93734275	93734622	EM10D1432602	EM10E0589424	dELS	6105	chr14	94128115	94128116	Pcdh9	ENSMUSG00000055421	310.345	-	ENSMUSP00000141602	protocadherin 9 [Source:MGI Symbol;Acc:MGI:1306801]	399945	ENSMUSG00000109446	24.8968	chr14	72491738	72491938	Gm9195	-	up_rev	21236135
chr14	93835972	93836071	100	*	49	87	0.561798	14	111	0.132743	4	CG	1	0.00111656	Gain	chr14	93826348	93826611	EM10D1432628	EM10E0589427	dELS	9362	chr14	94128115	94128116	Pcdh9	ENSMUSG00000055421	310.345	-	ENSMUSP00000141602	protocadherin 9 [Source:MGI Symbol;Acc:MGI:1306801]	292045	ENSMUSG00000109446	24.8968	chr14	72491738	72491938	Gm9195	-	up_rev	21344035

## Sheet: down irrev
DMR.seqnames	DMR.start	DMR.end	DMR.width	DMR.strand	DMR.sumReadsM_old	DMR.sumReadsN_old	DMR.proportion_old	DMR.sumReadsM_yng	DMR.sumReadsN_yng	DMR.proportion_yng	DMR.cytosinesCount	DMR.context	DMR.direction	DMR.pValue	DMR.regionType	ccRE.chr	ccRE.start	ccRE.end	ccRE.accession_id	ccRE.accession_id.2	ccRE.type	ccRE.distance_to_DMR	TSS.chr	TSS.start	TSS.end	TSS.gene_symbol	TSS.gene_id	TSS.base_mean_leg	TSS.strand	TSS.protein_id	TSS.gene_description	TSS.distance_to_DMR	Group_TSS.gene_id	Group_TSS.base_mean_leg	Group_TSS.chr	Group_TSS.start	Group_TSS.end	Group_TSS.gene_symbol	Group_TSS.strand	Group_TSS.Group	Group_TSS.distance_to_DMR
chr17	46241604	46241703	100	*	73	95	0.762887	39	115	0.34188	4	CG	1	0.00109275	Gain	chr17	46241537	46241740	EM10D1564086	EM10E0642651	dELS,CTCF-bound	0	chr17	46343295	46343296	Vegfa	ENSMUSG00000023951	1191.93	-	ENSMUSP00000071575	vascular endothelial growth factor A [Source:MGI Symbol;Acc:MGI:103178]	101593	ENSMUSG00000071074	1778.54	chr17	46247980	46248180	Yipf3	+	down_irrev	6278
chrX	102000000	102178854	100	*	67	72	0.918919	44	96	0.459184	10	CG	1	0.00335603	Gain	chrX	102000000	102182899	EM10D2249756	EM10E0928666	dELS	3730	chrX	102000000	102230247	Nap1l2	ENSMUSG00000082229	Not_expressed	-	ENSMUSP00000112677	nucleosome assembly protein 1-like 2 [Source:MGI Symbol;Acc:MGI:106654]	51393	ENSMUSG00000031320	31819.8	chrX	102189294	102189494	Rps4x	-	down_irrev	10441
chr19	57395219	57395318	100	*	39	67	0.57971	7	58	0.133333	6	CG	1	7.99453e-07	Gain	chr19	57396625	57396944	EM10D1662553	EM10E0683556	dELS	1308	chr19	57441344	57441345	Trub1	ENSMUSG00000025086	568.421	+	ENSMUSP00000026073	TruB pseudouridine (psi) synthase family member 1 [Source:MGI Symbol;Acc:MGI:1919383]	46027	ENSMUSG00000033478	447.437	chr19	57360580	57360780	Fam160b1	+	down_irrev	34440
chr4	108000000	108444844	100	*	46	53	0.854545	31	74	0.421053	4	CG	1	0.00117097	Gain	chr4	108000000	108438704	EM10D1867966	EM10E0764360	dELS	6042	chr4	108000000	108436534	Prpf38a	ENSMUSG00000063800	4540.9	-	ENSMUSP00000078207	PRP38 pre-mRNA processing factor 38 (yeast) domain containing A [Source:MGI Symbol;Acc:MGI:1916962]	8212	ENSMUSG00000028597	1186.26	chr4	108406861	108407061	Gpx7	-	down_irrev	37685
chr7	19323125	19323224	100	*	56	72	0.77027	36	114	0.318966	4	CG	1	0.000646712	Gain	chr7	19320417	19320577	EM10D2045350	EM10E0842765	dELS	2549	chr7	19311520	19311521	Gemin7	ENSMUSG00000044709	1296.97	-	ENSMUSP00000147112	gem nuclear organelle associated protein 7 [Source:MGI Symbol;Acc:MGI:1916981]	11605	ENSMUSG00000030401	3455.48	chr7	19282524	19282724	Rtn2	+	down_irrev	40402
chrX	101000000	100584954	100	*	24	46	0.520833	5	52	0.111111	4	CG	1	0.000479858	Gain	chrX	101000000	100595160	EM10D2249044	EM10E0928373	PLS	9909	chrX	101000000	100576341	Taf1	ENSMUSG00000031314	2182.88	+	ENSMUSP00000112772	TATA-box binding protein associated factor 1 [Source:MGI Symbol;Acc:MGI:1336878]	8515	ENSMUSG00000034311	140.3	chrX	100625637	100625837	Kif4	+	down_irrev	40684
chr9	122000000	121718430	100	*	99	110	0.892857	67	150	0.447368	4	CG	1	0.00170482	Gain	chr9	122000000	121718416	EM10D2231576	EM10E0922700	pELS	0	chr9	122000000	121727422	Ackr2	ENSMUSG00000044534	355.913	+	ENSMUSP00000148966	atypical chemokine receptor 2 [Source:MGI Symbol;Acc:MGI:1891697]	8992	ENSMUSG00000013419	426.195	chr9	121759230	121759430	Zfp651	+	down_irrev	40801
chrX	101000000	100676454	100	*	25	42	0.590909	9	52	0.185185	4	CG	1	0.00249294	Gain	chrX	101000000	100687739	EM10D2249084	EM10E0928385	dELS	11004	chrX	101000000	100683667	Ogt	ENSMUSG00000034160	6809.38	+	ENSMUSP00000113454	O-linked N-acetylglucosamine (GlcNAc) transferase (UDP-N-acetylglucosamine:polypeptide-N-acetylglucosaminyl transferase) [Source:MGI Symbol;Acc:MGI:1339639]	7213	ENSMUSG00000034311	140.3	chrX	100625637	100625837	Kif4	+	down_irrev	50519
chr10	23734022	23734121	100	*	112	149	0.748344	50	158	0.31875	4	CG	1	0.000575448	Gain	chr10	23754198	23754517	EM10D1142635	EM10E0470120	dELS	20078	chr10	23727360	23727361	Vnn3	ENSMUSG00000020010	Not_expressed	+	ENSMUSP00000020190	vanin 3 [Source:MGI Symbol;Acc:MGI:1347055]	6662	ENSMUSG00000061983	12515.5	chr10	23787175	23787375	Rps12	-	down_irrev	53055
chr10	127000000	127032921	100	*	40	47	0.836735	17	43	0.4	4	CG	1	2.44536e-09	Gain	chr10	127000000	127033333	EM10D1197220	EM10E0491395	dELS,CTCF-bound	160	chr10	127000000	127031598	Dtx3	ENSMUSG00000040415	1232.32	-	ENSMUSP00000116510	deltex 3, E3 ubiquitin ligase [Source:MGI Symbol;Acc:MGI:2135752]	1225	ENSMUSG00000078429	2872.82	chr10	126978617	126978817	Ctdsp2	+	down_irrev	54006
chr7	19340725	19340824	100	*	87	141	0.615385	17	120	0.147541	4	CG	1	0.000876782	Gain	chr7	19341295	19341519	EM10D2045372	EM10E0842780	pELS	472	chr7	19338411	19338412	Clasrp	ENSMUSG00000061028	369.953	-	ENSMUSP00000083205	CLK4-associating serine/arginine rich protein [Source:MGI Symbol;Acc:MGI:1855695]	2314	ENSMUSG00000030401	3455.48	chr7	19282524	19282724	Rtn2	+	down_irrev	58002
chrX	161000000	161021854	100	*	77	93	0.821053	42	134	0.316176	6	CG	1	6.33423e-05	Gain	chrX	161000000	161024739	EM10D2259431	EM10E0931266	dELS	2715	chrX	161000000	160942727	Nhs	ENSMUSG00000059493	194.846	-	ENSMUSP00000084319	NHS actin remodeling regulator [Source:MGI Symbol;Acc:MGI:2684894]	79029	ENSMUSG00000000037	82.8067	chrX	161082425	161082625	Scml2	+	down_irrev	60572
chrX	161000000	161015954	100	*	55	63	0.861538	22	49	0.45098	4	CG	1	1.12353e-06	Gain	chrX	161000000	161024739	EM10D2259431	EM10E0931266	dELS	8615	chrX	161000000	160942727	Nhs	ENSMUSG00000059493	194.846	-	ENSMUSP00000084319	NHS actin remodeling regulator [Source:MGI Symbol;Acc:MGI:2684894]	73129	ENSMUSG00000000037	82.8067	chrX	161082425	161082625	Scml2	+	down_irrev	66472
chr10	127000000	127068721	100	*	91	137	0.661871	47	185	0.256684	4	CG	1	0.000187551	Gain	chr10	127000000	127068681	EM10D1197271	EM10E0491431	pELS	0	chr10	127000000	127099218	Kif5a	ENSMUSG00000074657	55.3646	-	ENSMUSP00000096775	kinesin family member 5A [Source:MGI Symbol;Acc:MGI:109564]	30497	ENSMUSG00000078429	2872.82	chr10	126978617	126978817	Ctdsp2	+	down_irrev	89806
chr4	44393245	44393344	100	*	69	100	0.686275	24	86	0.284091	4	CG	1	0.0071948	Gain	chr4	44404573	44404831	EM10D1840263	EM10E0754062	dELS	11230	chr4	44300876	44300877	Melk	ENSMUSG00000035683	134.322	+	ENSMUSP00000043806	maternal embryonic leucine zipper kinase [Source:MGI Symbol;Acc:MGI:106924]	92369	ENSMUSG00000035683	134.322	chr4	44300776	44300976	Melk	+	down_irrev	92270
chr14	118000000	118042971	100	*	95	118	0.8	40	124	0.325397	4	CG	1	4.30907e-05	Gain	chr14	118000000	118051416	EM10D1439984	EM10E0591066	pELS	8102	chr14	118000000	118370168	Tgds	ENSMUSG00000022130	410.935	-	ENSMUSP00000154426	TDP-glucose 4,6-dehydratase [Source:MGI Symbol;Acc:MGI:1923605]	327197	ENSMUSG00000022131	443.909	chr14	118137058	118137258	Gpr180	+	down_irrev	94088
chr15	82223364	82223463	100	*	64	78	0.8125	24	59	0.409836	6	CG	1	3.1099e-06	Gain	chr15	82223311	82223545	EM10D1480180	EM10E0606528	pELS	0	chr15	82223160	82223161	Smdt1	ENSMUSG00000022452	2965.05	+	ENSMUSP00000155174	single-pass membrane protein with aspartate rich tail 1 [Source:MGI Symbol;Acc:MGI:1916279]	204	ENSMUSG00000068114	1429.63	chr15	82127822	82128022	Ccdc134	+	down_irrev	95343
chrX	56841255	56841354	100	*	37	53	0.690909	20	78	0.2625	4	CG	1	0.00567191	Gain	chrX	56827557	56827853	EM10D2242202	EM10E0926504	dELS	13403	chrX	57068060	57068061	Zic3	ENSMUSG00000067860	Not_expressed	+	ENSMUSP00000116383	zinc finger protein of the cerebellum 3 [Source:MGI Symbol;Acc:MGI:106676]	226707	ENSMUSG00000023092	6780.07	chrX	56731687	56731887	Fhl1	+	down_irrev	109369
chr17	27769404	27769503	100	*	88	130	0.674242	28	106	0.268519	4	CG	1	0.00114132	Gain	chr17	27767499	27767849	EM10D1553153	EM10E0636843	dELS	1556	chr17	27775471	27775472	Hmga1	ENSMUSG00000046711	1180.19	+	ENSMUSP00000113015	high mobility group AT-hook 1 [Source:MGI Symbol;Acc:MGI:96160]	5969	ENSMUSG00000052146	11313	chr17	27636569	27636769	Rps10	-	down_irrev	132636
chr17	65906504	65906603	100	*	71	94	0.75	31	95	0.329897	6	CG	1	3.82471e-05	Gain	chr17	65906448	65906654	EM10D1573368	EM10E0646398	dELS	0	chr17	65920550	65920551	Vapa	ENSMUSG00000024091	9001.47	-	ENSMUSP00000024897	vesicle-associated membrane protein, associated protein A [Source:MGI Symbol;Acc:MGI:1353561]	13948	ENSMUSG00000056515	2700.59	chr17	65772652	65772852	Rab31	-	down_irrev	133653
chrX	101000000	100778854	100	*	27	40	0.666667	13	68	0.2	4	CG	1	1.64564e-14	Gain	chrX	101000000	100777651	EM10D2249132	EM10E0928409	dELS	1105	chrX	101000000	100777876	Cxcr3	ENSMUSG00000050232	Not_expressed	-	ENSMUSP00000052444	chemokine (C-X-C motif) receptor 3 [Source:MGI Symbol;Acc:MGI:1277207]	880	ENSMUSG00000034311	140.3	chrX	100625637	100625837	Kif4	+	down_irrev	152919
chr6	4747150	4747249	100	*	46	65	0.701493	22	82	0.27381	12	CG	1	0.00800485	Gain	chr6	4747058	4747405	EM10D1973796	EM10E0812820	PLS,CTCF-bound	0	chr6	4747207	4747208	Sgce	ENSMUSG00000004631	3529.39	-	ENSMUSP00000004750	sarcoglycan, epsilon [Source:MGI Symbol;Acc:MGI:1329042]	0	ENSMUSG00000032827	1172.94	chr6	4902817	4903017	Ppp1r9a	+	down_irrev	155569
chr9	20331831	20331930	100	*	38	46	0.8125	10	30	0.34375	4	CG	1	0.00534417	Gain	chr9	20348510	20348802	EM10D2173412	EM10E0897426	dELS	16581	chr9	20296473	20296474	Zfp560	ENSMUSG00000045519	740.865	-	ENSMUSP00000065620	zinc finger protein 560 [Source:MGI Symbol;Acc:MGI:1915280]	35358	ENSMUSG00000059475	453.943	chr9	20492646	20492846	Zfp426	-	down_irrev	160717
chr14	54735798	54735897	100	*	97	127	0.75969	51	146	0.351351	4	CG	1	7.87457e-05	Gain	chr14	54736913	54737259	EM10D1413749	EM10E0582239	dELS	1017	chr14	54754982	54754983	Prmt5	ENSMUSG00000023110	1018.98	-	ENSMUSP00000023873	protein arginine N-methyltransferase 5 [Source:MGI Symbol;Acc:MGI:1351645]	19086	ENSMUSG00000022199	541.291	chr14	54913032	54913232	Slc22a17	-	down_irrev	177136
chr4	130000000	129990444	100	*	60	78	0.7625	36	103	0.352381	4	CG	1	5.92617e-08	Gain	chr4	130000000	129988373	EM10D1879607	EM10E0769905	dELS	1973	chr4	130000000	129996352	Pef1	ENSMUSG00000028779	778.06	+	ENSMUSP00000112638	penta-EF hand domain containing 1 [Source:MGI Symbol;Acc:MGI:1915148]	5908	ENSMUSG00000028788	6786.3	chr4	129811119	129811319	Ptp4a2	+	down_irrev	179027
chr4	118000000	117733244	100	*	71	100	0.705882	39	158	0.25	4	CG	1	5.05316e-31	Gain	chr4	118000000	117709124	EM10D1871879	EM10E0766061	dELS	24022	chr4	118000000	117729755	Ccdc24	ENSMUSG00000078588	50.3471	-	ENSMUSP00000131215	coiled-coil domain containing 24 [Source:MGI Symbol;Acc:MGI:2685874]	3391	ENSMUSG00000033365	499.836	chr4	117914899	117915099	Ipo13	-	down_irrev	181656
chr14	55116798	55116897	100	*	39	56	0.689655	18	65	0.283582	4	CG	1	0.0015199	Gain	chr14	55116497	55116772	EM10D1414137	EM10E0582488	pELS,CTCF-bound	27	chr14	55115007	55115008	Ppp1r3e	ENSMUSG00000072494	18.6756	-	ENSMUSP00000134894	protein phosphatase 1, regulatory subunit 3E [Source:MGI Symbol;Acc:MGI:2145790]	1791	ENSMUSG00000022203	379.49	chr14	54926026	54926226	Efs	-	down_irrev	190573
chr2	120000000	119809501	100	*	56	96	0.581633	13	81	0.168675	4	CG	1	1.54194e-13	Gain	chr2	120000000	119809205	EM10D1720856	EM10E0707453	dELS,CTCF-bound	198	chr2	120000000	119803181	Mapkbp1	ENSMUSG00000033902	315.39	+	ENSMUSP00000068516	mitogen-activated protein kinase binding protein 1 [Source:MGI Symbol;Acc:MGI:1347004]	6222	ENSMUSG00000027306	175.688	chr2	119618198	119618398	Nusap1	+	down_irrev	191005
chrX	107000000	107184354	100	*	53	62	0.84375	28	65	0.432836	4	CG	1	2.19577e-09	Gain	chrX	107000000	107178143	EM10D2251138	EM10E0929158	dELS	6113	chrX	107000000	106992072	Wmp	ENSMUSG00000073006	Not_expressed	-	ENSMUSP00000114213	WAVE homology in membrane protrusions [Source:MGI Symbol;Acc:MGI:2685578]	192184	ENSMUSG00000031239	41564	chrX	107403276	107403476	Itm2a	-	down_irrev	218923
chr5	24617941	24618040	100	*	136	153	0.883871	50	106	0.472222	4	CG	1	0.00207814	Gain	chr5	24620151	24620488	EM10D1906295	EM10E0783101	dELS	2112	chr5	24618390	24618391	Asic3	ENSMUSG00000038276	40.116	+	ENSMUSP00000039914	acid-sensing (proton-gated) ion channel 3 [Source:MGI Symbol;Acc:MGI:2159339]	351	ENSMUSG00000028973	341.268	chr5	24393563	24393763	Abcb8	+	down_irrev	224179
chrX	56983355	56983454	100	*	111	135	0.817518	51	137	0.374101	6	CG	1	0.0050914	Gain	chrX	56963146	56963492	EM10D2242220	EM10E0926507	pELS	19864	chrX	57068060	57068061	Zic3	ENSMUSG00000067860	Not_expressed	+	ENSMUSP00000116383	zinc finger protein of the cerebellum 3 [Source:MGI Symbol;Acc:MGI:106676]	84607	ENSMUSG00000023092	6780.07	chrX	56731687	56731887	Fhl1	+	down_irrev	251469
chr1	93941627	93941726	100	*	21	31	0.666667	7	36	0.210526	4	CG	1	6.70487e-05	Gain	chr1	94033197	94033507	EM10D1080500	EM10E0446804	dELS	91472	chr1	93948173	93948174	Neu4	ENSMUSG00000034000	20.0073	+	ENSMUSP00000140127	sialidase 4 [Source:MGI Symbol;Acc:MGI:2661364]	6448	ENSMUSG00000026278	1424.57	chr1	93685560	93685760	Bok	+	down_irrev	255868
chr6	51182050	51182149	100	*	150	209	0.71564	53	170	0.313953	6	CG	1	0.00176555	Gain	chr6	51180441	51180603	EM10D1993404	EM10E0820194	dELS	1448	chr6	51409650	51409651	Nfe2l3	ENSMUSG00000029832	42.4728	+	ENSMUSP00000005103	nuclear factor, erythroid derived 2, like 3 [Source:MGI Symbol;Acc:MGI:1339958]	227502	ENSMUSG00000029836	2828.35	chr6	51470260	51470460	Cbx3	+	down_irrev	288112
chr18	53106623	53106722	100	*	119	132	0.895522	51	108	0.472727	4	CG	1	3.18409e-05	Gain	chr18	53108297	53108642	EM10D1610643	EM10E0660636	dELS	1576	chr18	52958382	52958383	Gm50457	ENSMUSG00000118407	13.8498	+	ENSMUSP00000158848	predicted gene, 50457 [Source:MGI Symbol;Acc:MGI:6324721]	148241	ENSMUSG00000024538	4323.71	chr18	53418015	53418215	Ppic	-	down_irrev	311294
chr7	30832525	30832624	100	*	58	62	0.921875	41	99	0.415842	10	CG	1	8.02851e-26	Gain	chr7	30830568	30830874	EM10D2050403	EM10E0845900	dELS	1652	chr7	30826428	30826429	Scn1b	ENSMUSG00000019194	554.736	-	ENSMUSP00000096148	sodium channel, voltage-gated, type I, beta [Source:MGI Symbol;Acc:MGI:98247]	6097	ENSMUSG00000001248	2818.98	chr7	31155796	31155996	Gramd1a	-	down_irrev	323173
chr3	89769174	89769273	100	*	78	106	0.731481	40	123	0.328	4	CG	1	0.000129572	Gain	chr3	89770483	89770820	EM10D1791331	EM10E0735813	dELS	1211	chr3	89738677	89738678	She	ENSMUSG00000046280	364.379	+	ENSMUSP00000059658	src homology 2 domain-containing transforming protein E [Source:MGI Symbol;Acc:MGI:1099462]	30497	ENSMUSG00000042613	1811.69	chr3	89436606	89436806	Pbxip1	+	down_irrev	332369
chr6	107000000	107177849	100	*	120	158	0.75625	51	153	0.335484	4	CG	1	0.000325722	Gain	chr6	107000000	107168346	EM10D2018828	EM10E0830430	dELS	9405	chr6	108000000	107506730	Lrrn1	ENSMUSG00000034648	732.746	+	ENSMUSP00000037096	leucine rich repeat protein 1, neuronal [Source:MGI Symbol;Acc:MGI:106038]	328881	ENSMUSG00000034648	732.746	chr6	107529668	107529868	Lrrn1	+	down_irrev	351820
chr3	27522574	27522673	100	*	67	95	0.701031	36	125	0.291339	4	CG	1	6.24447e-05	Gain	chr3	27519520	27519870	EM10D1764044	EM10E0725770	dELS	2705	chr3	27425500	27425501	Ghsr	ENSMUSG00000051136	Not_expressed	+	ENSMUSP00000061153	growth hormone secretagogue receptor [Source:MGI Symbol;Acc:MGI:2441906]	97074	ENSMUSG00000027699	192.662	chr3	27153778	27153978	Ect2	-	down_irrev	368597
chrX	102000000	101798454	100	*	42	51	0.811321	21	56	0.37931	4	CG	1	0.000391786	Gain	chrX	102000000	101794732	EM10D2249532	EM10E0928562	PLS	3624	chrX	102000000	101751472	Dmrtc1b	ENSMUSG00000073027	Not_expressed	+	ENSMUSP00000098880	DMRT-like family C1b [Source:MGI Symbol;Acc:MGI:3639121]	46884	ENSMUSG00000031320	31819.8	chrX	102189294	102189494	Rps4x	-	down_irrev	390841
chr5	122000000	121874340	100	*	45	53	0.836364	21	52	0.407407	4	CG	1	1.76838e-15	Gain	chr5	122000000	121872543	EM10D1952879	EM10E0802400	dELS,CTCF-bound	1699	chr5	122000000	121798627	Brap	ENSMUSG00000029458	1000.45	+	ENSMUSP00000031414	BRCA1 associated protein [Source:MGI Symbol;Acc:MGI:1919649]	75615	ENSMUSG00000029616	2147.92	chr5	121452406	121452606	Erp29	-	down_irrev	421636
chrX	56296455	56296554	100	*	48	52	0.907407	48	97	0.494949	4	CG	1	1.95266e-05	Gain	chrX	56312905	56313127	EM10D2241979	EM10E0926415	dELS	16352	chrX	56257503	56257504	Cd40lg	ENSMUSG00000031132	Not_expressed	+	ENSMUSP00000033466	CD40 ligand [Source:MGI Symbol;Acc:MGI:88337]	38952	ENSMUSG00000023092	6780.07	chrX	56731687	56731887	Fhl1	+	down_irrev	435134
chrX	6864655	6864754	100	*	78	82	0.940476	45	92	0.489362	4	CG	1	0.000223547	Gain	chrX	6926234	6926581	EM10D2233486	EM10E0923623	dELS	61481	chrX	6907858	6907859	Ccnb3	ENSMUSG00000051592	Not_expressed	-	ENSMUSP00000111418	cyclin B3 [Source:MGI Symbol;Acc:MGI:2183443]	43105	ENSMUSG00000004317	4369.85	chrX	7319258	7319458	Clcn5	-	down_irrev	454505
chr2	91463302	91463401	100	*	52	64	0.80303	30	79	0.382716	4	CG	1	0.00597834	Gain	chr2	91462776	91463083	EM10D1707963	EM10E0702300	dELS	220	chr2	91466759	91466760	F2	ENSMUSG00000027249	13.1254	-	ENSMUSP00000028681	coagulation factor II [Source:MGI Symbol;Acc:MGI:88380]	3359	ENSMUSG00000027239	1507.24	chr2	91932197	91932397	Mdk	-	down_irrev	468797
chr14	70033072	70033171	100	*	56	65	0.850746	35	101	0.349515	4	CG	1	2.84175e-08	Gain	chr14	70028459	70028638	EM10D1423446	EM10E0586450	dELS	4435	chr14	70043085	70043086	Rhobtb2	ENSMUSG00000022075	143.318	-	ENSMUSP00000022665	Rho-related BTB domain containing 2 [Source:MGI Symbol;Acc:MGI:2180557]	9915	ENSMUSG00000022098	2940.31	chr14	70520134	70520334	Bmp1	-	down_irrev	486964
chr18	53923423	53923522	100	*	117	136	0.855072	60	146	0.412162	4	CG	1	5.85345e-07	Gain	chr18	53923185	53923528	EM10D1611193	EM10E0660861	dELS	0	chr18	53877680	53877681	Cep120	ENSMUSG00000048799	714.982	-	ENSMUSP00000158481	centrosomal protein 120 [Source:MGI Symbol;Acc:MGI:2147298]	45743	ENSMUSG00000024538	4323.71	chr18	53418015	53418215	Ppic	-	down_irrev	505209
chrX	143000000	143300154	100	*	58	65	0.880597	37	87	0.426966	4	CG	1	3.25832e-07	Gain	chrX	143000000	143353153	EM10D2256257	EM10E0930391	dELS	52734	chrX	143000000	143239578	Trpc5os	ENSMUSG00000072934	Not_expressed	+	ENSMUSP00000148184	transient receptor potential cation channel, subfamily C, member 5, opposite strand [Source:MGI Symbol;Acc:MGI:3641805]	60478	ENSMUSG00000067276	6196.04	chrX	143827314	143827514	Capn6	-	down_irrev	527161
chr4	126000000	125602144	100	*	122	157	0.773585	53	145	0.367347	4	CG	1	0.00247107	Gain	chr4	126000000	125598981	EM10D1876458	EM10E0768312	dELS	3065	chr4	125000000	125384494	Grik3	ENSMUSG00000001985	94.6973	+	ENSMUSP00000030676	glutamate receptor, ionotropic, kainate 3 [Source:MGI Symbol;Acc:MGI:95816]	217552	ENSMUSG00000050212	584.462	chr4	126147644	126147844	Eva1b	+	down_irrev	545501
chr14	11003098	11003197	100	*	97	114	0.844828	60	143	0.42069	4	CG	1	0.000100368	Gain	chr14	11039493	11039843	EM10D1393754	EM10E0574423	dELS	36297	chr14	11113047	11113048	Gm3839	ENSMUSG00000097148	305.484	+	ENSMUSP00000138396	predicted pseudogene 3839 [Source:MGI Symbol;Acc:MGI:3782011]	109851	ENSMUSG00000021745	3374.16	chr14	11553432	11553632	Ptprg	+	down_irrev	550236
chr5	116000000	115704940	100	*	94	125	0.748031	51	182	0.282609	6	CG	1	0.00190801	Gain	chr5	116000000	115709365	EM10D1948345	EM10E0800101	dELS	4188	chr5	116000000	115703314	Gcn1	ENSMUSG00000041638	1453.89	+	ENSMUSP00000069432	GCN1 activator of EIF2AK4 [Source:MGI Symbol;Acc:MGI:2444248]	1528	ENSMUSG00000072692	1154.67	chr5	115110168	115110368	Rpl37rt	-	down_irrev	594474
chr8	69866964	69867063	100	*	38	50	0.75	13	43	0.311111	4	CG	1	0.000777579	Gain	chr8	69850031	69850225	EM10D2133694	EM10E0879785	dELS,CTCF-bound	16740	chr8	69848191	69848192	Gm10033	ENSMUSG00000110444	1451.97	-	ENSMUSP00000159337	predicted gene 10033 [Source:MGI Symbol;Acc:MGI:3642803]	18773	ENSMUSG00000090137	14272.5	chr8	70510701	70510901	Uba52	-	down_irrev	643639
chr19	33599519	33599618	100	*	17	26	0.642857	4	23	0.2	4	CG	1	1.26981e-05	Gain	chr19	33392207	33392408	EM10D1648187	EM10E0676788	PLS,CTCF-bound	207112	chr19	33602652	33602653	Gm8978	ENSMUSG00000086812	Not_expressed	-	ENSMUSP00000158516	predicted gene 8978 [Source:MGI Symbol;Acc:MGI:3647649]	3035	ENSMUSG00000035783	16938.2	chr19	34255490	34255690	Acta2	-	down_irrev	655873
chr2	30608202	30608301	100	*	64	88	0.722222	40	133	0.303704	4	CG	1	0.00114927	Gain	chr2	30606705	30607053	EM10D1679254	EM10E0690622	dELS	1150	chr2	30697838	30697839	Ntmt1	ENSMUSG00000026857	1933.08	+	ENSMUSP00000035303	N-terminal Xaa-Pro-Lys N-methyltransferase 1 [Source:MGI Symbol;Acc:MGI:1913867]	89538	ENSMUSG00000055632	8323.41	chr2	31314315	31314515	Hmcn2	+	down_irrev	706015
chrX	103000000	102909554	100	*	53	67	0.782609	19	55	0.350877	4	CG	1	1.76057e-08	Gain	chrX	103000000	102933839	EM10D2249966	EM10E0928728	dELS	24054	chrX	103000000	102865590	Slc16a2	ENSMUSG00000033965	760.473	-	ENSMUSP00000037629	solute carrier family 16 (monocarboxylic acid transporters), member 2 [Source:MGI Symbol;Acc:MGI:1203732]	43866	ENSMUSG00000031320	31819.8	chrX	102189294	102189494	Rps4x	-	down_irrev	719962
chrX	160000000	160351154	100	*	53	72	0.72973	18	79	0.234568	6	CG	1	4.53618e-07	Gain	chrX	160000000	160352477	EM10D2259197	EM10E0931204	dELS	1103	chrX	161000000	160500066	Rai2	ENSMUSG00000043518	556.75	+	ENSMUSP00000107957	retinoic acid induced 2 [Source:MGI Symbol;Acc:MGI:1344378]	148912	ENSMUSG00000000037	82.8067	chrX	161082425	161082625	Scml2	+	down_irrev	731272
chr2	28629702	28629801	100	*	90	126	0.710938	45	148	0.306667	4	CG	1	0.00154345	Gain	chr2	28629810	28630079	EM10D1677694	EM10E0689777	dELS	10	chr2	28590176	28590177	Ak8	ENSMUSG00000026807	Not_expressed	+	ENSMUSP00000073789	adenylate kinase 8 [Source:MGI Symbol;Acc:MGI:1916120]	39526	ENSMUSG00000026837	5910.34	chr2	27886325	27886525	Col5a1	+	down_irrev	743178
chr8	26276464	26276563	100	*	75	106	0.703704	42	144	0.294521	4	CG	1	5.17079e-15	Gain	chr8	26266834	26267162	EM10D2116949	EM10E0874038	PLS	9303	chr8	26275316	26275317	Lsm1	ENSMUSG00000037296	1238.33	+	ENSMUSP00000041022	LSM1 homolog, mRNA degradation associated [Source:MGI Symbol;Acc:MGI:1914457]	1148	ENSMUSG00000031483	618.458	chr8	27023161	27023361	Erlin2	+	down_irrev	746599
chr17	66528604	66528703	100	*	21	30	0.6875	6	24	0.269231	4	CG	1	0.000927889	Gain	chr17	66520288	66520455	EM10D1573856	EM10E0646641	pELS	8150	chr17	66430515	66430516	Ddx11	ENSMUSG00000035842	148.705	+	ENSMUSP00000152906	DEAD/H box helicase 11 [Source:MGI Symbol;Acc:MGI:2443590]	98089	ENSMUSG00000056515	2700.59	chr17	65772652	65772852	Rab31	-	down_irrev	755753
chrX	8077655	8077754	100	*	39	54	0.714286	6	42	0.159091	4	CG	1	3.58143e-12	Gain	chrX	8075120	8075349	EM10D2234020	EM10E0923892	pELS	2307	chrX	8072764	8072765	Porcn	ENSMUSG00000031169	343.646	-	ENSMUSP00000080937	porcupine O-acyltransferase [Source:MGI Symbol;Acc:MGI:1890212]	4891	ENSMUSG00000004317	4369.85	chrX	7319258	7319458	Clcn5	-	down_irrev	758198
chr19	33492519	33492618	100	*	69	114	0.603448	22	141	0.160839	4	CG	1	7.3461e-06	Gain	chr19	33392207	33392408	EM10D1648187	EM10E0676788	PLS,CTCF-bound	100112	chr19	33495180	33495181	Lipo4	ENSMUSG00000079344	Not_expressed	-	ENSMUSP00000121321	lipase, member O4 [Source:MGI Symbol;Acc:MGI:3779637]	2563	ENSMUSG00000035783	16938.2	chr19	34255490	34255690	Acta2	-	down_irrev	762873
chrX	145000000	144701454	100	*	31	47	0.653061	2	28	0.1	4	CG	1	1.85934e-11	Gain	chrX	145000000	144690111	EM10D2256589	EM10E0930466	pELS	11245	chrX	144000000	144288178	Amot	ENSMUSG00000041688	317.778	-	ENSMUSP00000120226	angiomotin [Source:MGI Symbol;Acc:MGI:108440]	413178	ENSMUSG00000031285	647.923	chrX	143933211	143933411	Dcx	-	down_irrev	767945
chr2	132000000	131951101	100	*	44	67	0.652174	10	67	0.15942	4	CG	1	4.42006e-19	Gain	chr2	132000000	131951022	EM10D1728127	EM10E0710715	PLS	0	chr2	132000000	131987029	Slc23a2	ENSMUSG00000027340	1478.94	-	ENSMUSP00000028815	solute carrier family 23 (nucleobase transporters), member 2 [Source:MGI Symbol;Acc:MGI:1859682]	35928	ENSMUSG00000068267	1454.52	chr2	131179967	131180167	Cenpb	-	down_irrev	770836
chr1	42917827	42917926	100	*	79	126	0.625	28	136	0.210145	4	CG	1	0.000143547	Gain	chr1	42917912	42918262	EM10D1052256	EM10E0436247	dELS	0	chr1	42890393	42890394	Mrps9	ENSMUSG00000060679	733.332	+	ENSMUSP00000056855	mitochondrial ribosomal protein S9 [Source:MGI Symbol;Acc:MGI:1916777]	27434	ENSMUSG00000026051	374.387	chr1	43730502	43730702	Ecrg4	+	down_irrev	812577
chr6	126000000	125964349	100	*	37	76	0.487179	7	92	0.0851064	4	CG	1	3.69123e-05	Gain	chr6	126000000	125993174	EM10D2029018	EM10E0835403	dELS	28478	chr6	126000000	126143874	Ntf3	ENSMUSG00000049107	977.601	-	ENSMUSP00000052302	neurotrophin 3 [Source:MGI Symbol;Acc:MGI:97380]	179525	ENSMUSG00000038271	1322.28	chr6	125145141	125145341	Iffo1	+	down_irrev	818910
chr4	131000000	130648944	100	*	89	154	0.576923	25	160	0.160494	4	CG	1	0.000184662	Gain	chr4	131000000	130642788	EM10D1880055	EM10E0770176	dELS	6058	chr4	131000000	130640437	Laptm5	ENSMUSG00000028581	451.105	+	ENSMUSP00000118415	lysosomal-associated protein transmembrane 5 [Source:MGI Symbol;Acc:MGI:108046]	8409	ENSMUSG00000028788	6786.3	chr4	129811119	129811319	Ptp4a2	+	down_irrev	837527
chr8	23038064	23038163	100	*	89	134	0.661765	24	136	0.181159	6	CG	1	8.7493e-05	Gain	chr8	23038491	23038829	EM10D2114978	EM10E0873083	dELS,CTCF-bound	329	chr8	23083829	23083830	Vdac3	ENSMUSG00000008892	5955.51	-	ENSMUSP00000136273	voltage-dependent anion channel 3 [Source:MGI Symbol;Acc:MGI:106922]	45667	ENSMUSG00000037725	506.228	chr8	22185719	22185919	Ckap2	-	down_irrev	852146
chr17	66664904	66665003	100	*	41	58	0.7	8	41	0.209302	4	CG	1	2.09231e-07	Gain	chr17	66686642	66686991	EM10D1573941	EM10E0646658	dELS	21640	chr17	66756745	66756746	Mtcl1	ENSMUSG00000052105	80.5769	-	ENSMUSP00000083899	microtubule crosslinking factor 1 [Source:MGI Symbol;Acc:MGI:1915867]	91743	ENSMUSG00000056515	2700.59	chr17	65772652	65772852	Rab31	-	down_irrev	892053
chr6	147000000	146829049	100	*	47	59	0.786885	22	64	0.348485	4	CG	1	0.000608413	Gain	chr6	147000000	146834642	EM10D2039845	EM10E0840000	dELS	5418	chr6	147000000	146855921	1700034J05Rik	ENSMUSG00000040163	75.4795	-	ENSMUSP00000043802	RIKEN cDNA 1700034J05 gene [Source:MGI Symbol;Acc:MGI:1920594]	26872	ENSMUSG00000030255	1160.59	chr6	145931541	145931741	Sspn	+	down_irrev	897210
chr15	80490164	80490263	100	*	105	123	0.848	50	118	0.425	4	CG	1	0.00465334	Gain	chr15	80485278	80485619	EM10D1478709	EM10E0605666	dELS	4546	chr15	80456795	80456796	Grap2	ENSMUSG00000042351	46.0053	+	ENSMUSP00000155681	GRB2-related adaptor protein 2 [Source:MGI Symbol;Acc:MGI:1333842]	33369	ENSMUSG00000010830	1413.45	chr15	79516311	79516511	Kdelr3	+	down_irrev	973654
chrX	36086255	36086354	100	*	58	76	0.75641	24	90	0.271739	4	CG	1	0.000747893	Gain	chrX	36088570	36088756	EM10D2238218	EM10E0925231	dELS	2217	chrX	36059304	36059305	Slc25a5	ENSMUSG00000016319	28912.7	+	ENSMUSP00000016463	solute carrier family 25 (mitochondrial carrier, adenine nucleotide translocator), member 5 [Source:MGI Symbol;Acc:MGI:1353496]	26951	ENSMUSG00000079641	9273.34	chrX	37085302	37085502	Rpl39	-	down_irrev	998949
chr10	75594522	75594621	100	*	54	77	0.696203	14	71	0.205479	4	CG	1	7.30069e-06	Gain	chr10	75591523	75591865	EM10D1167389	EM10E0479298	pELS,CTCF-bound	2658	chr10	75609248	75609249	Ddt	ENSMUSG00000001666	891.964	-	ENSMUSP00000001716	D-dopachrome tautomerase [Source:MGI Symbol;Acc:MGI:1298381]	14628	ENSMUSG00000020241	1388.86	chr10	76623530	76623730	Col6a2	-	down_irrev	1028910
chr8	124000000	123896663	100	*	80	102	0.778846	29	91	0.322581	4	CG	1	0.00465334	Gain	chr8	124000000	123896279	EM10D2164777	EM10E0894119	PLS	286	chr8	124000000	123912982	Dpep1	ENSMUSG00000019278	151.744	+	ENSMUSP00000019422	dipeptidase 1 [Source:MGI Symbol;Acc:MGI:94917]	16319	ENSMUSG00000031962	6117.04	chr8	122847866	122848066	Cdh15	+	down_irrev	1048499
chrX	162000000	162135754	100	*	56	66	0.838235	30	70	0.430556	4	CG	1	0.000255318	Gain	chrX	162000000	162138200	EM10D2259728	EM10E0931334	dELS	2123	chrX	162000000	162332674	Grpr	ENSMUSG00000031364	Not_expressed	-	ENSMUSP00000033730	gastrin releasing peptide receptor [Source:MGI Symbol;Acc:MGI:95836]	196920	ENSMUSG00000000037	82.8067	chrX	161082425	161082625	Scml2	+	down_irrev	1053031
chr14	117000000	117056771	100	*	43	52	0.814815	27	67	0.405797	4	CG	1	0.000753431	Gain	chr14	117000000	117022641	EM10D1439449	EM10E0590984	dELS	34032	chr14	118000000	118370168	Tgds	ENSMUSG00000022130	410.935	-	ENSMUSP00000154426	TDP-glucose 4,6-dehydratase [Source:MGI Symbol;Acc:MGI:1923605]	1313397	ENSMUSG00000022131	443.909	chr14	118137058	118137258	Gpr180	+	down_irrev	1080288
chr4	117000000	116826044	100	*	82	94	0.864583	64	140	0.457746	4	CG	1	0.00866248	Gain	chr4	117000000	116825313	EM10D1871156	EM10E0765700	pELS	633	chr4	117000000	116851611	Urod	ENSMUSG00000028684	1246.77	-	ENSMUSP00000030446	uroporphyrinogen decarboxylase [Source:MGI Symbol;Acc:MGI:98916]	25567	ENSMUSG00000033365	499.836	chr4	117914899	117915099	Ipo13	-	down_irrev	1088856
chr1	38172427	38172526	100	*	86	105	0.813084	57	148	0.386667	4	CG	1	0.000728804	Gain	chr1	38185539	38185869	EM10D1049141	EM10E0435025	dELS,CTCF-bound	13014	chr1	38168882	38168883	Rev1	ENSMUSG00000026082	790.453	-	ENSMUSP00000141647	REV1, DNA directed polymerase [Source:MGI Symbol;Acc:MGI:1929074]	3545	ENSMUSG00000073702	20657.2	chr1	39367742	39367942	Rpl31	+	down_irrev	1195217
chr17	67032104	67032203	100	*	222	273	0.810909	92	239	0.385892	8	CG	1	7.08858e-06	Gain	chr17	67027328	67027676	EM10D1574144	EM10E0646722	pELS	4429	chr17	66901616	66901617	Themis3	ENSMUSG00000024105	Not_expressed	-	ENSMUSP00000024914	thymocyte selection associated family member 3 [Source:MGI Symbol;Acc:MGI:1921806]	130488	ENSMUSG00000056515	2700.59	chr17	65772652	65772852	Rab31	-	down_irrev	1259253
chr19	17244219	17244318	100	*	83	107	0.770642	48	131	0.368421	4	CG	1	1.16397e-08	Gain	chr19	17241317	17241518	EM10D1639343	EM10E0673429	dELS	2702	chr19	17350208	17350209	Gcnt1	ENSMUSG00000038843	25.6883	-	ENSMUSP00000157681	glucosaminyl (N-acetyl) transferase 1, core 2 [Source:MGI Symbol;Acc:MGI:95676]	105891	ENSMUSG00000024640	1951.25	chr19	15947237	15947437	Psat1	-	down_irrev	1296783
chr10	35822322	35822421	100	*	100	116	0.855932	40	96	0.418367	4	CG	1	3.98224e-05	Gain	chr10	35835323	35835670	EM10D1147323	EM10E0471454	dELS	12903	chr10	35587888	35587889	Amd2	ENSMUSG00000063953	562.634	-	ENSMUSP00000079703	S-adenosylmethionine decarboxylase 2 [Source:MGI Symbol;Acc:MGI:1333111]	234434	ENSMUSG00000069662	12823.9	chr10	37138820	37139020	Marcks	-	down_irrev	1316400
chr10	42896122	42896221	100	*	97	116	0.830508	51	123	0.416	4	CG	1	0.000968064	Gain	chr10	42896363	42896569	EM10D1151637	EM10E0473256	dELS	143	chr10	43050526	43050527	Sobp	ENSMUSG00000038248	239.242	-	ENSMUSP00000040072	sine oculis binding protein [Source:MGI Symbol;Acc:MGI:1924427]	154306	ENSMUSG00000019823	898.023	chr10	41476214	41476414	Mical1	+	down_irrev	1419709
chr8	121000000	121408363	100	*	29	37	0.769231	11	34	0.333333	6	CG	1	0.00180639	Gain	chr8	121000000	121399492	EM10D2162592	EM10E0892642	dELS,CTCF-bound	8773	chr8	121000000	121395313	Emc8	ENSMUSG00000031819	1261.17	-	ENSMUSP00000137767	ER membrane protein complex subunit 8 [Source:MGI Symbol;Acc:MGI:1343095]	12952	ENSMUSG00000031962	6117.04	chr8	122847866	122848066	Cdh15	+	down_irrev	1439504
chrX	8772655	8772754	100	*	43	60	0.709677	16	57	0.288136	4	CG	1	0.00515177	Gain	chrX	8892263	8892553	EM10D2234170	EM10E0923966	PLS	119510	chrX	8758621	8758622	B630019K06Rik	ENSMUSG00000052364	56.9418	+	ENSMUSP00000070261	RIKEN cDNA B630019K06 gene [Source:MGI Symbol;Acc:MGI:2147918]	14034	ENSMUSG00000004317	4369.85	chrX	7319258	7319458	Clcn5	-	down_irrev	1453198
chr10	42949522	42949621	100	*	13	16	0.777778	12	36	0.342105	4	CG	1	1.67036e-06	Gain	chr10	42949860	42950118	EM10D1151692	EM10E0473278	dELS	240	chr10	43050526	43050527	Sobp	ENSMUSG00000038248	239.242	-	ENSMUSP00000040072	sine oculis binding protein [Source:MGI Symbol;Acc:MGI:1924427]	100906	ENSMUSG00000019823	898.023	chr10	41476214	41476414	Mical1	+	down_irrev	1473109
chr1	42243727	42243826	100	*	11	16	0.666667	4	24	0.192308	4	CG	1	9.3863e-06	Gain	chr1	42243526	42243825	EM10D1051845	EM10E0436088	dELS	0	chr1	42734085	42734086	Pou3f3	ENSMUSG00000045515	29.7636	+	ENSMUSP00000159226	POU domain, class 3, transcription factor 3 [Source:MGI Symbol;Acc:MGI:102564]	490260	ENSMUSG00000026051	374.387	chr1	43730502	43730702	Ecrg4	+	down_irrev	1486677
chr6	6412650	6412749	100	*	51	65	0.776119	23	81	0.289157	4	CG	1	1.80703e-09	Gain	chr6	6389769	6390037	EM10D1974763	EM10E0813199	dELS	22614	chr6	6217173	6217174	Slc25a13	ENSMUSG00000015112	Not_expressed	-	ENSMUSP00000139571	solute carrier family 25 (mitochondrial carrier, adenine nucleotide translocator), member 13 [Source:MGI Symbol;Acc:MGI:1354721]	195477	ENSMUSG00000032827	1172.94	chr6	4902817	4903017	Ppp1r9a	+	down_irrev	1509634
chr3	35061774	35061873	100	*	95	109	0.864865	43	104	0.415094	4	CG	1	1.11812e-05	Gain	chr3	35060575	35060814	EM10D1767874	EM10E0727149	dELS	961	chr3	34704554	34704555	Sox2	ENSMUSG00000074637	Not_expressed	+	ENSMUSP00000096755	SRY (sex determining region Y)-box 2 [Source:MGI Symbol;Acc:MGI:98364]	357220	ENSMUSG00000027715	535.496	chr3	36572050	36572250	Ccna2	-	down_irrev	1510178
chrX	145000000	145498954	100	*	19	32	0.588235	13	76	0.179487	6	CG	1	0.00225963	Gain	chrX	146000000	145501984	EM10D2256704	EM10E0930485	dELS	2801	chrX	146000000	146212189	Il13ra2	ENSMUSG00000031289	Not_expressed	-	ENSMUSP00000033646	interleukin 13 receptor, alpha 2 [Source:MGI Symbol;Acc:MGI:1277954]	713235	ENSMUSG00000031285	647.923	chrX	143933211	143933411	Dcx	-	down_irrev	1565445
chr9	95437431	95437530	100	*	27	37	0.717949	12	40	0.309524	4	CG	1	0.00238956	Gain	chr9	95442325	95442658	EM10D2215175	EM10E0915337	dELS,CTCF-bound	4796	chr9	95441710	95441711	Paqr9	ENSMUSG00000064225	17.9737	+	ENSMUSP00000078547	progestin and adipoQ receptor family member IX [Source:MGI Symbol;Acc:MGI:1922802]	4181	ENSMUSG00000046997	230.685	chr9	97018743	97018943	Spsb4	-	down_irrev	1581214
chr19	55768719	55768818	100	*	42	61	0.68254	10	65	0.164179	4	CG	1	1.34963e-07	Gain	chr19	55768154	55768346	EM10D1661079	EM10E0682744	dELS	374	chr19	55730252	55730253	Tcf7l2	ENSMUSG00000024985	1424.04	+	ENSMUSP00000042950	transcription factor 7 like 2, T cell specific, HMG box [Source:MGI Symbol;Acc:MGI:1202879]	38467	ENSMUSG00000033478	447.437	chr19	57360580	57360780	Fam160b1	+	down_irrev	1591763
chrX	159000000	159483054	100	*	53	56	0.931034	34	83	0.411765	4	CG	1	0.00142174	Gain	chrX	159000000	159478890	EM10D2258854	EM10E0931063	dELS	4066	chrX	160000000	159518762	Ppef1	ENSMUSG00000062168	Not_expressed	-	ENSMUSP00000123408	protein phosphatase with EF hand calcium-binding domain 1 [Source:MGI Symbol;Acc:MGI:1097157]	35708	ENSMUSG00000000037	82.8067	chrX	161082425	161082625	Scml2	+	down_irrev	1599372
chr8	6392264	6392363	100	*	113	146	0.77027	64	181	0.355191	4	CG	1	0.00651773	Gain	chr8	6688604	6688924	EM10D2107706	EM10E0870423	dELS	296242	chr8	5155351	5155352	Slc10a2	ENSMUSG00000023073	58.384	-	ENSMUSP00000023835	solute carrier family 10, member 2 [Source:MGI Symbol;Acc:MGI:1201406]	1236913	ENSMUSG00000022322	561.284	chr8	4779467	4779667	Shcbp1	-	down_irrev	1612598
chrX	58380955	58381054	100	*	98	113	0.86087	51	119	0.429752	4	CG	1	0.000295022	Gain	chrX	58155836	58156088	EM10D2242576	EM10E0926623	dELS,CTCF-bound	224868	chrX	58613431	58613432	Fgf13	ENSMUSG00000031137	286.264	-	ENSMUSP00000113639	fibroblast growth factor 13 [Source:MGI Symbol;Acc:MGI:109178]	232378	ENSMUSG00000023092	6780.07	chrX	56731687	56731887	Fhl1	+	down_irrev	1649069
chr4	121000000	120935244	100	*	88	142	0.618056	25	123	0.208	4	CG	1	0.00195994	Gain	chr4	121000000	120925885	EM10D1874244	EM10E0767249	pELS	9261	chr4	121000000	120955439	Zmpste24	ENSMUSG00000043207	1043.49	-	ENSMUSP00000053900	zinc metallopeptidase, STE24 [Source:MGI Symbol;Acc:MGI:1890508]	20195	ENSMUSG00000028641	624.284	chr4	119232815	119233015	P3h1	+	down_irrev	1702131
chr8	125000000	124582163	100	*	16	16	0.944444	14	36	0.394737	4	CG	1	0.000410892	Gain	chr8	125000000	124584996	EM10D2165312	EM10E0894438	dELS	2603	chr8	125000000	124586949	Ccsap	ENSMUSG00000031971	168.4	-	ENSMUSP00000113319	centriole, cilia and spindle associated protein [Source:MGI Symbol;Acc:MGI:1920670]	4786	ENSMUSG00000031962	6117.04	chr8	122847866	122848066	Cdh15	+	down_irrev	1733999
chr3	38312974	38313073	100	*	76	130	0.583333	20	119	0.173554	4	CG	1	1.12271e-06	Gain	chr3	38312151	38312491	EM10D1769643	EM10E0727841	dELS	484	chr3	38538993	38538994	Ankrd50	ENSMUSG00000044864	727.857	-	ENSMUSP00000113349	ankyrin repeat domain 50 [Source:MGI Symbol;Acc:MGI:2139777]	225921	ENSMUSG00000027715	535.496	chr3	36572050	36572250	Ccna2	-	down_irrev	1740725
chr13	44651610	44651709	100	*	33	48	0.68	14	56	0.258621	4	CG	1	7.74664e-05	Gain	chr13	44645897	44646101	EM10D1353012	EM10E0558719	dELS	5510	chr13	45155623	45155624	Dtnbp1	ENSMUSG00000057531	1606.13	-	ENSMUSP00000072170	dystrobrevin binding protein 1 [Source:MGI Symbol;Acc:MGI:2137586]	503915	ENSMUSG00000038132	343.931	chr13	46418334	46418534	Rbm24	+	down_irrev	1766626
chr5	120000000	119685540	100	*	32	50	0.634615	11	65	0.179104	4	CG	1	0.000131169	Gain	chr5	120000000	119685890	EM10D1951202	EM10E0801458	dELS	24	chr5	120000000	119970734	Tbx5	ENSMUSG00000018263	Not_expressed	+	ENSMUSP00000144418	T-box 5 [Source:MGI Symbol;Acc:MGI:102541]	285194	ENSMUSG00000029616	2147.92	chr5	121452406	121452606	Erp29	-	down_irrev	1766867
chrX	98829055	98829154	100	*	67	98	0.68	17	88	0.2	4	CG	1	0.000104791	Gain	chrX	98841658	98841983	EM10D2248267	EM10E0928090	dELS	12505	chrX	98864627	98864628	Tmem28	ENSMUSG00000071719	Not_expressed	+	ENSMUSP00000094090	transmembrane protein 28 [Source:MGI Symbol;Acc:MGI:3648377]	35474	ENSMUSG00000034311	140.3	chrX	100625637	100625837	Kif4	+	down_irrev	1796484
chr19	17810119	17810218	100	*	126	166	0.755952	57	169	0.339181	4	CG	1	1.94346e-08	Gain	chr19	17806761	17806939	EM10D1639671	EM10E0673538	dELS,CTCF-bound	3181	chr19	17814996	17814997	Pcsk5	ENSMUSG00000024713	516.574	-	ENSMUSP00000025618	proprotein convertase subtilisin/kexin type 5 [Source:MGI Symbol;Acc:MGI:97515]	4779	ENSMUSG00000024640	1951.25	chr19	15947237	15947437	Psat1	-	down_irrev	1862683
chr17	67766404	67766503	100	*	71	83	0.847059	25	62	0.40625	4	CG	1	0.00281687	Gain	chr17	67733194	67733424	EM10D1574531	EM10E0646854	dELS	32981	chr17	67661452	67661453	Ptprm	ENSMUSG00000033278	638.822	-	ENSMUSP00000153463	protein tyrosine phosphatase, receptor type, M [Source:MGI Symbol;Acc:MGI:102694]	104952	ENSMUSG00000056515	2700.59	chr17	65772652	65772852	Rab31	-	down_irrev	1993553
chr4	5980945	5981044	100	*	30	43	0.688889	11	40	0.285714	4	CG	1	0.00195994	Gain	chr4	5991959	5992292	EM10D1826718	EM10E0749488	dELS	10916	chr4	6191098	6191099	Ubxn2b	ENSMUSG00000028243	368.946	+	ENSMUSP00000029907	UBX domain protein 2B [Source:MGI Symbol;Acc:MGI:1915303]	210055	ENSMUSG00000068240	3981.39	chr4	3973495	3973695	Gm11808	-	down_irrev	2007251
chr1	41673927	41674026	100	*	159	190	0.833333	63	198	0.32	4	CG	1	3.64256e-06	Gain	chr1	41652694	41653044	EM10D1051634	EM10E0436037	dELS	20884	chr1	40844761	40844762	Tmem182	ENSMUSG00000079588	94.1527	+	ENSMUSP00000110413	transmembrane protein 182 [Source:MGI Symbol;Acc:MGI:1923725]	829166	ENSMUSG00000026051	374.387	chr1	43730502	43730702	Ecrg4	+	down_irrev	2056477
chr15	53021364	53021463	100	*	93	110	0.839286	59	138	0.428571	4	CG	1	7.17772e-09	Gain	chr15	53001979	53002234	EM10D1463156	EM10E0598807	dELS	19131	chr15	53209555	53209556	Ext1	ENSMUSG00000061731	861.743	-	ENSMUSP00000076505	exostosin glycosyltransferase 1 [Source:MGI Symbol;Acc:MGI:894663]	188093	ENSMUSG00000022422	128.764	chr15	55090391	55090591	Dscc1	-	down_irrev	2068929
chr17	67870004	67870103	100	*	62	84	0.732558	35	116	0.305085	4	CG	1	0.000906032	Gain	chr17	67869826	67870171	EM10D1574586	EM10E0646871	dELS	0	chr17	67939718	67939719	Lrrc30	ENSMUSG00000073375	Not_expressed	-	ENSMUSP00000094893	leucine rich repeat containing 30 [Source:MGI Symbol;Acc:MGI:2685172]	69616	ENSMUSG00000056515	2700.59	chr17	65772652	65772852	Rab31	-	down_irrev	2097153
chr8	6902864	6902963	100	*	73	105	0.691589	36	130	0.280303	4	CG	1	0.00141234	Gain	chr8	6940567	6940882	EM10D2107757	EM10E0870426	dELS	37605	chr8	5155351	5155352	Slc10a2	ENSMUSG00000023073	58.384	-	ENSMUSP00000023835	solute carrier family 10, member 2 [Source:MGI Symbol;Acc:MGI:1201406]	1747513	ENSMUSG00000022322	561.284	chr8	4779467	4779667	Shcbp1	-	down_irrev	2123198
chr9	54764531	54764630	100	*	41	68	0.6	18	95	0.195876	4	CG	1	0.00728292	Gain	chr9	54764580	54764929	EM10D2192414	EM10E0905651	PLS	0	chr9	54771073	54771074	Ireb2	ENSMUSG00000032293	1587.09	+	ENSMUSP00000034843	iron responsive element binding protein 2 [Source:MGI Symbol;Acc:MGI:1928268]	6444	ENSMUSG00000032733	444.203	chr9	56928271	56928471	Snx33	-	down_irrev	2163642
chrX	105000000	105228854	100	*	44	92	0.478723	7	124	0.0634921	6	CG	1	0.00045354	Gain	chrX	105000000	105121594	EM10D2250612	EM10E0928980	pELS,CTCF-bound	107162	chrX	105000000	105230707	Pgk1	ENSMUSG00000062070	5233.99	+	ENSMUSP00000080302	phosphoglycerate kinase 1 [Source:MGI Symbol;Acc:MGI:97555]	1853	ENSMUSG00000031239	41564	chrX	107403276	107403476	Itm2a	-	down_irrev	2174423
chr4	132000000	132034544	100	*	91	155	0.585987	25	154	0.166667	4	CG	1	8.47381e-06	Gain	chr4	132000000	132034559	EM10D1880957	EM10E0770597	dELS	0	chr4	132000000	132030697	Rab42	ENSMUSG00000089687	Not_expressed	-	ENSMUSP00000047735	RAB42, member RAS oncogene family [Source:MGI Symbol;Acc:MGI:2441753]	3749	ENSMUSG00000028788	6786.3	chr4	129811119	129811319	Ptp4a2	+	down_irrev	2223127
chrX	163000000	163357254	100	*	69	86	0.795455	24	73	0.333333	4	CG	1	0.00601131	Gain	chrX	163000000	163129083	EM10D2260116	EM10E0931473	dELS	228073	chrX	163000000	163289324	Asb9	ENSMUSG00000031384	Not_expressed	+	ENSMUSP00000033756	ankyrin repeat and SOCS box-containing 9 [Source:MGI Symbol;Acc:MGI:1916549]	67832	ENSMUSG00000000037	82.8067	chrX	161082425	161082625	Scml2	+	down_irrev	2274531
chr9	54577731	54577830	100	*	112	152	0.733766	38	174	0.221591	4	CG	1	0.00165522	Gain	chr9	54577465	54577808	EM10D2192258	EM10E0905568	dELS	0	chr9	54569154	54569155	Acsbg1	ENSMUSG00000032281	Not_expressed	-	ENSMUSP00000034822	acyl-CoA synthetase bubblegum family member 1 [Source:MGI Symbol;Acc:MGI:2385656]	8577	ENSMUSG00000032733	444.203	chr9	56928271	56928471	Snx33	-	down_irrev	2350442
chr14	68157672	68157771	100	*	106	131	0.804511	68	170	0.401163	4	CG	1	1.9358e-13	Gain	chr14	68125563	68125895	EM10D1422669	EM10E0586185	pELS	31778	chr14	68321312	68321313	Nefl	ENSMUSG00000022055	Not_expressed	+	ENSMUSP00000022639	neurofilament, light polypeptide [Source:MGI Symbol;Acc:MGI:97313]	163542	ENSMUSG00000022098	2940.31	chr14	70520134	70520334	Bmp1	-	down_irrev	2362364
chr14	68120472	68120571	100	*	55	69	0.788732	20	59	0.344262	4	CG	1	0.0022294	Gain	chr14	68122860	68123092	EM10D1422660	EM10E0586176	pELS	2290	chr14	67982630	67982631	Gnrh1	ENSMUSG00000015812	Not_expressed	+	ENSMUSP00000153349	gonadotropin releasing hormone 1 [Source:MGI Symbol;Acc:MGI:95789]	137842	ENSMUSG00000022098	2940.31	chr14	70520134	70520334	Bmp1	-	down_irrev	2399564
chr14	9050598	9050697	100	*	32	35	0.891892	14	30	0.46875	7	CG	1	3.68432e-13	Gain	chr14	9028847	9029160	EM10D1393049	EM10E0574324	dELS	21439	chr14	9184983	9184984	Synpr	ENSMUSG00000056296	45.4639	-	ENSMUSP00000064986	synaptoporin [Source:MGI Symbol;Acc:MGI:1919253]	134287	ENSMUSG00000021745	3374.16	chr14	11553432	11553632	Ptprg	+	down_irrev	2502736
chr2	158000000	157904001	100	*	71	98	0.72	41	148	0.28	4	CG	1	6.11498e-15	Gain	chr2	158000000	157913649	EM10D1741807	EM10E0716304	pELS,CTCF-bound	9372	chr2	158000000	157870418	Rprd1b	ENSMUSG00000027651	731.544	+	ENSMUSP00000099412	regulation of nuclear pre-mRNA domain containing 1B [Source:MGI Symbol;Acc:MGI:1917720]	33485	ENSMUSG00000038375	1829.44	chr2	155380959	155381159	Trp53inp2	+	down_irrev	2522744
chrX	9857855	9857954	100	*	39	39	0.97561	25	44	0.565217	4	CG	1	0.000567811	Gain	chrX	9769586	9769931	EM10D2234371	EM10E0924039	dELS	87925	chrX	9751861	9751862	Sytl5	ENSMUSG00000054453	80.3412	+	ENSMUSP00000064826	synaptotagmin-like 5 [Source:MGI Symbol;Acc:MGI:2668451]	105994	ENSMUSG00000004317	4369.85	chrX	7319258	7319458	Clcn5	-	down_irrev	2538398
chrX	164000000	163664154	100	*	77	90	0.847826	44	107	0.412844	6	CG	1	0.000440339	Gain	chrX	164000000	163723192	EM10D2260226	EM10E0931481	dELS	58694	chrX	164000000	163763372	Mospd2	ENSMUSG00000061778	1203.28	-	ENSMUSP00000107867	motile sperm domain containing 2 [Source:MGI Symbol;Acc:MGI:1924013]	99218	ENSMUSG00000000037	82.8067	chrX	161082425	161082625	Scml2	+	down_irrev	2581431
chr5	26976141	26976240	100	*	89	107	0.825688	44	120	0.368852	4	CG	1	0.00460383	Gain	chr5	26991574	26991913	EM10D1907392	EM10E0783525	dELS	15335	chr5	26462689	26462690	Gm7361	ENSMUSG00000059645	Not_expressed	+	ENSMUSP00000073781	predicted gene 7361 [Source:MGI Symbol;Acc:MGI:3805965]	513452	ENSMUSG00000028973	341.268	chr5	24393563	24393763	Abcb8	+	down_irrev	2582379
chr14	121000000	120806871	100	*	68	95	0.71134	22	102	0.221154	14	CG	1	0.0073397	Gain	chr14	121000000	120806513	EM10D1441646	EM10E0591721	PLS	260	chr14	121000000	120715857	Rap2a	ENSMUSG00000051615	416.128	+	ENSMUSP00000056433	RAS related protein 2a [Source:MGI Symbol;Acc:MGI:97855]	90916	ENSMUSG00000022131	443.909	chr14	118137058	118137258	Gpr180	+	down_irrev	2669515
chr9	111000000	111279530	100	*	139	166	0.833333	61	148	0.413333	4	CG	1	1.1894e-06	Gain	chr9	111000000	111285400	EM10D2225037	EM10E0919874	dELS	5587	chr9	111000000	111268150	Dclk3	ENSMUSG00000032500	119.478	+	ENSMUSP00000107510	doublecortin-like kinase 3 [Source:MGI Symbol;Acc:MGI:3039580]	11282	ENSMUSG00000066357	464.347	chr9	108578639	108578839	Wdr6	-	down_irrev	2700593
chrX	59454155	59454254	100	*	68	79	0.851852	25	60	0.419355	4	CG	1	4.23709e-06	Gain	chrX	59556597	59556939	EM10D2242778	EM10E0926647	dELS	102344	chrX	59582855	59582856	Gm7073	ENSMUSG00000079583	Not_expressed	-	ENSMUSP00000128728	predicted gene 7073 [Source:MGI Symbol;Acc:MGI:3779666]	128602	ENSMUSG00000023092	6780.07	chrX	56731687	56731887	Fhl1	+	down_irrev	2722269
chr9	111000000	111304730	100	*	118	168	0.7	50	184	0.274194	6	CG	1	2.57515e-06	Gain	chr9	111000000	111306509	EM10D2225060	EM10E0919885	dELS	1431	chr9	111000000	111268150	Dclk3	ENSMUSG00000032500	119.478	+	ENSMUSP00000107510	doublecortin-like kinase 3 [Source:MGI Symbol;Acc:MGI:3039580]	36482	ENSMUSG00000066357	464.347	chr9	108578639	108578839	Wdr6	-	down_irrev	2725793
chr4	144000000	144188544	100	*	64	106	0.601852	24	123	0.2	4	CG	1	2.44536e-09	Gain	chr4	144000000	144258828	EM10D1890641	EM10E0776469	dELS	69943	chr4	144000000	144190327	Aadacl3	ENSMUSG00000078507	Not_expressed	-	ENSMUSP00000101375	arylacetamide deacetylase like 3 [Source:MGI Symbol;Acc:MGI:2685281]	1783	ENSMUSG00000006215	483.384	chr4	141444554	141444754	Zbtb17	+	down_irrev	2743692
chrX	147000000	146895854	100	*	39	40	0.952381	14	26	0.535714	4	CG	1	8.51017e-05	Gain	chrX	147000000	146947356	EM10D2256834	EM10E0930505	dELS	51163	chrX	147000000	146963721	Gm15107	ENSMUSG00000072930	Not_expressed	+	ENSMUSP00000108416	predicted gene 15107 [Source:MGI Symbol;Acc:MGI:3713328]	67867	ENSMUSG00000031285	647.923	chrX	143933211	143933411	Dcx	-	down_irrev	2962345
chrX	147000000	146961354	100	*	91	111	0.814159	52	132	0.395522	10	CG	1	2.13438e-07	Gain	chrX	147000000	146963261	EM10D2256844	EM10E0930509	PLS,CTCF-bound	1561	chrX	147000000	146963721	Gm15107	ENSMUSG00000072930	Not_expressed	+	ENSMUSP00000108416	predicted gene 15107 [Source:MGI Symbol;Acc:MGI:3713328]	2367	ENSMUSG00000031285	647.923	chrX	143933211	143933411	Dcx	-	down_irrev	3027845
chr16	34684732	34684831	100	*	46	64	0.712121	17	98	0.18	4	CG	1	8.70935e-27	Gain	chr16	34690416	34690759	EM10D1513984	EM10E0622144	PLS	5586	chr16	34842798	34842799	Hacd2	ENSMUSG00000035376	1316.12	+	ENSMUSP00000060462	3-hydroxyacyl-CoA dehydratase 2 [Source:MGI Symbol;Acc:MGI:1918007]	157968	ENSMUSG00000022816	11880.2	chr16	37776773	37776973	Fstl1	+	down_irrev	3091943
chr12	33044268	33044367	100	*	18	26	0.678571	5	24	0.230769	4	CG	1	0.000716657	Gain	chr12	33045811	33046161	EM10D1290065	EM10E0534466	dELS	1445	chr12	33003890	33003891	Sypl	ENSMUSG00000020570	7760.01	+	ENSMUSP00000075990	synaptophysin-like protein [Source:MGI Symbol;Acc:MGI:108081]	40378	ENSMUSG00000020674	2710.03	chr12	29937508	29937708	Pxdn	+	down_irrev	3106561
chr12	33129168	33129267	100	*	83	115	0.717949	49	158	0.3125	4	CG	1	0.000472199	Gain	chr12	33129344	33129688	EM10D1290142	EM10E0534492	dELS	78	chr12	33142874	33142875	Cdhr3	ENSMUSG00000035860	Not_expressed	-	ENSMUSP00000093449	cadherin-related family member 3 [Source:MGI Symbol;Acc:MGI:1916014]	13608	ENSMUSG00000020674	2710.03	chr12	29937508	29937708	Pxdn	+	down_irrev	3191461
chrX	147000000	147285554	100	*	47	70	0.666667	16	73	0.226667	4	CG	1	2.41261e-05	Gain	chrX	147000000	147349514	EM10D2256909	EM10E0930517	dELS	63681	chrX	147000000	147271946	Gm15114	ENSMUSG00000079395	Not_expressed	+	ENSMUSP00000108408	predicted gene 15114 [Source:MGI Symbol;Acc:MGI:3713330]	13510	ENSMUSG00000031285	647.923	chrX	143933211	143933411	Dcx	-	down_irrev	3352045
chr14	8140298	8140397	100	*	65	97	0.666667	24	104	0.235849	4	CG	1	0.00542199	Gain	chr14	8139786	8140053	EM10D1392647	EM10E0574189	dELS	246	chr14	8146935	8146936	Olfr31	ENSMUSG00000072707	282.063	-	ENSMUSP00000146305	olfactory receptor 31 [Source:MGI Symbol;Acc:MGI:109304]	6539	ENSMUSG00000021745	3374.16	chr14	11553432	11553632	Ptprg	+	down_irrev	3413036
chr13	34916810	34916909	100	*	133	193	0.687179	64	227	0.283843	11	CG	1	0.000237987	Gain	chr13	34916768	34917109	EM10D1346710	EM10E0556143	PLS	0	chr13	34918833	34918834	Fam50b	ENSMUSG00000038246	Not_expressed	+	ENSMUSP00000046980	family with sequence similarity 50, member B [Source:MGI Symbol;Acc:MGI:1351640]	1925	ENSMUSG00000038991	2862.8	chr13	38528724	38528924	Txndc5	-	down_irrev	3611816
chrX	3688055	3688154	100	*	21	28	0.733333	12	45	0.276596	4	CG	1	0.00331667	Gain	chrX	6091657	6091885	EM10D2233316	EM10E0923583	pELS	2403504	chrX	3657910	3657911	Btbd35f10	ENSMUSG00000095716	Not_expressed	-	ENSMUSP00000136228	BTB domain containing 35, family member 10 [Source:MGI Symbol;Acc:MGI:3709278]	30145	ENSMUSG00000004317	4369.85	chrX	7319258	7319458	Clcn5	-	down_irrev	3631105
chrX	33428955	33429054	100	*	43	55	0.77193	9	36	0.263158	4	CG	1	1.19338e-13	Gain	chrX	35877917	35878185	EM10D2238104	EM10E0925195	dELS	2448864	chrX	33394003	33394004	Btbd35f6	ENSMUSG00000096915	Not_expressed	-	ENSMUSP00000136491	BTB domain containing 35, family member 6 [Source:MGI Symbol;Acc:MGI:3781142]	34952	ENSMUSG00000079641	9273.34	chrX	37085302	37085502	Rpl39	-	down_irrev	3656249
chr19	53512219	53512318	100	*	54	69	0.774648	29	80	0.365854	4	CG	1	4.91903e-07	Gain	chr19	53507507	53507853	EM10D1659573	EM10E0682067	dELS	4367	chr19	53517540	53517541	Dusp5	ENSMUSG00000034765	886.078	+	ENSMUSP00000047900	dual specificity phosphatase 5 [Source:MGI Symbol;Acc:MGI:2685183]	5223	ENSMUSG00000033478	447.437	chr19	57360580	57360780	Fam160b1	+	down_irrev	3848263
chr8	119000000	118952163	100	*	75	89	0.835165	36	92	0.393617	4	CG	1	0.00376215	Gain	chr8	119000000	118951772	EM10D2160411	EM10E0891240	dELS	293	chr8	119000000	119010473	Cdh13	ENSMUSG00000031841	9390.2	+	ENSMUSP00000113527	cadherin 13 [Source:MGI Symbol;Acc:MGI:99551]	58310	ENSMUSG00000031962	6117.04	chr8	122847866	122848066	Cdh15	+	down_irrev	3895704
chrX	60645655	60645754	100	*	78	89	0.868132	30	72	0.418919	4	CG	1	0.00296218	Gain	chrX	60719741	60720086	EM10D2242951	EM10E0926699	dELS	73988	chrX	60753103	60753104	Ldoc1	ENSMUSG00000057615	Not_expressed	+	ENSMUSP00000075366	regulator of NFKB signaling [Source:MGI Symbol;Acc:MGI:2685212]	107350	ENSMUSG00000023092	6780.07	chrX	56731687	56731887	Fhl1	+	down_irrev	3913769
chrX	11326255	11326354	100	*	53	71	0.739726	18	60	0.306452	4	CG	1	0.00436725	Gain	chrX	11333004	11333163	EM10D2234881	EM10E0924151	dELS	6651	chrX	11194061	11194062	H2al1j	ENSMUSG00000069038	Not_expressed	+	ENSMUSP00000088719	H2A histone family member L1J [Source:MGI Symbol;Acc:MGI:3643273]	132194	ENSMUSG00000004317	4369.85	chrX	7319258	7319458	Clcn5	-	down_irrev	4006798
chr10	45547122	45547221	100	*	105	172	0.609195	26	165	0.161677	4	CG	1	0.000653747	Gain	chr10	45577727	45577992	EM10D1153609	EM10E0474120	PLS	30507	chr10	45453925	45453926	Hace1	ENSMUSG00000038822	673.671	+	ENSMUSP00000039206	HECT domain and ankyrin repeat containing, E3 ubiquitin protein ligase 1 [Source:MGI Symbol;Acc:MGI:2446110]	93197	ENSMUSG00000019823	898.023	chr10	41476214	41476414	Mical1	+	down_irrev	4070709
chrX	60810355	60810454	100	*	59	89	0.659341	14	68	0.214286	4	CG	1	0.000987307	Gain	chrX	60831418	60831742	EM10D2242977	EM10E0926701	dELS	20965	chrX	60753103	60753104	Ldoc1	ENSMUSG00000057615	Not_expressed	+	ENSMUSP00000075366	regulator of NFKB signaling [Source:MGI Symbol;Acc:MGI:2685212]	57252	ENSMUSG00000023092	6780.07	chrX	56731687	56731887	Fhl1	+	down_irrev	4078469
chrX	32962755	32962854	100	*	14	25	0.555556	3	24	0.153846	4	CG	1	0.00485979	Gain	chrX	35877917	35878185	EM10D2238104	EM10E0925195	dELS	2915064	chrX	33014777	33014778	Btbd35f15	ENSMUSG00000101294	Not_expressed	-	ENSMUSP00000140464	BTB domain containing 35, family member 15 [Source:MGI Symbol;Acc:MGI:3781091]	51924	ENSMUSG00000079641	9273.34	chrX	37085302	37085502	Rpl39	-	down_irrev	4122449
chr9	65511531	65511630	100	*	82	99	0.821782	55	131	0.421053	4	CG	1	0.000727615	Gain	chr9	65520109	65520456	EM10D2200684	EM10E0909831	dELS	8480	chr9	65494442	65494443	Pif1	ENSMUSG00000041064	32.042	+	ENSMUSP00000122060	PIF1 5'-to-3' DNA helicase [Source:MGI Symbol;Acc:MGI:2143057]	17089	ENSMUSG00000032280	533.663	chr9	61372266	61372466	Tle3	+	down_irrev	4139066
[truncated: 264 more rows]

## Sheet: down rev
DMR.seqnames	DMR.start	DMR.end	DMR.width	DMR.strand	DMR.sumReadsM_old	DMR.sumReadsN_old	DMR.proportion_old	DMR.sumReadsM_yng	DMR.sumReadsN_yng	DMR.proportion_yng	DMR.cytosinesCount	DMR.context	DMR.direction	DMR.pValue	DMR.regionType	ccRE.chr	ccRE.start	ccRE.end	ccRE.accession_id	ccRE.accession_id.2	ccRE.type	ccRE.distance_to_DMR	TSS.chr	TSS.start	TSS.end	TSS.gene_symbol	TSS.gene_id	TSS.base_mean_leg	TSS.strand	TSS.protein_id	TSS.gene_description	TSS.distance_to_DMR	Group_TSS.gene_id	Group_TSS.base_mean_leg	Group_TSS.chr	Group_TSS.start	Group_TSS.end	Group_TSS.gene_symbol	Group_TSS.strand	Group_TSS.Group	Group_TSS.distance_to_DMR
[truncated: 65 more rows]

[truncated: 2 more sheets: up irrev, up rev]
