# Supplementary material for: Transcriptional reprogramming of skeletal muscle stem cells by the niche environment
Source: Nat Commun. 2023 Feb 1;14:535. doi: 10.1038/s41467-023-36265-x (PMC9892560; doi:10.1038/s41467-023-36265-x)
Supplement: Supplementary file 8 — Supplementary Dataset 5 [file 41467_2023_36265_MOESM8_ESM.xlsx]

## Sheet: Dataset S6
Dataset S6. Differentially accessible ATAC-Seq peaks between young and aged MuSCs
genomic location	baseMean	log2FoldChange	lfcSE	stat	pvalue	padj	weight
chr1-3514446-3515446	79.8529	-0.720438	0.411838	-1.74932	0.0802354	0.153786	1
chr1-3671040-3672040	84.6821	-1.97024	0.403653	-4.88103	1.06e-06	1.03e-05	1.07475
chr1-4571213-4572213	111.78	-1.74738	0.361502	-4.83366	1.34e-06	1.36e-05	1
chr1-4785171-4786171	297.865	0.0673248	0.213224	0.315746	0.752195	0.830324	1
chr1-4807409-4808409	351.403	-0.166281	0.204317	-0.813836	0.415739	0.53246	1.02698
chr1-4857598-4858598	1023.85	0.257466	0.119455	2.15533	0.0311361	0.0891718	0.767687
chr1-5019403-5020403	118.73	-0.281201	0.332862	-0.8448	0.398223	0.640671	0.761202
chr1-5082600-5083600	288.017	0.0464754	0.224719	0.206816	0.836153	0.887018	1.01113
chr1-5228402-5229402	147.213	0.0596611	0.316322	0.188609	0.850399	0.94992	0.934063
chr1-6214342-6215342	650.098	-0.162689	0.144988	-1.12209	0.261824	0.420083	0.889675
chr1-6358760-6359760	56.8585	-1.67816	1.46425	-1.14609	0.251757	0.285048	1.42693
chr1-6819657-6820657	68.0435	0.609438	0.414564	1.47007	0.141543	0.240738	1
chr1-7088214-7089214	1926.72	0.670117	0.0947364	7.07349	1.51e-12	7.64e-11	0.769491
chr1-7380946-7381946	48.1486	-1.04193	0.521005	-1.99984	0.0455175	0.0677349	1.57639
chr1-7397405-7398405	709.22	0.745893	0.171767	4.34247	1.41e-05	0.00013574	0.764215
chr1-9545198-9546198	761.534	-0.0205111	0.135042	-0.151887	0.879276	0.926338	1
chr1-9627007-9628007	42.3169	-1.78144	0.561242	-3.1741	0.001503	0.00456979	1.36317
chr1-9640543-9641543	45.8078	-1.71502	0.532356	-3.22156	0.00127495	0.00349199	1.58264
chr1-9700021-9701021	469.977	0.32777	0.174349	1.87997	0.0601123	0.134265	0.889675
chr1-9747494-9748494	857.379	-0.0561781	0.127803	-0.439566	0.660251	0.758232	1
chr1-9772418-9773418	84.4906	0.588995	0.387424	1.52029	0.128439	0.223954	0.996486
chr1-9797760-9798760	204.66	-0.0108399	0.246303	-0.0440104	0.964896	0.982853	1.01031
chr1-9848217-9849217	88.2966	0.720967	0.368425	1.95689	0.0503605	0.105198	1.0121
chr1-9943534-9944534	352.182	0.358501	0.188454	1.90233	0.0571286	0.136314	0.829391
chr1-9967511-9968511	151.571	1.0187	0.280038	3.63773	0.000275051	0.00142042	0.982053
chr1-10004083-10005083	60.6765	-0.534602	0.449931	-1.18819	0.234759	0.355204	1
chr1-10008569-10009569	100.171	-0.777861	0.356629	-2.18115	0.0291724	0.0740745	0.906225
chr1-10037489-10038489	356.107	0.0590837	0.191969	0.307777	0.758252	0.967312	0.812205
chr1-10039366-10040366	367.06	0.0117958	0.188813	0.0624735	0.950186	1	0.829391
chr1-10232239-10233239	345.495	-0.286211	0.209467	-1.36638	0.17182	0.327943	0.812205
chr1-10592287-10593287	45.8484	-1.07276	0.542461	-1.97759	0.0479751	0.0707563	1.57639
chr1-10694449-10695449	145.361	0.601575	0.336383	1.78837	0.0737171	0.144404	0.996486
chr1-10872174-10873174	86.546	-1.59076	0.39779	-3.99899	6.36e-05	0.000376987	1.07475
chr1-10877242-10878242	142.306	-1.32993	0.309213	-4.301	1.7e-05	0.000126652	1
chr1-10879899-10880899	57.0584	-0.62994	0.490095	-1.28534	0.198673	0.246099	1.36317
chr1-10993001-10994001	267.531	0.155951	0.216035	0.721877	0.47037	0.625824	0.928797
chr1-11027153-11028153	73.8567	0.325993	0.40196	0.811009	0.41736	0.577522	0.92087
chr1-11033092-11034092	190.612	1.60407	0.288069	5.56835	2.57e-08	4.16e-07	0.986445
chr1-11053509-11054509	87.6126	0.295396	0.373242	0.791433	0.428691	0.5268	1.07475
chr1-11177324-11178324	164.554	1.37906	0.271499	5.07944	3.79e-07	4.49e-06	0.996486
chr1-11413724-11414724	82.604	-1.59251	0.403363	-3.94808	7.88e-05	0.000419653	1.17295
chr1-11457951-11458951	54.6531	-1.55758	0.498282	-3.12591	0.00177255	0.00504814	1.42693
chr1-11764219-11765219	79.4273	2.11437	0.401248	5.26947	1.37e-07	1.81e-06	1
chr1-11795421-11796421	83.9783	1.31004	0.377652	3.46892	0.000522564	0.00241734	1
chr1-12117027-12118027	69.9781	0.659238	0.42328	1.55745	0.119363	0.210937	1
chr1-12275816-12276816	192.665	0.984732	0.250521	3.93074	8.47e-05	0.000497048	1.03637
chr1-12278532-12279532	91.0517	2.06867	0.422517	4.89606	9.78e-07	1.03e-05	1
chr1-12285502-12286502	125.962	0.538951	0.322373	1.67183	0.0945588	0.175379	1
chr1-12291310-12292310	288.017	1.00717	0.242085	4.16041	3.18e-05	0.000232881	0.935126
chr1-12334982-12335982	110.663	2.14138	0.340628	6.28657	3.25e-10	7.92e-09	1
chr1-12397947-12398947	135.533	0.672394	0.30216	2.22529	0.0260615	0.0617767	1.0121
chr1-12405356-12406356	230.56	1.96772	0.282741	6.95944	3.42e-12	1.27e-10	0.995994
chr1-12478787-12479787	78.7898	1.72401	0.419748	4.10726	4e-05	0.000288474	0.92087
chr1-12499923-12500923	154.602	1.41669	0.282459	5.01556	5.29e-07	6.1e-06	0.982053
chr1-12509921-12510921	47.3588	0.960367	0.509819	1.88374	0.0596001	0.121514	1
chr1-12571701-12572701	583.581	2.10402	0.165777	12.6918	6.56e-37	5.78e-34	0.915678
chr1-12611883-12612883	226.392	1.17941	0.232397	5.07498	3.88e-07	4.44e-06	1.03637
chr1-12640551-12641551	104.954	0.908931	0.335391	2.71006	0.00672708	0.0206956	0.996486
chr1-12644317-12645317	60.2879	0.618665	0.482165	1.2831	0.199458	0.271738	1.20366
chr1-12692195-12693195	616.419	0.714318	0.145712	4.90226	9.47e-07	1.11e-05	0.889675
chr1-12712748-12713748	161.592	1.05574	0.278436	3.7917	0.000149618	0.000841327	0.986445
chr1-12715096-12716096	275.859	0.509476	0.23322	2.18453	0.0289235	0.0681902	0.993173
chr1-12718117-12719117	559.607	0.141557	0.157783	0.897162	0.369632	0.534093	0.90948
chr1-12733995-12734995	99.5583	-0.270051	0.371612	-0.726701	0.467409	0.590427	1
chr1-12764463-12765463	128.312	1.09376	0.317406	3.44592	0.000569122	0.00275916	0.934063
chr1-12771332-12772332	128.599	0.900552	0.318534	2.82717	0.00469609	0.0153777	0.996486
chr1-12776610-12777610	121.959	1.60041	0.314279	5.09234	3.54e-07	4.6e-06	0.906225
chr1-12832592-12833592	83.9526	0.0781561	0.409689	0.190769	0.848706	0.905393	0.996486
chr1-12835297-12836297	134.446	0.503135	0.302613	1.66263	0.0963855	0.176304	1.0121
chr1-12864425-12865425	154.593	0.513572	0.275835	1.86188	0.0626193	0.12816	0.982053
chr1-12877573-12878573	162.664	0.258056	0.276646	0.932801	0.350923	0.480072	0.996486
chr1-12942551-12943551	82.6413	-0.93218	0.398737	-2.33783	0.0193961	0.049139	1
chr1-12991418-12992418	285.594	-1.11421	0.214349	-5.19813	2.01e-07	2.57e-06	0.993173
chr1-13240070-13241070	67.9322	-0.539182	0.464755	-1.16014	0.24599	0.30319	1.28665
chr1-13366263-13367263	122.961	-0.231085	0.315297	-0.732913	0.463612	0.715902	0.761202
chr1-13373002-13374002	365.494	-0.390576	0.194865	-2.00434	0.0450334	0.095031	1.02698
chr1-13392078-13393078	76.197	0.140701	0.396183	0.355141	0.722484	0.875473	0.890111
chr1-13426172-13427172	167.597	0.328842	0.272489	1.20681	0.227505	0.347479	0.996486
chr1-13589095-13590095	530.123	0.296759	0.179718	1.65125	0.0986875	0.181315	1
chr1-13659693-13660693	551.286	0.224654	0.159711	1.40663	0.159538	0.282248	0.915678
chr1-13776388-13777388	69.2531	0.429926	0.432838	0.993271	0.320578	0.37092	1.28665
chr1-13788997-13789997	76.4069	0.848576	0.40708	2.08454	0.0371111	0.0886872	0.92087
chr1-14012349-14013349	83.0873	1.60344	0.407169	3.93803	8.22e-05	0.000499312	1
chr1-14108408-14109408	210.516	0.96168	0.246733	3.89766	9.71e-05	0.000580239	0.993173
chr1-14244579-14245579	93.8869	1.577	0.363496	4.33842	1.44e-05	0.000107871	1.0121
chr1-14304300-14305300	151.286	0.243227	0.295887	0.822029	0.41106	0.543644	0.987156
chr1-14309560-14310560	561.751	0.599806	0.177258	3.3838	0.000714893	0.00348501	0.889675
chr1-14506489-14507489	96.0975	-1.16666	0.36082	-3.23335	0.00122348	0.00540582	0.906225
chr1-14739717-14740717	61.5135	0.693227	0.431503	1.60654	0.108155	0.15242	1.36317
chr1-14755301-14756301	427.412	-0.425092	0.183603	-2.31528	0.0205978	0.0691498	0.695782
chr1-14772596-14773596	172.83	-0.0788036	0.271097	-0.290685	0.771292	0.85251	0.986445
chr1-14774776-14775776	418.526	-0.015661	0.207108	-0.0756177	0.939723	1	0.829391
chr1-14781036-14782036	96.5437	-0.898094	0.371418	-2.41801	0.0156055	0.0408409	1.0121
chr1-14794790-14795790	119.681	1.14895	0.332822	3.45215	0.000556144	0.00277582	0.906225
chr1-15286418-15287418	164.475	-3.20923	0.333172	-9.63235	5.84e-22	1.02e-19	0.996486
chr1-15805392-15806392	697.437	0.205721	0.146223	1.4069	0.159458	0.319302	0.779369
chr1-15892141-15893141	51.9513	-2.04433	0.514862	-3.97063	7.17e-05	0.000309695	1.51771
chr1-16092834-16093834	195.853	-0.984334	0.26301	-3.74258	0.000182144	0.000975169	1.01031
chr1-16104713-16105713	670.375	0.230082	0.14405	1.59724	0.110212	0.240403	0.780119
chr1-16518881-16519881	159.531	-0.945236	0.280673	-3.36775	0.000757843	0.00336727	0.982053
chr1-16586954-16587954	70.8686	-0.609978	0.439905	-1.38661	0.16556	0.225846	1.27032
chr1-16618628-16619628	463.244	-0.137364	0.171021	-0.803201	0.421859	0.59644	0.889675
chr1-16656453-16657453	935.914	0.545636	0.135333	4.03181	5.53e-05	0.000446338	0.767687
chr1-16664979-16665979	268.2	-0.00655378	0.214227	-0.0305926	0.975594	0.990106	1.01113
chr1-16687992-16688992	165.632	-0.466288	0.27586	-1.69031	0.0909694	0.171915	0.986445
chr1-16798025-16799025	51.0032	0.740354	0.474903	1.55896	0.119006	0.164508	1.36317
chr1-16985802-16986802	126.921	2.11961	0.315784	6.71223	1.92e-11	6.09e-10	1
chr1-16996766-16997766	83.6044	0.641462	0.381316	1.68223	0.0925236	0.172367	1
chr1-17059781-17060781	210.743	0.808888	0.253396	3.19219	0.00141196	0.00556577	1.01031
chr1-17096947-17097947	553.607	-0.0712566	0.15906	-0.447985	0.654164	0.801141	0.915678
chr1-17123043-17124043	109.237	1.19598	0.350514	3.41206	0.000644729	0.00272143	1.07475
chr1-19768092-19769092	107.429	2.18289	0.362214	6.02651	1.68e-09	3.55e-08	0.996486
chr1-19982383-19983383	60.1358	2.062	0.450899	4.57308	4.81e-06	3.39e-05	1.27032
chr1-20057957-20058957	89.4414	0.507974	0.361663	1.40455	0.160154	0.262457	1.0121
chr1-20069400-20070400	384.774	1.57617	0.202197	7.79523	6.43e-15	4.33e-13	0.889675
chr1-20139122-20140122	73.1019	1.13544	0.424356	2.67567	0.00745801	0.0240812	0.92087
chr1-20216290-20217290	81.2571	1.84609	0.40337	4.57667	4.72e-06	3.58e-05	1.17295
chr1-20224161-20225161	115.019	1.74507	0.332567	5.24727	1.54e-07	2.03e-06	0.996486
chr1-20558213-20559213	47.4815	-1.34286	0.523711	-2.56412	0.0103436	0.0208571	1.51771
chr1-20619045-20620045	40.0681	-1.6351	0.576162	-2.83791	0.00454101	0.0105263	1.51771
chr1-20633117-20634117	49.5653	-1.99575	0.529064	-3.77222	0.000161799	0.000889705	1
chr1-20667295-20668295	145.608	-1.06023	0.294227	-3.60344	0.000314038	0.00156816	0.996486
chr1-20669516-20670516	108.478	-1.47673	0.363857	-4.05853	4.94e-05	0.000350546	0.906225
chr1-20674066-20675066	301.456	-0.740221	0.208097	-3.5571	0.000374966	0.00217391	0.812205
chr1-20677633-20678633	253.053	-0.343971	0.231197	-1.48778	0.136808	0.246763	0.935126
chr1-20690953-20691953	202.186	-1.08459	0.255344	-4.24756	2.16e-05	0.000156911	0.995994
chr1-20819837-20820837	612.899	0.809216	0.155108	5.21709	1.82e-07	2.54e-06	0.90948
chr1-20890420-20891420	397.436	-0.456501	0.192742	-2.36846	0.0178624	0.0534936	0.829391
chr1-20933176-20934176	61.1381	0.516851	0.450165	1.14814	0.250913	0.324172	1.20366
chr1-20938727-20939727	64.2589	0.20949	0.433493	0.483259	0.628912	0.73243	1
chr1-20951146-20952146	351.401	0.473928	0.188887	2.50906	0.0121054	0.0334651	1
chr1-20995156-20996156	135.665	-0.862984	0.307577	-2.80575	0.00501996	0.0160291	1.0121
chr1-20997205-20998205	174.911	-0.602498	0.264653	-2.27655	0.0228128	0.0595535	0.927586
chr1-21002198-21003198	265.988	-0.630548	0.252069	-2.50149	0.0123671	0.0340593	1
chr1-21008481-21009481	456.842	-0.786072	0.209287	-3.75595	0.000172683	0.00127994	0.695782
chr1-21014339-21015339	543.453	0.173544	0.160956	1.07821	0.280942	0.433103	0.915678
chr1-21037560-21038560	82.0247	-0.0538649	0.389007	-0.138468	0.889871	0.936632	0.996486
chr1-21040719-21041719	245.387	-0.714916	0.235416	-3.03682	0.00239091	0.0087003	1.00754
chr1-21052180-21053180	119.499	-1.26644	0.356963	-3.54782	0.000388427	0.00204105	0.906225
chr1-21073370-21074370	131.396	-1.34013	0.315078	-4.25331	2.11e-05	0.000152769	1
chr1-21078749-21079749	288.071	-0.28021	0.219858	-1.27451	0.202484	0.314079	1.01113
chr1-21086003-21087003	49.3204	-0.334871	0.584646	-0.572776	0.566796	0.50184	1.51771
chr1-21096885-21097885	119.578	-0.189119	0.337458	-0.560422	0.575192	0.736934	0.906225
chr1-21165949-21166949	145.17	0.438896	0.289379	1.51668	0.129348	0.224659	0.999664
chr1-21218184-21219184	165.639	0.146258	0.269114	0.543479	0.5868	0.703734	0.986445
chr1-21231739-21232739	55.7545	1.5746	0.575118	2.73787	0.00618377	0.0148998	1.36317
chr1-21411196-21412196	162.551	-0.57058	0.303826	-1.87798	0.0603837	0.141953	0.834112
chr1-21460601-21461601	77.5411	-1.04596	0.40698	-2.57005	0.0101683	0.0319163	0.890111
chr1-21485932-21486932	92.9429	-0.90234	0.376008	-2.39979	0.0164047	0.0430563	0.996486
chr1-21829754-21830754	57.6284	-1.20224	0.470853	-2.55332	0.0106702	0.0302051	1
chr1-21960912-21961912	188.097	-3.11887	0.937372	-3.32725	0.000877085	0.00375878	1
chr1-22268685-22269685	54.6199	-0.23508	0.46912	-0.501107	0.616296	0.722065	1
chr1-22375307-22376307	59.2956	-0.463262	0.474371	-0.976581	0.328777	0.350078	1.42693
chr1-22805778-22806778	82.7038	-2.08063	0.415385	-5.00893	5.47e-07	5.38e-06	1.17295
chr1-23256030-23257030	953.592	-0.281622	0.130425	-2.15927	0.0308294	0.0887691	0.764215
chr1-23382773-23383773	585.644	0.28234	0.152664	1.84942	0.0643971	0.141941	0.889675
chr1-23762028-23763028	139.623	-1.2944	0.306667	-4.22086	2.43e-05	0.000184485	0.934063
chr1-23921749-23922749	298.855	-0.212286	0.209959	-1.01108	0.311977	0.512344	0.812205
chr1-24005076-24006076	229.86	0.389294	0.231765	1.6797	0.0930163	0.171682	1.01031
chr1-24099730-24100730	313.648	0.273611	0.210147	1.302	0.192918	0.358117	0.812205
chr1-24107414-24108414	220.3	0.062668	0.254173	0.246556	0.805252	0.873223	0.995994
chr1-24304137-24305137	106.285	0.909068	0.341836	2.65937	0.00782871	0.0253991	0.906225
chr1-24470446-24471446	291.647	0.35996	0.219027	1.64345	0.10029	0.183643	1
chr1-24509416-24510416	142.993	0.929785	0.293385	3.16917	0.00152876	0.00600742	1
chr1-24511195-24512195	90.3674	1.31537	0.362479	3.62883	0.000284712	0.00135356	1.07475
chr1-24517257-24518257	245.029	1.19433	0.27382	4.36173	1.29e-05	0.000105298	0.935126
chr1-24539620-24540620	73.6401	-0.194698	0.492356	-0.395441	0.692517	0.68685	1.20366
chr1-24553230-24554230	131.137	0.0489825	0.305326	0.160427	0.872545	0.913531	1.0121
chr1-24586338-24587338	208.566	-0.806016	0.266946	-3.0194	0.00253279	0.00922792	0.993173
chr1-24633351-24634351	103.063	1.02802	0.338597	3.03612	0.00239646	0.00877102	1
chr1-24677837-24678837	686.407	0.587288	0.157251	3.73471	0.000187933	0.00101172	1
chr1-24683924-24684924	77.9502	-1.79694	0.460394	-3.90306	9.5e-05	0.000567156	0.996486
chr1-26687241-26688241	201.813	-0.251552	0.896862	-0.28048	0.77911	0.852845	0.995994
chr1-30700082-30701082	46.0351	1.71396	0.533743	3.21122	0.00132175	0.0036121	1.57639
chr1-30718293-30719293	89.815	1.70854	0.376078	4.54304	5.54e-06	4.74e-05	0.996486
chr1-30719648-30720648	103.739	1.57345	0.436689	3.60313	0.000314408	0.00156502	1
chr1-30873084-30874084	594.491	0.322645	0.160124	2.01497	0.0439075	0.0999773	0.940459
chr1-30940398-30941398	62.8077	0.899307	0.452168	1.98888	0.0467145	0.0824604	1.27032
chr1-30949239-30950239	1782	0.770824	0.0999249	7.71403	1.22e-14	8.98e-13	0.767687
chr1-31019186-31020186	323.386	1.8477	0.211519	8.7354	2.43e-18	3.03e-16	0.829391
chr1-31050517-31051517	127.829	1.43956	0.311403	4.62283	3.79e-06	3.59e-05	0.934063
chr1-31153630-31154630	76.5902	1.31001	0.403645	3.24544	0.00117268	0.0048127	1
chr1-33042145-33043145	43.9622	-1.16421	0.583418	-1.9955	0.0459885	0.076944	1.36317
chr1-33669634-33670634	169.905	-0.622715	0.268318	-2.32081	0.020297	0.0515901	0.986445
chr1-33719539-33720539	237.095	0.178153	0.244711	0.728015	0.466604	0.586354	1.00754
chr1-33757054-33758054	221.421	-0.315282	0.247554	-1.27359	0.202809	0.314707	1.01031
chr1-33813594-33814594	438.291	-0.349971	0.18627	-1.87884	0.0602661	0.142403	0.829391
chr1-33837696-33838696	56.7133	-1.60623	0.494167	-3.25037	0.00115253	0.00474362	1
chr1-33907286-33908286	141.206	-1.39582	0.314958	-4.43178	9.35e-06	7.49e-05	0.996486
chr1-34005370-34006370	160.079	-0.462644	0.277304	-1.66837	0.0952429	0.178104	0.987156
chr1-34010852-34011852	707.562	0.160266	0.152272	1.0525	0.29257	0.510998	0.764215
chr1-34016473-34017473	89.0572	0.0861172	0.361849	0.237992	0.811887	0.868522	1.0121
chr1-34103475-34104475	68.9626	1.10907	0.479514	2.31291	0.0207279	0.044681	1.20366
chr1-34109303-34110303	84.9206	-0.798258	0.425322	-1.87683	0.0605412	0.121822	1.0121
chr1-34121018-34122018	391.459	-0.057556	0.180719	-0.318483	0.750118	0.813355	1.02698
chr1-34122771-34123771	493.156	0.324438	0.185605	1.74801	0.0804631	0.166284	0.90948
chr1-34127514-34128514	302.828	-0.247177	0.216634	-1.14099	0.253876	0.439252	0.812205
chr1-34139170-34140170	118.366	-0.487101	0.32387	-1.504	0.132581	0.246763	0.906225
chr1-34147706-34148706	64.7604	0.136398	0.424888	0.321021	0.748194	0.668505	1.34981
chr1-34150351-34151351	172.356	0.152863	0.270513	0.565084	0.572017	0.722334	0.927586
chr1-34154894-34155894	58.8618	-0.459856	0.455739	-1.00903	0.312959	0.367869	1.27032
chr1-34189752-34190752	47.2182	-0.711009	0.508994	-1.39689	0.162447	0.210667	1.36317
chr1-34218370-34219370	241.19	0.588642	0.239478	2.45802	0.0139704	0.0376784	1
chr1-34235833-34236833	226.856	0.0402362	0.245445	0.163931	0.869785	0.923529	0.993173
chr1-34287421-34288421	44.2236	-0.359956	0.54766	-0.657262	0.511013	0.50321	1.36317
chr1-34326466-34327466	126.484	0.267257	0.327529	0.815981	0.414511	0.495891	1.12707
chr1-34375969-34376969	131.849	-0.211006	0.307237	-0.686785	0.492218	0.614514	0.996486
chr1-34388321-34389321	226.067	-0.558559	0.240013	-2.32721	0.0199544	0.0498838	1.01031
chr1-34395958-34396958	59.2231	-0.671726	0.452973	-1.48293	0.138094	0.236208	1
chr1-34399090-34400090	186.064	0.460213	0.256472	1.7944	0.0727496	0.144067	0.986445
chr1-34409484-34410484	98.4337	0.598589	0.36144	1.65612	0.0976967	0.180397	0.996486
chr1-34432653-34433653	80.9782	-0.459836	0.381014	-1.20688	0.22748	0.368527	0.92087
chr1-34434487-34435487	175.981	0.235375	0.26914	0.874543	0.381822	0.560986	0.877242
chr1-34439274-34440274	1203.11	0.359537	0.116758	3.07933	0.00207469	0.00963118	0.771676
chr1-34458988-34459988	260.523	0.367483	0.218274	1.68359	0.0922616	0.18221	0.928797
chr1-34472673-34473673	72.4028	-1.32457	0.487535	-2.71688	0.0065901	0.0217167	0.92087
chr1-34677525-34678525	50.9738	-2.1527	0.550008	-3.91394	9.08e-05	0.000366691	1.58264
chr1-34801338-34802338	266.829	0.0528672	0.214546	0.246414	0.805362	0.874971	0.993173
chr1-34828738-34829738	412.871	-0.00472429	0.186488	-0.025333	0.979789	1	1
chr1-34830733-34831733	206.378	-0.211382	0.263275	-0.802896	0.422035	0.551463	0.993173
chr1-34842534-34843534	272.982	0.0794155	0.226342	0.350865	0.72569	0.803639	1.01113
chr1-34849587-34850587	125.34	0.618375	0.314316	1.96737	0.0491409	0.104478	0.996486
chr1-34859667-34860667	188.817	0.904468	0.257968	3.50612	0.000454695	0.00239988	0.877242
chr1-34866860-34867860	94.1636	0.652702	0.399279	1.6347	0.102112	0.184539	1.0121
chr1-35216073-35217073	39.4396	-0.84356	0.594922	-1.41793	0.15621	0.187494	1.51771
chr1-35380613-35381613	381.279	1.78847	0.189456	9.44	3.73e-21	7.15e-19	0.829391
chr1-35415412-35416412	90.5741	-0.51075	0.363838	-1.40378	0.160384	0.262755	1.0121
chr1-35630453-35631453	57.2618	-0.726928	0.45596	-1.59428	0.110873	0.149945	1.42693
chr1-35729616-35730616	116.915	2.5103	0.380566	6.59622	4.22e-11	1.61e-09	0.761202
chr1-35806042-35807042	300.559	-1.15876	0.21602	-5.36411	8.14e-08	1.35e-06	0.829391
chr1-35869209-35870209	159.381	0.35659	0.272386	1.30913	0.190489	0.305378	0.987156
chr1-35878772-35879772	291.845	-0.171421	0.208545	-0.821989	0.411083	0.585303	0.889675
chr1-35919773-35920773	154.044	1.17941	0.282789	4.17065	3.04e-05	0.000211349	1
chr1-35933378-35934378	114.124	1.36094	0.363364	3.74538	0.000180118	0.00105983	0.906225
chr1-35934961-35935961	90.123	0.187296	0.371782	0.503779	0.614417	0.714236	1.0121
chr1-36030177-36031177	360.008	1.14316	0.196002	5.83237	5.46e-09	1.01e-07	1.02698
chr1-36064476-36065476	264.174	0.508141	0.227744	2.2312	0.025668	0.0616169	1
chr1-36067950-36068950	553.195	0.0692078	0.164885	0.419734	0.67468	0.835075	0.889675
chr1-36072905-36073905	130.96	-0.360799	0.329246	-1.09583	0.273152	0.397436	1
chr1-36082173-36083173	193.46	-0.54605	0.253461	-2.15438	0.0312106	0.0721851	1
chr1-36243635-36244635	297.155	0.162719	0.229328	0.709548	0.477985	0.599884	1
chr1-36252516-36253516	57.0614	-0.205637	0.474917	-0.432995	0.665019	0.589154	1.42693
chr1-36254584-36255584	66.4333	-1.59315	0.488594	-3.26068	0.00111147	0.00352795	1.36317
chr1-36272998-36273998	58.7155	-1.25728	0.508075	-2.47459	0.0133389	0.0281067	1.36317
chr1-36303072-36304072	189.661	0.579838	0.272777	2.12569	0.0335292	0.0765542	1
chr1-36308188-36309188	253.067	-0.614377	0.222491	-2.76136	0.00575613	0.0180182	1.00754
chr1-36323733-36324733	126.923	0.37951	0.340945	1.11311	0.265659	0.356122	1.12707
chr1-36325540-36326540	161.665	0.464391	0.278372	1.66824	0.0952684	0.176859	0.996486
chr1-36368218-36369218	303.998	-0.181888	0.203277	-0.894778	0.370906	0.571806	0.829391
chr1-36444505-36445505	290.452	0.350564	0.216823	1.61682	0.105916	0.225934	0.812205
chr1-36470537-36471537	200.775	0.346871	0.248357	1.39667	0.162514	0.269177	0.993173
chr1-36480057-36481057	144.479	0.592637	0.30384	1.95049	0.0511179	0.107504	1
chr1-36492048-36493048	118.288	-0.174529	0.315077	-0.553926	0.57963	0.684577	1.0121
chr1-36496878-36497878	142.813	-0.592793	0.30599	-1.9373	0.0527092	0.11047	0.996486
chr1-36511708-36512708	828.836	0.14952	0.136307	1.09694	0.272667	0.396943	1
chr1-36523289-36524289	49.8876	-1.25405	0.562435	-2.22967	0.0257691	0.0618161	1
chr1-36535262-36536262	293.083	0.148299	0.208368	0.711717	0.47664	0.68636	0.829391
chr1-36538666-36539666	465.711	1.675	0.180152	9.29769	1.44e-20	2.48e-18	0.829391
chr1-36546710-36547710	837.556	0.666151	0.136112	4.89413	9.87e-07	1.32e-05	0.764215
chr1-36556803-36557803	851.881	-0.705919	0.129209	-5.46341	4.67e-08	8.81e-07	0.764215
chr1-36559669-36560669	202.712	-0.150882	0.248237	-0.607814	0.543311	0.658852	1
chr1-36563287-36564287	547.902	-0.0663531	0.156078	-0.425129	0.670743	0.818767	0.90948
chr1-36569112-36570112	557.886	0.370507	0.154985	2.39059	0.0168213	0.0438216	1
chr1-36571699-36572699	869.808	0.294489	0.14422	2.04194	0.0411577	0.111246	0.771676
chr1-36580064-36581064	381.8	0.0783411	0.187375	0.418099	0.675875	0.877801	0.829391
chr1-36588869-36589869	175.087	-0.76299	0.305232	-2.49971	0.0124296	0.0341952	1
chr1-36595927-36596927	196.695	-0.123061	0.256479	-0.479811	0.631361	0.73777	0.993173
chr1-36603011-36604011	152.463	-0.0404684	0.286816	-0.141096	0.887794	0.984338	0.927586
chr1-36611760-36612760	89.81	-0.35401	0.430591	-0.82215	0.410991	0.533736	1.0121
chr1-36634503-36635503	81.1588	-0.214577	0.413905	-0.518421	0.604164	0.713702	0.996486
chr1-36636262-36637262	68.3903	-0.969381	0.457731	-2.1178	0.0341922	0.0777799	1
chr1-36683771-36684771	96.602	-0.29008	0.35657	-0.81353	0.415914	0.544483	0.996486
chr1-36691322-36692322	435.122	0.430362	0.18078	2.38059	0.0172852	0.0480955	0.915678
chr1-36709094-36710094	466.524	-0.229922	0.169184	-1.35901	0.174144	0.302036	0.915678
chr1-36784671-36785671	103.145	0.0162926	0.338576	0.048121	0.96162	1	0.906225
chr1-36796845-36797845	232.187	-1.48144	0.277686	-5.33495	9.56e-08	1.27e-06	1.03637
chr1-36860133-36861133	54.5767	-0.904895	0.474489	-1.90709	0.0565084	0.0874448	1.42693
chr1-36878809-36879809	44.7229	-0.637476	0.520195	-1.22546	0.220403	0.266735	1.36317
chr1-36934387-36935387	115.964	-0.0100403	0.325205	-0.030874	0.97537	1	0.996486
chr1-36939001-36940001	799.608	0.54764	0.172953	3.16641	0.00154331	0.00605491	1
chr1-36996591-36997591	165.126	0.806294	0.284126	2.83781	0.00454243	0.0149155	1
chr1-37018604-37019604	56.4513	0.824678	0.508916	1.62046	0.105133	0.164574	1.20366
chr1-37028838-37029838	1156.97	1.67129	0.11534	14.4901	1.4e-47	4.47e-44	0.771676
chr1-37045172-37046172	228.15	1.26113	0.259554	4.85884	1.18e-06	1.21e-05	1.01031
chr1-37060618-37061618	272.239	1.03199	0.212436	4.8579	1.19e-06	1.22e-05	1
chr1-37076969-37077969	55.4987	0.220414	0.46764	0.471333	0.637403	0.646303	1.20366
chr1-37081485-37082485	105.222	0.0967648	0.347218	0.278686	0.780486	0.844869	1.0121
chr1-37121692-37122692	175.364	1.08739	0.267734	4.06145	4.88e-05	0.000340244	0.927586
chr1-37167499-37168499	197.15	1.75535	0.275804	6.3645	1.96e-10	5.02e-09	0.995994
chr1-37299491-37300491	220.03	0.3464	0.235723	1.46952	0.141692	0.234384	1.03637
chr1-37350732-37351732	74.4727	-2.58278	0.467939	-5.51948	3.4e-08	5.79e-07	0.890111
chr1-37419124-37420124	72.2798	0.502258	0.413126	1.21575	0.22408	0.296997	1.20366
chr1-37429606-37430606	625.772	0.269987	0.146807	1.83905	0.0659073	0.131646	1
chr1-37496394-37497394	43.9106	-0.732883	0.528876	-1.38574	0.165827	0.271882	1
chr1-37512321-37513321	104.002	0.0120888	0.341984	0.0353489	0.971802	0.997686	0.996486
chr1-37540620-37541620	166.05	-0.351103	0.276092	-1.27169	0.203484	0.337078	0.927586
chr1-37585634-37586634	81.3935	-1.29998	0.411923	-3.15589	0.00160011	0.00669416	0.92087
chr1-37638844-37639844	79.0511	-0.181924	0.416865	-0.436411	0.662539	0.82431	0.890111
chr1-37719382-37720382	116.392	-2.3628	0.362945	-6.51006	7.51e-11	2.3e-09	0.906225
chr1-37864559-37865559	1740.04	0.661963	0.102588	6.45262	1.1e-10	3.75e-09	0.771676
chr1-37871780-37872780	186.112	0.196222	0.252778	0.776262	0.437594	0.618914	0.877242
chr1-37889941-37890941	339.616	0.263272	0.209632	1.25588	0.209161	0.355541	0.889675
chr1-37997035-37998035	1145.67	0.0701068	0.133444	0.525363	0.599331	0.707869	1
chr1-38129214-38130214	652.127	0.501261	0.158425	3.16403	0.00155601	0.00642259	0.940459
chr1-38221908-38222908	58.5936	-0.719267	0.468831	-1.53417	0.124987	0.188802	1.20366
chr1-38241140-38242140	780.383	1.21124	0.140334	8.63113	6.07e-18	7.61e-16	0.780119
chr1-38251678-38252678	69.4591	0.395866	0.430103	0.920398	0.357365	0.406285	1.27032
chr1-38262567-38263567	370.989	0.245443	0.184065	1.33346	0.182382	0.292434	1
chr1-38333872-38334872	78.265	-0.0162584	0.386472	-0.0420687	0.966444	0.99119	1
chr1-38392952-38393952	68.1899	-0.76066	0.432185	-1.76003	0.0784022	0.130377	1.20366
chr1-38398043-38399043	50.1439	-2.01327	0.5461	-3.68663	0.00022724	0.000804184	1.58264
chr1-38435981-38436981	84.088	-1.17051	0.386617	-3.02757	0.00246527	0.00900374	0.996486
chr1-38437380-38438380	46.1731	-1.45768	0.551437	-2.64341	0.00820746	0.016637	1.58264
chr1-38450363-38451363	634.278	0.147862	0.14656	1.00889	0.313029	0.471881	0.90948
chr1-38626940-38627940	124.6	-2.25368	0.341893	-6.59179	4.35e-11	1.41e-09	0.906225
chr1-38897362-38898362	133.546	-0.308242	0.308977	-0.997621	0.318463	0.468538	0.934063
chr1-38979529-38980529	102.316	0.319592	0.363186	0.879967	0.378877	0.507269	1
chr1-38987302-38988302	554.821	0.508179	0.157211	3.23246	0.00122729	0.00537392	0.915678
chr1-39010403-39011403	96.0433	0.211226	0.404667	0.521976	0.601687	0.703388	1.0121
chr1-39012314-39013314	54.87	-0.927696	0.47291	-1.96167	0.0498005	0.079072	1.42693
chr1-39067601-39068601	53.478	0.855791	0.52239	1.63822	0.101375	0.139831	1.42693
chr1-39078619-39079619	141.366	0.134363	0.317183	0.423614	0.671847	0.767833	1
chr1-39086014-39087014	79.9356	0.829243	0.393368	2.10806	0.0350259	0.0792821	1
chr1-39089532-39090532	89.2341	0.312297	0.447685	0.697581	0.48544	0.601387	1.0121
chr1-39105545-39106545	652.304	0.359347	0.146702	2.44951	0.0143051	0.0414674	0.90948
chr1-39192987-39193987	225.308	-0.710586	0.239634	-2.9653	0.00302385	0.0105272	1.01031
chr1-39196149-39197149	483.872	0.0376305	0.172329	0.218364	0.827146	0.964696	0.889675
chr1-39206544-39207544	153.285	0.600942	0.276866	2.17051	0.0299681	0.0709008	0.982053
chr1-39234918-39235918	325.769	0.639792	0.19655	3.25511	0.0011335	0.0045733	1.02698
chr1-39253542-39254542	370.558	0.880464	0.187516	4.69541	2.66e-06	2.43e-05	1.02698
chr1-39256521-39257521	659.552	-0.274329	0.161913	-1.69431	0.0902073	0.168931	1
chr1-39272613-39273613	97.4842	1.52928	0.356134	4.29411	1.75e-05	0.00013013	1
chr1-39283058-39284058	191.512	-0.203908	0.276292	-0.738018	0.460504	0.616735	0.927586
chr1-39284584-39285584	273.564	1.20507	0.264206	4.56109	5.09e-06	4.67e-05	0.928797
chr1-39287728-39288728	252.547	0.111167	0.23041	0.482475	0.629468	0.768866	0.935126
chr1-39341238-39342238	86.2622	-0.41216	0.38942	-1.0584	0.289875	0.368673	1.17295
chr1-39367519-39368519	523.489	-0.0883119	0.158803	-0.556112	0.578135	0.73438	0.915678
chr1-39398862-39399862	56.6209	-1.03353	0.479155	-2.15698	0.0310075	0.0538542	1.42693
chr1-39411265-39412265	105.983	0.309201	0.333958	0.925868	0.354515	0.482393	1
chr1-39417558-39418558	64.3157	0.445495	0.463266	0.961639	0.336231	0.388236	1.27032
chr1-39449523-39450523	111.378	0.0526341	0.35582	0.147923	0.882403	0.996687	0.906225
chr1-39478097-39479097	445.316	0.730693	0.180948	4.03815	5.39e-05	0.000474326	0.695782
chr1-39499317-39500317	57.5164	-1.40311	0.499826	-2.8072	0.00499739	0.012456	1.36317
chr1-39511588-39512588	87.7674	1.00796	0.38549	2.61474	0.00892958	0.02584	1.0121
chr1-39527048-39528048	69.9117	-0.15135	0.429183	-0.352647	0.724353	0.709923	1.20366
chr1-39529878-39530878	75.0071	0.11592	0.442837	0.261766	0.793502	0.935475	0.890111
chr1-39535299-39536299	539.11	0.68047	0.168956	4.02749	5.64e-05	0.000380841	0.940459
chr1-39576544-39577544	638.424	0.119324	0.154786	0.770901	0.440766	0.605739	0.90948
chr1-39650274-39651274	172.223	-0.525162	0.273942	-1.91705	0.0552311	0.115625	0.986445
chr1-39685546-39686546	120.759	-0.107778	0.317362	-0.339606	0.734153	0.816234	1
chr1-39687289-39688289	402.754	0.307792	0.198447	1.55101	0.1209	0.233309	0.889675
chr1-39698217-39699217	178.422	-0.860553	0.26538	-3.24272	0.00118395	0.00490553	0.986445
chr1-39700735-39701735	262.97	0.0278288	0.228162	0.121969	0.902923	0.995378	0.928797
chr1-39713928-39714928	425.504	-0.113775	0.18802	-0.605121	0.545098	0.660551	1
chr1-39731383-39732383	341.704	0.253448	0.197847	1.28103	0.200182	0.367976	0.812205
chr1-39740747-39741747	150.409	0.0835665	0.283941	0.294309	0.768522	0.842812	1
chr1-39746224-39747224	198.186	0.326195	0.280486	1.16297	0.244843	0.356754	1.03637
chr1-39754135-39755135	365.262	0.423532	0.196979	2.15014	0.0315441	0.0712653	1.02698
chr1-39758473-39759473	335.099	0.846478	0.209954	4.03172	5.54e-05	0.000417776	0.829391
chr1-39761223-39762223	533.473	-0.0193358	0.170124	-0.113657	0.90951	1	0.889675
chr1-39770072-39771072	81.0036	0.116273	0.378416	0.307262	0.758644	0.747018	1.17295
chr1-39772067-39773067	233.37	-1.10734	0.255135	-4.3402	1.42e-05	0.000104938	1.03637
chr1-39805124-39806124	58.8	-0.510452	0.466766	-1.09359	0.274134	0.398513	1
chr1-39830823-39831823	206.692	0.896567	0.267647	3.34982	0.000808647	0.00351541	0.995994
chr1-39838686-39839686	278.294	-0.0139436	0.215789	-0.0646165	0.948479	1	0.928797
chr1-39850955-39851955	94.4044	-0.0494818	0.376954	-0.131267	0.895564	0.941314	0.996486
chr1-39858944-39859944	99.0561	0.407462	0.440365	0.925281	0.35482	0.519547	0.906225
chr1-39869345-39870345	419.681	0.85735	0.174736	4.90654	9.27e-07	1.16e-05	0.829391
chr1-39877526-39878526	77.7924	-0.473806	0.403784	-1.17341	0.24063	0.361417	1
chr1-39894863-39895863	85.4525	-1.10627	0.385619	-2.86883	0.00411997	0.013781	0.996486
chr1-39901281-39902281	361.964	-0.726075	0.193677	-3.7489	0.000177613	0.00106351	0.889675
chr1-39911117-39912117	85.2106	0.654901	0.369454	1.77262	0.0762921	0.146523	1.0121
chr1-39913044-39914044	91.6569	0.369922	0.361826	1.02238	0.306603	0.384597	1.17295
chr1-39923117-39924117	72.8013	-1.31614	0.425158	-3.09564	0.00196388	0.00817834	0.890111
chr1-39925796-39926796	70.162	-0.593994	0.445216	-1.33417	0.182148	0.240771	1.28665
chr1-39931893-39932893	222.891	0.586906	0.233868	2.50956	0.0120882	0.0336116	0.993173
chr1-39936189-39937189	227.009	0.0264533	0.248808	0.10632	0.915328	0.956421	0.995994
chr1-39941412-39942412	106.057	-0.927697	0.341117	-2.71959	0.00653636	0.0189614	1.07475
chr1-39981726-39982726	71.7136	-1.42238	0.434577	-3.27302	0.00106405	0.00378371	1.20366
chr1-40058790-40059790	66.1424	-0.632331	0.464135	-1.36239	0.173076	0.221452	1.36317
chr1-40085397-40086397	81.3842	-0.32539	0.385016	-0.845132	0.398037	0.558091	0.92087
chr1-40116111-40117111	59.4519	0.176105	0.46344	0.379995	0.703949	0.695006	1.20366
chr1-40139697-40140697	84.4945	-0.25878	0.435412	-0.594334	0.552289	0.632475	1.07475
chr1-40171577-40172577	112.873	-0.654944	0.325964	-2.00925	0.0445106	0.0962214	1
chr1-40173838-40174838	164.12	-1.03914	0.280578	-3.70358	0.000212577	0.00113506	0.986445
chr1-40224418-40225418	363.779	0.453476	0.198511	2.28438	0.022349	0.0591787	0.915678
chr1-40229909-40230909	224.967	0.940922	0.24334	3.8667	0.000110317	0.00063714	1.01031
chr1-40240264-40241264	93.8476	0.345592	0.363373	0.951065	0.341572	0.470458	0.996486
chr1-40263370-40264370	88.7558	-0.451522	0.387304	-1.16581	0.243693	0.345777	1.07475
chr1-40265969-40266969	330.054	0.331965	0.193312	1.71726	0.0859324	0.188492	0.829391
chr1-40274883-40275883	124.198	0.378256	0.327927	1.15348	0.248715	0.45408	0.761202
chr1-40281882-40282882	141.88	0.0150868	0.29421	0.0512789	0.959103	1	0.934063
chr1-40325431-40326431	148.814	-0.070005	0.30452	-0.229886	0.81818	0.891628	0.982053
chr1-40358527-40359527	188.001	-0.255734	0.256182	-0.998251	0.318158	0.44522	1
chr1-40362396-40363396	114.888	1.24885	0.362504	3.44506	0.000570941	0.00262012	0.996486
chr1-40374836-40375836	288.436	2.08172	0.225801	9.21927	2.99e-20	4.37e-18	0.928797
chr1-40376429-40377429	147.341	0.235164	0.290141	0.810517	0.417643	0.498875	1.12707
chr1-40444489-40445489	266.608	-0.429771	0.238539	-1.80168	0.0715963	0.149035	0.928797
chr1-40586512-40587512	66.3174	-0.556834	0.421396	-1.3214	0.186367	0.236188	1.34981
chr1-40676978-40677978	61.3242	-0.482428	0.451201	-1.06921	0.284976	0.327458	1.34981
chr1-40680973-40681973	185.577	-0.846947	0.293899	-2.88176	0.00395461	0.0132791	1
chr1-40714798-40715798	179.02	-1.01747	0.290586	-3.50144	0.000462748	0.00232749	0.927586
chr1-40764970-40765970	74.9114	-0.380308	0.416616	-0.91285	0.361322	0.520388	0.92087
chr1-40790124-40791124	162.96	-0.235367	0.282722	-0.832503	0.405125	0.534231	0.996486
chr1-40797043-40798043	39.4076	-1.03472	0.613663	-1.68613	0.0917701	0.133843	1.36317
chr1-40840262-40841262	195.55	-2.7476	0.294439	-9.33163	1.04e-20	1.56e-18	1
chr1-40847226-40848226	96.5744	-1.39169	0.38306	-3.63309	0.000280053	0.00133417	1.07475
chr1-40874507-40875507	121.264	-2.26173	0.353744	-6.39369	1.62e-10	4.61e-09	0.906225
chr1-41027268-41028268	37.7616	-2.48346	0.643028	-3.86214	0.000112399	0.000442019	1.57639
chr1-41157325-41158325	46.6508	-1.46738	0.545792	-2.68852	0.00717685	0.0168402	1.36317
chr1-41389903-41390903	81.7519	-1.46764	0.403323	-3.63887	0.000273835	0.00121667	1.17295
chr1-41555403-41556403	53.5256	-0.957298	0.517469	-1.84996	0.0643189	0.100854	1.36317
chr1-41652285-41653285	104.284	-0.471781	0.347416	-1.35797	0.174472	0.304856	0.906225
chr1-42410806-42411806	70.7457	-1.34359	0.444828	-3.02047	0.00252382	0.00712661	1.34981
chr1-42850848-42851848	481.379	0.0931569	0.178114	0.523019	0.600961	0.709153	1
chr1-43091947-43092947	394.311	-0.382285	0.198867	-1.92231	0.0545666	0.121507	0.915678
chr1-43098049-43099049	1101.43	0.52081	0.123922	4.20273	2.64e-05	0.00023616	0.764215
chr1-43139379-43140379	54.6534	-0.102544	0.492922	-0.208032	0.835204	0.718943	1.36317
chr1-43141184-43142184	96.8987	-0.819397	0.353884	-2.31544	0.020589	0.0558315	0.906225
chr1-43163392-43164392	262.304	-1.20852	0.224707	-5.37822	7.52e-08	1.13e-06	0.935126
chr1-43169182-43170182	70.3983	-0.520852	0.464891	-1.12037	0.262554	0.318675	1.28665
chr1-43260157-43261157	52.8413	-1.82672	0.558186	-3.2726	0.00106564	0.00300303	1.58264
chr1-43357863-43358863	52.1848	-0.518724	0.474363	-1.09352	0.274167	0.290164	1.51771
chr1-43360952-43361952	56.4163	-0.933085	0.486169	-1.91926	0.0549515	0.085572	1.42693
chr1-43445378-43446378	440.244	-0.500388	0.183619	-2.72515	0.00642721	0.0198501	1
chr1-43462359-43463359	122.138	0.466211	0.312719	1.49083	0.136006	0.251635	0.906225
chr1-43467302-43468302	192.576	0.374445	0.251055	1.49149	0.135834	0.231429	1.01031
chr1-43474263-43475263	406.088	0.250543	0.176619	1.41855	0.15603	0.27745	0.915678
chr1-43694583-43695583	90.5817	-0.211504	0.401856	-0.526317	0.598668	0.700927	1.0121
chr1-43717761-43718761	80.5377	-0.519856	0.419165	-1.24022	0.214895	0.3326	0.996486
chr1-43730023-43731023	68.9444	-1.22505	0.430031	-2.84876	0.00438902	0.0112954	1.34981
chr1-43754273-43755273	336.436	0.0793738	0.217443	0.365033	0.715087	0.927122	0.812205
chr1-43818894-43819894	132.675	-0.28134	0.304271	-0.924635	0.355156	0.482944	1
chr1-43827106-43828106	775.979	0.544557	0.167254	3.25587	0.00113044	0.00580733	0.769491
chr1-43933537-43934537	1263.05	0.499484	0.125297	3.98639	6.71e-05	0.000524519	0.771676
chr1-44101703-44102703	676.834	0.380771	0.154742	2.46069	0.0138671	0.0458052	0.780119
chr1-44118704-44119704	602.229	0.207124	0.148719	1.39272	0.163706	0.282	0.940459
chr1-44147515-44148515	591.433	0.338905	0.162671	2.08338	0.0372169	0.0898179	0.90948
chr1-44551678-44552678	433.501	-0.445016	0.181476	-2.45221	0.0141982	0.0444557	0.829391
chr1-44566992-44567992	131.178	0.326462	0.311421	1.0483	0.2945	0.442127	0.934063
chr1-44584807-44585807	86.909	-0.889352	0.392833	-2.26394	0.0235775	0.0576684	0.996486
chr1-44678673-44679673	86.7233	1.33981	0.368714	3.63373	0.000279357	0.00123771	1.17295
chr1-44773044-44774044	87.946	1.79476	0.399235	4.4955	6.94e-06	5e-05	1.17295
chr1-44810071-44811071	48.5884	1.77533	0.503048	3.52915	0.000416889	0.00152984	1.36317
chr1-45021445-45022445	137.192	0.885763	0.30401	2.9136	0.0035729	0.0121957	1
chr1-45112096-45113096	75.3232	1.88052	0.40186	4.67953	2.88e-06	2.27e-05	1.20366
chr1-45275601-45276601	74.1782	0.98616	0.414609	2.37853	0.0173819	0.0449967	1
chr1-45299556-45300556	224.364	0.433348	0.243257	1.78145	0.0748396	0.146187	0.995994
chr1-45311094-45312094	124.374	-0.0458979	0.314524	-0.145928	0.883978	1	0.761202
chr1-45313445-45314445	114.597	0.440336	0.319427	1.37852	0.168043	0.275408	0.996486
chr1-45315587-45316587	155.057	1.64884	0.291939	5.64788	1.62e-08	2.75e-07	0.987156
chr1-45355622-45356622	111.706	1.50064	0.332543	4.51261	6.4e-06	5.38e-05	0.996486
chr1-45431585-45432585	66.7314	1.61673	0.438927	3.68336	0.000230179	0.00093078	1.34981
chr1-45502264-45503264	208.928	-0.571063	0.265423	-2.15152	0.0314352	0.0726137	1
chr1-45626467-45627467	256.319	0.505033	0.258405	1.95442	0.0506512	0.105751	1.01113
chr1-45672484-45673484	316.299	1.13137	0.210644	5.37101	7.83e-08	1.1e-06	1
chr1-45675551-45676551	294.036	2.57373	0.219644	11.7177	1.03e-31	5.67e-29	0.889675
chr1-45723018-45724018	183.464	2.31281	0.277015	8.34903	6.88e-17	5.81e-15	1
chr1-45765721-45766721	182.881	0.604071	0.332673	1.81581	0.0693996	0.152052	0.877242
chr1-45794903-45795903	592.297	0.29703	0.156317	1.90018	0.0574094	0.123843	0.940459
chr1-45837333-45838333	257.495	0.855071	0.227207	3.7634	0.000167616	0.00097072	0.935126
chr1-45864285-45865285	59.9627	-1.09964	0.453659	-2.42393	0.0153534	0.0407062	1
chr1-45904971-45905971	166.536	1.05328	0.289117	3.64308	0.00026939	0.0013725	1
chr1-45925145-45926145	296.546	0.387466	0.211578	1.83132	0.0670532	0.154804	0.829391
chr1-46066450-46067450	151.23	0.593028	0.304746	1.94597	0.0516577	0.108352	1
chr1-46394604-46395604	175.814	2.66969	0.31194	8.55834	1.15e-17	1.09e-15	0.996486
chr1-46408124-46409124	261.064	1.93703	0.221043	8.76312	1.9e-18	2.06e-16	0.993173
chr1-46852968-46853968	1205.81	0.325464	0.121428	2.68031	0.00735541	0.0277366	0.764215
chr1-50897545-50898545	65.6883	-0.0135726	0.4391	-0.03091	0.975341	0.842219	1.27032
chr1-50926792-50927792	825.368	0.302772	0.139363	2.17254	0.0298152	0.0859659	0.769491
chr1-50934894-50935894	97.4401	0.586323	0.360396	1.62689	0.103761	0.186884	1.0121
chr1-50961979-50962979	62.2838	0.512454	0.435765	1.17599	0.239601	0.286367	1.34981
chr1-51090042-51091042	187.39	1.15084	0.270261	4.25824	2.06e-05	0.000168265	0.877242
chr1-51243291-51244291	258.094	-0.0696214	0.226173	-0.307824	0.758216	0.874927	0.935126
chr1-51267044-51268044	162.55	0.530572	0.288605	1.8384	0.0660033	0.133157	0.986445
chr1-51270236-51271236	133.127	0.549707	0.306111	1.79578	0.07253	0.142199	1
chr1-51289047-51290047	381.89	-0.797499	0.196753	-4.05331	5.05e-05	0.000320692	1.02698
chr1-51307582-51308582	78.5281	1.46257	0.44292	3.30211	0.000959599	0.00448634	0.890111
chr1-51333264-51334264	194.684	-0.336445	0.259236	-1.29783	0.194344	0.304649	1.01031
chr1-51477797-51478797	931.033	0.849806	0.126141	6.73694	1.62e-11	6.62e-10	0.771676
chr1-51521407-51522407	137.294	0.692305	0.305038	2.26957	0.0232336	0.0600773	0.934063
chr1-51596775-51597775	98.1141	0.663804	0.376139	1.76478	0.0776005	0.149813	1
chr1-51643300-51644300	132.071	0.733659	0.300894	2.43826	0.014758	0.0390222	1.0121
chr1-51740516-51741516	99.1635	1.68118	0.367787	4.57105	4.85e-06	4.22e-05	0.996486
chr1-51788946-51789946	147.921	0.389674	0.289778	1.34473	0.178712	0.288602	0.996486
chr1-51862926-51863926	92.7402	-0.0869281	0.364092	-0.238753	0.811297	0.832255	1.07475
chr1-51879279-51880279	153.872	-0.417361	0.279433	-1.4936	0.13528	0.233166	0.996486
chr1-51915201-51916201	448.911	-0.655946	0.171829	-3.81744	0.000134845	0.000820854	0.915678
chr1-52113349-52114349	360.155	0.688172	0.220676	3.11848	0.00181787	0.00827914	0.812205
chr1-52119038-52120038	382.809	0.0856315	0.186392	0.459416	0.645935	0.794053	0.915678
chr1-52146243-52147243	63.454	-0.244365	0.446309	-0.547524	0.584019	0.694386	1
chr1-52149712-52150712	249.935	0.889418	0.235122	3.7828	0.000155077	0.000852593	1.00754
chr1-52154517-52155517	216.488	2.75355	0.27125	10.1514	3.27e-24	7.83e-22	0.995994
chr1-52158431-52159431	113.81	1.01516	0.322148	3.15123	0.00162586	0.00795585	0.761202
chr1-52232636-52233636	1487.07	0.672663	0.102719	6.54857	5.81e-11	2.13e-09	0.764215
chr1-52250740-52251740	150.95	0.926754	0.289302	3.20341	0.0013581	0.00543399	1
chr1-52302744-52303744	177.765	-0.04882	0.282242	-0.172972	0.862673	1	0.877242
chr1-52454384-52455384	140.106	0.457191	0.298326	1.53252	0.125393	0.219422	0.999664
chr1-52470413-52471413	123.898	0.219594	0.307035	0.715208	0.47448	0.598255	0.996486
chr1-52499735-52500735	221.302	-0.294501	0.251237	-1.1722	0.241116	0.3593	1.01031
chr1-52597293-52598293	123.022	-0.758067	0.333095	-2.27582	0.0228565	0.0607789	0.906225
chr1-52630519-52631519	300.039	0.281084	0.202041	1.39122	0.164158	0.404464	0.586931
chr1-52647859-52648859	70.261	0.587227	0.410146	1.43175	0.152215	0.211574	1.27032
chr1-52713020-52714020	271.481	0.398357	0.211911	1.87983	0.0601307	0.12129	1.01113
chr1-52726454-52727454	417.341	-0.00970701	0.174683	-0.0555692	0.955685	1	0.695782
chr1-52763709-52764709	131.382	-0.493304	0.305127	-1.61672	0.105939	0.174551	1.12707
chr1-52765119-52766119	100.194	0.654016	0.354255	1.84617	0.0648672	0.129954	1
chr1-52786933-52787933	75.2522	0.974214	0.394528	2.46931	0.0135372	0.0315193	1.20366
chr1-52816695-52817695	320.24	-0.115545	0.20454	-0.564899	0.572143	0.68417	1
chr1-52844569-52845569	787.99	0.785404	0.133385	5.88823	3.9e-09	7.68e-08	1
chr1-53060309-53061309	60.1974	-0.128998	0.448761	-0.287453	0.773766	0.657884	1.42693
chr1-53296447-53297447	629.578	1.08454	0.147078	7.37388	1.66e-13	8.67e-12	0.889675
chr1-53313151-53314151	254.932	0.394204	0.221564	1.77919	0.0752092	0.147046	0.993173
chr1-53352081-53353081	516.252	0.633107	0.176412	3.5888	0.000332208	0.00163819	1
chr1-53739719-53740719	183.613	2.10967	0.263023	8.02085	1.05e-15	7.48e-14	0.986445
chr1-53784341-53785341	690.574	0.332939	0.140954	2.36205	0.0181743	0.0570053	0.779369
chr1-53813917-53814917	93.6504	0.194205	0.356413	0.544888	0.585831	0.697651	0.996486
chr1-53828648-53829648	100.955	0.480147	0.338657	1.4178	0.156249	0.260625	0.996486
chr1-53845770-53846770	76.9632	-0.658568	0.405103	-1.62568	0.104018	0.207354	0.890111
chr1-53940088-53941088	75.6854	-0.485898	0.398562	-1.21913	0.222795	0.341126	1
chr1-53995811-53996811	146.406	2.87516	0.367156	7.83091	4.84e-15	3e-13	0.996486
chr1-54015053-54016053	117.819	3.03456	0.401781	7.55276	4.26e-14	2.21e-12	1.0121
chr1-54194224-54195224	98.0877	-1.6344	0.371422	-4.40038	1.08e-05	8.48e-05	1
chr1-54250155-54251155	642.134	1.06227	0.148285	7.16372	7.85e-13	3.55e-11	0.915678
chr1-54326212-54327212	37.8573	-1.59519	0.593874	-2.68607	0.00722982	0.0150351	1.57639
chr1-54438411-54439411	102.345	-0.687798	0.351484	-1.95684	0.0503662	0.106524	0.996486
chr1-54557093-54558093	246.069	0.391265	0.222885	1.75545	0.0791816	0.153026	0.993173
chr1-54765564-54766564	102.543	-0.690179	0.39294	-1.75645	0.0790113	0.150488	1.0121
chr1-54922166-54923166	169.535	-1.47709	0.314987	-4.68937	2.74e-06	2.55e-05	1
chr1-54925657-54926657	340.247	-0.377211	0.202823	-1.8598	0.0629132	0.124186	1.02698
chr1-55026627-55027627	474.958	0.399195	0.166028	2.40438	0.0161997	0.0446907	0.940459
chr1-55052363-55053363	2096.59	0.622257	0.0942065	6.60524	3.97e-11	1.19e-09	1
chr1-55087471-55088471	901.718	0.237793	0.151665	1.56788	0.116909	0.254583	0.767687
chr1-55130847-55131847	499.776	0.453029	0.180656	2.50769	0.0121522	0.0335737	1
chr1-55201538-55202538	478.462	0.558794	0.165777	3.37075	0.00074963	0.00353811	0.915678
chr1-55226014-55227014	147.792	0.032448	0.297642	0.109017	0.913189	0.952038	1
chr1-55236923-55237923	661.565	0.352253	0.149461	2.35681	0.0184325	0.0506798	0.915678
chr1-55363097-55364097	150.713	0.337442	0.280192	1.20432	0.228465	0.35128	0.987156
chr1-55405338-55406338	867.1	0.980094	0.129327	7.57839	3.5e-14	2.36e-12	0.771676
chr1-55453789-55454789	70.8857	-1.35551	0.459046	-2.95289	0.00314819	0.0109894	1
chr1-55511389-55512389	126.529	2.00981	0.341737	5.88115	4.07e-09	7.99e-08	0.996486
chr1-55528728-55529728	306.226	1.11645	0.204099	5.47013	4.5e-08	6.68e-07	1
chr1-55575712-55576712	206.745	1.75623	0.264661	6.63579	3.23e-11	9.73e-10	1.01031
chr1-55618353-55619353	153.974	2.06796	0.316592	6.53196	6.49e-11	1.88e-09	0.982053
chr1-55665950-55666950	93.4539	1.75211	0.385915	4.54015	5.62e-06	4.8e-05	0.996486
chr1-55685141-55686141	88.1612	2.83031	0.441939	6.4043	1.51e-10	3.96e-09	0.996486
chr1-55873957-55874957	54.2172	-0.0178931	0.474126	-0.037739	0.969896	0.839259	1.27032
chr1-55888362-55889362	65.3941	-1.12487	0.45385	-2.47851	0.0131932	0.0280805	1.34981
chr1-56089073-56090073	67.5672	-1.32622	0.441882	-3.0013	0.00268832	0.00826365	1.20366
chr1-56832803-56833803	140.769	0.963397	0.305307	3.1555	0.00160221	0.0056507	1.12707
chr1-56972220-56973220	243.437	0.0511608	0.242125	0.211299	0.832654	0.884425	1.01113
chr1-56976995-56977995	123.867	-0.357451	0.331893	-1.07701	0.281478	0.407528	0.996486
chr1-57224294-57225294	61.3392	-1.2789	0.454678	-2.81275	0.00491195	0.0122788	1.36317
chr1-57377345-57378345	358.798	0.0426511	0.194239	0.219581	0.826198	0.963931	0.889675
chr1-57406190-57407190	255.257	-0.765297	0.225924	-3.38741	0.000705568	0.00310547	1.00754
chr1-57423398-57424398	45.9889	-0.601503	0.514083	-1.17005	0.241981	0.263973	1.51771
chr1-57429202-57430202	258.697	-0.461781	0.230793	-2.00085	0.0454087	0.0969122	1.01113
chr1-57436493-57437493	167.665	-0.352084	0.27005	-1.30377	0.192311	0.3077	0.986445
chr1-57489483-57490483	82.3524	-0.432882	0.379688	-1.1401	0.254244	0.377447	0.996486
chr1-57510331-57511331	210.474	-0.10936	0.249145	-0.43894	0.660705	0.762413	0.993173
chr1-57545799-57546799	115.703	0.567741	0.334615	1.6967	0.0897535	0.168258	1
chr1-57564032-57565032	253.478	0.965818	0.220725	4.37565	1.21e-05	9.3e-05	1.01113
chr1-57573407-57574407	191.717	-1.03987	0.258884	-4.01675	5.9e-05	0.000401013	0.927586
chr1-57600373-57601373	167.594	-1.20322	0.281512	-4.27415	1.92e-05	0.000165246	0.834112
chr1-57633601-57634601	136.141	0.896129	0.313506	2.85841	0.00425775	0.014162	0.996486
chr1-57735612-57736612	58.6489	-0.0392717	0.454463	-0.0864135	0.931138	0.751607	1.42693
chr1-57774461-57775461	523.808	-0.102981	0.16805	-0.6128	0.540009	0.655906	1
chr1-57789660-57790660	109.514	-0.230775	0.341733	-0.675308	0.49948	0.614195	1.0121
chr1-57800492-57801492	112.313	0.712492	0.352915	2.01888	0.0435	0.117482	0.761202
chr1-57820072-57821072	140.96	0.437772	0.292875	1.49474	0.134983	0.244515	0.934063
chr1-57822857-57823857	82.6056	-0.481479	0.377591	-1.27513	0.202262	0.337322	0.92087
chr1-57825820-57826820	91.0715	-0.483597	0.362396	-1.33444	0.182058	0.292807	0.996486
chr1-57849726-57850726	106.157	0.797875	0.331777	2.40485	0.016179	0.0425695	0.996486
chr1-57852455-57853455	76.1689	-0.707445	0.397523	-1.77964	0.0751356	0.160179	0.890111
chr1-57868315-57869315	113.193	0.0653845	0.328948	0.198769	0.842444	0.898827	1
chr1-57873722-57874722	54.8131	-1.11757	0.549751	-2.03287	0.0420659	0.0919154	1
chr1-57884577-57885577	84.7042	0.0429108	0.384919	0.11148	0.911236	0.942562	1.0121
chr1-57969322-57970322	606.633	0.239604	0.150998	1.5868	0.112557	0.220814	0.889675
chr1-57988507-57989507	863.01	0.0355015	0.138358	0.256591	0.797495	0.864983	1
chr1-57995624-57996624	268.161	0.0451799	0.255948	0.17652	0.859886	0.916537	0.993173
chr1-58029666-58030666	827.314	0.192213	0.162791	1.18073	0.23771	0.431149	0.779369
chr1-58089914-58090914	69.7294	-1.12005	0.529825	-2.11399	0.0345157	0.0638033	1.28665
chr1-58101291-58102291	93.6889	1.10306	0.37852	2.91413	0.00356685	0.0106704	1.17295
chr1-58112473-58113473	75.5118	0.26848	0.397434	0.675533	0.499337	0.620919	0.996486
chr1-58139763-58140763	159.78	1.70134	0.325821	5.22169	1.77e-07	2.33e-06	0.982053
chr1-58165212-58166212	140.6	1.75966	0.319593	5.50595	3.67e-08	5.6e-07	0.999664
chr1-58240103-58241103	192.861	1.97136	0.285919	6.8948	5.39e-12	1.9e-10	1.01031
chr1-58291321-58292321	110.264	1.03578	0.357476	2.89748	0.0037617	0.0127703	0.996486
chr1-58296012-58297012	100.728	0.259617	0.362072	0.717032	0.473354	0.595662	1
chr1-58358878-58359878	125.862	-1.04483	0.330551	-3.16087	0.001573	0.00669117	0.906225
chr1-58392567-58393567	1057.91	0.407548	0.123324	3.3047	0.000950774	0.00502351	0.769491
chr1-58423131-58424131	381.564	-0.11546	0.196632	-0.587188	0.557077	0.671073	1
chr1-58445133-58446133	548.272	-0.429268	0.156182	-2.74852	0.00598651	0.0196952	0.940459
chr1-58504244-58505244	781.105	0.431704	0.13551	3.18576	0.00144375	0.00706912	0.779369
chr1-58585937-58586937	199.752	-0.150873	0.249061	-0.605767	0.54467	0.662108	0.995994
chr1-58652370-58653370	304.102	0.313591	0.234952	1.3347	0.181973	0.3371	0.829391
chr1-58712048-58713048	470.055	0.17891	0.179689	0.995665	0.319413	0.476699	0.915678
chr1-58725398-58726398	188.416	0.287298	0.270512	1.06205	0.288212	0.455694	0.877242
chr1-58742124-58743124	95.5049	-0.814324	0.356151	-2.28646	0.0222276	0.0543343	1.0121
chr1-58744404-58745404	211.904	0.524608	0.239616	2.18936	0.0285703	0.06755	0.993173
chr1-58761076-58762076	59.7175	-0.61387	0.453888	-1.35247	0.176225	0.216781	1.42693
chr1-58794947-58795947	132.349	-0.791723	0.311028	-2.54551	0.010912	0.0307677	1
chr1-58856549-58857549	66.4521	-1.19952	0.45074	-2.66122	0.00778583	0.0232987	1
chr1-58950918-58951918	168.657	0.295274	0.270251	1.09259	0.274573	0.421765	0.927586
chr1-58952108-58953108	99.9784	-0.456933	0.35631	-1.2824	0.199701	0.313466	1
chr1-58960951-58961951	112.114	-0.0668096	0.32724	-0.204161	0.838228	0.895642	1
chr1-58973188-58974188	789.201	0.302467	0.138772	2.1796	0.0292873	0.0852376	0.764215
chr1-59119819-59120819	479.997	0.27882	0.172025	1.62081	0.105059	0.200081	0.940459
chr1-59237016-59238016	346.338	0.190818	0.193721	0.985015	0.324617	0.519401	0.829391
chr1-59256416-59257416	85.9416	-0.632736	0.39259	-1.6117	0.107028	0.194031	0.996486
chr1-59316270-59317270	74.7714	0.0432456	0.399975	0.108121	0.9139	0.955043	0.996486
chr1-59464686-59465686	73.1675	-1.70468	0.44701	-3.81351	0.000137007	0.000773501	1
chr1-59481807-59482807	690.91	-0.0613456	0.154248	-0.397708	0.690845	0.93176	0.779369
chr1-59487179-59488179	70.4268	1.0913	0.437578	2.49395	0.012633	0.02979	1.20366
chr1-59515937-59516937	155.377	-0.582503	0.285285	-2.04183	0.0411685	0.0905319	0.996486
chr1-59623091-59624091	75.725	0.546425	0.39364	1.38813	0.165097	0.271012	1
chr1-59670156-59671156	288.242	0.143039	0.211836	0.675234	0.499527	0.650438	0.935126
chr1-59684563-59685563	309.368	0.931078	0.255678	3.6416	0.000270946	0.00217391	0.586931
chr1-59719592-59720592	54.9986	0.211648	0.47469	0.445866	0.655694	0.582944	1.42693
chr1-59763165-59764165	683.817	0.0763589	0.147316	0.518333	0.604226	0.847915	0.779369
chr1-59912691-59913691	885.678	0.688405	0.128277	5.36656	8.03e-08	1.43e-06	0.767687
chr1-60042695-60043695	109.242	-1.30437	0.341724	-3.81702	0.000135072	0.000828836	0.906225
chr1-60097693-60098693	744.337	0.149064	0.146348	1.01856	0.308414	0.523409	0.780119
chr1-60157975-60158975	123.238	1.28283	0.330616	3.88013	0.000104399	0.000774013	0.761202
chr1-60180095-60181095	1147.36	0.606541	0.131321	4.61877	3.86e-06	4.33e-05	0.767687
chr1-60342870-60343870	919.581	0.349344	0.141504	2.46879	0.0135571	0.0454788	0.769491
chr1-60409058-60410058	384.312	-0.235972	0.185817	-1.26992	0.204114	0.367565	0.829391
chr1-60565817-60566817	517.762	-0.273434	0.158275	-1.72759	0.0840612	0.159671	1
chr1-60657978-60658978	61.0599	-1.41657	0.468217	-3.02546	0.00248255	0.00739913	1.27032
chr1-60668207-60669207	141.535	-1.17363	0.303762	-3.86365	0.000111705	0.000649578	1
chr1-60699077-60700077	91.0054	0.089086	0.382921	0.232648	0.816034	0.878698	1
chr1-60715005-60716005	102.855	-0.290923	0.37388	-0.778118	0.436499	0.563512	0.996486
chr1-60745559-60746559	58.2237	-0.810323	0.46576	-1.73979	0.0818965	0.129295	1.27032
chr1-60778297-60779297	64.1072	-0.455989	0.428163	-1.06499	0.286881	0.326722	1.36317
chr1-60825582-60826582	81.0619	-0.402341	0.386008	-1.04231	0.297267	0.461292	0.890111
chr1-60860478-60861478	81.7364	-1.0819	0.414778	-2.60837	0.00909736	0.0291326	0.890111
chr1-60862617-60863617	98.3106	-0.815979	0.381853	-2.13689	0.0326067	0.0705664	1.07475
chr1-60916260-60917260	134.232	-1.5197	0.322519	-4.71198	2.45e-06	2.29e-05	1.0121
chr1-60920164-60921164	95.3146	-2.11182	0.440218	-4.79721	1.61e-06	1.5e-05	1.07475
chr1-60935777-60936777	95.1843	-1.59722	0.393641	-4.05756	4.96e-05	0.000323123	1
chr1-61202857-61203857	44.418	-2.41498	0.576995	-4.18545	2.85e-05	0.00013286	1.58264
chr1-61376287-61377287	90.6983	0.442584	0.391916	1.12928	0.258778	0.381569	1
chr1-61387232-61388232	96.5402	-0.0990257	0.382845	-0.258658	0.795899	0.865922	0.996486
chr1-61415266-61416266	67.0122	-0.489782	0.423043	-1.15776	0.246962	0.29313	1.34981
chr1-61638746-61639746	261.556	-0.274957	0.223142	-1.23221	0.217871	0.337078	0.993173
chr1-61903466-61904466	207.216	0.666301	0.240446	2.77111	0.00558663	0.0176891	1
chr1-62515580-62516580	91.2793	1.06141	0.389441	2.72547	0.00642104	0.0198954	0.996486
chr1-62700710-62701710	72.0097	0.15118	0.459525	0.328993	0.742161	0.694508	1.27032
chr1-62702735-62703735	342.954	-0.0514519	0.207058	-0.24849	0.803755	0.993238	0.829391
chr1-62706280-62707280	340.735	-0.0215703	0.193247	-0.11162	0.911125	0.932315	1.02698
chr1-62721280-62722280	133.508	-0.935131	0.309162	-3.02473	0.00248857	0.0090477	1
chr1-62751055-62752055	103.239	-0.0252658	0.367856	-0.0686838	0.945241	0.926431	1.07475
chr1-62774014-62775014	157.552	0.0696884	0.28979	0.240479	0.809959	0.876337	0.996486
chr1-62779868-62780868	101.261	-1.11172	0.361106	-3.07865	0.00207938	0.00781191	0.996486
chr1-62795263-62796263	55.4469	-0.00192737	0.472153	-0.00408208	0.996743	0.887789	1.20366
chr1-62860235-62861235	442.711	0.334911	0.17616	1.90117	0.0572793	0.126222	0.915678
chr1-62884565-62885565	130.152	-1.36331	0.318124	-4.28547	1.82e-05	0.000134412	1
chr1-62951090-62952090	101.224	0.604434	0.349817	1.72786	0.0840137	0.150636	1.07475
chr1-62963855-62964855	80.8713	0.521275	0.403838	1.2908	0.196772	0.330461	0.92087
chr1-62976476-62977476	98.3582	0.996322	0.354779	2.80829	0.0049805	0.0160885	1
chr1-62978813-62979813	80.3528	1.4053	0.484218	2.9022	0.00370555	0.0110208	1.17295
chr1-62987196-62988196	81.9397	0.15236	0.389907	0.390758	0.695976	0.85251	0.890111
chr1-63049805-63050805	86.1074	-0.00776535	0.386865	-0.0200725	0.983986	1	1
chr1-63052887-63053887	76.1745	-1.1531	0.409524	-2.81572	0.00486686	0.0173789	0.890111
chr1-63114071-63115071	356.203	0.94205	0.206571	4.56041	5.11e-06	4.39e-05	1
chr1-63176229-63177229	479.454	0.0507415	0.191392	0.265118	0.790919	0.914919	0.915678
chr1-63180667-63181667	199.909	0.531614	0.251928	2.11018	0.0348427	0.0792049	0.995994
chr1-63182420-63183420	140.957	1.78877	0.307527	5.81665	6e-09	1.13e-07	0.999664
chr1-63198964-63199964	77.6914	0.169382	0.420384	0.402922	0.687006	0.695761	1.17295
chr1-63209668-63210668	104.654	1.60754	0.343726	4.6768	2.91e-06	2.69e-05	1
chr1-63235499-63236499	79.5517	0.607758	0.393487	1.54455	0.122456	0.229425	0.92087
chr1-63239155-63240155	122.611	-0.641958	0.320606	-2.00233	0.0452494	0.0977683	0.996486
chr1-63252036-63253036	72.5575	-0.723474	0.409555	-1.76649	0.0773142	0.163843	0.890111
chr1-63273039-63274039	145.161	0.0798053	0.29494	0.270581	0.786713	0.898748	0.934063
chr1-63628017-63629017	195.692	0.78751	0.294531	2.67378	0.00750021	0.0225703	1
chr1-63729892-63730892	157.797	0.561926	0.273333	2.05583	0.039799	0.0891102	0.982053
chr1-63953179-63954179	65.3506	0.728256	0.420372	1.73241	0.0832004	0.158355	1
chr1-63976357-63977357	65.3783	0.19373	0.418897	0.462478	0.643739	0.626067	1.27032
chr1-63994409-63995409	171.206	0.310104	0.268399	1.15538	0.247934	0.370474	0.996486
chr1-63998907-63999907	154.664	0.427145	0.283043	1.50912	0.131269	0.240702	0.927586
chr1-64004884-64005884	46.0961	-0.308193	0.517019	-0.596096	0.551111	0.532027	1.36317
chr1-64020487-64021487	119.249	-0.213529	0.316368	-0.674939	0.499714	0.614361	1.0121
chr1-64087951-64088951	78.1963	-0.560225	0.430571	-1.30112	0.193217	0.306405	0.996486
chr1-64118780-64119780	408.184	0.0974172	0.179753	0.541951	0.587852	0.743101	0.915678
chr1-64121557-64122557	1220.79	0.32664	0.117323	2.78411	0.00536745	0.0213675	0.764215
chr1-64191282-64192282	69.4719	-0.153303	0.408985	-0.374837	0.707782	0.664853	1.28665
chr1-64305020-64306020	283.274	-0.025354	0.239488	-0.105868	0.915687	1	0.935126
chr1-64341181-64342181	101.027	1.75649	0.367877	4.77466	1.8e-06	1.75e-05	1.0121
chr1-64445708-64446708	75.7381	0.0297583	0.407058	0.0731058	0.941722	1	0.890111
chr1-64532410-64533410	1155.26	0.181491	0.114365	1.58695	0.112525	0.201272	1
chr1-64601099-64602099	110.724	-0.101371	0.346959	-0.29217	0.770157	0.904014	0.906225
chr1-64609147-64610147	170.372	-0.634354	0.288428	-2.19935	0.0278533	0.0665603	0.986445
chr1-64615958-64616958	236.463	-0.759448	0.241651	-3.14275	0.00167368	0.00686539	0.935126
chr1-64623580-64624580	77.6581	-0.594621	0.391328	-1.5195	0.128638	0.244515	0.890111
chr1-64649207-64650207	104.236	-0.728559	0.345661	-2.10773	0.0350547	0.0785709	1.0121
chr1-64690403-64691403	1257.64	0.617298	0.119377	5.17099	2.33e-07	3.67e-06	0.769491
chr1-64704939-64705939	50.2098	0.603833	0.491663	1.22815	0.219392	0.265808	1.36317
chr1-64736764-64737764	384.887	-0.325281	0.183008	-1.77742	0.0754999	0.143711	1.02698
chr1-64756070-64757070	74.6214	-0.576127	0.429207	-1.34231	0.179496	0.315797	0.890111
chr1-64791701-64792701	119.098	-0.0351292	0.326436	-0.107614	0.914302	0.944686	1.0121
chr1-64795079-64796079	156.968	-0.894159	0.291659	-3.06577	0.00217107	0.00819332	0.982053
chr1-64802323-64803323	81.6283	0.702214	0.413507	1.69819	0.0894712	0.147876	1.17295
chr1-64825992-64826992	77.5934	-0.157085	0.404281	-0.388554	0.697606	0.788144	1
chr1-64956275-64957275	177.028	-0.486949	0.26394	-1.84492	0.0650488	0.144662	0.877242
chr1-64992887-64993887	45.4142	-0.319287	0.510687	-0.625211	0.531833	0.648483	1
chr1-65009834-65010834	83.5456	0.592386	0.377937	1.56742	0.117016	0.207574	1
chr1-65111756-65112756	77.8652	0.328311	0.390723	0.840267	0.400759	0.560928	0.92087
chr1-65178632-65179632	443.364	-0.0143362	0.18396	-0.0779311	0.937883	0.970532	1
chr1-65186070-65187070	518.708	0.414607	0.165107	2.51114	0.0120341	0.0333033	1
chr1-66164479-66165479	127.109	0.870639	0.328049	2.65399	0.00795454	0.0214613	1.12707
chr1-66168470-66169470	461.362	1.81909	0.183625	9.90651	3.9e-23	1.16e-20	0.695782
chr1-66171778-66172778	138.774	0.599267	0.30438	1.96882	0.0489742	0.103982	0.999664
chr1-66174759-66175759	400.174	0.727685	0.178267	4.082	4.46e-05	0.000288474	1.02698
chr1-66177508-66178508	87.3886	-0.190448	0.380292	-0.500793	0.616517	0.6428	1.17295
chr1-66198450-66199450	70.7877	2.36746	0.448326	5.28066	1.29e-07	1.72e-06	1
chr1-66244546-66245546	70.7542	1.17902	0.407692	2.89193	0.00382879	0.010592	1.27032
chr1-66374192-66375192	83.4014	1.09125	0.39376	2.77135	0.00558239	0.0155021	1.17295
chr1-66467732-66468732	70.8637	-1.67223	0.464879	-3.59713	0.000321747	0.00123831	1.34981
chr1-66700519-66701519	427.016	0.571066	0.17929	3.18515	0.00144681	0.00671574	0.829391
chr1-66788148-66789148	78.4589	0.659896	0.431375	1.52975	0.126079	0.194142	1.17295
chr1-66816425-66817425	248.836	-0.380092	0.224058	-1.6964	0.0898108	0.166829	1.01113
chr1-66862658-66863658	538.147	0.265129	0.160202	1.65497	0.0979309	0.197783	0.889675
chr1-66895618-66896618	145.741	-0.662985	0.312379	-2.12237	0.0338065	0.0699209	1.12707
chr1-66940628-66941628	79.7344	0.619474	0.42262	1.46579	0.142705	0.242176	1
chr1-67038403-67039403	284.093	0.0271984	0.233142	0.11666	0.90713	0.998587	0.928797
chr1-67397612-67398612	102.949	-1.79371	0.37349	-4.80257	1.57e-06	1.55e-05	1.0121
chr1-69105888-69106888	78.2534	-1.62113	0.426803	-3.7983	0.00014569	0.000872452	0.92087
chr1-69241628-69242628	67.3416	-0.186297	0.417096	-0.446654	0.655125	0.63421	1.27032
chr1-69588309-69589309	101.43	1.46077	0.342681	4.26277	2.02e-05	0.000147564	0.996486
chr1-69687082-69688082	178.589	-0.132389	0.258147	-0.512844	0.60806	0.716707	0.996486
chr1-69688588-69689588	109.994	0.485004	0.335232	1.44677	0.147961	0.246651	1.0121
chr1-71099619-71100619	116.699	-1.16016	0.328619	-3.5304	0.000414938	0.00198591	1
chr1-71102359-71103359	601.281	-0.34095	0.150223	-2.26962	0.0232306	0.0597422	0.940459
chr1-71556739-71557739	815.665	0.574209	0.135488	4.23809	2.25e-05	0.000205871	0.764215
chr1-71652872-71653872	216.325	-1.18929	0.286869	-4.14576	3.39e-05	0.000233042	0.995994
chr1-71763298-71764298	44.8372	-1.38774	0.544342	-2.54939	0.0107912	0.0208625	1.58264
chr1-71893213-71894213	44.3266	-1.25157	0.551868	-2.26789	0.0233362	0.0407477	1.51771
chr1-72002091-72003091	43.3065	-2.29972	0.57652	-3.98896	6.64e-05	0.000280534	1.57639
chr1-72182808-72183808	79.1242	-0.325234	0.385114	-0.844514	0.398382	0.52753	0.996486
chr1-72211557-72212557	293.453	0.55009	0.231885	2.37225	0.01768	0.0701593	0.586931
chr1-72225659-72226659	269.734	0.017881	0.231879	0.0771135	0.938533	0.971047	1
chr1-72236288-72237288	279.847	0.365656	0.208368	1.75486	0.0792831	0.150973	1.01113
chr1-72243723-72244723	498.701	0.524703	0.170296	3.08112	0.00206222	0.00836514	0.90948
chr1-72254716-72255716	398.43	0.182699	0.18286	0.999118	0.317737	0.511284	0.829391
chr1-72283908-72284908	414.39	0.916872	0.186105	4.92665	8.37e-07	9.71e-06	0.915678
chr1-72306898-72307898	342.481	1.16236	0.197149	5.89584	3.73e-09	8.18e-08	0.889675
chr1-72309352-72310352	71.0563	-1.10659	0.450223	-2.45787	0.0139765	0.0376894	1
chr1-72414405-72415405	150.019	0.717277	0.285276	2.51432	0.0119261	0.0351883	0.927586
chr1-72428824-72429824	76.4745	-0.341069	0.404859	-0.842439	0.399542	0.459104	1.20366
chr1-72536662-72537662	47.8314	-1.21044	0.506561	-2.38953	0.0168699	0.0312125	1.51771
chr1-72582732-72583732	501.132	0.29724	0.179842	1.65278	0.0983753	0.194075	0.915678
chr1-72593052-72594052	517.638	0.589035	0.157167	3.74782	0.000178377	0.00101897	0.940459
chr1-72608542-72609542	98.5196	-0.124546	0.383016	-0.325172	0.745051	0.824817	1
chr1-72710820-72711820	235.096	0.0150578	0.230941	0.0652018	0.948013	0.97277	1.00754
chr1-72854616-72855616	59.5298	0.153455	0.474387	0.323481	0.746331	0.697308	1.27032
chr1-72870288-72871288	193.076	-0.139653	0.261149	-0.534765	0.592812	0.696661	1.01031
chr1-72873433-72874433	143.834	-0.311837	0.294631	-1.0584	0.289874	0.416473	0.996486
chr1-72878236-72879236	167.881	0.631443	0.274158	2.30321	0.021267	0.0612948	0.834112
chr1-72885469-72886469	138.202	0.937394	0.330763	2.83404	0.00459639	0.0136218	1.12707
chr1-72908902-72909902	138.313	-0.195443	0.293464	-0.665987	0.505419	0.625063	1
chr1-72936576-72937576	81.088	-0.124159	0.394897	-0.314407	0.753212	0.880126	0.92087
chr1-72941971-72942971	79.1999	0.839026	0.39153	2.14294	0.032118	0.074136	0.996486
chr1-72944669-72945669	123.806	0.397288	0.322644	1.23135	0.218192	0.411831	0.761202
chr1-72951186-72952186	784.609	0.323433	0.146348	2.21003	0.027103	0.0800883	0.764215
chr1-72963078-72964078	291.144	0.459392	0.212464	2.16221	0.0306018	0.0826984	0.829391
chr1-72965951-72966951	258.37	0.378754	0.259464	1.45975	0.144358	0.257303	0.935126
chr1-72969197-72970197	137.065	-0.0695352	0.29556	-0.235266	0.814002	0.877113	1
chr1-72973876-72974876	83.5614	0.867299	0.379916	2.28287	0.022438	0.0485969	1.17295
chr1-73001426-73002426	185.768	1.48853	0.279348	5.32859	9.9e-08	1.53e-06	0.877242
chr1-73004570-73005570	135.053	1.5045	0.308729	4.87322	1.1e-06	1.15e-05	0.996486
chr1-73036264-73037264	93.2026	1.53118	0.400285	3.82523	0.00013065	0.000735627	1.0121
chr1-73039100-73040100	258.644	1.31441	0.219288	5.99397	2.05e-09	4.27e-08	0.993173
chr1-73040866-73041866	159.651	1.45423	0.275886	5.27113	1.36e-07	1.81e-06	0.996486
chr1-73055149-73056149	210.058	0.181989	0.242192	0.751425	0.452397	0.572352	1.01031
chr1-73153148-73154148	91.2409	0.690821	0.371469	1.8597	0.0629282	0.126814	1
chr1-73170405-73171405	108.634	1.22782	0.352535	3.48285	0.000496115	0.0022924	1.0121
chr1-73173409-73174409	148.907	1.81267	0.296386	6.11591	9.6e-10	2.18e-08	0.982053
chr1-73184041-73185041	132.888	0.809218	0.319329	2.53412	0.0112731	0.0333809	0.934063
chr1-73227000-73228000	156.246	2.20488	0.34285	6.43102	1.27e-10	3.61e-09	0.927586
chr1-73243479-73244479	168.026	1.44719	0.275021	5.26211	1.42e-07	1.88e-06	1
chr1-73264944-73265944	304.225	2.18117	0.218989	9.96017	2.28e-23	4.93e-21	1
chr1-73456234-73457234	177.969	0.766146	0.266065	2.87955	0.00398245	0.0142207	0.927586
chr1-73459887-73460887	116.563	1.50212	0.339891	4.41943	9.9e-06	0.000100015	0.761202
chr1-73725185-73726185	97.0737	0.873623	0.36035	2.42438	0.0153347	0.0406649	1
chr1-73728597-73729597	61.7757	1.22712	0.522001	2.3508	0.0187333	0.0393887	1.27032
chr1-73754982-73755982	282.752	1.20426	0.217466	5.53772	3.06e-08	5.08e-07	0.935126
chr1-73758309-73759309	414.683	1.38339	0.196812	7.02898	2.08e-12	8.93e-11	0.889675
chr1-73786939-73787939	269.667	1.59115	0.230356	6.90734	4.94e-12	1.77e-10	1
chr1-73799031-73800031	225.326	0.950411	0.24828	3.82798	0.000129199	0.000713764	1.03637
chr1-73804536-73805536	251.582	0.561475	0.219103	2.56261	0.010389	0.0293461	1.00754
chr1-73813539-73814539	63.4212	0.373395	0.477638	0.781752	0.434361	0.445728	1.36317
chr1-73824193-73825193	1147.08	1.54242	0.116177	13.2764	3.17e-40	4.49e-37	0.764215
chr1-73862454-73863454	58.3056	0.373406	0.485437	0.769217	0.441764	0.47559	1.27032
chr1-73901606-73902606	104.162	-0.488096	0.341648	-1.42865	0.153104	0.25632	0.996486
chr1-73932359-73933359	142.493	-0.640549	0.30704	-2.08621	0.0369596	0.0827976	1
chr1-73943491-73944491	295.739	-0.824355	0.211819	-3.89179	9.95e-05	0.000650313	0.889675
chr1-73947254-73948254	172.606	-0.510394	0.272783	-1.87106	0.0613371	0.125625	0.986445
chr1-73950794-73951794	110.347	-1.72564	0.365988	-4.71501	2.42e-06	2.29e-05	1
chr1-73955199-73956199	127.26	0.237955	0.307602	0.773583	0.439178	0.592949	0.934063
chr1-73957765-73958765	169.109	-0.849571	0.284469	-2.98651	0.00282183	0.0116694	0.834112
chr1-73962854-73963854	640.371	-0.0747636	0.143735	-0.520148	0.60296	0.742425	0.940459
chr1-73973634-73974634	61.8369	-1.1059	0.473456	-2.3358	0.0195018	0.0384197	1.36317
chr1-73995830-73996830	153.952	-0.218435	0.301241	-0.725117	0.46838	0.591284	1
chr1-73998240-73999240	1008.68	-0.156276	0.320379	-0.487785	0.625702	0.87787	0.767687
chr1-74001291-74002291	370.167	0.0900322	0.186414	0.482968	0.629118	0.732544	1
chr1-74007830-74008830	663.607	1.45904	0.172571	8.45471	2.8e-17	2.7e-15	0.915678
chr1-74013050-74014050	470.111	1.11986	0.174727	6.40919	1.46e-10	4.56e-09	0.829391
chr1-74015340-74016340	176.409	-0.754423	0.28285	-2.66721	0.0076483	0.0255829	0.877242
chr1-74028015-74029015	675.163	0.0424464	0.144372	0.294006	0.768753	1	0.769491
chr1-74034445-74035445	119.031	0.359868	0.34465	1.04416	0.296413	0.422233	1
chr1-74036521-74037521	154.474	0.815344	0.296816	2.74697	0.00601494	0.0189886	0.987156
chr1-74056196-74057196	86.4287	1.17077	0.368231	3.17945	0.00147556	0.00548508	1.07475
chr1-74057978-74058978	103.574	1.3763	0.376424	3.65626	0.000255927	0.00143012	0.906225
chr1-74065747-74066747	130.243	-0.172957	0.304575	-0.567865	0.570127	0.682329	1
chr1-74069211-74070211	162.932	0.427198	0.278752	1.53254	0.12539	0.232462	0.927586
chr1-74084064-74085064	218.705	-1.50437	0.273677	-5.49688	3.87e-08	5.87e-07	0.995994
chr1-74091986-74092986	96.3288	-0.995907	0.379696	-2.62291	0.00871831	0.0253415	1.0121
chr1-74095351-74096351	64.7019	-1.11055	0.456562	-2.43242	0.0149982	0.0399422	1
chr1-74098057-74099057	184.296	-0.174033	0.266072	-0.654083	0.513058	0.695006	0.877242
chr1-74111036-74112036	98.5221	-0.923256	0.367942	-2.50925	0.0120989	0.0362822	0.906225
chr1-74124465-74125465	217.221	-1.11053	0.245795	-4.51811	6.24e-06	5.24e-05	1
chr1-74135220-74136220	59.6568	-1.1546	0.49558	-2.3298	0.0198166	0.0411955	1.27032
chr1-74236110-74237110	353.314	-0.192937	0.202128	-0.954529	0.339816	0.467341	1
chr1-74274917-74275917	67.0029	-1.13741	0.434626	-2.61699	0.00887097	0.0202242	1.34981
chr1-74284370-74285370	1180.6	0.377196	0.117268	3.21653	0.00129752	0.00653697	0.767687
chr1-74286931-74287931	332.529	0.750543	0.19218	3.90542	9.41e-05	0.000669424	0.812205
chr1-74295246-74296246	2843.15	0.673412	0.0919189	7.32615	2.37e-13	1.08e-11	1
chr1-74296956-74297956	748.794	0.362791	0.134107	2.70524	0.00682541	0.0261017	0.764215
chr1-74303610-74304610	862.05	0.0301868	0.127282	0.237165	0.812529	1	0.764215
chr1-74313008-74314008	80.3558	0.13045	0.381196	0.342212	0.732192	0.8838	0.890111
chr1-74332103-74333103	565.46	0.314591	0.153933	2.04369	0.040984	0.0989434	0.889675
chr1-74336582-74337582	28.7476	-1.45994	0.756866	-1.92893	0.0537393	0.0871183	1.36317
chr1-74352267-74353267	71.1149	-2.43868	0.487369	-5.00376	5.62e-07	6.33e-06	1
chr1-74361507-74362507	123.16	0.614824	0.314823	1.95292	0.0508294	0.115792	0.906225
chr1-74367663-74368663	200.157	0.0773225	0.256307	0.301679	0.762897	0.842529	0.993173
chr1-74386513-74387513	692.451	0.776825	0.140122	5.54391	2.96e-08	5.77e-07	0.779369
chr1-74391363-74392363	718.515	0.440106	0.158277	2.78062	0.00542559	0.0215694	0.764215
chr1-74397393-74398393	702.696	0.245071	0.13838	1.771	0.0765614	0.14824	1
chr1-74505803-74506803	650.768	0.325751	0.152768	2.13233	0.0329796	0.0829846	0.889675
chr1-74587522-74588522	1032.48	0.272962	0.13074	2.08783	0.0368134	0.102574	0.764215
chr1-74600719-74601719	299.157	-0.596989	0.204695	-2.91649	0.00353996	0.0121095	1
chr1-74661442-74662442	398.405	0.492739	0.195085	2.52577	0.0115444	0.0354348	0.889675
chr1-74713068-74714068	269.526	0.611379	0.243188	2.51402	0.0119364	0.0328001	1.01113
chr1-74748714-74749714	384.724	-0.733958	0.197705	-3.71239	0.000205311	0.00106475	1.02698
chr1-74759529-74760529	75.6567	0.240293	0.398204	0.603443	0.546214	0.661523	1
chr1-74772181-74773181	154.148	-0.587317	0.287305	-2.04423	0.0409313	0.0912024	0.982053
chr1-74783886-74784886	172.017	-0.269979	0.267392	-1.00967	0.312651	0.503175	0.834112
chr1-74787525-74788525	87.8923	-0.199989	0.37407	-0.534629	0.592906	0.7038	0.996486
chr1-74789770-74790770	67.0203	-2.17958	0.484895	-4.49496	6.96e-06	4.9e-05	1.20366
chr1-74791251-74792251	106.067	-1.58293	0.357019	-4.43373	9.26e-06	8.08e-05	0.906225
chr1-74802844-74803844	245.225	0.413806	0.222064	1.86346	0.0623976	0.132911	0.935126
chr1-74806960-74807960	203.629	-1.78338	0.269507	-6.6172	3.66e-11	1.11e-09	0.995994
chr1-74816548-74817548	235.582	0.432581	0.230295	1.87837	0.0603302	0.121626	1.01113
chr1-74854458-74855458	133.548	0.407745	0.297854	1.36894	0.171018	0.253843	1.12707
chr1-74892846-74893846	80.2818	-0.744817	0.423094	-1.76041	0.0783388	0.151308	0.996486
chr1-74948553-74949553	61.1331	-1.00269	0.472016	-2.12427	0.0336477	0.0601883	1.34981
chr1-75024479-75025479	72.3339	1.25672	0.418134	3.00553	0.00265115	0.00816699	1.20366
chr1-75040168-75041168	159.639	-1.25854	0.283214	-4.44376	8.84e-06	7.2e-05	0.987156
chr1-75124402-75125402	579.098	-0.0203873	0.159722	-0.127642	0.898432	0.982998	0.940459
chr1-75141743-75142743	509.542	-0.471607	0.167106	-2.82221	0.0047694	0.0163299	0.940459
chr1-75168278-75169278	366.476	0.825626	0.187858	4.39494	1.11e-05	0.000102368	0.829391
chr1-75179387-75180387	512.125	-0.584537	0.164382	-3.55598	0.00037658	0.00201994	0.889675
chr1-75191589-75192589	947.879	0.474737	0.121894	3.89466	9.83e-05	0.000582911	1
chr1-75210325-75211325	278.409	-0.289215	0.215984	-1.33906	0.180552	0.290035	1
chr1-75218587-75219587	400.75	0.839437	0.182437	4.60123	4.2e-06	4.1e-05	0.889675
chr1-75236224-75237224	615.099	0.857738	0.158051	5.42696	5.73e-08	9.2e-07	0.889675
chr1-75244589-75245589	78.0328	-0.144046	0.410739	-0.350699	0.725814	0.811956	0.996486
chr1-75247863-75248863	126.297	-1.75441	0.357869	-4.90238	9.47e-07	9.92e-06	1.0121
chr1-75251128-75252128	102.012	0.2736	0.341087	0.802142	0.422471	0.589255	0.906225
chr1-75253924-75254924	74.8021	-0.0544379	0.42133	-0.129205	0.897195	0.940002	1
chr1-75317037-75318037	1691	0.405868	0.104045	3.9009	9.58e-05	0.000569831	1
chr1-75342551-75343551	89.7043	0.820222	0.394891	2.07708	0.0377938	0.0795573	1.07475
chr1-75344331-75345331	492.02	-0.237124	0.178098	-1.33143	0.183048	0.307299	0.940459
chr1-75347024-75348024	266.001	-0.330338	0.226095	-1.46106	0.143999	0.241849	1.01113
chr1-75357006-75358006	200.924	-0.0731497	0.24611	-0.297224	0.766296	0.83514	1.01031
chr1-75359919-75360919	596.017	0.451751	0.160042	2.82271	0.00476195	0.0155089	1
chr1-75361492-75362492	239.677	0.772465	0.243922	3.16685	0.00154098	0.00604782	1
chr1-75370029-75371029	281.11	-0.396424	0.213598	-1.85593	0.0634632	0.134739	0.935126
chr1-75392813-75393813	307.509	0.355229	0.206058	1.72393	0.0847205	0.244311	0.586931
chr1-75398433-75399433	236.448	0.23139	0.23724	0.975344	0.32939	0.453063	1.01113
chr1-75422488-75423488	168.402	-0.866169	0.282376	-3.06743	0.0021591	0.00805421	0.996486
chr1-75435380-75436380	226.975	0.321608	0.2398	1.34115	0.179871	0.281448	1.03637
chr1-75445107-75446107	254.27	-0.422201	0.222843	-1.89461	0.0581436	0.11913	1
chr1-75455345-75456345	232.42	-0.692847	0.255088	-2.71611	0.00660545	0.0203121	1
chr1-75458007-75459007	189.467	-0.208465	0.266235	-0.783012	0.43362	0.590473	0.927586
chr1-75467229-75468229	181.449	0.397147	0.258486	1.53643	0.124432	0.241149	0.877242
chr1-75478793-75479793	1061.06	0.346227	0.127113	2.72378	0.00645403	0.0249475	0.764215
chr1-75486863-75487863	137.439	-1.76877	0.319677	-5.53298	3.15e-08	5.21e-07	0.934063
chr1-75505630-75506630	364.619	-0.754017	0.188019	-4.01033	6.06e-05	0.000425356	0.889675
chr1-75521106-75522106	543.259	0.327476	0.155625	2.10426	0.0353561	0.0857254	0.915678
chr1-75545916-75546916	334.097	0.229876	0.195975	1.17299	0.240801	0.354908	1.02698
chr1-75559310-75560310	545.708	0.737505	0.155847	4.73225	2.22e-06	2.24e-05	0.940459
chr1-75786069-75787069	78.3736	-0.658474	0.391724	-1.68096	0.0927703	0.173241	0.996486
chr1-75798286-75799286	68.5172	-0.450201	0.440028	-1.02312	0.306252	0.345945	1.34981
chr1-75812082-75813082	58.791	-0.961986	0.46246	-2.08015	0.0375119	0.0651767	1.36317
chr1-75832813-75833813	107.914	-0.534619	0.36211	-1.4764	0.139836	0.238595	1
chr1-75839359-75840359	100.147	-0.644952	0.350109	-1.84215	0.0654537	0.141702	0.906225
chr1-75925418-75926418	84.2445	0.315811	0.404622	0.780508	0.435092	0.555874	1.0121
chr1-76489898-76490898	113.299	0.0833083	0.329771	0.252625	0.800558	0.860092	1.0121
chr1-76848603-76849603	165.739	1.53948	0.330773	4.6542	3.25e-06	3.17e-05	0.927586
chr1-77253099-77254099	64.6219	0.268058	0.459968	0.582776	0.560044	0.673787	1
chr1-77347640-77348640	105.439	1.03481	0.351551	2.94355	0.00324468	0.0113075	0.996486
chr1-77364266-77365266	71.784	1.63271	0.415331	3.9311	8.46e-05	0.000412078	1.28665
chr1-77428751-77429751	298.711	2.69336	0.230954	11.6619	2e-31	1.56e-28	0.586931
chr1-77461225-77462225	84.4473	-0.326037	0.410302	-0.794627	0.42683	0.548508	1.0121
chr1-77514858-77515858	343.383	0.73244	0.196194	3.73325	0.000189026	0.00121395	0.812205
chr1-78147743-78148743	66.235	0.0394497	0.429661	0.0918158	0.926844	0.843891	1.20366
chr1-78156288-78157288	50.5812	0.340347	0.483527	0.703885	0.481504	0.430483	1.58264
chr1-78181504-78182504	149.45	0.383914	0.293789	1.30677	0.191291	0.306312	0.987156
chr1-78189204-78190204	160.219	-0.623002	0.296419	-2.10176	0.035574	0.0804988	0.996486
chr1-78196438-78197438	231.096	0.441413	0.241197	1.83009	0.0672361	0.134466	0.993173
chr1-78203044-78204044	84.1888	-0.312906	0.380392	-0.822589	0.410742	0.539454	0.996486
chr1-78216756-78217756	123.603	-0.637435	0.333325	-1.91235	0.0558309	0.143463	0.761202
chr1-78310233-78311233	72.7458	-1.0786	0.421459	-2.5592	0.0104913	0.0297817	1
chr1-78337991-78338991	269.339	-0.173825	0.213917	-0.812581	0.416458	0.572823	0.928797
chr1-78347024-78348024	208.28	0.408004	0.239494	1.70361	0.0884538	0.166813	0.995994
chr1-78395709-78396709	167.077	0.2028	0.268325	0.755801	0.449769	0.605995	0.927586
chr1-78488396-78489396	358.794	-0.360243	0.221279	-1.628	0.103524	0.218646	0.829391
chr1-78531962-78532962	999.527	0.915474	0.143727	6.36954	1.9e-10	6.21e-09	0.764215
chr1-78537934-78538934	744.086	0.0403759	0.168651	0.239405	0.810791	1	0.779369
chr1-78567893-78568893	80.7409	-0.476379	0.390586	-1.21965	0.222597	0.340927	1
chr1-78609244-78610244	41.3233	-1.06511	0.549112	-1.9397	0.0524164	0.085476	1.36317
chr1-78610685-78611685	63.4475	-0.610809	0.450258	-1.35658	0.174916	0.235719	1.27032
chr1-78657643-78658643	692.816	0.245542	0.145599	1.68642	0.0917142	0.208497	0.779369
chr1-78704681-78705681	154.571	1.95689	0.321919	6.07883	1.21e-09	2.65e-08	0.996486
chr1-78724129-78725129	69.0584	0.408882	0.415904	0.983116	0.32555	0.375138	1.28665
chr1-78734145-78735145	648.519	1.78919	0.166326	10.7571	5.49e-27	1.76e-24	0.940459
chr1-78740244-78741244	494.017	1.52385	0.174151	8.75018	2.13e-18	2.4e-16	0.940459
chr1-78744955-78745955	406.377	0.705367	0.211789	3.33052	0.000866845	0.0036331	1.02698
chr1-78811152-78812152	414.924	2.07812	0.179864	11.5538	7.06e-31	4.46e-28	0.695782
chr1-78819873-78820873	146.669	1.37953	0.305528	4.51524	6.32e-06	5.64e-05	0.934063
chr1-78851884-78852884	452.337	1.34114	0.190346	7.04577	1.84e-12	7.24e-11	1
chr1-78859760-78860760	128.093	1.93783	0.353226	5.48609	4.11e-08	6.2e-07	0.996486
chr1-78863877-78864877	319.232	1.99638	0.220904	9.03734	1.61e-19	3.28e-17	0.586931
chr1-78907705-78908705	200.178	1.05973	0.253286	4.18394	2.86e-05	0.00020152	0.995994
chr1-79056456-79057456	184.83	2.43025	0.277904	8.74494	2.23e-18	2.37e-16	1
chr1-79221602-79222602	195.711	3.35708	0.705166	4.7607	1.93e-06	1.86e-05	1.01031
chr1-79335044-79336044	176.512	0.929383	0.310184	2.99623	0.00273336	0.00988236	0.986445
chr1-79336390-79337390	69.9425	1.35897	0.472608	2.87547	0.00403432	0.010953	1.28665
chr1-79406186-79407186	88.8601	2.03013	0.446637	4.54537	5.48e-06	4.68e-05	1
chr1-79415834-79416834	71.0634	1.86973	0.487081	3.83864	0.00012372	0.000571674	1.28665
chr1-79581076-79582076	685.827	1.56256	0.141651	11.031	2.71e-28	1.18e-25	0.769491
chr1-79668092-79669092	240.748	3.31533	0.285258	11.6222	3.18e-31	1.47e-28	1
chr1-79761028-79762028	278.976	-0.483411	0.214005	-2.25888	0.023891	0.0576107	1.01113
chr1-79775691-79776691	294.752	0.242144	0.204422	1.18453	0.236204	0.38917	0.889675
chr1-79822605-79823605	377.239	1.51472	0.185471	8.16688	3.16e-16	2.4e-14	1
chr1-79832547-79833547	89.981	0.541964	0.390136	1.38916	0.164783	0.239395	1.17295
chr1-79858595-79859595	84.1277	-0.158535	0.392811	-0.403592	0.686513	0.779316	1
chr1-80010351-80011351	58.1964	-0.465422	0.453187	-1.027	0.304422	0.430693	1
chr1-80018346-80019346	115.844	0.303768	0.36909	0.823019	0.410497	0.539276	0.996486
chr1-80039020-80040020	117.206	2.8254	0.407157	6.93933	3.94e-12	1.44e-10	0.996486
chr1-80167401-80168401	87.1471	1.181	0.392232	3.01097	0.00260416	0.00929157	1.0121
chr1-80339850-80340850	307.543	-0.0987278	0.217429	-0.454068	0.64978	1	0.586931
chr1-80757435-80758435	108.292	-2.21316	0.362884	-6.09882	1.07e-09	2.36e-08	0.996486
chr1-80801975-80802975	73.0839	-1.07058	0.425817	-2.51418	0.0119309	0.0353979	0.92087
chr1-80855054-80856054	50.7171	-1.4308	0.498001	-2.87309	0.00406482	0.0105017	1.36317
chr1-80868379-80869379	58.8649	-2.42732	0.499579	-4.85873	1.18e-06	9.29e-06	1.36317
chr1-81516342-81517342	75.2391	0.868092	0.392276	2.21296	0.0269001	0.0641361	0.996486
chr1-81520556-81521556	68.7157	0.3169	0.408841	0.775119	0.438269	0.472803	1.27032
chr1-81544676-81545676	75.1859	0.962719	0.406657	2.3674	0.0179135	0.0396744	1.20366
chr1-81593317-81594317	104.316	-0.106264	0.365899	-0.29042	0.771495	0.847005	0.996486
chr1-81739690-81740690	239.555	1.11866	0.22737	4.92001	8.65e-07	9.28e-06	1
chr1-81795095-81796095	91.6596	1.47501	0.379935	3.88227	0.000103485	0.000609363	1
chr1-81897003-81898003	136.413	1.37373	0.335374	4.09611	4.2e-05	0.000280067	1
chr1-81932904-81933904	138.248	2.69871	0.326428	8.26742	1.37e-16	1.19e-14	0.934063
chr1-81977986-81978986	86.2475	-0.350386	0.383175	-0.914428	0.360492	0.484008	1.0121
chr1-82001776-82002776	73.0861	3.12425	0.520385	6.00372	1.93e-09	3.4e-08	1.20366
chr1-82010691-82011691	94.231	1.88258	0.372878	5.04877	4.45e-07	5.16e-06	1
chr1-82129607-82130607	105.02	1.763	0.347262	5.07685	3.84e-07	4.53e-06	1
chr1-82150512-82151512	80.5251	0.594925	0.397349	1.49724	0.134331	0.252784	0.890111
chr1-82207166-82208166	89.5149	2.08441	0.416963	4.99903	5.76e-07	6.47e-06	1
chr1-82220565-82221565	137.166	0.790637	0.328561	2.40636	0.0161122	0.0423087	0.999664
chr1-82223071-82224071	75.7266	1.37108	0.394665	3.47404	0.000512676	0.00238667	0.996486
chr1-82232009-82233009	73.7925	1.48594	0.432676	3.4343	0.000594082	0.00289588	0.92087
chr1-82238822-82239822	57.023	1.87628	0.490781	3.82305	0.000131814	0.000749132	1
chr1-82281383-82282383	227.722	0.549361	0.237593	2.3122	0.0207667	0.051953	1
chr1-82283064-82284064	514.121	-0.105784	0.169462	-0.624232	0.532475	0.707157	0.889675
chr1-82288303-82289303	125.779	-0.698124	0.324721	-2.14992	0.0315616	0.0728487	1
chr1-82290691-82291691	718.898	0.331933	0.155814	2.13031	0.0331459	0.0941786	0.764215
chr1-82316168-82317168	693.715	0.573434	0.145622	3.93784	8.22e-05	0.000499654	1
chr1-82320318-82321318	198.779	-0.563725	0.280043	-2.013	0.0441149	0.094716	1.01031
chr1-82338657-82339657	105.025	0.259739	0.358902	0.723705	0.469247	0.562214	1.07475
chr1-82385124-82386124	85.2874	-1.16416	0.384382	-3.02865	0.00245648	0.00895375	1
chr1-82460740-82461740	276.371	0.826382	0.273241	3.02437	0.00249147	0.00961484	0.928797
chr1-82476055-82477055	118.241	-0.013323	0.328389	-0.0405708	0.967638	0.99465	0.996486
chr1-82586208-82587208	93.9274	-1.21831	0.374352	-3.25445	0.00113612	0.00468564	1
chr1-82634328-82635328	257.037	0.237933	0.260241	0.914282	0.360568	0.513782	0.935126
chr1-82724677-82725677	382.11	0.262834	0.185423	1.41748	0.156342	0.29981	0.829391
chr1-82787081-82788081	124.318	0.808675	0.357767	2.26034	0.0238	0.0627593	0.906225
chr1-82790634-82791634	86.1008	1.21006	0.391536	3.09054	0.00199795	0.00753065	1
chr1-82798678-82799678	79.7707	0.959555	0.443252	2.16481	0.0304024	0.0620798	1.17295
chr1-82839051-82840051	234.491	0.0691966	0.236827	0.292182	0.770147	0.844011	1
chr1-83314916-83315916	92.9981	-0.235355	0.355733	-0.661606	0.508224	0.559035	1.17295
chr1-83407726-83408726	154.212	2.0718	0.307015	6.74822	1.5e-11	4.91e-10	0.982053
chr1-83431813-83432813	121.616	2.66842	0.370647	7.19935	6.05e-13	2.59e-11	0.996486
chr1-83455501-83456501	238.294	1.52679	0.236149	6.46537	1.01e-10	2.78e-09	0.993173
chr1-83587023-83588023	87.9168	0.506249	0.364574	1.3886	0.164954	0.268396	1.0121
chr1-83899813-83900813	104.313	1.86938	0.356987	5.23654	1.64e-07	2.14e-06	0.996486
chr1-83929882-83930882	124.64	1.49187	0.337931	4.41473	1.01e-05	7.93e-05	1.0121
chr1-84188000-84189000	100.511	1.87156	0.380336	4.92081	8.62e-07	8.68e-06	1.07475
chr1-84199536-84200536	57.1482	2.09708	0.48336	4.33854	1.43e-05	9.25e-05	1.20366
chr1-84283957-84284957	71.5906	1.65518	0.438991	3.77041	0.000162979	0.000765612	1.20366
chr1-84359788-84360788	66.1239	-0.452314	0.434392	-1.04126	0.297756	0.335924	1.36317
chr1-84695439-84696439	67.8981	-1.81837	0.461643	-3.93892	8.19e-05	0.000384568	1.34981
chr1-84839444-84840444	386.4	-0.586872	0.18706	-3.13734	0.00170486	0.00644019	1.02698
chr1-84881502-84882502	57.391	-1.23888	0.534446	-2.31807	0.0204456	0.0384676	1.42693
chr1-85703290-85704290	120.088	0.179525	0.319413	0.562046	0.574085	0.831999	0.761202
chr1-85719969-85720969	107.237	-0.861583	0.356513	-2.41669	0.0156622	0.0390061	1.07475
chr1-85736087-85737087	57.2195	-1.29971	0.499753	-2.60071	0.00930311	0.0200937	1.42693
chr1-85751161-85752161	98.1786	-0.823166	0.376103	-2.18867	0.0286209	0.0634261	1.07475
chr1-85793437-85794437	449.376	-0.247227	0.169686	-1.45697	0.145123	0.3243	0.695782
chr1-85853021-85854021	63.4026	-0.0690876	0.436989	-0.158099	0.874379	0.747697	1.34981
chr1-85894679-85895679	209.553	-0.736485	0.243241	-3.02779	0.00246346	0.00871273	1.03637
chr1-85901872-85902872	154.003	0.892643	0.294767	3.0283	0.00245937	0.0089888	0.996486
chr1-85916492-85917492	76.3809	1.05462	0.440828	2.39236	0.0167405	0.0436599	1
chr1-86007499-86008499	52.6693	0.504229	0.494547	1.01958	0.307929	0.31724	1.51771
chr1-86018227-86019227	66.0318	-1.47838	0.444082	-3.32907	0.000871355	0.00287279	1.36317
chr1-86045940-86046940	156.686	-0.752767	0.295371	-2.54855	0.0108173	0.032474	0.927586
chr1-86058890-86059890	291.057	0.45387	0.205273	2.21106	0.0270317	0.0760834	0.812205
chr1-86064291-86065291	379.211	-0.0351197	0.183725	-0.191153	0.848406	1	0.829391
chr1-86143758-86144758	79.6024	-1.72718	1.07126	-1.61229	0.106899	0.206252	0.92087
chr1-86147219-86148219	132.807	0.168629	0.312181	0.540164	0.589084	0.733886	0.934063
chr1-86154125-86155125	441.867	0.3988	0.179188	2.2256	0.026041	0.0684787	0.889675
chr1-86178613-86179613	81.0373	-0.300118	0.426739	-0.703282	0.48188	0.603355	1
chr1-86213819-86214819	44.9794	-0.596718	0.532773	-1.12002	0.262705	0.305058	1.36317
chr1-86300045-86301045	114.883	-1.06423	0.337707	-3.15134	0.00162521	0.00632599	1
chr1-86303019-86304019	81.6875	-1.64355	0.415635	-3.95431	7.68e-05	0.000471039	1
chr1-86339117-86340117	60.0473	-0.423851	0.451116	-0.939562	0.347442	0.47529	1
chr1-86358859-86359859	1370.81	0.123151	0.116097	1.06075	0.288802	0.506382	0.764215
chr1-86375495-86376495	68.583	-2.52675	0.475122	-5.3181	1.05e-07	1.14e-06	1.28665
chr1-86380641-86381641	93.3466	0.0405254	0.355264	0.114071	0.909182	0.847811	1.17295
chr1-86388966-86389966	48.898	-0.784951	0.503594	-1.5587	0.119068	0.146759	1.57639
chr1-86434553-86435553	813.049	-0.0207232	0.138406	-0.149728	0.880979	1	0.769491
chr1-86441129-86442129	292.998	-1.71134	0.238034	-7.18948	6.5e-13	3.27e-11	0.829391
chr1-86447865-86448865	242.855	-0.394186	0.23008	-1.71326	0.0866656	0.164448	0.993173
chr1-86470342-86471342	975.159	0.256684	0.13565	1.89225	0.0584581	0.148126	0.764215
chr1-86471860-86472860	225.835	-0.959069	0.270812	-3.54145	0.000397935	0.00189779	1.01031
chr1-86487162-86488162	816.244	0.421381	0.134064	3.14313	0.00167152	0.00647779	1
chr1-86501288-86502288	220.908	-0.276347	0.238931	-1.1566	0.247437	0.370101	0.995994
chr1-86504339-86505339	762.545	0.084833	0.149005	0.56933	0.569132	0.824583	0.764215
chr1-86509056-86510056	132.333	-0.6762	0.310447	-2.17815	0.0293948	0.0680628	1.0121
chr1-86510695-86511695	105.531	-2.22811	0.373569	-5.96439	2.46e-09	5.49e-08	0.906225
chr1-86526067-86527067	1045.58	0.178129	0.122959	1.44868	0.147426	0.303751	0.769491
chr1-86531768-86532768	277.764	-0.352365	0.220187	-1.6003	0.109531	0.207734	0.935126
chr1-86557530-86558530	149.561	0.59206	0.294496	2.01042	0.0443866	0.0970081	0.987156
chr1-86581967-86582967	941.013	0.443957	0.126277	3.51574	0.000438522	0.00261275	0.767687
chr1-86623118-86624118	64.8344	-2.69801	0.488837	-5.51925	3.4e-08	5.25e-07	1
chr1-86655478-86656478	49.9841	-1.71882	0.514823	-3.33866	0.000841822	0.0027904	1.36317
chr1-86669630-86670630	356.688	-0.147932	0.200477	-0.737898	0.460576	0.583841	1
chr1-86674614-86675614	221.238	0.447673	0.576031	0.777168	0.437059	0.565363	0.993173
chr1-86703387-86704387	212.796	-0.157076	0.245843	-0.638927	0.52287	0.640488	1
chr1-86757743-86758743	90.2256	-0.400976	0.365439	-1.09724	0.272534	0.37569	1.07475
chr1-86858769-86859769	81.3074	-0.216113	0.384474	-0.5621	0.574048	0.610346	1.17295
chr1-86954987-86955987	94.8584	-0.324564	0.355846	-0.912093	0.36172	0.490895	0.996486
chr1-86997735-86998735	136.537	0.882318	0.35484	2.48652	0.0129	0.0319675	1.12707
chr1-87001192-87002192	335.734	0.227553	0.192921	1.17951	0.238193	0.412312	0.829391
chr1-87010469-87011469	196.021	0.223514	0.274923	0.813007	0.416214	0.544942	0.995994
chr1-87013564-87014564	86.3744	-0.924859	0.379619	-2.43628	0.0148391	0.0372982	1.07475
chr1-87023205-87024205	217.095	-0.0906133	0.246283	-0.367924	0.71293	0.799949	1
chr1-87035611-87036611	175.505	0.218673	0.262608	0.832696	0.405016	0.562227	0.927586
chr1-87041072-87042072	117.407	-1.01674	0.328877	-3.09154	0.00199122	0.00751018	1
chr1-87050990-87051990	161.385	-1.26791	0.285151	-4.44645	8.73e-06	7.04e-05	1
chr1-87098276-87099276	91.6384	-0.749403	0.371836	-2.01541	0.0438615	0.0835687	1.17295
chr1-87102118-87103118	50.7599	-1.30448	0.542874	-2.40291	0.0162653	0.0293598	1.57639
chr1-87142052-87143052	54.7625	-1.54005	0.493894	-3.11818	0.00181971	0.00515462	1.42693
chr1-87174056-87175056	114.784	-0.830375	0.332567	-2.49687	0.0125296	0.0345383	0.996486
chr1-87175576-87176576	110.395	-1.4891	0.35246	-4.22487	2.39e-05	0.000217456	0.761202
chr1-87180533-87181533	97.9202	-2.69451	0.411549	-6.54724	5.86e-11	1.84e-09	0.906225
chr1-87184408-87185408	97.4063	-0.872967	0.366124	-2.38435	0.0171094	0.0445723	0.996486
chr1-87186590-87187590	127.263	-0.0572905	0.315348	-0.181674	0.855839	0.835848	1.12707
chr1-87190459-87191459	120.418	-2.23729	0.389005	-5.75132	8.85e-09	1.75e-07	0.906225
chr1-87204882-87205882	139.623	-4.08621	0.432525	-9.44733	3.48e-21	5.67e-19	0.996486
chr1-87213453-87214453	695.128	0.0879324	0.153361	0.573368	0.566396	0.810256	0.780119
chr1-87245858-87246858	64.8885	-1.60639	0.461934	-3.47753	0.00050606	0.00235449	1
chr1-87258112-87259112	68.6178	-0.826864	0.42818	-1.93111	0.0534692	0.0960672	1.20366
chr1-87264058-87265058	111.309	-1.1517	0.355468	-3.23996	0.00119548	0.00490408	0.996486
chr1-87270519-87271519	235.971	-0.045265	0.240392	-0.188296	0.850644	0.909224	0.993173
chr1-87273182-87274182	68.5694	-1.62837	0.435751	-3.73692	0.000186288	0.000818242	1.27032
chr1-87292570-87293570	56.8467	-1.46797	0.47809	-3.07049	0.00213708	0.00681758	1.20366
chr1-87326696-87327696	581.465	-0.0931937	0.152633	-0.610575	0.541481	0.65728	1
chr1-87509511-87510511	212.039	-2.08555	0.272883	-7.64267	2.13e-14	1.19e-12	0.993173
chr1-87557614-87558614	72.7131	0.737344	0.962637	0.765963	0.443698	0.57003	0.996486
chr1-87574273-87575273	136.344	0.239712	0.293384	0.817059	0.413895	0.542555	0.996486
chr1-87588132-87589132	139.491	1.91664	0.347244	5.51957	3.4e-08	5.24e-07	1
chr1-87594033-87595033	166.937	-0.0749042	0.273651	-0.273722	0.784298	0.972332	0.834112
chr1-87607678-87608678	510.028	-0.336731	0.178991	-1.88127	0.0599351	0.131638	0.90948
chr1-87614391-87615391	82.993	1.69931	0.422478	4.02224	5.76e-05	0.000369365	0.996486
chr1-87642672-87643672	85.6064	-0.00148221	0.401594	-0.00369082	0.997055	0.904172	1.17295
chr1-87644815-87645815	82.4501	0.771436	0.374711	2.05875	0.039518	0.0960325	0.890111
chr1-87755639-87756639	453.697	0.36807	0.168774	2.18084	0.0291949	0.0734846	0.915678
chr1-87853071-87854071	302.243	-0.508079	0.216563	-2.34611	0.0189707	0.0743152	0.586931
chr1-87879383-87880383	96.9369	0.388516	0.376926	1.03075	0.302658	0.406613	1.07475
chr1-88007724-88008724	156.846	-0.700251	0.28805	-2.431	0.0150571	0.0400606	1
chr1-88134313-88135313	123.186	-0.666304	0.32113	-2.07487	0.0379981	0.0846202	1
chr1-88143865-88144865	94.1114	0.530795	0.376215	1.41088	0.158279	0.263232	0.996486
chr1-88205149-88206149	134.465	-0.310428	0.30603	-1.01437	0.310406	0.438073	0.996486
chr1-88254763-88255763	256.604	-1.03192	0.551667	-1.87055	0.0614073	0.131273	0.935126
chr1-88276692-88277692	1970.92	-0.0690128	0.113108	-0.61015	0.541763	0.794218	0.767687
chr1-88318153-88319153	62.3624	-1.02701	0.445596	-2.30481	0.021177	0.052798	1
chr1-88342562-88343562	122.676	-0.756547	0.327247	-2.31185	0.0207859	0.0562492	0.906225
chr1-88345417-88346417	213.203	-1.7722	0.286804	-6.17913	6.45e-10	1.49e-08	1
chr1-88424321-88425321	52.9515	-0.420936	0.478001	-0.880618	0.378525	0.402445	1.36317
chr1-88456374-88457374	46.401	0.214426	0.532048	0.40302	0.686933	0.559872	1.58264
chr1-88474542-88475542	313.382	-1.73232	0.212843	-8.13896	3.99e-16	3.61e-14	0.812205
chr1-88525755-88526755	122.276	-1.92445	0.339703	-5.6651	1.47e-08	2.5e-07	0.996486
chr1-88539571-88540571	69.1184	-2.43074	0.463274	-5.24686	1.55e-07	1.72e-06	1.20366
chr1-88562039-88563039	45.2426	-0.385602	0.513345	-0.751156	0.452559	0.412249	1.57639
chr1-88691974-88692974	153.596	-2.91026	0.333226	-8.73361	2.47e-18	2.59e-16	1
chr1-88701477-88702477	672.03	-0.0935141	0.143285	-0.652643	0.513987	0.756998	0.780119
chr1-88705532-88706532	146.053	0.42571	0.284454	1.49659	0.134501	0.23157	0.999664
chr1-88744914-88745914	74.2813	-0.00346743	0.404775	-0.00856631	0.993165	0.885643	1.20366
chr1-88763860-88764860	538.885	-0.43943	0.177285	-2.47867	0.0131875	0.0388461	0.90948
chr1-88836213-88837213	90.0221	-1.12014	0.384005	-2.917	0.00353412	0.0113971	1.07475
chr1-88838122-88839122	65.6618	-0.823543	0.440767	-1.86843	0.061702	0.0983153	1.34981
chr1-88923686-88924686	64.8652	-1.19834	0.442787	-2.70635	0.00680269	0.02083	1
chr1-89069880-89070880	467.386	0.203287	0.168252	1.20822	0.226961	0.369485	0.915678
chr1-89080454-89081454	75.6985	0.409028	0.404119	1.01215	0.311468	0.438041	1
chr1-89086317-89087317	287.02	0.593647	0.207526	2.86059	0.0042285	0.0139088	1.01113
chr1-89113965-89114965	56.8544	-0.644026	0.481466	-1.33764	0.181015	0.229179	1.36317
chr1-89131387-89132387	62.2734	-1.21086	0.488313	-2.47969	0.0131498	0.0294419	1.27032
chr1-89183193-89184193	64.8943	-1.56438	0.482635	-3.24133	0.00118973	0.00487098	1
chr1-89191085-89192085	95.9229	0.257545	0.3533	0.72897	0.46602	0.632784	0.906225
chr1-89195860-89196860	58.7257	-0.510966	0.493341	-1.03573	0.30033	0.33816	1.36317
chr1-89302016-89303016	142.277	1.26172	0.289988	4.35094	1.36e-05	0.000110055	0.934063
chr1-89304981-89305981	86.1158	1.43517	0.393026	3.65159	0.000260617	0.00125578	1.07475
chr1-89344223-89345223	62.0749	0.575173	0.451322	1.27442	0.202515	0.251576	1.34981
chr1-89400548-89401548	235.448	-2.02203	0.299712	-6.74656	1.51e-11	4.84e-10	1.01113
chr1-89412627-89413627	159.903	1.30476	0.280468	4.65206	3.29e-06	3.03e-05	0.987156
chr1-89454783-89455783	474.38	0.274514	0.167921	1.63478	0.102095	0.204405	0.889675
chr1-89462824-89463824	71.9471	0.246859	0.401792	0.614394	0.538955	0.572352	1.20366
chr1-89467154-89468154	95.0396	-0.867134	0.362872	-2.38964	0.0168647	0.0413895	1.07475
chr1-89471261-89472261	122.248	-1.03254	0.324747	-3.17952	0.00147521	0.00584299	0.996486
chr1-89480885-89481885	65.2184	-0.606545	0.466338	-1.30065	0.193377	0.241163	1.36317
chr1-89509246-89510246	120.318	-0.652093	0.320546	-2.03432	0.0419194	0.0919154	0.996486
chr1-89521114-89522114	138.105	-0.407216	0.303643	-1.3411	0.179888	0.304897	0.934063
chr1-89524095-89525095	61.1836	0.182608	0.471852	0.387002	0.698755	0.631355	1.36317
chr1-89525611-89526611	77.2636	0.0158808	0.389872	0.0407335	0.967508	0.994549	0.996486
chr1-89538383-89539383	500.993	-0.181472	0.167752	-1.08179	0.279345	0.433416	0.90948
chr1-89547426-89548426	175.93	-0.209773	0.280031	-0.749108	0.453792	0.635604	0.877242
chr1-89554984-89555984	571.358	0.683666	0.165635	4.12754	3.67e-05	0.00027032	0.90948
chr1-89566458-89567458	174.549	-0.676684	0.277639	-2.43728	0.0147983	0.0396154	0.996486
chr1-89570239-89571239	325.723	-0.0361597	0.199278	-0.181453	0.856012	1	0.829391
chr1-89576697-89577697	195.001	0.0375379	0.253849	0.147875	0.882441	0.931451	0.995994
chr1-89580381-89581381	385.49	-0.105261	0.187679	-0.560858	0.574894	0.673669	1.02698
chr1-89616843-89617843	336.131	0.182533	0.193893	0.941415	0.346492	0.552956	0.812205
chr1-89619661-89620661	101.64	0.541599	0.348469	1.55423	0.12013	0.228856	0.906225
chr1-89622227-89623227	149.215	0.598747	0.294457	2.03339	0.0420131	0.093149	0.982053
chr1-89628722-89629722	56.193	-0.950712	0.465641	-2.04173	0.0411785	0.0744834	1.27032
chr1-89630316-89631316	149.042	0.275123	0.293744	0.936609	0.34896	0.483121	0.982053
chr1-89643586-89644586	85.5517	-1.07595	0.401902	-2.67715	0.00742513	0.0223793	1
chr1-89656248-89657248	110.793	-0.210526	0.32974	-0.638461	0.523173	0.688605	0.906225
chr1-89686394-89687394	80.4814	-1.08976	0.410535	-2.6545	0.00794266	0.0207432	1.17295
chr1-89688531-89689531	154.66	-0.321758	0.302561	-1.06345	0.287579	0.418507	0.982053
chr1-89705661-89706661	102.672	1.20299	0.434926	2.76596	0.0056755	0.0168816	1.07475
chr1-89860221-89861221	78.8141	-0.580531	0.39672	-1.46333	0.143378	0.243096	1
chr1-89880630-89881630	217.817	-0.247545	0.272846	-0.907269	0.364264	0.494878	0.993173
chr1-89886917-89887917	59.5144	-1.36525	0.475218	-2.8729	0.00406728	0.0105061	1.36317
chr1-89930292-89931292	96.7899	-1.13694	0.364557	-3.1187	0.00181651	0.00653697	1.07475
chr1-89940082-89941082	52.6184	-1.11976	0.489009	-2.28986	0.0220294	0.0544611	1
chr1-90017762-90018762	65.8225	-1.25642	0.490672	-2.56062	0.0104486	0.0255001	1.20366
chr1-90029618-90030618	211.711	-0.0250828	0.241366	-0.10392	0.917233	0.948189	1.01031
chr1-90050883-90051883	215.739	-0.349449	0.243893	-1.4328	0.151916	0.254077	1
chr1-90060325-90061325	92.1001	0.686704	0.366827	1.87201	0.0612054	0.122866	1.0121
chr1-90152693-90153693	196.54	0.443838	0.259926	1.70756	0.0877188	0.166051	0.993173
chr1-90163007-90164007	116.305	-0.582292	0.328407	-1.77308	0.0762156	0.147792	1
chr1-90204215-90205215	295.178	-0.481403	0.216397	-2.22463	0.0261062	0.0686213	0.889675
chr1-90212896-90213896	153.549	0.185448	0.315236	0.588285	0.556341	0.67044	1
chr1-90225251-90226251	198.247	1.07525	0.248531	4.32643	1.52e-05	0.000113295	1.01031
chr1-90233359-90234359	205.005	0.874367	0.27967	3.12643	0.00176944	0.00673849	1.01031
chr1-90238490-90239490	634.071	0.175454	0.146896	1.1944	0.23232	0.375837	0.915678
chr1-90258366-90259366	525.187	0.263148	0.160983	1.63464	0.102126	0.186344	1
chr1-90260723-90261723	140.202	0.214827	0.294333	0.729877	0.465466	0.58874	0.999664
chr1-90268222-90269222	295.134	0.29877	0.21253	1.40578	0.159789	0.309895	0.812205
chr1-90272923-90273923	250.935	-0.0439479	0.234218	-0.187637	0.851161	0.898388	1.01113
chr1-90275658-90276658	123.929	-0.468572	0.313616	-1.49409	0.135152	0.233	0.996486
chr1-90277156-90278156	221.76	-0.147188	0.241518	-0.609427	0.542241	0.652816	1.01031
chr1-90279341-90280341	391.393	-0.482269	0.203073	-2.37485	0.0175559	0.0453546	1
chr1-90288652-90289652	625.824	0.0766968	0.149513	0.512979	0.607966	0.746718	0.940459
chr1-90318136-90319136	288.783	2.01172	0.25694	7.82952	4.9e-15	3.02e-13	1
chr1-90332069-90333069	194.262	0.706256	0.255642	2.76267	0.00573303	0.0175498	1.03637
chr1-90334558-90335558	254.685	0.311032	0.22748	1.36729	0.171534	0.27726	1.00754
chr1-90337484-90338484	207.203	-0.0609519	0.245949	-0.247823	0.804271	0.87419	0.993173
chr1-90364318-90365318	82.4165	0.781024	0.389684	2.00425	0.0450434	0.106601	0.890111
chr1-90397078-90398078	102.621	0.657677	0.337044	1.95131	0.05102	0.116161	0.906225
chr1-90406412-90407412	113.446	1.34524	0.360367	3.73297	0.000189236	0.00101689	1
chr1-90417798-90418798	214.645	-0.0449445	0.268184	-0.167588	0.866907	0.919606	0.995994
chr1-90423786-90424786	221.619	0.53553	0.268423	1.9951	0.0460321	0.09606	1.03637
chr1-90440293-90441293	134.072	0.273809	0.304785	0.898367	0.36899	0.454652	1.12707
chr1-90456900-90457900	77.4486	0.412162	0.392898	1.04903	0.294164	0.457528	0.890111
chr1-90465686-90466686	270.583	0.561087	0.232987	2.40824	0.0160298	0.0447457	0.928797
chr1-90467816-90468816	262.868	0.571322	0.233036	2.45165	0.0142204	0.040621	0.928797
chr1-90486060-90487060	121.08	-0.657721	0.321091	-2.0484	0.0405211	0.0882169	1.0121
chr1-90497315-90498315	427.214	0.907558	0.174787	5.19238	2.08e-07	2.63e-06	1
chr1-90502513-90503513	636.064	1.32789	0.151403	8.77052	1.78e-18	1.94e-16	1
chr1-90506341-90507341	146.176	0.434769	0.286177	1.51923	0.128704	0.223737	1
chr1-90509056-90510056	166.715	2.08338	0.316272	6.58732	4.48e-11	1.33e-09	0.996486
chr1-90515628-90516628	91.1898	0.0050332	0.364505	0.0138083	0.988983	0.899266	1.17295
chr1-90518625-90519625	113.535	1.10565	0.330774	3.3426	0.000829965	0.00390304	0.906225
chr1-90521997-90522997	362.661	1.82601	0.20964	8.71021	3.03e-18	3.49e-16	0.889675
chr1-90587853-90588853	180.44	0.519398	0.264947	1.96038	0.0499511	0.112129	0.927586
chr1-90592432-90593432	109.085	0.643891	0.33661	1.91287	0.0557646	0.108755	1.07475
chr1-90602895-90603895	437.213	0.836977	0.214498	3.90203	9.54e-05	0.000773881	0.695782
chr1-90650442-90651442	113.079	-0.15638	0.33847	-0.46202	0.644067	0.738349	1.0121
chr1-90652344-90653344	126.697	-1.37363	0.328943	-4.1759	2.97e-05	0.000204834	1.0121
chr1-90656413-90657413	173.4	0.412216	0.26439	1.55912	0.118967	0.210396	1
chr1-90669265-90670265	102.444	-1.13977	0.404802	-2.81564	0.00486805	0.0157931	1
chr1-90675969-90676969	136.003	-0.980529	0.311927	-3.14345	0.00166967	0.00685792	0.934063
chr1-90687793-90688793	86.4455	-1.03156	0.396529	-2.60147	0.00928259	0.0269262	1
chr1-90690466-90691466	201.092	-0.702683	0.250699	-2.8029	0.00506461	0.0158402	1.03637
chr1-90710186-90711186	151.024	1.63966	0.319225	5.13638	2.8e-07	3.44e-06	1
chr1-90729148-90730148	86.9673	-0.740422	0.379894	-1.94902	0.0512927	0.0948083	1.17295
chr1-90733601-90734601	199.343	-0.0167218	0.253571	-0.0659455	0.947421	0.97047	1.01031
chr1-90749905-90750905	83.3297	-1.26753	0.422243	-3.00189	0.00268307	0.00907269	1.07475
chr1-90757946-90758946	114.092	-0.659891	0.353659	-1.8659	0.0620557	0.155784	0.761202
chr1-90775339-90776339	334.005	-0.0200266	0.195643	-0.102363	0.918469	1	0.812205
chr1-90797017-90798017	65.9894	-0.689895	0.433891	-1.59002	0.111831	0.165629	1.27032
chr1-90834489-90835489	86.5577	-1.22762	0.388744	-3.15792	0.00158901	0.00542288	1.17295
chr1-90838228-90839228	367.312	-0.115634	0.188544	-0.613302	0.539677	0.698937	0.915678
chr1-90896481-90897481	677.636	0.921233	0.148207	6.21587	5.1e-10	1.51e-08	0.780119
chr1-90909093-90910093	380.277	-0.0369672	0.214343	-0.172468	0.86307	1	0.829391
chr1-90928366-90929366	74.6069	-0.419742	0.402017	-1.04409	0.296443	0.422249	1
chr1-90956386-90957386	65.595	-0.182158	0.432211	-0.421455	0.673423	0.769059	1
chr1-90967165-90968165	174.861	-0.422802	0.286206	-1.47727	0.139604	0.238947	0.996486
chr1-90973055-90974055	269.393	-0.129722	0.229287	-0.565761	0.571556	0.717714	0.935126
chr1-90974686-90975686	816.559	-0.0522834	0.139238	-0.375496	0.707292	0.947242	0.780119
chr1-90980345-90981345	80.5034	1.06205	0.391305	2.71413	0.00664494	0.0204103	1
chr1-90998367-90999367	423.536	-0.861892	0.180738	-4.76873	1.85e-06	1.96e-05	0.915678
chr1-91016840-91017840	158.353	-0.32682	0.309502	-1.05595	0.290989	0.417699	0.996486
chr1-91023026-91024026	178.109	-2.49627	0.310161	-8.04829	8.4e-16	6e-14	0.996486
chr1-91031138-91032138	104.598	-1.17248	0.364009	-3.22102	0.00127735	0.00517606	0.996486
chr1-91032357-91033357	117.413	-1.68842	0.36016	-4.68799	2.76e-06	2.57e-05	0.996486
chr1-91043139-91044139	110.364	-0.830928	0.339645	-2.44646	0.0144267	0.0383079	1.0121
chr1-91052525-91053525	1203.1	0.0258278	0.117986	0.218906	0.826723	1	0.764215
chr1-91056112-91057112	140.676	-0.976985	0.320961	-3.04393	0.00233509	0.00858253	0.999664
chr1-91057547-91058547	288.847	0.130736	0.219872	0.594599	0.552111	0.666755	1
chr1-91061991-91062991	155.079	-0.872046	0.282636	-3.0854	0.00203278	0.00773055	0.987156
chr1-91064713-91065713	251.265	-0.671087	0.224859	-2.98448	0.0028406	0.0100903	1
chr1-91084016-91085016	68.1315	-1.30482	0.449776	-2.90105	0.0037191	0.0102374	1.28665
chr1-91098494-91099494	229.01	-0.646663	0.233121	-2.77394	0.0055382	0.0176633	0.993173
chr1-91178733-91179733	63.6209	-0.568021	0.455316	-1.24753	0.212203	0.2592	1.36317
chr1-91209359-91210359	152.652	-0.476808	0.311711	-1.52965	0.126104	0.233379	0.927586
chr1-91216445-91217445	134.638	0.486264	0.346836	1.402	0.160915	0.279857	0.934063
chr1-91238804-91239804	52.0894	-0.216788	0.494041	-0.438805	0.660803	0.54463	1.58264
chr1-91249942-91250942	976.053	0.775313	0.121974	6.35639	2.07e-10	6.68e-09	0.769491
chr1-91297770-91298770	957.111	0.683837	0.122029	5.60389	2.1e-08	4.31e-07	0.769491
chr1-91301226-91302226	110.488	-2.56679	0.922351	-2.78288	0.00538792	0.0215148	0.761202
chr1-91312967-91313967	113.53	-1.69701	0.365786	-4.63937	3.49e-06	4.01e-05	0.761202
chr1-91337044-91338044	120.08	-1.65362	0.358763	-4.60924	4.04e-06	3.91e-05	0.906225
chr1-91344109-91345109	185.724	-0.757101	0.258441	-2.92949	0.0033952	0.0124394	0.927586
chr1-91346602-91347602	200.497	-0.185278	0.260604	-0.710956	0.477112	0.59469	1.01031
chr1-91350532-91351532	73.8284	-1.7822	0.507695	-3.51037	0.000447479	0.0023419	0.890111
chr1-91356155-91357155	908.808	0.0966371	0.164669	0.586856	0.5573	0.671232	1
chr1-91365480-91366480	532.433	-0.656007	0.198162	-3.31046	0.000931418	0.00437178	0.889675
chr1-91380165-91381165	137.629	0.525279	0.293256	1.7912	0.0732614	0.15101	0.934063
chr1-91398095-91399095	471.895	-0.311769	0.176564	-1.76575	0.0774374	0.164134	0.889675
chr1-91406957-91407957	142.206	-0.384044	0.292859	-1.31136	0.189735	0.302304	0.996486
chr1-91413106-91414106	750.045	0.111869	0.134556	0.831391	0.405753	0.64762	0.764215
chr1-91428404-91429404	72.8975	-0.100614	0.439426	-0.228967	0.818895	0.774461	1.20366
chr1-91436751-91437751	188.574	0.291901	0.251312	1.16151	0.245434	0.404538	0.877242
chr1-91445913-91446913	199.666	1.20296	0.249827	4.81516	1.47e-06	1.49e-05	0.993173
chr1-91455681-91456681	335.061	-0.164374	0.193299	-0.85036	0.395125	0.512973	1.02698
chr1-91458335-91459335	653.558	-0.076273	0.142779	-0.534205	0.5932	0.747697	0.915678
chr1-91483084-91484084	150.705	-0.16029	0.295355	-0.542701	0.587336	0.697153	1
chr1-91494346-91495346	275.817	-0.155275	0.210932	-0.736138	0.461647	0.580379	1.01113
chr1-91523453-91524453	51.0685	-0.530343	0.494524	-1.07243	0.283527	0.288395	1.58264
chr1-91533197-91534197	64.7442	-1.23126	0.475331	-2.59033	0.0095885	0.0276473	1
chr1-91540055-91541055	1020.71	0.495703	0.118132	4.19617	2.71e-05	0.000241403	0.767687
chr1-91600326-91601326	65.9592	-1.54566	0.461732	-3.34753	0.000815358	0.00301721	1.20366
chr1-91801315-91802315	67.8724	-2.63513	0.52143	-5.05365	4.33e-07	3.87e-06	1.34981
chr1-91822930-91823930	69.6461	-1.77131	0.497304	-3.56183	0.000368276	0.00144683	1.28665
chr1-91913467-91914467	47.8307	-1.43782	0.515054	-2.79159	0.00524491	0.0129697	1.36317
chr1-92015410-92016410	75.5823	-1.24623	0.406629	-3.0648	0.00217819	0.00892469	0.890111
chr1-92030331-92031331	122.531	1.48778	0.341027	4.36264	1.29e-05	9.93e-05	0.996486
chr1-92035047-92036047	124.453	0.475442	0.323914	1.4678	0.142158	0.23937	1.0121
chr1-92086257-92087257	355.834	0.048273	0.208309	0.231738	0.816742	0.863466	1.02698
chr1-92089446-92090446	380.371	0.371175	0.187514	1.97946	0.0477647	0.101856	1
chr1-92099178-92100178	515.928	-0.0755087	0.169672	-0.445028	0.6563	0.818868	0.889675
chr1-92118876-92119876	179.117	0.0435294	0.266358	0.163425	0.870184	0.921639	0.996486
chr1-92130004-92131004	574.418	0.831344	0.158585	5.24227	1.59e-07	2.19e-06	0.940459
chr1-92136798-92137798	77.831	-0.633178	0.406962	-1.55587	0.11974	0.231539	0.890111
chr1-92144437-92145437	109.238	0.195381	0.356372	0.548251	0.58352	0.658508	1.07475
chr1-92180023-92181023	2019.21	0.569072	0.0978412	5.81628	6.02e-09	1.43e-07	0.767687
chr1-92195507-92196507	189.706	-0.641835	0.255127	-2.51575	0.011878	0.0330472	0.996486
chr1-92215435-92216435	416.038	-0.125002	0.188299	-0.663846	0.506789	0.667885	0.915678
chr1-92269378-92270378	95.1298	0.0508713	0.389897	0.130474	0.896192	0.94186	0.996486
chr1-92309351-92310351	112.438	-0.828728	0.328727	-2.52102	0.0117015	0.040743	0.761202
chr1-92323652-92324652	76.8004	-0.268483	0.401806	-0.66819	0.504012	0.67899	0.890111
chr1-92343121-92344121	469.187	-0.940245	0.19426	-4.84014	1.3e-06	1.47e-05	0.889675
chr1-92348109-92349109	175.23	0.921113	0.275045	3.34895	0.000811176	0.00352307	0.996486
chr1-92359908-92360908	92.431	-0.368227	0.372175	-0.989391	0.322472	0.426108	1.07475
chr1-92378734-92379734	170.852	-0.473773	0.277959	-1.70447	0.0882938	0.166507	0.996486
chr1-92437438-92438438	165.396	-0.123685	0.286263	-0.432067	0.665693	0.770163	0.986445
chr1-92473416-92474416	359.553	-0.242516	0.186731	-1.29875	0.194031	0.335503	0.889675
chr1-92634693-92635693	73.8679	-2.39061	0.470581	-5.08012	3.77e-07	4.95e-06	0.890111
chr1-92641336-92642336	322.647	0.243956	0.197538	1.23498	0.216837	0.390757	0.812205
chr1-92647877-92648877	195.273	-0.537334	0.26379	-2.03697	0.0416529	0.0903975	1.01031
chr1-92656742-92657742	61.1701	-1.40527	0.470242	-2.98839	0.00280454	0.00778653	1.34981
chr1-92669839-92670839	48.9874	-1.17474	0.510017	-2.30335	0.0212594	0.0364537	1.58264
chr1-92676421-92677421	338.749	-1.72664	0.220349	-7.83594	4.65e-15	3.49e-13	0.812205
chr1-92682867-92683867	450.29	-0.499339	0.188643	-2.647	0.00812097	0.0265594	0.889675
chr1-92696657-92697657	135.511	0.470335	0.303221	1.55113	0.120871	0.22466	0.934063
chr1-92698793-92699793	178.325	-1.62192	0.278006	-5.83413	5.41e-09	1.03e-07	0.996486
chr1-92703711-92704711	994.733	0.462284	0.122422	3.77615	0.000159271	0.00109348	0.771676
chr1-92708837-92709837	257.695	-0.500023	0.224774	-2.22456	0.0261105	0.0619086	1.01113
chr1-92712121-92713121	363.237	-1.24619	0.193956	-6.42514	1.32e-10	3.88e-09	0.889675
chr1-92717982-92718982	92.4865	-0.731923	0.381438	-1.91886	0.0550026	0.107594	1.07475
chr1-92720257-92721257	82.9337	-1.50373	0.393613	-3.82032	0.00013328	0.000758313	0.996486
chr1-92726094-92727094	73.8431	-0.16881	0.396947	-0.425271	0.670639	0.768759	0.996486
chr1-92744413-92745413	93.0162	-1.18956	0.366315	-3.24738	0.00116474	0.00473787	1.0121
chr1-92751398-92752398	92.1414	-1.15761	0.373856	-3.0964	0.00195884	0.00734028	1.0121
chr1-92768914-92769914	148.879	-1.45291	0.299463	-4.85172	1.22e-06	1.26e-05	0.996486
chr1-92782485-92783485	174.261	-0.175291	0.286909	-0.610963	0.541224	0.65704	1
chr1-92786878-92787878	342.025	-1.17091	0.199343	-5.87386	4.26e-09	8.09e-08	1.02698
chr1-92799297-92800297	118.22	-0.646412	0.335677	-1.9257	0.0541422	0.139973	0.761202
chr1-92831547-92832547	437.201	-0.576668	0.176729	-3.263	0.0011024	0.00456979	1
chr1-92833672-92834672	195.821	-0.132887	0.25672	-0.517633	0.604714	0.715747	0.993173
chr1-92846572-92847572	104.188	-1.69305	0.361758	-4.68006	2.87e-06	2.49e-05	1.07475
chr1-92894774-92895774	63.7344	0.414014	0.478889	0.864529	0.387297	0.412109	1.34981
chr1-92906598-92907598	924.066	0.691548	0.127255	5.43436	5.5e-08	1.01e-06	0.767687
chr1-92910221-92911221	294.351	-0.149655	0.204397	-0.732179	0.464059	0.673409	0.829391
chr1-92934015-92935015	1150.59	0.760623	0.112943	6.73458	1.64e-11	6.75e-10	0.767687
chr1-93174079-93175079	88.3278	-0.46957	0.379987	-1.23575	0.21655	0.333624	1
chr1-93176206-93177206	170.914	-0.385473	0.282979	-1.3622	0.173135	0.297571	0.927586
chr1-93183757-93184757	304.556	-0.378269	0.233658	-1.6189	0.105469	0.191205	1
chr1-93209908-93210908	105.486	-0.361045	0.381396	-0.946641	0.343822	0.472827	0.996486
chr1-93226867-93227867	170.276	-0.0405929	0.291873	-0.139077	0.889389	0.943357	0.986445
chr1-93228969-93229969	234.346	0.634409	0.234542	2.70488	0.0068329	0.022098	0.935126
chr1-93235596-93236596	873.14	0.827635	0.141154	5.86334	4.54e-09	8.79e-08	1
chr1-93305211-93306211	96.9164	-0.151851	0.348314	-0.435959	0.662867	0.722349	1.07475
chr1-93334179-93335179	59.8693	-1.2247	0.478535	-2.55926	0.0104896	0.0221955	1.42693
chr1-93342750-93343750	1054.23	-0.147175	0.12294	-1.19714	0.231253	0.425803	0.771676
chr1-93444873-93445873	480.674	-0.0968675	0.163804	-0.591361	0.554278	0.716118	0.90948
chr1-93478330-93479330	1206.75	-0.204342	0.114179	-1.78966	0.0735082	0.143707	1
chr1-93511591-93512591	670.475	0.204278	0.141022	1.44856	0.147461	0.303791	0.769491
chr1-93635173-93636173	1146.45	0.46281	0.117519	3.93817	8.21e-05	0.000626293	0.767687
chr1-93668481-93669481	340.131	0.201511	0.190818	1.05604	0.29095	0.416511	1
chr1-93679950-93680950	137.536	-1.90323	0.329278	-5.78001	7.47e-09	1.37e-07	1
chr1-93685668-93686668	303.297	-1.07158	0.206302	-5.19426	2.06e-07	3.14e-06	0.812205
chr1-93687841-93688841	612.493	0.0708686	0.149023	0.475556	0.634391	0.769995	0.940459
chr1-93726539-93727539	70.1347	-0.108918	0.408409	-0.266689	0.789709	0.726357	1.27032
chr1-93754149-93755149	649.617	0.240663	0.151744	1.58598	0.112743	0.201567	1
chr1-93801376-93802376	336.04	0.485463	0.194405	2.49718	0.0125186	0.0408316	0.812205
chr1-93803549-93804549	866.486	0.359207	0.129457	2.77473	0.00552478	0.0218903	0.764215
chr1-93824837-93825837	437.579	0.0894715	0.181279	0.493557	0.621619	0.789054	0.889675
chr1-93856938-93857938	70.2185	-2.51483	0.480078	-5.23839	1.62e-07	1.69e-06	1.28665
chr1-93897055-93898055	331.406	0.42662	0.205861	2.07237	0.0382308	0.0934728	0.889675
chr1-93911532-93912532	52.7889	0.100536	0.521854	0.192651	0.847232	0.726225	1.36317
chr1-93966159-93967159	330.547	0.34968	0.193933	1.8031	0.0713733	0.140371	1
chr1-93980672-93981672	50.9443	0.2596	0.475242	0.546249	0.584895	0.49781	1.58264
chr1-94002907-94003907	61.1747	-0.396308	0.437083	-0.906709	0.364561	0.394283	1.34981
chr1-94034872-94035872	1057.06	0.144235	0.123617	1.16679	0.243297	0.443136	0.769491
chr1-94078688-94079688	94.9793	0.287594	0.349381	0.823155	0.41042	0.5379	1
chr1-94469541-94470541	92.2327	1.26823	0.361824	3.5051	0.000456429	0.00202536	1.07475
chr1-95267859-95268859	223.203	-1.1626	0.266962	-4.35494	1.33e-05	0.000102381	0.995994
chr1-95313361-95314361	628.356	0.0048342	0.149882	0.0322533	0.97427	1	0.889675
chr1-95451459-95452459	72.6336	0.217737	0.479099	0.454472	0.649489	0.655544	1.20366
chr1-95667249-95668249	66.9649	-2.51656	0.492082	-5.1141	3.15e-07	3.09e-06	1.27032
chr1-97660831-97661831	436.291	-0.98951	0.203812	-4.85501	1.2e-06	1.24e-05	1
chr1-97769607-97770607	628.789	0.427861	0.169165	2.52925	0.0114306	0.0343139	0.915678
chr1-97833592-97834592	90.4591	-1.27523	0.374849	-3.40197	0.000669012	0.00280928	1.07475
chr1-97887132-97888132	59.4126	1.44626	0.516414	2.80057	0.00510119	0.0164043	1
chr1-97976680-97977680	520.017	0.345628	0.178354	1.93788	0.0526382	0.11801	0.915678
chr1-97982891-97983891	44.2057	-0.914205	0.543184	-1.68305	0.0923655	0.119873	1.57639
chr1-98037957-98038957	72.5311	0.129136	0.404469	0.319273	0.749519	0.877087	0.92087
chr1-98047448-98048448	108.568	0.768604	0.328907	2.33685	0.0194472	0.0533346	0.906225
chr1-98071121-98072121	140.97	0.20811	0.304439	0.683585	0.494237	0.61629	0.996486
chr1-98079590-98080590	109.182	1.29841	0.339011	3.82999	0.000128146	0.000793997	0.906225
chr1-98094818-98095818	667.428	0.0847682	0.142313	0.595646	0.551412	0.80687	0.764215
chr1-98280311-98281311	110.352	1.8178	0.376871	4.8234	1.41e-06	1.56e-05	0.906225
chr1-100179733-100180733	430.219	1.98399	0.195877	10.1287	4.12e-24	9.78e-22	1
chr1-102627694-102628694	276.451	2.26256	0.224767	10.0663	7.79e-24	1.93e-21	0.935126
chr1-104746541-104747541	224.821	-2.06318	0.253969	-8.12376	4.52e-16	3.31e-14	1.01031
chr1-104754397-104755397	76.2124	-2.05801	0.456877	-4.50452	6.65e-06	5.56e-05	1
chr1-104838636-104839636	56.5887	-1.77712	0.52902	-3.35926	0.000781518	0.00291216	1.20366
chr1-105179079-105180079	43.4398	-0.749542	0.563234	-1.33078	0.183261	0.206493	1.57639
chr1-105355971-105356971	93.4105	-2.66889	0.416423	-6.40908	1.46e-10	3.84e-09	1
chr1-105663326-105664326	413.241	-0.471163	0.184863	-2.54872	0.0108119	0.0355657	0.829391
chr1-105780332-105781332	67.5261	-1.7236	0.442438	-3.89569	9.79e-05	0.000448584	1.34981
chr1-105828810-105829810	53.8041	-0.694084	0.483455	-1.43567	0.151095	0.253009	1
chr1-105890830-105891830	67.7479	0.483799	0.438415	1.10352	0.269802	0.34274	1.20366
chr1-105906082-105907082	307.633	0.170256	0.202539	0.84061	0.400566	0.613848	0.812205
chr1-105946706-105947706	188.584	0.451533	0.258979	1.74351	0.0812444	0.16497	0.927586
chr1-105971645-105972645	136.574	0.194437	0.295678	0.657598	0.510797	0.631355	0.996486
chr1-105990171-105991171	1127.66	0.554539	0.123339	4.49604	6.92e-06	7.21e-05	0.771676
chr1-105993423-105994423	255.433	0.27105	0.230322	1.17683	0.239264	0.359946	1
chr1-106038996-106039996	90.428	-1.09398	0.36899	-2.96479	0.00302887	0.0105272	1.0121
chr1-106043221-106044221	111.304	-0.36266	0.350316	-1.03524	0.300558	0.522982	0.761202
chr1-106070937-106071937	60.4618	-0.216348	0.479706	-0.451002	0.651988	0.600087	1.36317
chr1-106148598-106149598	128.263	1.22961	0.307096	4.00399	6.23e-05	0.000394985	0.996486
chr1-106154834-106155834	96.9476	-1.04251	0.364057	-2.86359	0.00418874	0.01397	0.996486
chr1-106171722-106172722	420.681	-0.11414	0.176535	-0.646558	0.517918	0.692879	0.889675
chr1-106241785-106242785	55.9755	-0.101672	0.471406	-0.215679	0.829238	0.888711	1
chr1-106288598-106289598	69.2871	-0.23361	0.491062	-0.475724	0.634271	0.619307	1.27032
chr1-106395209-106396209	69.2841	0.0210867	0.424064	0.0497254	0.960341	0.833159	1.27032
chr1-106400711-106401711	112.697	-0.408231	0.33896	-1.20436	0.22845	0.348686	0.996486
chr1-106427848-106428848	73.3649	-1.71668	0.427494	-4.01568	5.93e-05	0.000377377	1
chr1-106511265-106512265	106.845	1.00963	0.335653	3.00795	0.00263021	0.00948525	0.996486
chr1-106570502-106571502	122.783	-0.368025	0.312086	-1.17924	0.238302	0.3589	1
chr1-106583193-106584193	191.143	0.358227	0.265732	1.34808	0.177634	0.316801	0.877242
chr1-106602444-106603444	95.8089	0.184814	0.372272	0.496449	0.619578	0.726437	0.996486
chr1-106619043-106620043	104.898	-0.277449	0.335589	-0.826752	0.408378	0.531324	1.0121
chr1-106629225-106630225	338.272	-0.189587	0.220094	-0.861393	0.389022	0.517154	1
chr1-106700327-106701327	157.699	0.314956	0.294907	1.06799	0.285527	0.414528	0.987156
chr1-106711854-106712854	212.525	0.243016	0.259885	0.935091	0.349741	0.473963	1.01031
chr1-106713708-106714708	387.579	-0.0346174	0.210343	-0.164576	0.869278	0.979087	0.915678
chr1-106758955-106759955	1072.71	0.0516477	0.119841	0.430967	0.666492	0.916767	0.769491
chr1-106796100-106797100	517.286	-0.115812	0.167329	-0.692118	0.488863	0.6502	0.915678
chr1-107350130-107351130	88.566	1.97207	0.376612	5.23634	1.64e-07	2.13e-06	1
chr1-107536883-107537883	110.8	-0.0898387	0.342628	-0.262204	0.793164	1	0.761202
chr1-107589607-107590607	67.2968	-0.531614	0.430345	-1.23532	0.216711	0.289468	1.20366
chr1-111864242-111865242	672.847	-0.201437	0.148315	-1.35817	0.174409	0.342084	0.780119
chr1-114673694-114674694	220.36	0.471434	0.240877	1.95716	0.050329	0.106127	1
chr1-118310710-118311710	345.304	0.275919	0.191	1.4446	0.14857	0.273331	0.889675
chr1-118321468-118322468	223.782	-0.107087	0.235966	-0.453825	0.649955	0.751607	0.995994
chr1-118388752-118389752	583.898	0.0272176	0.17271	0.157592	0.874778	0.987888	0.90948
chr1-118437474-118438474	58.24	0.124359	0.47912	0.259558	0.795205	0.729932	1.27032
chr1-118444876-118445876	156.506	-0.197219	0.281054	-0.701712	0.482859	0.604216	1
chr1-118458865-118459865	595.399	0.581903	0.156735	3.71267	0.000205087	0.00120417	0.889675
chr1-118476549-118477549	49.07	-0.279646	0.503837	-0.555032	0.578872	0.495373	1.57639
chr1-118498015-118499015	57.947	-0.350897	0.453222	-0.774228	0.438796	0.492619	1.20366
chr1-118627521-118628521	101.575	-0.549706	0.347786	-1.58059	0.113973	0.201384	1.0121
chr1-118756060-118757060	84.6878	1.33262	0.470608	2.83169	0.00463021	0.0150053	1.0121
chr1-118874653-118875653	175.545	0.692728	0.278161	2.49039	0.0127604	0.0350714	0.996486
chr1-118894954-118895954	105.447	-0.56913	0.359796	-1.58181	0.113692	0.200989	1.0121
chr1-118912974-118913974	215.659	-0.25542	0.250055	-1.02146	0.307038	0.43551	0.993173
chr1-118926901-118927901	129.382	-0.320304	0.305878	-1.04716	0.295025	0.442775	0.934063
chr1-118937872-118938872	106.305	0.163046	0.334436	0.487527	0.625885	0.693004	1.07475
chr1-118954431-118955431	121.524	0.352052	0.309652	1.13693	0.255568	0.374557	1.0121
chr1-118969067-118970067	136.868	-0.396395	0.334678	-1.18441	0.236252	0.357711	0.996486
chr1-118976230-118977230	784.564	0.486532	0.143636	3.38726	0.000705949	0.00392882	0.764215
chr1-118981791-118982791	731.974	-0.426821	0.139459	-3.06056	0.00220923	0.0100659	0.780119
chr1-119001382-119002382	128.012	-0.880051	0.318991	-2.75886	0.00580033	0.0165232	1.12707
chr1-119003883-119004883	133.363	-0.359726	0.31583	-1.13899	0.254709	0.376984	1
chr1-119016384-119017384	173.757	-0.487775	0.266677	-1.82909	0.0673866	0.135444	0.986445
chr1-119025409-119026409	233.234	0.976799	0.267357	3.65354	0.000258653	0.00132601	1
chr1-119030871-119031871	82.4709	0.835727	0.454712	1.83793	0.066073	0.116204	1.17295
chr1-119033673-119034673	312.864	0.182337	0.200167	0.910921	0.362337	0.722775	0.586931
chr1-119047396-119048396	104.298	0.336373	0.337617	0.996315	0.319097	0.447459	0.996486
chr1-119053010-119054010	448.639	0.147728	0.172668	0.855558	0.392242	0.554521	0.915678
chr1-119083348-119084348	55.1631	-0.225502	0.472523	-0.477229	0.633199	0.643151	1.20366
chr1-119087234-119088234	59.6354	0.445158	0.457302	0.973446	0.330332	0.398864	1.20366
chr1-119093443-119094443	61.0146	1.08859	0.445714	2.44235	0.0145918	0.039045	1
chr1-119152347-119153347	321.755	1.16061	0.196458	5.90765	3.47e-09	7.68e-08	0.889675
chr1-119219536-119220536	220.199	1.47721	0.235895	6.26213	3.8e-10	9.23e-09	0.993173
chr1-119253057-119254057	142.821	1.26467	0.328064	3.85493	0.000115762	0.000669314	1
chr1-119256209-119257209	509.912	0.150312	0.15854	0.948101	0.343078	0.503064	0.915678
chr1-119291866-119292866	150.368	0.507327	0.317743	1.59666	0.110342	0.210384	0.927586
chr1-119294637-119295637	292.96	0.741718	0.219547	3.3784	0.000729086	0.00376582	0.829391
chr1-119299689-119300689	303.818	1.36108	0.214592	6.34262	2.26e-10	6.9e-09	0.812205
chr1-119308504-119309504	270.353	0.968223	0.231158	4.18858	2.81e-05	0.000195131	1.01113
chr1-119328816-119329816	81.1187	-1.10584	0.402742	-2.74577	0.00603698	0.0207732	0.890111
chr1-119343751-119344751	84.6569	-0.226499	0.382923	-0.591499	0.554186	0.634139	1.07475
chr1-119351457-119352457	139.913	1.12074	0.312843	3.58244	0.000340394	0.00167187	1
chr1-119390443-119391443	78.8067	-0.889491	0.401579	-2.21498	0.0267614	0.0680933	0.92087
chr1-119422095-119423095	147.347	-0.684975	0.289165	-2.36881	0.0178455	0.0417107	1.12707
chr1-119457462-119458462	510.909	0.66957	0.180149	3.71675	0.000201803	0.00118755	0.889675
chr1-119484200-119485200	47.5753	-0.485383	0.546211	-0.888635	0.374199	0.356992	1.58264
chr1-119491818-119492818	75.4778	0.22145	0.408842	0.541651	0.588059	0.740312	0.92087
chr1-119494565-119495565	77.2634	-0.844917	0.46048	-1.83486	0.0665259	0.132643	1
chr1-119504279-119505279	1004.06	0.581587	0.126147	4.61039	4.02e-06	4.48e-05	0.769491
chr1-119520482-119521482	198.194	1.64145	0.254022	6.46182	1.03e-10	2.82e-09	1
chr1-119525249-119526249	343.929	-0.203515	0.201136	-1.01183	0.311619	0.429656	1.02698
chr1-119540889-119541889	292.616	0.983246	0.207461	4.73942	2.14e-06	2.06e-05	1
chr1-119557486-119558486	175.591	2.00089	0.283632	7.05452	1.73e-12	7.32e-11	0.927586
chr1-119648052-119649052	367.577	0.437268	0.184833	2.36574	0.0179939	0.0452916	1.02698
chr1-119790393-119791393	148.236	0.774072	0.31357	2.46858	0.0135651	0.036743	1
chr1-119836960-119837960	615.86	0.289254	0.153789	1.88086	0.0599915	0.128189	0.940459
chr1-119889101-119890101	77.4294	0.658235	0.387548	1.69846	0.0894213	0.144889	1.20366
chr1-119894973-119895973	186.866	0.781909	0.262558	2.97804	0.00290098	0.0102594	1
chr1-119902493-119903493	148.208	0.108392	0.284222	0.381364	0.702934	0.727987	1.12707
chr1-119912696-119913696	321.965	0.42956	0.201026	2.13683	0.0326115	0.0822367	0.889675
chr1-119996832-119997832	41.2403	-1.38422	0.611226	-2.26466	0.0235334	0.0396522	1.58264
chr1-120044341-120045341	97.4689	-0.307491	0.346983	-0.886186	0.375517	0.499335	1.0121
chr1-120054738-120055738	63.4461	-1.18192	0.443891	-2.66265	0.00775287	0.0179473	1.36317
chr1-120073523-120074523	170.59	-0.692945	0.271102	-2.55603	0.0105873	0.0300009	1
chr1-120115464-120116464	308.193	-0.228742	0.200871	-1.13875	0.254808	0.411591	0.889675
chr1-120120461-120121461	646.535	-0.26556	0.144547	-1.83719	0.0661821	0.132093	1
chr1-120135947-120136947	61.525	0.0197621	0.443371	0.0445724	0.964448	0.801198	1.34981
chr1-120196878-120197878	119.308	-0.154353	0.375668	-0.410876	0.681164	0.829887	0.906225
chr1-120236154-120237154	73.32	-1.27654	0.438285	-2.91259	0.00358448	0.010491	1.20366
chr1-120245405-120246405	264.589	-0.679047	0.223219	-3.04207	0.00234956	0.00854343	1.01113
chr1-120247733-120248733	294.539	0.632825	0.2061	3.07048	0.00213715	0.00878828	0.889675
chr1-120264597-120265597	586.895	0.659892	0.151767	4.34807	1.37e-05	0.000113295	0.915678
chr1-120586266-120587266	51.8611	-0.283287	0.472192	-0.59994	0.548546	0.489308	1.51771
chr1-120594254-120595254	83.8114	0.502394	0.378833	1.32616	0.184786	0.292681	1.0121
chr1-120601854-120602854	382.778	0.756996	0.205226	3.6886	0.000225494	0.00118112	1
chr1-120603321-120604321	156.49	0.435987	0.290513	1.50075	0.133421	0.243696	0.927586
chr1-120644263-120645263	98.4059	0.634484	0.350642	1.80949	0.070375	0.139192	0.996486
chr1-120654836-120655836	341.156	0.389371	0.195741	1.98922	0.0466773	0.109746	0.889675
chr1-120685469-120686469	99.726	1.24798	0.35337	3.53166	0.000412957	0.00197835	1
chr1-120748750-120749750	120.46	0.200971	0.350081	0.574071	0.56592	0.678761	1
chr1-120757153-120758153	236.975	0.765329	0.227847	3.35896	0.00078237	0.00360532	0.935126
chr1-120758463-120759463	92.8345	0.0464554	0.387951	0.119745	0.904685	0.937334	1.0121
chr1-120762337-120763337	143.902	2.08238	0.308254	6.75541	1.42e-11	4.15e-10	1.12707
chr1-120787020-120788020	103.551	2.0217	0.370009	5.46392	4.66e-08	6.91e-07	0.996486
chr1-120814068-120815068	115.326	0.131239	0.32142	0.408309	0.683047	0.940093	0.761202
chr1-120815936-120816936	60.7634	-0.875961	0.44853	-1.95296	0.0508242	0.0921956	1.20366
chr1-120831088-120832088	241.69	0.51152	0.224616	2.27731	0.0227677	0.0562253	0.993173
chr1-120851919-120852919	133.825	0.316144	0.358302	0.882341	0.377593	0.507286	0.996486
chr1-120963623-120964623	157.444	0.811956	0.276825	2.93311	0.00335589	0.0117139	0.987156
chr1-120965966-120966966	83.6259	0.438175	0.380846	1.15053	0.249925	0.371826	1
chr1-120974213-120975213	279.382	0.746193	0.209901	3.55498	0.000378004	0.00183087	1
chr1-121013693-121014693	201.712	0.95917	0.269663	3.55692	0.000375235	0.00182576	0.995994
chr1-121074436-121075436	66.1646	0.216256	0.422789	0.511497	0.609003	0.625484	1.20366
chr1-121096125-121097125	97.7904	1.04859	0.349445	3.00074	0.00269325	0.0104722	0.906225
chr1-121112025-121113025	305.735	-1.20556	0.232627	-5.18236	2.19e-07	3.33e-06	0.812205
chr1-121153165-121154165	125.278	1.785	0.392015	4.5534	5.28e-06	4.47e-05	1.0121
chr1-121166377-121167377	65.9592	0.0382566	0.447739	0.0854441	0.931908	0.78237	1.34981
chr1-121180005-121181005	92.3868	-0.202609	0.370937	-0.54621	0.584922	0.689138	1.0121
chr1-121253624-121254624	212.541	1.03214	0.255314	4.04261	5.29e-05	0.000331277	1.03637
chr1-121280088-121281088	381.35	0.47555	0.188632	2.52105	0.0117007	0.0350088	0.915678
chr1-121327362-121328362	851.186	0.118223	0.128608	0.919244	0.357968	0.588342	0.769491
chr1-121329109-121330109	307.697	1.00783	0.217481	4.63411	3.58e-06	3.23e-05	1
chr1-121360299-121361299	190.142	0.287721	0.274428	1.04844	0.294437	0.420177	1
chr1-121366883-121367883	164.081	0.890719	0.275148	3.23724	0.00120691	0.00492586	1
chr1-121398554-121399554	141.049	0.28992	0.28969	1.00079	0.316928	0.466814	0.934063
chr1-121430589-121431589	325.699	0.277221	0.208728	1.32814	0.184131	0.345728	0.812205
chr1-121527816-121528816	67.4308	-1.36879	0.540568	-2.53214	0.011337	0.0258138	1.28665
chr1-121567250-121568250	232.486	-0.213879	0.240134	-0.890665	0.373109	0.502997	0.995994
chr1-122356689-122357689	68.3058	1.14015	0.551008	2.0692	0.0385274	0.0856012	1
chr1-125434882-125435882	638.916	-0.125241	0.161125	-0.777295	0.436985	0.60211	0.90948
chr1-125560351-125561351	1033.9	-0.189558	0.120017	-1.57943	0.114238	0.249622	0.769491
chr1-125676516-125677516	99.1695	-0.152284	0.389905	-0.390566	0.696118	0.787122	1
chr1-125679198-125680198	119.382	0.521929	0.413682	1.26167	0.207068	0.319302	1.0121
chr1-125911351-125912351	68.6097	-1.94742	0.443387	-4.39215	1.12e-05	7.46e-05	1.20366
chr1-125996480-125997480	94.3849	-0.720353	0.358346	-2.01022	0.0444082	0.0960486	1
chr1-126484314-126485314	250.249	-0.378958	0.254205	-1.49076	0.136025	0.233492	1
chr1-126492343-126493343	60.7776	-0.543106	0.484776	-1.12032	0.262576	0.30493	1.36317
chr1-126660129-126661129	86.0767	-1.96672	0.424503	-4.63299	3.6e-06	3.05e-05	1.07475
chr1-126737570-126738570	92.1689	-1.45543	0.414359	-3.5125	0.000443914	0.00183287	1.17295
chr1-126817148-126818148	250.213	-0.802281	0.24788	-3.23656	0.00120978	0.00521631	0.935126
chr1-126829517-126830517	95.4524	-0.21413	0.356102	-0.601315	0.54763	0.656886	1.0121
chr1-126925257-126926257	210.973	0.104645	0.240336	0.435412	0.663264	0.762882	0.995994
chr1-127205113-127206113	254.021	-0.651209	0.227358	-2.86424	0.00418011	0.0137806	1.01113
chr1-127338657-127339657	102.943	-0.307274	0.341689	-0.899279	0.368504	0.534283	0.906225
chr1-127348113-127349113	159.524	0.138033	0.271928	0.507609	0.611728	0.719944	0.996486
chr1-127380642-127381642	326.294	0.267911	0.197031	1.35975	0.17391	0.281834	1
chr1-127387422-127388422	79.2215	1.03745	0.436933	2.37439	0.017578	0.0399124	1.17295
chr1-127424576-127425576	119.104	-1.30899	0.334139	-3.91751	8.95e-05	0.000531966	1.0121
chr1-127773655-127774655	598.728	-0.393131	0.177009	-2.22096	0.0263535	0.0629187	1
chr1-127830496-127831496	140.186	2.30971	0.339358	6.80613	1e-11	3.37e-10	0.999664
chr1-127833299-127834299	74.5011	1.32824	0.401375	3.30924	0.000935507	0.00338604	1.20366
chr1-127859954-127860954	270.433	2.54477	0.224242	11.3483	7.56e-30	3.08e-27	1
chr1-127868490-127869490	280.664	0.900065	0.214502	4.19606	2.72e-05	0.000204308	0.928797
chr1-128080633-128081633	116.033	2.41556	0.357418	6.75837	1.4e-11	4.49e-10	1.0121
chr1-128102595-128103595	1506.26	0.421772	0.106625	3.95566	7.63e-05	0.000469101	1
chr1-128141405-128142405	43.4695	-0.303535	0.516903	-0.587219	0.557057	0.536122	1.36317
chr1-128243954-128244954	523.822	-0.0905268	0.168089	-0.538565	0.590187	0.699639	1
chr1-128359105-128360105	334.742	0.171244	0.192329	0.89037	0.373267	0.501634	1
chr1-128368352-128369352	56.6223	0.222525	0.4622	0.481447	0.630199	0.733513	1
chr1-128398647-128399647	120.816	0.460124	0.339357	1.35587	0.175141	0.280835	1.0121
chr1-128416644-128417644	414.453	0.0509808	0.180988	0.28168	0.778189	0.849907	1
chr1-128443863-128444863	541.507	0.379207	0.183887	2.06217	0.0391915	0.0931691	0.915678
chr1-128456294-128457294	122.992	0.0710177	0.316422	0.22444	0.822415	0.947898	0.906225
chr1-128472073-128473073	645.692	-0.321561	0.152494	-2.10868	0.0349725	0.0849944	0.915678
chr1-128482383-128483383	286.882	1.40855	0.235075	5.99192	2.07e-09	4.57e-08	0.935126
chr1-128495704-128496704	88.6369	0.706367	0.380306	1.85736	0.0632594	0.126133	1.0121
chr1-128508780-128509780	1389.09	1.09068	0.112757	9.67284	3.93e-22	9.09e-20	0.767687
chr1-128548411-128549411	89.1624	0.230408	0.400349	0.575517	0.564942	0.642812	1.07475
chr1-128551665-128552665	172.751	0.121125	0.262685	0.461104	0.644724	0.846284	0.834112
chr1-128591642-128592642	322.929	-0.335419	0.218744	-1.53338	0.125181	0.219072	1
chr1-128594284-128595284	196.7	0.441997	0.280087	1.57807	0.114549	0.205201	0.993173
chr1-128614738-128615738	121.389	1.21741	0.318212	3.82578	0.000130359	0.000805094	0.906225
chr1-128636151-128637151	140.432	-0.319095	0.337906	-0.944331	0.345001	0.473965	0.996486
chr1-128659790-128660790	210.458	-1.30668	0.253233	-5.16002	2.47e-07	2.97e-06	1.03637
chr1-128786821-128787821	82.1376	-1.92687	0.407211	-4.73187	2.22e-06	2.14e-05	0.996486
chr1-128823861-128824861	49.3596	0.054022	0.496632	0.108777	0.913379	0.690516	1.57639
chr1-128832122-128833122	126.554	0.293547	0.330494	0.888205	0.37443	0.504163	0.996486
chr1-128856631-128857631	134.711	-2.95568	0.358569	-8.24298	1.68e-16	1.44e-14	0.934063
chr1-128897905-128898905	60.3676	-1.34256	0.478543	-2.80551	0.00502374	0.0162058	1
chr1-130462239-130463239	270.191	-0.25043	0.215335	-1.16298	0.244837	0.366108	1
chr1-130588544-130589544	84.4394	-1.77631	0.40265	-4.41155	1.03e-05	8.11e-05	1
chr1-130716198-130717198	548.325	0.665813	0.166478	3.99941	6.35e-05	0.000400428	1
chr1-130963468-130964468	59.4705	-1.53733	0.480804	-3.19741	0.0013867	0.00410291	1.42693
chr1-131050470-131051470	72.2624	-1.11283	0.455002	-2.44577	0.0144541	0.0425709	0.890111
chr1-131062553-131063553	195.343	-0.675036	0.256217	-2.63462	0.00842315	0.0250264	0.993173
chr1-131072383-131073383	172.273	0.520202	0.265881	1.95652	0.0504036	0.106568	0.996486
chr1-131078466-131079466	75.0449	0.0633664	0.39483	0.16049	0.872495	0.977732	0.92087
chr1-131086559-131087559	122.985	0.330817	0.312097	1.05998	0.289153	0.415558	0.996486
chr1-131089411-131090411	110.652	0.482301	0.344503	1.39999	0.161517	0.264132	1.0121
chr1-131096940-131097940	527.676	-0.0893603	0.163316	-0.547161	0.584268	0.755139	0.889675
chr1-131115693-131116693	69.2486	1.01006	0.425331	2.37477	0.0175598	0.0453578	1
chr1-131120370-131121370	87.9396	0.634649	0.364801	1.73971	0.0819094	0.15679	0.996486
chr1-131137995-131138995	259.825	0.378769	0.218825	1.73092	0.0834663	0.16841	0.928797
chr1-131152750-131153750	95.2654	0.52556	0.366416	1.43433	0.151479	0.253527	1
chr1-131183954-131184954	208.183	0.49429	0.239529	2.06359	0.0390562	0.0858049	1.01031
chr1-131195472-131196472	115.307	-0.762398	0.337109	-2.26158	0.0237236	0.0721079	0.761202
chr1-131207283-131208283	40.3739	-0.45398	0.536802	-0.845713	0.397713	0.525763	1
chr1-131238681-131239681	275.73	0.0410574	0.218758	0.187684	0.851124	0.904961	1
chr1-131244933-131245933	349.571	0.347781	0.191477	1.81631	0.0693233	0.150257	0.889675
chr1-131346823-131347823	77.9468	-0.328877	0.38827	-0.847032	0.396977	0.557156	0.92087
chr1-131351169-131352169	69.0995	0.441699	0.447538	0.986954	0.323665	0.360534	1.34981
chr1-131431361-131432361	353.437	0.373643	0.211294	1.76836	0.0770007	0.163349	0.889675
chr1-131521212-131522212	84.1405	0.627308	0.383186	1.63709	0.101612	0.163473	1.17295
chr1-131526892-131527892	2342.86	0.466362	0.0894253	5.2151	1.84e-07	3e-06	0.764215
chr1-131554724-131555724	107.07	0.264784	0.330401	0.801403	0.422898	0.589665	0.906225
chr1-131688103-131689103	87.4777	-0.474757	0.412977	-1.1496	0.25031	0.353104	1.07475
chr1-131690429-131691429	188.275	0.415554	0.272169	1.52682	0.126805	0.221874	0.996486
chr1-131712079-131713079	74.1523	-0.182487	0.406577	-0.448837	0.653549	0.658516	1.20366
chr1-131714166-131715166	188.839	-1.06177	0.260731	-4.07228	4.66e-05	0.00030663	0.996486
chr1-131742011-131743011	69.9345	-1.42386	0.427917	-3.32741	0.000876568	0.0030649	1.27032
chr1-131747491-131748491	82.1521	-1.28755	0.409143	-3.14694	0.00164987	0.00707272	0.890111
chr1-131750853-131751853	119.832	-0.480216	0.32813	-1.4635	0.143332	0.243035	1
chr1-131770268-131771268	136.041	0.289116	0.299612	0.964969	0.33456	0.463151	0.996486
chr1-131794267-131795267	112.422	0.755365	0.331435	2.27907	0.0226628	0.0558638	0.996486
chr1-131796983-131797983	228.378	0.96397	0.250283	3.85153	0.000117384	0.000671154	1.01031
chr1-131820499-131821499	160.554	0.41545	0.283392	1.46599	0.142651	0.245495	0.982053
chr1-131827630-131828630	754.679	0.245456	0.141217	1.73815	0.082185	0.156778	1
chr1-131846082-131847082	124.24	0.680579	0.333827	2.03872	0.0414782	0.113213	0.761202
chr1-131867177-131868177	350.067	0.121014	0.189006	0.640268	0.521999	0.696638	0.889675
chr1-131910517-131911517	393.015	-0.193154	0.190987	-1.01135	0.31185	0.438453	1
chr1-131962878-131963878	215.467	-0.107257	0.240836	-0.445351	0.656066	0.749033	1.01031
chr1-131981336-131982336	54.6131	-0.267554	0.476665	-0.561303	0.574591	0.576602	1.27032
chr1-132007412-132008412	580.94	-0.0610898	0.157026	-0.389042	0.697245	0.854147	0.889675
chr1-132010351-132011351	357.829	-0.0327322	0.198721	-0.164714	0.869169	0.998826	0.889675
chr1-132045879-132046879	57.9879	-0.784452	0.503317	-1.55856	0.119099	0.174237	1.27032
chr1-132067386-132068386	109.921	-1.39232	0.349819	-3.98012	6.89e-05	0.000467738	0.906225
chr1-132095223-132096223	64.0678	-1.21042	0.446613	-2.71021	0.00672396	0.0169112	1.27032
chr1-132098701-132099701	57.9494	-1.99277	1.14115	-1.74628	0.0807625	0.12787	1.27032
chr1-132121311-132122311	268.612	-1.47118	0.235419	-6.2492	4.13e-10	9.79e-09	1.01113
chr1-132127988-132128988	77.0374	-1.65182	0.499456	-3.30723	0.000942239	0.0039967	1
chr1-132139405-132140405	114.853	-1.65897	0.337886	-4.90985	9.11e-07	9.69e-06	1
chr1-132155537-132156537	74.6198	0.242006	0.399423	0.60589	0.544587	0.700833	0.92087
chr1-132157050-132158050	58.1202	-0.51557	0.486811	-1.05908	0.289564	0.361363	1.20366
chr1-132198970-132199970	92.4359	-1.25404	0.382452	-3.27896	0.00104192	0.0043679	0.996486
chr1-132298415-132299415	528.498	-0.0353245	0.160773	-0.219716	0.826092	0.943795	0.915678
chr1-132315656-132316656	226.607	0.700477	0.239524	2.92446	0.00345059	0.0115153	1.03637
chr1-132333571-132334571	127.811	0.34255	0.303933	1.12706	0.259718	0.382662	1
chr1-132335026-132336026	240.125	0.734239	0.247526	2.96631	0.003014	0.0104993	1.01113
chr1-132345964-132346964	118.222	-0.487331	0.343199	-1.41997	0.155617	0.279121	0.906225
chr1-132355138-132356138	150.089	-0.0781014	0.287656	-0.27151	0.785999	0.856077	1
chr1-132364336-132365336	311.66	-0.776329	0.217782	-3.56471	0.000364255	0.00196291	0.889675
chr1-132367268-132368268	177.055	0.446529	0.263712	1.69324	0.0904095	0.187665	0.877242
chr1-132370278-132371278	184.379	-0.657414	0.276456	-2.37801	0.0174066	0.0455342	0.986445
chr1-132372681-132373681	161.667	0.525917	0.285897	1.83953	0.0658369	0.131529	1
chr1-132376236-132377236	233.166	-0.264236	0.255622	-1.0337	0.301279	0.416239	1.03637
chr1-132384027-132385027	267.552	-0.209545	0.219006	-0.956802	0.338667	0.466164	1
chr1-132389913-132390913	439.614	-0.446589	0.19758	-2.26029	0.0238032	0.0579648	1
chr1-132417312-132418312	980.848	0.183783	0.133398	1.3777	0.168294	0.338056	0.764215
chr1-132476624-132477624	175.781	0.0321866	0.262991	0.122387	0.902593	0.996175	0.927586
chr1-132525610-132526610	63.38	-0.536863	0.442889	-1.21218	0.225442	0.286323	1.27032
chr1-132557733-132558733	79.6413	-0.641543	0.388927	-1.64952	0.0990409	0.160215	1.17295
chr1-132594374-132595374	66.9015	-0.495608	0.451782	-1.09701	0.272638	0.396919	1
chr1-132600746-132601746	84.397	-0.66722	0.405246	-1.64645	0.0996701	0.182712	1
chr1-132608857-132609857	56.3639	-0.491216	0.477524	-1.02867	0.303634	0.359704	1.27032
chr1-132647745-132648745	85.1889	0.260777	0.421759	0.618308	0.536372	0.580979	1.17295
chr1-132741212-132742212	62.9325	-0.966602	0.447752	-2.15879	0.0308668	0.0715539	1
chr1-132758474-132759474	68.6951	-0.829009	0.419058	-1.97827	0.0478983	0.0832753	1.28665
chr1-132790744-132791744	34.4304	1.85235	0.621281	2.9815	0.00286838	0.0101761	1
chr1-132805103-132806103	127.931	0.0767463	0.306465	0.250424	0.802259	0.861332	1.0121
chr1-132853152-132854152	71.6497	-1.62729	0.434241	-3.74743	0.000178655	0.000790121	1.27032
chr1-132880494-132881494	129.949	-2.2622	0.377997	-5.9847	2.17e-09	4.43e-08	1.0121
chr1-133024869-133025869	344.372	0.52128	0.197664	2.6372	0.00835937	0.0271929	0.889675
chr1-133039262-133040262	59.5308	-0.272571	0.44712	-0.609615	0.542117	0.508127	1.42693
chr1-133045963-133046963	359.57	0.0957922	0.187564	0.510718	0.609548	0.778326	0.889675
chr1-133057231-133058231	55.4072	-1.65882	0.484936	-3.42069	0.000624626	0.00240206	1.20366
chr1-133068539-133069539	589.163	-0.940675	0.160704	-5.85347	4.81e-09	1.01e-07	0.90948
chr1-133071557-133072557	216.094	-0.700708	0.243079	-2.88264	0.00394359	0.013322	0.993173
chr1-133077228-133078228	223.635	-0.558901	0.245764	-2.27413	0.0229579	0.0558324	1.01031
chr1-133087122-133088122	104.172	-0.00683219	0.347577	-0.0196566	0.984317	0.954241	1.07475
chr1-133119715-133120715	68.9086	0.757715	0.439074	1.72571	0.0843995	0.160163	1
chr1-133130802-133131802	1617.23	0.499579	0.101552	4.91944	8.68e-07	1.17e-05	0.767687
chr1-133163706-133164706	156.473	0.134564	0.2804	0.479899	0.631299	0.736034	0.996486
chr1-133181332-133182332	137.781	0.840382	0.312722	2.68731	0.00720301	0.0197613	1.12707
chr1-133188374-133189374	93.9616	1.07392	0.364976	2.94245	0.00325624	0.0113336	0.996486
chr1-133200645-133201645	129.453	0.964261	0.302388	3.18882	0.00142854	0.00512779	1.12707
chr1-133203827-133204827	108.101	1.32652	0.338916	3.91402	9.08e-05	0.000511443	1.07475
chr1-133209856-133210856	231.321	0.899723	0.235902	3.81397	0.000136753	0.000774681	0.995994
chr1-133213672-133214672	98.9688	-0.432479	0.412798	-1.04768	0.294787	0.420538	1
chr1-133217097-133218097	276.75	0.410728	0.214942	1.91088	0.0560199	0.115676	1
chr1-133222271-133223271	164.662	0.320122	0.268882	1.19057	0.233823	0.405156	0.834112
chr1-133226595-133227595	164.592	0.547816	0.268864	2.03752	0.0415976	0.105385	0.834112
chr1-133235566-133236566	73.5195	1.40807	0.4692	3.001	0.00269094	0.00966437	0.996486
chr1-133239244-133240244	116.952	0.930856	0.347211	2.68095	0.00734135	0.022178	1
chr1-133245483-133246483	100.807	0.902122	0.363767	2.47995	0.0131402	0.0337406	1.07475
chr1-133251591-133252591	116.516	1.00717	0.34489	2.92027	0.0034973	0.0118744	1.0121
chr1-133276696-133277696	92.4384	0.630219	0.354095	1.7798	0.0751082	0.146523	0.996486
chr1-133278241-133279241	78.2051	1.5403	0.436673	3.52737	0.000419713	0.00221496	0.890111
chr1-133295885-133296885	110.259	-0.340299	0.329265	-1.03351	0.301364	0.423705	1.0121
chr1-133302080-133303080	114.566	-0.221489	0.324771	-0.681984	0.495249	0.610332	1.0121
chr1-133306468-133307468	56.2815	0.816236	0.467653	1.74539	0.0809176	0.154893	1
chr1-133311574-133312574	125.782	0.385013	0.311313	1.23674	0.216185	0.333212	1
chr1-133322845-133323845	94.0661	1.08846	0.362148	3.00557	0.00265082	0.00951754	1
chr1-133330223-133331223	52.2718	1.53836	0.483014	3.18492	0.00144795	0.00573762	1
chr1-133363045-133364045	306.745	-0.318604	0.210021	-1.51701	0.129265	0.224466	1
chr1-133381728-133382728	75.2344	0.21895	0.418137	0.523633	0.600534	0.708857	1
chr1-133423061-133424061	208.118	-0.952001	0.255305	-3.72888	0.00019233	0.00102198	1.01031
chr1-133434239-133435239	128.59	-0.584686	0.337115	-1.73438	0.0828501	0.156312	1.0121
chr1-133470685-133471685	228.896	-0.957387	0.25384	-3.77162	0.00016219	0.00089433	0.995994
chr1-133492449-133493449	169.244	-2.34232	0.295406	-7.92916	2.21e-15	1.57e-13	0.927586
chr1-133609644-133610644	532.239	0.284475	0.158573	1.79396	0.072819	0.149571	0.940459
chr1-133660906-133661906	324.523	0.755557	0.240892	3.1365	0.0017098	0.00729618	0.889675
chr1-133685581-133686581	875.291	0.776044	0.134572	5.76677	8.08e-09	1.87e-07	0.767687
chr1-133695590-133696590	68.5903	-0.342388	0.450365	-0.760246	0.447108	0.479908	1.27032
chr1-133710516-133711516	76.6939	2.01844	0.413732	4.87863	1.07e-06	1.12e-05	1
chr1-133736135-133737135	107.411	-0.453975	0.351891	-1.2901	0.197016	0.293588	1.07475
chr1-133744568-133745568	408.839	0.495665	0.179568	2.76032	0.00577449	0.0181835	1
chr1-133765090-133766090	75.2996	-1.11837	0.406485	-2.75133	0.00593543	0.0185834	1
chr1-133777288-133778288	365.097	0.113764	0.196939	0.577659	0.563494	0.773684	0.829391
chr1-133781219-133782219	118.925	0.286449	0.319224	0.897328	0.369544	0.493202	1.0121
chr1-133789130-133790130	79.3443	-0.774861	0.393876	-1.96727	0.0491517	0.111323	0.92087
chr1-133798161-133799161	149.433	0.175379	0.29645	0.591599	0.554119	0.677354	0.982053
chr1-133800190-133801190	245.195	0.333001	0.224484	1.48341	0.137966	0.248405	0.935126
chr1-133833937-133834937	494.872	0.690364	0.16733	4.12577	3.69e-05	0.000250777	1
chr1-133842418-133843418	94.2123	-2.18104	0.40741	-5.35342	8.63e-08	1.2e-06	0.996486
chr1-133854069-133855069	106.917	-0.120982	0.330818	-0.365704	0.714586	0.794474	1.0121
chr1-133892074-133893074	367.66	0.0612307	0.212744	0.287814	0.773489	0.966651	0.829391
chr1-133895946-133896946	219.796	0.603885	0.238559	2.53138	0.0113614	0.0317704	1
chr1-133898733-133899733	82.4526	-1.05855	0.425628	-2.48702	0.0128817	0.0387922	0.890111
chr1-133900395-133901395	295.434	0.653081	0.212046	3.07991	0.00207064	0.0120812	0.586931
chr1-133908278-133909278	324.285	0.243757	0.203446	1.19814	0.230862	0.343528	1.02698
chr1-133911146-133912146	123.706	0.857052	0.311544	2.75098	0.00594167	0.0184235	1.0121
chr1-133915630-133916630	106.498	-0.402904	0.339428	-1.18701	0.235224	0.35569	1
chr1-133917460-133918460	275.854	0.494122	0.232728	2.12317	0.0337392	0.0811843	0.935126
chr1-133921140-133922140	161.734	-0.148198	0.273323	-0.542208	0.587675	0.704484	0.986445
chr1-133933873-133934873	326.886	0.539343	0.220408	2.44703	0.014404	0.0449687	0.829391
chr1-133941213-133942213	696.221	0.533284	0.141625	3.76545	0.000166248	0.001145	0.764215
chr1-133953057-133954057	601.111	0.565709	0.155164	3.64588	0.000266482	0.00147436	0.90948
chr1-133961245-133962245	690.227	0.697626	0.145175	4.8054	1.54e-06	1.92e-05	0.779369
chr1-133978313-133979313	265.545	0.512208	0.224055	2.28608	0.0222495	0.0579434	0.935126
chr1-134045675-134046675	81.0313	0.405075	0.38202	1.06035	0.288985	0.367872	1.17295
chr1-134048432-134049432	63.302	-0.00312146	0.436263	-0.00715498	0.994291	0.818094	1.34981
chr1-134052905-134053905	73.2541	0.697553	0.40181	1.73603	0.0825588	0.15781	0.996486
chr1-134060729-134061729	532.202	0.284113	0.156921	1.81055	0.0702103	0.138545	1
chr1-134063031-134064031	402.113	0.523665	0.179797	2.91254	0.00358505	0.0122316	1
chr1-134065059-134066059	331.72	-0.548211	0.196758	-2.78621	0.00533275	0.0166515	1.02698
chr1-134071255-134072255	359.398	-0.698546	0.192953	-3.62028	0.000294279	0.00147926	1
chr1-134074077-134075077	324.972	1.4369	0.229006	6.2745	3.51e-10	8.51e-09	1
chr1-134078307-134079307	898.654	0.491748	0.136188	3.6108	0.00030525	0.00192143	0.764215
chr1-134086489-134087489	114.447	-0.159989	0.33112	-0.483174	0.628972	0.734212	0.996486
chr1-134092826-134093826	986.54	0.704658	0.124453	5.66206	1.5e-08	2.53e-07	1
chr1-134098785-134099785	1396.13	0.607493	0.110918	5.47698	4.33e-08	8.16e-07	0.771676
chr1-134151347-134152347	94.4086	0.227227	0.371546	0.61157	0.540822	0.622921	1.07475
chr1-134193545-134194545	73.9804	-1.72852	0.448456	-3.85438	0.000116023	0.000572686	1.20366
chr1-134195487-134196487	205.901	-0.538826	0.262402	-2.05344	0.0400301	0.0857368	1.03637
chr1-134205047-134206047	57.1232	-0.435127	0.470444	-0.924928	0.355003	0.420697	1.20366
chr1-134234469-134235469	145.125	-0.429587	0.318831	-1.34738	0.177857	0.261951	1.12707
chr1-134245104-134246104	466.909	-1.81577	0.175888	-10.3234	5.52e-25	1.45e-22	1
chr1-134265521-134266521	63.2843	-0.98808	0.467782	-2.11226	0.0346638	0.0611549	1.36317
chr1-134276008-134277008	122.148	-1.05703	0.32074	-3.29561	0.000982075	0.00414035	1
chr1-134289360-134290360	129.673	-0.444438	0.324044	-1.37154	0.170208	0.252907	1.12707
chr1-134296729-134297729	183.663	0.365945	0.263422	1.3892	0.164772	0.27339	0.986445
chr1-134302409-134303409	301.169	0.234233	0.227822	1.02814	0.303884	0.494479	0.829391
chr1-134307077-134308077	72.283	-1.16196	0.458532	-2.53409	0.011274	0.0347374	0.890111
chr1-134320579-134321579	107.603	-1.83179	0.364591	-5.02424	5.05e-07	5.78e-06	0.996486
chr1-134332165-134333165	115.551	-1.90549	0.393467	-4.84281	1.28e-06	1.31e-05	1
chr1-134344081-134345081	66.679	-0.466794	0.421062	-1.10861	0.267598	0.326935	1.27032
chr1-134361541-134362541	482.209	0.527014	0.16887	3.12083	0.00180343	0.00762401	0.889675
chr1-134405659-134406659	562.472	0.112184	0.157703	0.71136	0.476861	0.598818	1
chr1-134411416-134412416	295.517	-0.304096	0.205715	-1.47824	0.139344	0.278956	0.812205
chr1-134414977-134415977	1065.8	0.537686	0.11988	4.48521	7.28e-06	6.01e-05	1
chr1-134454820-134455820	304.119	0.0940749	0.207909	0.452481	0.650922	0.855065	0.829391
chr1-134494361-134495361	534.176	0.175052	0.164182	1.0662	0.286332	0.449119	0.889675
chr1-134513180-134514180	92.5434	-0.97411	0.387384	-2.51459	0.0119172	0.0330436	1
chr1-134518365-134519365	105.297	0.315992	0.331762	0.952466	0.340861	0.444181	1.07475
chr1-134556389-134557389	553.657	0.142212	0.153274	0.927825	0.353499	0.504304	0.940459
chr1-134560011-134561011	183.02	0.144502	0.269352	0.536482	0.591626	0.702823	0.996486
chr1-134651304-134652304	214.989	1.17293	0.254547	4.60789	4.07e-06	3.62e-05	0.995994
chr1-134708611-134709611	85.9614	-1.51413	0.440748	-3.43536	0.000591774	0.00266395	1.0121
chr1-134753524-134754524	183.091	0.129591	0.278647	0.465073	0.64188	0.783718	0.927586
chr1-134764364-134765364	279.238	0.430959	0.22295	1.93299	0.0532373	0.117728	0.928797
chr1-134803549-134804549	153.908	0.107708	0.276948	0.388911	0.697342	0.789969	0.996486
chr1-134816317-134817317	88.6114	0.44293	0.361251	1.2261	0.220161	0.334776	1.0121
chr1-134829206-134830206	44.8643	0.895568	0.507663	1.7641	0.077715	0.104139	1.58264
chr1-134858254-134859254	169.547	-0.034884	0.268624	-0.129862	0.896676	1	0.834112
chr1-134891542-134892542	431.375	1.23361	0.180184	6.84641	7.57e-12	2.84e-10	0.915678
chr1-134902064-134903064	79.9	0.745472	0.398697	1.86977	0.0615159	0.133009	0.92087
chr1-134908980-134909980	436.583	0.318549	0.18358	1.73521	0.0827039	0.169099	0.915678
chr1-134914947-134915947	91.9108	-0.485305	0.365304	-1.3285	0.184014	0.295249	0.996486
chr1-134932054-134933054	240.999	0.947442	0.228206	4.15169	3.3e-05	0.000227119	1
chr1-134933782-134934782	132.413	1.35883	0.305435	4.44883	8.63e-06	6.28e-05	1.12707
chr1-134949409-134950409	250.756	0.509297	0.23546	2.16299	0.0305423	0.0749269	0.935126
chr1-134954985-134955985	671.096	0.231903	0.154851	1.49759	0.134239	0.231177	1
chr1-134962107-134963107	433.515	0.593015	0.170311	3.48195	0.000497779	0.00256842	0.889675
chr1-134987349-134988349	157.256	-0.316901	0.283523	-1.11773	0.263684	0.390939	0.987156
chr1-135016569-135017569	115.275	-0.629785	0.324153	-1.94286	0.0520328	0.135518	0.761202
chr1-135021228-135022228	86.4701	-2.21275	0.431311	-5.13029	2.89e-07	3.55e-06	0.996486
chr1-135105637-135106637	55.337	-0.903356	0.522062	-1.73036	0.0835658	0.131433	1.27032
chr1-135112275-135113275	76.7381	-0.82568	0.442303	-1.86678	0.0619327	0.108056	1.20366
chr1-135125696-135126696	108.577	-0.8651	0.3736	-2.31558	0.0205812	0.0515995	1
chr1-135132074-135133074	89.6581	-1.27713	0.377318	-3.38476	0.000712413	0.00315901	0.996486
chr1-135146514-135147514	503.42	-0.489354	0.165021	-2.96541	0.00302283	0.0114348	0.915678
chr1-135154094-135155094	160.257	0.168461	0.275284	0.611952	0.540569	0.693365	0.927586
chr1-135167116-135168116	92.4987	-0.447413	0.372212	-1.20204	0.229348	0.33012	1.07475
chr1-135171624-135172624	43.2747	-0.784393	0.547818	-1.43185	0.152187	0.183622	1.51771
chr1-135183504-135184504	99.5746	-1.62103	0.418518	-3.87326	0.000107389	0.000622065	1.0121
chr1-135187908-135188908	73.8484	0.0255256	0.397004	0.0642956	0.948735	0.980788	0.996486
chr1-135195554-135196554	66.774	-1.96773	0.455812	-4.31698	1.58e-05	9.62e-05	1.27032
chr1-135236835-135237835	119.476	-0.178327	0.358304	-0.497698	0.618697	0.72385	1
chr1-135258410-135259410	131.995	-1.00397	0.32613	-3.07844	0.00208086	0.00781618	0.996486
chr1-135280385-135281385	60.6853	-0.455136	0.443215	-1.0269	0.304469	0.375058	1.20366
chr1-135283134-135284134	269.81	-0.147314	0.213619	-0.689614	0.490437	0.64178	0.935126
chr1-135313189-135314189	522.568	0.383373	0.185497	2.06673	0.0387596	0.0945292	0.889675
chr1-135347567-135348567	142.792	-1.72877	0.323345	-5.34651	8.97e-08	1.24e-06	0.999664
chr1-135366686-135367686	151.433	-0.470627	0.284175	-1.65612	0.0976973	0.179906	1
chr1-135368310-135369310	298.667	0.464058	0.206849	2.24347	0.0248668	0.0660175	0.889675
chr1-135374428-135375428	837.513	-0.429402	0.138371	-3.10327	0.00191396	0.0089448	0.780119
chr1-135379999-135380999	272.281	-0.551557	0.213434	-2.5842	0.00976049	0.0281956	0.993173
chr1-135429942-135430942	326.59	0.0197116	0.194317	0.101441	0.919201	0.938246	1.02698
chr1-135461942-135462942	102.478	0.156024	0.373009	0.418285	0.675739	0.770905	1
chr1-135466615-135467615	76.3972	-0.621343	0.405971	-1.53051	0.125891	0.234374	0.92087
chr1-135484964-135485964	204.666	-0.638465	0.260228	-2.45349	0.0141479	0.0380636	1
chr1-135491540-135492540	195.558	-0.105615	0.287357	-0.36754	0.713216	0.802418	0.995994
chr1-135530772-135531772	637.452	-0.132102	0.144149	-0.916428	0.359443	0.520571	0.915678
chr1-135535543-135536543	291.948	-1.30578	0.230885	-5.65554	1.55e-08	4.21e-07	0.586931
chr1-135540003-135541003	102.468	-0.670108	0.347897	-1.92617	0.0540832	0.121648	0.906225
chr1-135544313-135545313	188.847	0.0687159	0.25393	0.27061	0.786691	0.864983	0.986445
chr1-135548422-135549422	96	-0.284967	0.392488	-0.726054	0.467806	0.634681	0.906225
chr1-135554452-135555452	132.709	-0.204498	0.318832	-0.641396	0.521265	0.585694	1.12707
chr1-135564342-135565342	658.738	1.4058	0.151887	9.25554	2.13e-20	3e-18	1
chr1-135582954-135583954	237.136	0.418963	0.235267	1.7808	0.0749459	0.144627	1.01113
chr1-135590693-135591693	467.76	0.364342	0.179995	2.02418	0.0429521	0.124935	0.695782
chr1-135593626-135594626	197.485	1.41105	0.253588	5.56434	2.63e-08	4.21e-07	0.995994
chr1-135615731-135616731	79.5102	-1.51125	0.445014	-3.39595	0.000683904	0.00265759	1.17295
chr1-135618853-135619853	90.8435	-0.644144	0.420563	-1.53163	0.125615	0.220196	0.996486
chr1-135625830-135626830	70.06	-0.949201	0.427504	-2.22033	0.0263961	0.0630001	1
chr1-135635764-135636764	202.75	-0.0646344	0.256709	-0.25178	0.801211	0.846417	1.03637
chr1-135643726-135644726	81.9372	-0.698271	0.399226	-1.74906	0.08028	0.168913	0.890111
chr1-135659574-135660574	338.647	-0.637073	0.208193	-3.06001	0.0022133	0.00974071	0.812205
chr1-135661546-135662546	129.294	-0.0575971	0.30544	-0.188571	0.850429	0.832161	1.12707
chr1-135670083-135671083	264.198	-0.087544	0.239086	-0.366161	0.714245	0.843149	0.928797
chr1-135675324-135676324	233.479	-0.15698	0.232317	-0.675715	0.499221	0.619244	1
chr1-135680711-135681711	82.7413	-0.226661	0.388743	-0.583061	0.559852	0.673669	1
chr1-135684336-135685336	232.687	2.21863	0.238818	9.29002	1.54e-20	2.2e-18	1.01031
chr1-135687201-135688201	391.16	-0.11668	0.181613	-0.642463	0.520573	0.638537	1
chr1-135691085-135692085	152.281	0.522975	0.287583	1.81852	0.0689854	0.136911	0.996486
chr1-135698635-135699635	1144.98	0.301864	0.122504	2.46411	0.0137355	0.0371422	1
chr1-135728572-135729572	368.176	0.157715	0.18586	0.84857	0.39612	0.513928	1.02698
chr1-135733888-135734888	152.051	0.409284	0.282049	1.45111	0.146749	0.248039	0.996486
chr1-135739287-135740287	148.529	-0.135383	0.287021	-0.471684	0.637153	0.739029	1
chr1-135740798-135741798	218.779	-0.00770378	0.236277	-0.0326049	0.97399	0.989513	1.01031
chr1-135752517-135753517	361.151	0.877482	0.197823	4.4357	9.18e-06	8.83e-05	0.812205
chr1-135759310-135760310	140.235	-0.495457	0.306351	-1.61728	0.105817	0.192251	0.996486
chr1-135763514-135764514	206.208	-1.01313	0.252077	-4.01911	5.84e-05	0.00036929	1.01031
chr1-135765786-135766786	616.367	0.367603	0.157005	2.34135	0.0192141	0.0527017	0.90948
chr1-135770736-135771736	489.748	-0.0949139	0.169231	-0.560853	0.574898	0.686539	1
chr1-135780775-135781775	228.586	0.292693	0.253794	1.15327	0.248799	0.367754	1.01031
chr1-135789482-135790482	48.9164	0.139171	0.492362	0.282659	0.777438	0.682499	1.36317
chr1-135794290-135795290	67.2974	-1.10857	0.429323	-2.58215	0.00981873	0.0242308	1.20366
chr1-135810860-135811860	52.9256	-0.745488	0.487104	-1.53045	0.125906	0.152745	1.58264
chr1-135846890-135847890	56.2183	-0.967255	0.478699	-2.02059	0.0433222	0.0732814	1.36317
chr1-135852050-135853050	61.1151	-1.11908	0.489294	-2.28712	0.0221885	0.0471912	1.20366
chr1-135861721-135862721	115.31	-1.19871	0.334219	-3.58661	0.000335002	0.00208629	0.761202
chr1-135865229-135866229	80.8587	-0.56319	0.388361	-1.45017	0.147011	0.264213	0.92087
chr1-135906434-135907434	60.7787	-0.920228	0.449735	-2.04616	0.0407409	0.0771616	1.20366
chr1-135918620-135919620	75.8492	-1.29512	0.436526	-2.96687	0.00300847	0.0106063	0.996486
chr1-135938151-135939151	49.2784	-1.65316	0.518653	-3.1874	0.00143558	0.00569673	1
chr1-135944365-135945365	79.1558	-0.905101	0.394247	-2.29577	0.0216888	0.053784	1
chr1-136007424-136008424	275.453	-0.140075	0.212606	-0.658851	0.509992	0.664026	0.928797
chr1-136017850-136018850	235.242	0.280507	0.229563	1.22192	0.221738	0.337888	1.00754
chr1-136051153-136052153	99.9165	-1.34308	0.355338	-3.77972	0.000157003	0.000869502	0.996486
chr1-136066221-136067221	70.0132	-0.88164	0.438166	-2.01211	0.0442081	0.0823827	1.20366
chr1-136126449-136127449	163.047	-0.521889	0.274407	-1.90188	0.0571866	0.118861	0.986445
chr1-136130845-136131845	219.106	0.228096	0.253211	0.900813	0.367688	0.482592	1.03637
chr1-136136409-136137409	240.905	-0.866787	0.228233	-3.79781	0.000145981	0.000807388	1.01113
chr1-136139807-136140807	575.549	0.522267	0.157883	3.30793	0.000939867	0.00440771	0.889675
chr1-136149809-136150809	224.216	-0.324227	0.239461	-1.35399	0.175741	0.281875	1.01031
chr1-136169763-136170763	71.7688	0.260025	0.400403	0.649406	0.516076	0.634564	1
chr1-136174972-136175972	62.4496	-1.05753	0.454829	-2.32511	0.0200663	0.0505514	1
chr1-136233780-136234780	74.2357	-0.861769	0.4078	-2.11322	0.0345822	0.0786984	0.996486
chr1-136259785-136260785	149.212	-1.38776	0.339765	-4.08446	4.42e-05	0.000295706	0.987156
chr1-136345356-136346356	597.411	0.200074	0.157181	1.27289	0.203057	0.317431	1
chr1-136414832-136415832	1026.63	0.71582	0.132133	5.41744	6.05e-08	1.1e-06	0.767687
chr1-136465965-136466965	223.04	0.0178827	0.248528	0.0719546	0.942638	0.978904	0.993173
chr1-136555514-136556514	113.435	-0.371516	0.324402	-1.14523	0.252113	0.458331	0.761202
chr1-136588805-136589805	131.508	-0.716622	0.308944	-2.31959	0.0203633	0.046441	1.12707
chr1-136613055-136614055	229.675	-0.237651	0.258381	-0.919769	0.357694	0.485497	1
chr1-136624717-136625717	423.66	0.178954	0.179937	0.994534	0.319963	0.487489	0.889675
chr1-136683087-136684087	299.969	0.538956	0.224488	2.40083	0.0163581	0.0470923	0.889675
chr1-136685083-136686083	413.857	0.76972	0.179627	4.28509	1.83e-05	0.000149183	0.889675
chr1-136698339-136699339	120.077	0.607317	0.320875	1.89269	0.0583989	0.14847	0.761202
chr1-136859322-136860322	64.1647	-1.50129	0.455616	-3.29507	0.000983965	0.0035346	1.20366
chr1-136915159-136916159	46.5497	-1.20408	0.520694	-2.31246	0.0207525	0.0357287	1.58264
chr1-136948401-136949401	91.6731	-3.71577	0.492229	-7.54887	4.39e-14	2.3e-12	1
chr1-137374491-137375491	47.6318	-1.82984	0.527726	-3.46741	0.000525501	0.0024294	1
chr1-137587854-137588854	49.8018	-1.5225	0.530444	-2.87023	0.00410168	0.00934824	1.58264
chr1-137656692-137657692	48.1037	-1.30062	0.516398	-2.51864	0.0117808	0.0254023	1.36317
chr1-137729490-137730490	117.239	1.30512	0.351128	3.71694	0.000201647	0.00106175	1.0121
chr1-137751120-137752120	109.041	1.03224	0.336239	3.06997	0.00214081	0.00796874	1
chr1-137898268-137899268	146.069	-0.606797	0.322808	-1.87975	0.0601426	0.122669	0.996486
chr1-137927780-137928780	156.735	0.799779	0.295795	2.70383	0.00685454	0.0209469	1
chr1-138044135-138045135	64.6121	-0.208283	0.444971	-0.468082	0.639726	0.592163	1.36317
chr1-138343047-138344047	50.3483	-0.983468	0.555015	-1.77197	0.0764	0.148021	1
chr1-138348123-138349123	93.983	-1.1729	0.424	-2.76627	0.00567023	0.0179085	1
chr1-138499808-138500808	92.0171	-0.441032	0.357881	-1.23234	0.21782	0.316974	1.07475
chr1-138501264-138502264	207.128	0.171518	0.251921	0.680841	0.495972	0.61629	1
chr1-138506674-138507674	171.748	-0.0289605	0.278238	-0.104085	0.917102	0.955043	1
chr1-138515104-138516104	68.5314	0.240624	0.440698	0.546007	0.585061	0.559186	1.34981
chr1-138576503-138577503	76.4661	0.150519	0.418386	0.359761	0.719026	0.872682	0.890111
chr1-138579153-138580153	126.076	0.0958567	0.33064	0.289912	0.771883	0.886581	0.934063
chr1-138594520-138595520	97.7045	-0.569666	0.348589	-1.6342	0.102216	0.201612	0.906225
chr1-138595911-138596911	140.979	-0.0812722	0.303049	-0.268182	0.788559	0.860332	0.996486
chr1-138617604-138618604	293.473	0.0946809	0.2061	0.459394	0.645951	0.74629	1
chr1-138619024-138620024	704.588	0.252201	0.139764	1.80448	0.0711562	0.170388	0.780119
chr1-138622103-138623103	252.224	0.518334	0.220804	2.34749	0.0189004	0.0477294	1.01113
chr1-138848126-138849126	98.9762	-0.191135	0.364856	-0.523865	0.600373	0.708817	1
chr1-138856048-138857048	372.745	0.0708749	0.18819	0.376614	0.706461	0.780456	1.02698
chr1-138911932-138912932	159.448	0.55235	0.318012	1.73689	0.0824071	0.157135	1
chr1-138928731-138929731	193.374	-0.253156	0.261505	-0.968073	0.333008	0.448529	1.03637
chr1-138962906-138963906	190.639	-0.473553	0.266458	-1.77721	0.0755335	0.147147	0.996486
chr1-139346055-139347055	142.41	-0.596239	0.294969	-2.02136	0.0432425	0.0939692	0.999664
chr1-139378874-139379874	54.7954	-0.524497	0.481213	-1.08995	0.275735	0.316543	1.36317
chr1-139391444-139392444	91.1158	2.83798	0.418867	6.77537	1.24e-11	4.11e-10	0.996486
chr1-139421691-139422691	486.034	0.0985639	0.167443	0.588642	0.556102	0.717834	0.90948
chr1-139454282-139455282	418.386	-0.624779	0.18358	-3.40331	0.00066575	0.00297639	1
chr1-140182943-140183943	164.449	2.69987	0.299619	9.01102	2.04e-19	2.52e-17	0.986445
chr1-140245200-140246200	370.213	1.38942	0.190255	7.30296	2.82e-13	1.38e-11	0.915678
chr1-140379245-140380245	109.547	0.785216	0.335309	2.34177	0.0191924	0.0482559	1.0121
chr1-140384832-140385832	59.3791	1.06585	0.448097	2.37862	0.0173776	0.0336271	1.42693
chr1-140415251-140416251	75.1615	2.17334	0.429962	5.05473	4.31e-07	5.02e-06	1
chr1-143702196-143703196	576.779	-0.0647634	0.155141	-0.417448	0.676351	0.771351	1
chr1-143739331-143740331	296.975	-0.172509	0.213888	-0.806539	0.419932	0.546811	1
chr1-143776842-143777842	545.798	0.368418	0.164043	2.24587	0.0247125	0.0644949	0.90948
chr1-143803240-143804240	67.2669	1.55264	0.428878	3.62022	0.000294347	0.00114736	1.34981
chr1-143813706-143814706	97.7555	0.0884329	0.346662	0.255098	0.798647	0.858757	1.0121
chr1-143941148-143942148	187.663	0.0944959	0.265645	0.355722	0.722049	0.809245	0.996486
chr1-143989642-143990642	161.739	0.726045	0.297221	2.44278	0.0145746	0.0451909	0.834112
chr1-144003923-144004923	678.172	0.189677	0.147803	1.28331	0.199383	0.377921	0.780119
chr1-144006219-144007219	158.537	0.604997	0.287558	2.10391	0.0353865	0.081103	0.982053
chr1-144085508-144086508	100.299	0.642521	0.352919	1.82059	0.0686688	0.128362	1.07475
chr1-144544206-144545206	83.9612	-0.388579	0.40317	-0.963809	0.335142	0.463754	0.996486
chr1-149388494-149389494	88.5764	-0.904925	0.376884	-2.40107	0.0163471	0.0423832	1.0121
chr1-150392570-150393570	1513.4	0.430923	0.102519	4.20335	2.63e-05	0.000235586	0.764215
chr1-150760796-150761796	73.8964	-0.104486	0.431715	-0.242026	0.80876	0.948551	0.890111
chr1-150933214-150934214	61.248	0.152627	0.437904	0.348539	0.727435	0.684577	1.27032
chr1-150944412-150945412	99.479	1.61942	0.354071	4.57373	4.79e-06	4.16e-05	1
chr1-150949854-150950854	110.955	0.946917	0.33138	2.8575	0.00426998	0.0141995	0.996486
chr1-150992810-150993810	257.364	0.154408	0.233008	0.662673	0.50754	0.623443	1.00754
chr1-151061899-151062899	89.8088	-1.27215	0.38203	-3.32999	0.000868496	0.00350166	1.07475
chr1-151236038-151237038	870.354	0.459555	0.134056	3.42809	0.000607835	0.00275416	1
chr1-151238905-151239905	329.148	1.03245	0.206198	5.00708	5.53e-07	7.36e-06	0.829391
chr1-151250491-151251491	605.807	0.0258044	0.149583	0.172509	0.863037	0.914358	1
chr1-151307529-151308529	62.8204	0.352865	0.451077	0.782271	0.434055	0.448833	1.34981
chr1-151338247-151339247	112.176	-1.59578	0.343828	-4.64121	3.46e-06	3.41e-05	0.906225
chr1-151344143-151345143	682.7	-0.0485129	0.140847	-0.344437	0.730517	0.970153	0.779369
chr1-151428100-151429100	1458.28	0.407227	0.103501	3.9345	8.34e-05	0.000634251	0.767687
chr1-151500226-151501226	592.759	0.24998	0.154046	1.62276	0.104641	0.19943	0.940459
chr1-151564076-151565076	74.0732	0.352367	0.407899	0.863858	0.387666	0.547756	0.92087
chr1-151570731-151571731	231.356	0.418908	0.252824	1.65691	0.097537	0.180243	0.995994
chr1-151572386-151573386	113.985	0.290859	0.321642	0.904294	0.365839	0.53144	0.906225
chr1-151596334-151597334	223.835	1.34605	0.235832	5.70768	1.15e-08	2.02e-07	0.993173
chr1-151604272-151605272	63.3013	1.18516	0.438892	2.70035	0.00692672	0.0211267	1
chr1-151607543-151608543	96.8671	0.834937	0.4403	1.89629	0.0579218	0.119105	0.996486
chr1-151616232-151617232	62.9703	0.570373	0.488247	1.16821	0.242723	0.287067	1.36317
chr1-151637890-151638890	89.193	-0.88249	0.39061	-2.25926	0.023867	0.0580852	1
chr1-151643483-151644483	116.636	0.00754343	0.379336	0.0198859	0.984134	1	0.761202
chr1-151653119-151654119	85.5334	-0.475686	0.378389	-1.25713	0.208705	0.306758	1.07475
chr1-151660625-151661625	75.1477	0.232332	0.412364	0.563415	0.573152	0.686757	0.996486
chr1-151664840-151665840	86.2126	0.418125	0.397761	1.0512	0.293168	0.420014	0.996486
chr1-151675254-151676254	130.74	0.0345442	0.314325	0.1099	0.912489	0.951631	1
chr1-151677724-151678724	176.583	-0.27364	0.264244	-1.03556	0.300407	0.426458	1
chr1-151679809-151680809	245.651	-0.434903	0.226295	-1.92184	0.0546254	0.114017	0.993173
chr1-151686122-151687122	288.624	0.104302	0.226737	0.460014	0.645506	0.78622	0.928797
chr1-151688674-151689674	102.023	-0.210094	0.338791	-0.62013	0.535172	0.653129	0.996486
chr1-151692564-151693564	174.597	0.769656	0.270687	2.84334	0.0044643	0.0148691	0.986445
chr1-151699026-151700026	70.4027	-0.238233	0.408948	-0.582552	0.560195	0.542228	1.34981
chr1-151705598-151706598	90.7846	-0.0457906	0.366794	-0.12484	0.90065	0.945114	0.996486
chr1-151754929-151755929	2044.76	0.910428	0.0964944	9.43504	3.91e-21	6.26e-19	1
chr1-151944610-151945610	69.4299	-0.315981	0.416382	-0.758872	0.447929	0.480391	1.27032
chr1-151947332-151948332	152.026	-0.12104	0.281605	-0.429821	0.667326	0.773754	0.982053
chr1-151953181-151954181	96.8952	-1.38046	0.363175	-3.80109	0.000144061	0.000808179	0.996486
chr1-151957274-151958274	63.7682	-1.22671	0.442232	-2.7739	0.00553882	0.0150753	1.20366
chr1-151999054-152000054	95.1915	-0.467122	0.360297	-1.29649	0.194806	0.272189	1.17295
chr1-152084528-152085528	111.636	-0.268268	0.33559	-0.799393	0.424062	0.552048	0.996486
chr1-152089364-152090364	237.326	-0.615992	0.237083	-2.59821	0.00937113	0.0271383	1
chr1-152202846-152203846	168.058	-1.06475	0.273659	-3.89079	9.99e-05	0.000630032	0.927586
chr1-152231365-152232365	77.5941	-0.994585	0.398335	-2.49685	0.0125301	0.0379142	0.890111
chr1-152290568-152291568	62.0653	-0.834867	0.457888	-1.8233	0.0682582	0.135355	1
chr1-152385932-152386932	187.291	0.281797	0.261174	1.07896	0.280604	0.44704	0.877242
chr1-152399880-152400880	167.927	-0.715097	0.282298	-2.53313	0.011305	0.0316467	1
chr1-152414127-152415127	174.605	-0.222865	0.274205	-0.812768	0.416351	0.544877	0.996486
chr1-152462000-152463000	51.1876	-0.6718	0.487071	-1.37926	0.167814	0.192027	1.58264
chr1-152497234-152498234	198.737	-0.492387	0.254275	-1.93644	0.0528142	0.10943	1.01031
chr1-152514100-152515100	123.365	-0.941709	0.316283	-2.97743	0.00290675	0.0101839	1.0121
chr1-152524752-152525752	156.799	0.153395	0.279994	0.54785	0.583795	0.695859	0.996486
chr1-152531238-152532238	60.7558	-0.593127	0.441288	-1.34408	0.178922	0.23986	1.27032
chr1-152536041-152537041	84.3304	-1.70075	0.407076	-4.17796	2.94e-05	0.000205946	0.996486
chr1-152556024-152557024	477.998	-0.147104	0.164276	-0.89547	0.370536	0.49887	1
chr1-152565794-152566794	70.7641	0.341575	0.411848	0.82937	0.406895	0.443186	1.28665
chr1-152580266-152581266	354.06	0.558921	0.192981	2.89624	0.00377663	0.0149485	0.829391
chr1-152592394-152593394	72.6796	-0.706392	0.447122	-1.57986	0.114138	0.223147	0.890111
chr1-152624158-152625158	292.633	-0.581626	0.229644	-2.53273	0.0113178	0.0348701	0.889675
chr1-152640109-152641109	144.131	0.189228	0.287244	0.658772	0.510042	0.629113	1
chr1-152649968-152650968	49.618	-1.6325	0.560524	-2.91246	0.00358596	0.00836109	1.58264
chr1-152669353-152670353	327.946	0.21941	0.208866	1.05048	0.293496	0.410975	1.02698
chr1-152687030-152688030	165.439	0.0471496	0.280326	0.168195	0.86643	0.916945	1
chr1-152766169-152767169	550.633	0.218562	0.175092	1.24827	0.211932	0.328344	1
chr1-152814981-152815981	119.807	-0.121681	0.319338	-0.381041	0.703173	0.848307	0.906225
chr1-152817303-152818303	98.1758	-0.406109	0.364678	-1.11361	0.265447	0.385594	1.0121
chr1-152903173-152904173	428	-0.116167	0.177776	-0.653448	0.513468	0.72413	0.829391
chr1-153010236-153011236	49.4578	-1.5927	0.529117	-3.0101	0.00261163	0.007276	1.36317
chr1-153014241-153015241	112.969	-0.96597	0.341574	-2.828	0.00468399	0.015146	1.0121
chr1-153039972-153040972	359.265	-0.632355	0.195096	-3.24125	0.00119005	0.00476364	1.02698
chr1-153045066-153046066	93.7107	-0.67119	0.36323	-1.84784	0.0646256	0.114146	1.17295
chr1-153047996-153048996	564.875	1.06496	0.164962	6.4558	1.08e-10	3.17e-09	0.915678
chr1-153059344-153060344	48.7962	-1.10601	0.504978	-2.19022	0.0285083	0.0479188	1.51771
chr1-153065035-153066035	195.572	0.944951	0.255794	3.69418	0.000220597	0.0011487	1.01031
chr1-153071444-153072444	88.4793	-0.509775	0.379295	-1.34401	0.178946	0.285537	1.0121
[truncated: 42,383 more rows]
